# Supplementary material for: COBRA improves the completeness and contiguity of viral genomes assembled from metagenomes
Source: Nat Microbiol. 2024 Feb 6;9(3):737–50. doi: 10.1038/s41564-023-01598-2 (PMC10914622; doi:10.1038/s41564-023-01598-2)
Supplement: Supplementary file 4 — Supplementary Tables 1–9. [file 41564_2023_1598_MOESM4_ESM.xlsx]

## Sheet: ST1
Supplementary Table 1 | The simulated cases to demonstrate the basis for joining contigs after assembly. The paried-short reads were in selico sequenced (100 bp in length) from the simulated genomes with different types of features, including intra-genome repeats (with or without DTRs), inter-genome shared region, within-population variation. Those in red are cases without expected overlap length…
Intra-genome repeats without DTR (maxK = 100 for IDBA_UD, 99 for metaSPAdes and MEGAHIT)	Corresponding Figure	Description	Repeat length		Repeat times and distance		Results															Within-population variations	Corresponding Figure	Remark
			> max K	≤ max K	twice	triple	metaSPAdes	IDBA_UD	MEGAHIT
	Supplementary Fig. 1	two distant repeats		☓	☓, distant		one contig - full length	one contig - full length	one contig - full length
		three distant repeats		☓		☓, distant	one contig - full length	one contig - full length	four contigs, end overlap length = 99 bp / 73 bp
		two consecutive repeats		☓	☓, consecutive		one contig - full length	one contig - full length	one contig - repeat part only once
		three consecutive repeats		☓		☓, consecutive	one contig - full length	four contigs, end overlap length = 99 bp / 32 bp	one contig - repeat part only once
	Supplementary Fig. 2	two distant repeats	☓		☓, distant		one contig - full length	four contigs, end overlap length = 99 bp	four contigs, end overlap length = 99 bp
		three distant repeats	☓			☓, distant	five contigs, end overlap length = 99 bp	five contigs, end overlap length = 99 bp	five contigs, end overlap length = 99 bp
		two consecutive repeats	☓		☓, consecutive		one contig - full length	one contig - repeat part only once	one contig - repeat part only once
		three consecutive repeats	☓			☓, consecutive	two contigs, no end overlap	four contigs, end overlap length = 99 bp or nothing	one contig - repeat part only once
Intra-genome repeats with DTR (maxK = 100 for IDBA_UD, 99 for metaSPAdes and MEGAHIT)	Corresponding Figure	Description	DRT length		Repeat length		Results
			> maxK	≤ max K	> maxK	≤ max K	metaSPAdes	IDBA_UD	MEGAHIT
	NA	Short DTR (30 bp) + long repeat (130 bp)		☓	☓		one contig - full length, no end overlap	4 contigs, end overlap length = 99 bp / 68 bp	4 contigs, end overlap length = 99 bp / 68 bp
		Short DTR (30 bp) + short repeat (50 bp)		☓		☓	one contig - full length, no end overlap	one contig - full length, no end overlap	one contig - full length, no end overlap
	NA	Long DTR (200 bp) + long repeat (130 bp)	☓		☓		one contig - full length, end overlap length = 99 bp	3 contigs, end overlap length = 99 bp / 68 bp	3 contigs, end overlap length = 99 bp
		Long DTR (200 bp) + short repeat (51 bp)	☓			☓	one contig - full length, end overlap length = 99 bp	one contig - full length, end overlap length = 99 bp	one contig - full length, end overlap length = 59 bp
		Long DTR (200 bp) + short repeat (19 bp)	☓			☓	one contig - full length, end overlap length = 99 bp	one contig - full length, end overlap length = 39 bp	one contig - full length, end overlap length = 21 bp
Inter-genome shared region (maxK = 100 for IDBA_UD, 99 for metaSPAdes and MEGAHIT)	Corresponding Figure	Description	Region Length		Coverage		Results
			> maxK	≤ max K	Genome 1	Genome 2	metaSPAdes	IDBA_UD	MEGAHIT
	Supplementary Fig. 3, upper panel	two genomes with different coverage	☓		10X	30X	genome 1 (two contigs without the shared region), no end overlap + genome 2 (full length)	genome 1 (two contigs) + genome 2 (two contigs) + shared region ( ~ 40X coverage), end overlap length = 99 bp	genome 1 (two contigs) + genome 2 (two contigs) + shared region ( ~ 40X coverage), end overlap length = 99 bp
	Supplementary Fig. 3, bottom panel	two genomes with similar coverage	☓		20X	20X	genome 1 (full length) + genome 2 (full length)	genome 1 (two contigs) + genome 2 (two contigs) + shared region ( ~ 40X coverage), end overlap length = 99 bp	genome 1 (two contigs) + genome 2 (two contigs) + shared region ( ~ 40X coverage), end overlap length = 99 bp
Within-population variation (maxK = 100 for IDBA_UD, 99 for metaSPAdes and MEGAHIT)	Corresponding Figure	Description	Region Length		Coverage		Results
			> maxK	≤ max K			metaSPAdes	IDBA_UD	MEGAHIT
Two subpopulations	Supplementary Fig. 4a	Two subpopulations with the variation region shorter than max K		☓	a: 50X, b: 50X		one contig, either a or b	one contig, either a or b	one contig, either a or b
					a: 60X, b: 40X
					a: 70X, b: 30X
					a: 80X, b: 20X
					a: 90X, b: 10X
					a: 180X, b: 20X
Two subpopulations	Supplementary Fig. 4b	Two subpopulations with the variation region longer than max K	☓		a: 50X, b: 50X		four contigs, end overlap legnth = 99 bp	four contigs, end overlap legnth = 99 bp	four contigs, end overlap legnth = 99 bp
					a: 60X, b: 40X		four contigs, end overlap legnth = 99 bp	four contigs, end overlap legnth = 99 bp	four contigs, end overlap legnth = 99 bp
					a: 70X, b: 30X		one contig, full length of a	four contigs, end overlap legnth = 99 bp	four contigs, end overlap legnth = 99 bp
					a: 80X, b: 20X		one contig, full length of a	four contigs, end overlap legnth = 99 bp	four contigs, end overlap legnth = 99 bp
					a: 90X, b: 10X		two contigs, one is full length of a, other is variation region of b	four contigs, end overlap legnth = 99 bp	two contigs, one is full length of a, other is variation region of b
					a: 180X, b: 20X		one contig, full length of a	four contigs, end overlap legnth = 99 bp	two contigs, one is full length of a, other is variation region of b
Three subpopulations	Supplementary Fig. 5a	Three subpopulations with the variation regions longer than max K, the variation regions start at the same position and end at the same position	☓		a: 50X, b: 50X, c: 50X		five contigs, end overlap legnth = 99 bp	five contigs, end overlap legnth = 99 bp	five contigs, end overlap legnth = 99 bp
					a: 50X, b: 25X, c: 25X		one contig, full length of a	five contigs, end overlap legnth = 99 bp	five contigs, end overlap legnth = 99 bp
					a: 60X, b: 20X, c: 20X		one contig, full length of a	five contigs, end overlap legnth = 99 bp	five contigs, end overlap legnth = 99 bp
					a: 70X, b: 15X, c:15X		one contig, full length of a	five contigs, end overlap legnth = 99 bp	five contigs, end overlap legnth = 99 bp
					a: 80X, b: 10X, c: 10X		three contigs, one is full length of a, the other two are the variation regions of b and c	five contigs, end overlap legnth = 99 bp	three contigs, one is full length of a, the other two are the variation regions of b and c
					a: 180X, b: 10X, c: 10X		three contigs, one is full length of a, the other two are the variation regions of b and c	five contigs, end overlap legnth = 99 bp	three contigs, one is full length of a, the other two are the variation regions of b and c
Three subpopulations	Supplementary Fig. 5b	Three subpopulations with the variation regions longer than max K, the variation regions start at the different positions and end at the same position	☓		a: 50X, b: 50X, c: 50X		six contigs, end overlap legnth = 99 bp	six contigs, end overlap legnth = 99 bp	six contigs, end overlap legnth = 99 bp
					a: 25X, b: 25X, c: 50X		six contigs, end overlap legnth = 99 bp	six contigs, end overlap legnth = 99 bp	six contigs, end overlap legnth = 99 bp
					a: 10X, b: 10X, c: 80X		six contigs, end overlap legnth = 99 bp	six contigs, end overlap legnth = 99 bp	five contigs, end overlap legnth = 99 bp
					a: 10X, b: 10X, c: 180X		five contigs, end overlap legnth = 99 bp	six contigs, end overlap legnth = 99 bp	four contigs, end overlap legnth = 99 bp
					a: 80X, b: 10X, c: 10X		three contigs, one is full length of a, the other two are the variation regions of b and c	six contigs, end overlap legnth = 99 bp	three contigs, one is full length of a, the other two are the variation regions of b and c
					a: 180X, b: 10X, c: 10X		three contigs, one is full length of a, the other two are the variation regions of b and c	six contigs, end overlap legnth = 99 bp	three contigs, one is full length of a, the other two are the variation regions of b and c
Three subpopulations	Supplementary Fig. 5c	Three subpopulations with the variation regions longer than max K, the variation regions start at different positions and end at different positions, situation 1	☓		a: 50X, b: 50X, c: 50X		seven contigs, end overlap length = 99 bp	seven contigs, end overlap length = 99 bp	six contigs, end overlap legnth = 99 bp
					a: 50X, b: 25X, c: 25X		one contig, full length of a	seven contigs, end overlap length = 99 bp	six contigs, end overlap legnth = 99 bp
					a: 25X, b: 25X, c: 50X		six contigs, end overlap legnth = 99 bp	seven contigs, end overlap length = 99 bp	five contigs, end overlap legnth = 99 bp
					a: 20X, b: 20X, c: 60X		seven contigs, end overlap length = 99 bp	seven contigs, end overlap length = 99 bp	six contigs, end overlap legnth = 99 bp
					a: 15X, b: 15X, c: 70X		six contigs, end overlap legnth = 99 bp	seven contigs, end overlap length = 99 bp	six contigs, end overlap legnth = 99 bp
					a: 10X, b: 10X, c: 80X		seven contigs, end overlap length = 99 bp	seven contigs, end overlap length = 99 bp	six contigs, end overlap legnth = 99 bp
					a: 20X, b: 20X, c: 160X		six contigs, end overlap legnth = 99 bp	seven contigs, end overlap length = 99 bp	four contigs, one is full length of c, the others with end overlap legnth = 99 bp
Three subpopulations	Supplementary Fig. 5d	Three subpopulations with the variation regions longer than max K, the variation regions start at different positions and end at different positions, situation 2	☓		a: 50X, b: 50X, c: 50X		seven contigs, end overlap length = 99 bp	seven contigs, end overlap length = 99 bp	seven contigs, end overlap length = 99 bp
					a: 25X, b: 25X, c: 50X		seven contigs, end overlap length = 99 bp	seven contigs, end overlap length = 99 bp	seven contigs, end overlap length = 99 bp
					a: 10X, b: 10X, c: 80X		seven contigs, end overlap length = 99 bp	seven contigs, end overlap length = 99 bp	three contigs, one is full length of c, the other two are the variation regions of a and b
					a: 10X, b: 10X, c: 180X		four contigs, one is full length of c, the others with end overlap length = 99 bp	seven contigs, end overlap length = 99 bp	four contigs, one is full length of c, the others with end overlap legnth = 99 bp
					a: 80X, b: 10X, c: 10X		six contigs, end overlap legnth = 99 bp	seven contigs, end overlap length = 99 bp	four contigs, one is full length of a, the others with end overlap legnth = 99 bp
					a: 160X, b: 20X, c: 20X		seven contigs, end overlap length = 99 bp	seven contigs, end overlap length = 99 bp	six contigs, end overlap legnth = 99 bp
					a: 360X, b: 20X, c: 20X		five contigs, end overlap legnth = 99 bp	seven contigs, end overlap length = 99 bp	four contigs, one is full length of a, the others with end overlap legnth = 99 bp

## Sheet: ST2
Supplementary Table 2 | The number of contigs and COBRA sequences of the ocean virome sample.
COBRA category	COBRA status	metaSPAdes	IDBA_UD	MEGAHIT
i	Self circular	31	74	79
ii-a	Extended_circular	100	120	131
ii-a (unique)	Extended_circular	69	82	87
ii-b	Extended_partial	871	1088	1100
ii-b (unique)	Extended_partial	708	889	941
ii-c	Extended_failed	175	245	315
iii	Orphan_end	1200	777	696
	total	2377	2304	2321
i	Self circular	0.0130416	0.0321181	0.0340371
ii-a	Extended_circular	0.0420698	0.0520833	0.0564412
ii-b	Extended_partial	0.366428	0.472222	0.473934
ii-c	Extended_failed	0.0736222	0.106337	0.135717
iii	Orphan_end	0.504838	0.33724	0.299871
	total - category ii	399	409	469
ii-a	Extended_circular	0.120301	0.129584	0.130064
ii-b	Extended_partial	0.726817	0.706601	0.673774
ii-c	Extended_failed	0.152882	0.163814	0.196162

## Sheet: ST3
Supplementary Table 3 | The performance metrics of COBRA and binning tools. The calculation of the metrics are based on true positive, false positive, true nagetiave and false negative. True positive is the total length of contigs of good joins/bins, false positive is the total length of contigs of problematic and contaminated joins/bins, true negative is the total length of unjoined or unbinned …
Metrics	Precision	Recall	F1-Score	Specificity	Accuracy	TP_length	FP_length	TN_length	FN_length
COBRA	0.976297	0.831098	0.897865	0.980971	0.908229	7440190	180634	9311738	1512056
metaBAT2	0.469401	0.690615	0.558916	0.611936	0.638061	4229603	4781031	7539187	1894797
vRhyme	0.202264	0.713119	0.315144	0.323973	0.399382	2548864	10052779	4817592	1025383
CoCoNet	0.0635089	0.609956	0.11504	0.0727835	0.122985	1051407	15503872	1217003	672336

## Sheet: ST4
Supplementary Table 4 | The information of 231 published freshwater metagenomes. All the information for each is provided when available in the original publications.
Environment	Continent	Metagenomic_sample	Sample name	Latitude and longitude	Collection date	Fraction	Depth (m)	Bioproject	SRR	Reference	Assembler	Mink	MaxK
Lake	Asia	Baikal	Baikal1250-winter	51.787400 N 104.939100 E	﻿29 March 2018	﻿0.22 μm	1250	﻿PRJNA521725	﻿SRR8561390	﻿Cabello-Yeves PJ et al. 2019	megahit	21	141
Lake	Asia	Baikal	Baikal5-summer	51.787400 N 104.939100 E	﻿July 2018	﻿0.22 μm	5	﻿PRJNA615165	SRR12053443	﻿Coutinho et al. 2020	megahit	21	141
Lake	Asia	Baikal	Baikal20-summer	51.787400 N 104.939100 E	﻿July 2018	﻿0.22 μm	20	﻿PRJNA615165	SRR12053442	﻿Coutinho et al. 2020	megahit	21	141
Lake	Asia	Baikal	Baikal300-summer	51.787400 N 104.939100 E	﻿July 2018	﻿0.22 μm	300	﻿PRJNA615165	SRR12053439	﻿Coutinho et al. 2020	megahit	21	141
Lake	Asia	Baikal	Baikal390-summer	51.787400 N 104.939100 E	﻿July 2018	﻿0.22 μm	390	﻿PRJNA615165	SRR12053438	﻿Coutinho et al. 2020	megahit	21	141
Lake	Asia	Baikal	Baikal1250-summer	51.787400 N 104.939100 E	﻿July 2018	﻿0.22 μm	1250	﻿PRJNA615165	SRR12053441	﻿Coutinho et al. 2020	megahit	21	141
Lake	Asia	Baikal	Baikal1350-summer	51.787400 N 104.939100 E	﻿July 2018	﻿0.22 μm	1350	﻿PRJNA615165	SRR12053440	﻿Coutinho et al. 2020	megahit	21	141
Lake	Europe	Lake_Rotsee	ERR3687821				2	PRJEB35558	ERR3687821	﻿Mayr et al., 2020	idba	20	140
Lake	Europe	Lake_Rotsee	ERR3687822				6.1	PRJEB35558	ERR3687822	﻿Mayr et al., 2020	idba	20	140
Lake	Europe	Lake_Rotsee	ERR3687823				10	PRJEB35558	ERR3687823	﻿Mayr et al., 2020	idba	20	140
Lake	Europe	Lake_Rotsee	ERR3687824				4	PRJEB35558	ERR3687824	﻿Mayr et al., 2020	idba	20	140
Lake	Europe	Lake_Rotsee	ERR3687825				13	PRJEB35558	ERR3687825	﻿Mayr et al., 2020	idba	20	140
Lake	Europe	Lake_Rotsee	ERR3687826				4	PRJEB35558	ERR3687826	﻿Mayr et al., 2020	idba	20	140
Lake	Europe	Lake_Rotsee	ERR3687827				13.5	PRJEB35558	ERR3687827	﻿Mayr et al., 2020	idba	20	140
Lake	Europe	Lake_Rotsee	ERR3687828				4	PRJEB35558	ERR3687828	﻿Mayr et al., 2020	idba	20	140
Lake	Europe	Lake_Rotsee	ERR3687829				15	PRJEB35558	ERR3687829	﻿Mayr et al., 2020	idba	20	140
Lake	Europe	Lake_Rotsee	ERR3687830				15	PRJEB35558	ERR3687830	﻿Mayr et al., 2020	idba	20	140
Lake	Asia, South Korea	Soyang	ERR2814725				NA	PRJEB15535	ERR2814725	﻿Moon et al., 2020	metaSPAdes	21	127
Lake	Asia, South Korea	Soyang	ERR2814726				NA	PRJEB15535	ERR2814726	﻿Moon et al., 2020	metaSPAdes	21	127
Lake	Asia, South Korea	Soyang	ERR2814750				NA	PRJEB15535	ERR2814750	﻿Moon et al., 2020	metaSPAdes	21	127
Lake	Asia, South Korea	Soyang	ERR2814751				NA	PRJEB15535	ERR2814751	﻿Moon et al., 2020	metaSPAdes	21	127
Lake	Asia, South Korea	Soyang	ERR2814752				NA	PRJEB15535	ERR2814752	﻿Moon et al., 2020	metaSPAdes	21	127
Lake	Asia, South Korea	Soyang	ERR2814753				NA	PRJEB15535	ERR2814753	﻿Moon et al., 2020	metaSPAdes	21	127
Lake	Europe	Lough_Neagh	1pW	54.618333 N 6.395278 W	04-Mar-14	small	NA	PRJNA350258	SRR4447083	Arkhipova et al. 2017, ISME J	idba	20	140
Lake	Europe	Lough_Neagh	2pW	54.618333 N 6.395278 W	01-Apr-14	small	NA	PRJNA350258	SRR4449190	Arkhipova et al. 2017, ISME J	idba	20	140
Lake	Europe	Lough_Neagh	3pW	54.618333 N 6.395278 W	14-Apr-14	small	NA	PRJNA350258	SRR4449206	Arkhipova et al. 2017, ISME J	idba	20	140
Lake	Europe	Lough_Neagh	4pW	54.618333 N 6.395278 W	28-Apr-14	small	NA	PRJNA292054	SRR2147000	Arkhipova et al. 2017, ISME J	idba	20	140
Lake	Europe	Lough_Neagh	5pW	54.618333 N 6.395278 W	27-May-14	small	NA	PRJNA350258	SRR4449214	Arkhipova et al. 2017, ISME J	idba	20	140
Lake	Europe	Lough_Neagh	6pW	54.618333 N 6.395278 W	23-Jun-2014	small	NA	PRJNA350258	SRR4449225	Arkhipova et al. 2017, ISME J	idba	20	140
Lake	Europe	Lough_Neagh	7pW	54.618333 N 6.395278 W	04-Aug-2014	small	NA	PRJNA350258	SRR4449240	Arkhipova et al. 2017, ISME J	idba	20	140
Lake	Europe	Lough_Neagh	10pW	54.618333 N 6.395278 W	10-Nov-2014	small	NA	PRJNA350258	SRR4449256	Arkhipova et al. 2017, ISME J	idba	20	140
Lake	Europe	Lough_Neagh	11pW	54.618333 N 6.395278 W	20-Jan-2015	small	NA	PRJNA350258	SRR4449268	Arkhipova et al. 2017, ISME J	idba	20	140
Lake	North America, Canada	B1_2	ERS4600317	NA	2014-08-05		0.15	PRJEB38681	ERS4600317	Buck et al. 2020	idba	20	140
Lake	Europe, Finland	Alinen_Mustajärvi	ERS4600318	61.2 N 25.1 E	2014-09-05		1	PRJEB38681	ERS4600318	Buck et al. 2020	idba	20	140
Lake	Europe, Finland	Alinen_Mustajärvi	ERS4600319	61.2 N 25.1 E	2014-09-05		2.35	PRJEB38681	ERS4600319	Buck et al. 2020	idba	20	140
Lake	Europe, Finland	Alinen_Mustajärvi	ERS4600320	61.2 N 25.1 E	2014-09-05		3	PRJEB38681	ERS4600320	Buck et al. 2020	idba	20	140
Lake	Europe, Finland	Alinen_Mustajärvi	ERS4600321	61.2 N 25.1 E	2014-09-05		3.7	PRJEB38681	ERS4600321	Buck et al. 2020	idba	20	140
Lake	Europe, Finland	Alinen_Mustajärvi	ERS4600322	61.2 N 25.1 E	2014-09-05		4.4	PRJEB38681	ERS4600322	Buck et al. 2020	idba	20	140
Lake	Europe, Finland	Alinen_Mustajärvi	ERS4600323	61.2 N 25.1 E	2014-09-05		5.1	PRJEB38681	ERS4600323	Buck et al. 2020	idba	20	140
Lake	Europe, Finland	Alinen_Mustajärvi	ERS4600324	61.2 N 25.1 E	2014-09-05		5.8	PRJEB38681	ERS4600324	Buck et al. 2020	idba	20	140
Lake	Europe, Finland	Alinen_Mustajärvi	ERS4600325	61.2 N 25.1 E	2014-09-05		6.3	PRJEB38681	ERS4600325	Buck et al. 2020	idba	20	140
Lake	Europe, Finland	Alinen_Mustajärvi	ERS4600326	61.2 N 25.1 E	2018-08-22		6	PRJEB38681	ERS4600326	Buck et al. 2020	idba	20	140
Lake	Europe, Finland	Alinen_Mustajärvi	ERS4600327	61.2 N 25.1 E	2018-08-22		1	PRJEB38681	ERS4600327	Buck et al. 2020	idba	20	140
Lake	Europe, Finland	Alinen_Mustajärvi	ERS4600328	61.2 N 25.1 E	2018-08-22		2	PRJEB38681	ERS4600328	Buck et al. 2020	idba	20	140
Lake	Europe, Finland	Alinen_Mustajärvi	ERS4600329	61.2 N 25.1 E	2018-08-22		2.3	PRJEB38681	ERS4600329	Buck et al. 2020	idba	20	140
Lake	Europe, Finland	Alinen_Mustajärvi	ERS4600330	61.2 N 25.1 E	2018-08-22		3	PRJEB38681	ERS4600330	Buck et al. 2020	idba	20	140
Lake	Europe, Finland	Alinen_Mustajärvi	ERS4600331	61.2 N 25.1 E	2018-08-22		3.5	PRJEB38681	ERS4600331	Buck et al. 2020	idba	20	140
Lake	Europe, Finland	Alinen_Mustajärvi	ERS4600332	61.2 N 25.1 E	2018-08-22		4	PRJEB38681	ERS4600332	Buck et al. 2020	idba	20	140
Lake	Europe, Finland	Alinen_Mustajärvi	ERS4600333	61.2 N 25.1 E	2018-08-22		4.5	PRJEB38681	ERS4600333	Buck et al. 2020	idba	20	140
Lake	Europe, Finland	Alinen_Mustajärvi	ERS4600334	61.2 N 25.1 E	2018-08-22		5	PRJEB38681	ERS4600334	Buck et al. 2020	idba	20	140
Lake	Europe, Finland	Alinen_Mustajärvi	ERS4600335	61.2 N 25.1 E	2018-08-22		5.5	PRJEB38681	ERS4600335	Buck et al. 2020	idba	20	140
Lake	Europe, Finland	Alinen_Mustajärvi	ERS4600336	61.2 N 25.1 E	2018-08-22		1	PRJEB38681	ERS4600336	Buck et al. 2020	idba	20	140
Lake	Europe, Finland	Alinen_Mustajärvi	ERS4600337	61.2 N 25.1 E	2018-08-22		6	PRJEB38681	ERS4600337	Buck et al. 2020	idba	20	140
Lake	Europe, Finland	Alinen_Mustajärvi	ERS4600338	61.2 N 25.1 E	2018-08-22		2	PRJEB38681	ERS4600338	Buck et al. 2020	idba	20	140
Lake	Europe, Finland	Alinen_Mustajärvi	ERS4600339	61.2 N 25.1 E	2018-08-22		2.3	PRJEB38681	ERS4600339	Buck et al. 2020	idba	20	140
Lake	Europe, Finland	Alinen_Mustajärvi	ERS4600340	61.2 N 25.1 E	2018-08-22		3	PRJEB38681	ERS4600340	Buck et al. 2020	idba	20	140
Lake	Europe, Finland	Alinen_Mustajärvi	ERS4600341	61.2 N 25.1 E	2018-08-22		3.5	PRJEB38681	ERS4600341	Buck et al. 2020	idba	20	140
Lake	Europe, Finland	Mekkojärvi	MJ-2014-D1	61.23 N 25.14 E	2014-09-05		0.2	PRJEB38681	ERS4600504	Buck et al. 2020	idba	20	140
Lake	Europe, Finland	Mekkojärvi	MJ-2014-D2	61.23 N 25.14 E	2014-09-05		0.55	PRJEB38681	ERS4600505	Buck et al. 2020	idba	20	140
Lake	Europe, Finland	Mekkojärvi	MJ-2014-D3	61.23 N 25.14 E	2014-09-05		0.8	PRJEB38681	ERS4600506	Buck et al. 2020	idba	20	140
Lake	Europe, Finland	Mekkojärvi	MJ-2014-D4	61.23 N 25.14 E	2014-09-05		1.3	PRJEB38681	ERS4600507	Buck et al. 2020	idba	20	140
Lake	Europe, Finland	Mekkojärvi	MJ-2014-D5	61.23 N 25.14 E	2014-09-05		2	PRJEB38681	ERS4600508	Buck et al. 2020	idba	20	140
Lake	Europe, Finland	Mekkojärvi	MJ-2014-D6	61.23 N 25.14 E	2014-09-05		2.8	PRJEB38681	ERS4600509	Buck et al. 2020	idba	20	140
Lake	Europe, Finland	Mekkojärvi	MJ-2014-D7	61.23 N 25.14 E	2014-09-05		3.6	PRJEB38681	ERS4600510	Buck et al. 2020	idba	20	140
Lake	Europe, Finland	Mekkojärvi	MJ1	61.23 N 25.14 E	2015-08-11		0.25	PRJEB38681	ERS4600511	Buck et al. 2020	idba	20	140
Lake	Europe, Finland	Mekkojärvi	MJ110516A	61.23 N 25.14 E	2011-05-16		2.5	PRJEB38681	ERS4600512	Buck et al. 2020	idba	20	140
Lake	Europe, Finland	Mekkojärvi	MJ110516B	61.23 N 25.14 E	2011-05-16		2.5	PRJEB38681	ERS4600513	Buck et al. 2020	idba	20	140
Lake	Europe, Finland	Mekkojärvi	MJ110629A	61.23 N 25.14 E	2011-06-29		2.5	PRJEB38681	ERS4600514	Buck et al. 2020	idba	20	140
Lake	Europe, Finland	Mekkojärvi	MJ110629B	61.23 N 25.14 E	2011-06-29		2.5	PRJEB38681	ERS4600515	Buck et al. 2020	idba	20	140
Lake	Europe, Finland	Mekkojärvi	MJ110712A	61.23 N 25.14 E	2011-07-12		2.5	PRJEB38681	ERS4600516	Buck et al. 2020	idba	20	140
Lake	Europe, Finland	Mekkojärvi	MJ110712B	61.23 N 25.14 E	2011-07-12		2.5	PRJEB38681	ERS4600517	Buck et al. 2020	idba	20	140
Lake	Europe, Finland	Mekkojärvi	MJ110802A	61.23 N 25.14 E	2011-08-02		2.5	PRJEB38681	ERS4600518	Buck et al. 2020	idba	20	140
Lake	Europe, Finland	Mekkojärvi	MJ110830A	61.23 N 25.14 E	2011-08-30		2.5	PRJEB38681	ERS4600519	Buck et al. 2020	idba	20	140
Lake	Europe, Finland	Mekkojärvi	MJ110830B	61.23 N 25.14 E	2011-08-30		2.5	PRJEB38681	ERS4600520	Buck et al. 2020	idba	20	140
Lake	Europe, Finland	Mekkojärvi	MJ110927A	61.23 N 25.14 E	2011-09-27		2.5	PRJEB38681	ERS4600521	Buck et al. 2020	idba	20	140
Lake	Europe, Finland	Mekkojärvi	MJ110927B	61.23 N 25.14 E	2011-09-27		2.5	PRJEB38681	ERS4600522	Buck et al. 2020	idba	20	140
Lake	Europe, Finland	Mekkojärvi	MJ111018A	61.23 N 25.14 E	2011-10-18		2.5	PRJEB38681	ERS4600523	Buck et al. 2020	idba	20	140
Lake	Europe, Finland	Mekkojärvi	MJ111018B	61.23 N 25.14 E	2011-10-18		2.5	PRJEB38681	ERS4600524	Buck et al. 2020	idba	20	140
Lake	Europe, Finland	Mekkojärvi	MJ120516A	61.23 N 25.14 E	2012-05-16		2.5	PRJEB38681	ERS4600525	Buck et al. 2020	idba	20	140
Lake	Europe, Finland	Mekkojärvi	MJ120516B	61.23 N 25.14 E	2012-05-16		2.5	PRJEB38681	ERS4600526	Buck et al. 2020	idba	20	140
Lake	Europe, Finland	Mekkojärvi	MJ120531A	61.23 N 25.14 E	2012-05-31		2.5	PRJEB38681	ERS4600527	Buck et al. 2020	idba	20	140
Lake	Europe, Finland	Mekkojärvi	MJ120531B	61.23 N 25.14 E	2012-05-31		2.5	PRJEB38681	ERS4600528	Buck et al. 2020	idba	20	140
Lake	Europe, Finland	Mekkojärvi	MJ120620A	61.23 N 25.14 E	2012-06-20		2.5	PRJEB38681	ERS4600529	Buck et al. 2020	idba	20	140
Lake	Europe, Finland	Mekkojärvi	MJ120620B	61.23 N 25.14 E	2012-06-20		2.5	PRJEB38681	ERS4600530	Buck et al. 2020	idba	20	140
Lake	Europe, Finland	Mekkojärvi	MJ120702A	61.23 N 25.14 E	2012-07-02		2.5	PRJEB38681	ERS4600531	Buck et al. 2020	idba	20	140
Lake	Europe, Finland	Mekkojärvi	MJ120716A	61.23 N 25.14 E	2012-07-16		2.5	PRJEB38681	ERS4600532	Buck et al. 2020	idba	20	140
Lake	Europe, Finland	Mekkojärvi	MJ120716B	61.23 N 25.14 E	2012-07-16		2.5	PRJEB38681	ERS4600533	Buck et al. 2020	idba	20	140
Lake	Europe, Finland	Mekkojärvi	MJ120730A	61.23 N 25.14 E	2012-07-30		2.5	PRJEB38681	ERS4600534	Buck et al. 2020	idba	20	140
Lake	Europe, Finland	Mekkojärvi	MJ120730B	61.23 N 25.14 E	2012-07-30		2.5	PRJEB38681	ERS4600535	Buck et al. 2020	idba	20	140
Lake	Europe, Finland	Mekkojärvi	MJ120813B	61.23 N 25.14 E	2012-08-13		2.5	PRJEB38681	ERS4600536	Buck et al. 2020	idba	20	140
Lake	Europe, Finland	Mekkojärvi	MJ120827A	61.23 N 25.14 E	2012-08-27		2.5	PRJEB38681	ERS4600537	Buck et al. 2020	idba	20	140
Lake	Europe, Finland	Mekkojärvi	MJ120827B	61.23 N 25.14 E	2012-08-27		2.5	PRJEB38681	ERS4600538	Buck et al. 2020	idba	20	140
Lake	Europe, Finland	Mekkojärvi	MJ120924A	61.23 N 25.14 E	2012-09-24		2.5	PRJEB38681	ERS4600539	Buck et al. 2020	idba	20	140
Lake	Europe, Finland	Mekkojärvi	MJ120924B	61.23 N 25.14 E	2012-09-24		2.5	PRJEB38681	ERS4600540	Buck et al. 2020	idba	20	140
Lake	Europe, Finland	Mekkojärvi	MJ130605B	61.23 N 25.14 E	2013-06-05		2.5	PRJEB38681	ERS4600541	Buck et al. 2020	idba	20	140
Lake	Europe, Finland	Mekkojärvi	MJ130617A	61.23 N 25.14 E	2013-06-17		2.5	PRJEB38681	ERS4600542	Buck et al. 2020	idba	20	140
Lake	Europe, Finland	Mekkojärvi	MJ130617B	61.23 N 25.14 E	2013-06-17		2.5	PRJEB38681	ERS4600543	Buck et al. 2020	idba	20	140
Lake	Europe, Finland	Mekkojärvi	MJ130702A	61.23 N 25.14 E	2013-07-02		2.5	PRJEB38681	ERS4600544	Buck et al. 2020	idba	20	140
Lake	Europe, Finland	Mekkojärvi	MJ130702B	61.23 N 25.14 E	2013-07-02		2.5	PRJEB38681	ERS4600545	Buck et al. 2020	idba	20	140
Lake	Europe, Finland	Mekkojärvi	MJ130729A	61.23 N 25.14 E	2013-07-29		2.5	PRJEB38681	ERS4600546	Buck et al. 2020	idba	20	140
Lake	Europe, Finland	Mekkojärvi	MJ130729B	61.23 N 25.14 E	2013-07-29		2.5	PRJEB38681	ERS4600547	Buck et al. 2020	idba	20	140
Lake	Europe, Finland	Mekkojärvi	MJ130820A	61.23 N 25.14 E	2013-08-20		2.5	PRJEB38681	ERS4600548	Buck et al. 2020	idba	20	140
Lake	Europe, Finland	Mekkojärvi	MJ130820B	61.23 N 25.14 E	2013-08-20		2.5	PRJEB38681	ERS4600549	Buck et al. 2020	idba	20	140
Lake	Europe, Finland	Mekkojärvi	MJ130916A	61.23 N 25.14 E	2013-09-16		2.5	PRJEB38681	ERS4600550	Buck et al. 2020	idba	20	140
Lake	Europe, Finland	Mekkojärvi	MJ130916B	61.23 N 25.14 E	2013-09-16		2.5	PRJEB38681	ERS4600551	Buck et al. 2020	idba	20	140
Lake	Europe, Finland	Mekkojärvi	MJ2	61.23 N 25.14 E	2015-08-11		1	PRJEB38681	ERS4600552	Buck et al. 2020	idba	20	140
Lake	Europe, Finland	Mekkojärvi	MJ3	61.23 N 25.14 E	2015-08-11		2	PRJEB38681	ERS4600553	Buck et al. 2020	idba	20	140
Lake	Europe, Finland	Mekkojärvi	MJ4	61.23 N 25.14 E	2015-08-11		3	PRJEB38681	ERS4600554	Buck et al. 2020	idba	20	140
Lake	Europe, Switzerland	Loclat	Loc080925_4_5m	47.02 N 7 E	2008-09-25		4.5	PRJEB38681	ERS4600460	Buck et al. 2020	idba	20	140
Lake	Europe, Switzerland	Loclat	Loc080925_4m	47.02 N 7 E	2008-09-25		4	PRJEB38681	ERS4600461	Buck et al. 2020	idba	20	140
Lake	Europe, Switzerland	Loclat	Loc080925_5_5m	47.02 N 7 E	2008-09-25		5.5	PRJEB38681	ERS4600462	Buck et al. 2020	idba	20	140
Lake	Europe, Switzerland	Loclat	Loc080925_5m	47.02 N 7 E	2008-09-25		5	PRJEB38681	ERS4600463	Buck et al. 2020	idba	20	140
Lake	Europe, Switzerland	Loclat	Loc080925_6m	47.02 N 7 E	2008-09-25		6	PRJEB38681	ERS4600464	Buck et al. 2020	idba	20	140
Lake	Europe, Switzerland	Loclat	Loc080925_7m	47.02 N 7 E	2008-09-25		7	PRJEB38681	ERS4600465	Buck et al. 2020	idba	20	140
Lake	Europe, Switzerland	Loclat	Loc080925_8_8m	47.02 N 7 E	2008-09-25		8.8	PRJEB38681	ERS4600466	Buck et al. 2020	idba	20	140
Lake	Europe, Switzerland	Loclat	Loc080925_8m	47.02 N 7 E	2008-09-25		8	PRJEB38681	ERS4600467	Buck et al. 2020	idba	20	140
Lake	Europe, Switzerland	Loclat	Loc081215_1m	47.02 N 7 E	2008-12-15		1	PRJEB38681	ERS4600468	Buck et al. 2020	idba	20	140
Lake	Europe, Switzerland	Loclat	Loc081215_4m	47.02 N 7 E	2008-12-15		4	PRJEB38681	ERS4600469	Buck et al. 2020	idba	20	140
Lake	Europe, Switzerland	Loclat	Loc081215_5m	47.02 N 7 E	2008-12-15		5	PRJEB38681	ERS4600470	Buck et al. 2020	idba	20	140
Lake	Europe, Switzerland	Loclat	Loc081215_6m	47.02 N 7 E	2008-12-15		6	PRJEB38681	ERS4600471	Buck et al. 2020	idba	20	140
Lake	Europe, Switzerland	Loclat	Loc081215_8m	47.02 N 7 E	2008-12-15		8	PRJEB38681	ERS4600472	Buck et al. 2020	idba	20	140
Lake	Europe, Switzerland	Loclat	Loc081215_9m	47.02 N 7 E	2008-12-15		9	PRJEB38681	ERS4600473	Buck et al. 2020	idba	20	140
Lake	Europe, Switzerland	Loclat	Loc090116_1m	47.02 N 7 E	2009-01-16		1	PRJEB38681	ERS4600474	Buck et al. 2020	idba	20	140
Lake	Europe, Switzerland	Loclat	Loc090116_4m	47.02 N 7 E	2009-01-16		4	PRJEB38681	ERS4600475	Buck et al. 2020	idba	20	140
Lake	Europe, Switzerland	Loclat	Loc090116_7m	47.02 N 7 E	2009-01-16		7	PRJEB38681	ERS4600476	Buck et al. 2020	idba	20	140
Lake	Europe, Switzerland	Loclat	Loc090116_8m	47.02 N 7 E	2009-01-16		8	PRJEB38681	ERS4600477	Buck et al. 2020	idba	20	140
Lake	Europe, Switzerland	Loclat	Loc090116_9m	47.02 N 7 E	2009-01-16		9	PRJEB38681	ERS4600478	Buck et al. 2020	idba	20	140
Lake	Europe, Switzerland	Loclat	Loc090402_1m	47.02 N 7 E	2009-04-02		1	PRJEB38681	ERS4600479	Buck et al. 2020	idba	20	140
Lake	Europe, Switzerland	Loclat	Loc090402_4m	47.02 N 7 E	2009-04-02		4	PRJEB38681	ERS4600480	Buck et al. 2020	idba	20	140
Lake	Europe, Switzerland	Loclat	Loc090402_7m	47.02 N 7 E	2009-04-02		7	PRJEB38681	ERS4600481	Buck et al. 2020	idba	20	140
Lake	Europe, Switzerland	Loclat	Loc090402_8_9m	47.02 N 7 E	2009-04-02		8.9	PRJEB38681	ERS4600482	Buck et al. 2020	idba	20	140
Lake	Europe, Switzerland	Loclat	Loc090402_8m	47.02 N 7 E	2009-04-02		8	PRJEB38681	ERS4600483	Buck et al. 2020	idba	20	140
Lake	Europe, Switzerland	Loclat	Loc090519_1m	47.02 N 7 E	2009-05-19		1	PRJEB38681	ERS4600484	Buck et al. 2020	idba	20	140
Lake	Europe, Switzerland	Loclat	Loc090519_4m	47.02 N 7 E	2009-05-19		4	PRJEB38681	ERS4600485	Buck et al. 2020	idba	20	140
Lake	Europe, Switzerland	Loclat	Loc090519_5m	47.02 N 7 E	2009-05-19		5	PRJEB38681	ERS4600486	Buck et al. 2020	idba	20	140
Lake	Europe, Switzerland	Loclat	Loc090519_6m	47.02 N 7 E	2009-05-19		6	PRJEB38681	ERS4600487	Buck et al. 2020	idba	20	140
Lake	Europe, Switzerland	Loclat	Loc090519_7m	47.02 N 7 E	2009-05-19		7	PRJEB38681	ERS4600488	Buck et al. 2020	idba	20	140
Lake	Europe, Switzerland	Loclat	Loc090519_8_7m	47.02 N 7 E	2009-05-19		8.7	PRJEB38681	ERS4600489	Buck et al. 2020	idba	20	140
Lake	Europe, Switzerland	Loclat	Loc090519_8m	47.02 N 7 E	2009-05-19		8	PRJEB38681	ERS4600490	Buck et al. 2020	idba	20	140
Lake	Europe, Switzerland	Loclat	Loc090721_1m	47.02 N 7 E	2009-07-21		1	PRJEB38681	ERS4600491	Buck et al. 2020	idba	20	140
Lake	Europe, Switzerland	Loclat	Loc090721_4m	47.02 N 7 E	2009-07-21		4	PRJEB38681	ERS4600492	Buck et al. 2020	idba	20	140
Lake	Europe, Switzerland	Loclat	Loc090721_5m	47.02 N 7 E	2009-07-21		5	PRJEB38681	ERS4600493	Buck et al. 2020	idba	20	140
Lake	Europe, Switzerland	Loclat	Loc090721_6m	47.02 N 7 E	2009-07-21		6	PRJEB38681	ERS4600494	Buck et al. 2020	idba	20	140
Lake	Europe, Switzerland	Loclat	Loc090721_7m	47.02 N 7 E	2009-07-21		7	PRJEB38681	ERS4600495	Buck et al. 2020	idba	20	140
Lake	Europe, Switzerland	Loclat	Loc090721_8_6m	47.02 N 7 E	2009-07-21		8.6	PRJEB38681	ERS4600496	Buck et al. 2020	idba	20	140
Lake	Europe, Switzerland	Loclat	Loc090721_8m	47.02 N 7 E	2009-07-21		8	PRJEB38681	ERS4600497	Buck et al. 2020	idba	20	140
Lake	Europe, Switzerland	Loclat	Loc090907_4m	47.02 N 7 E	2009-09-07		4	PRJEB38681	ERS4600499	Buck et al. 2020	idba	20	140
Lake	Europe, Switzerland	Loclat	Loc090907_5m	47.02 N 7 E	2009-09-07		5	PRJEB38681	ERS4600500	Buck et al. 2020	idba	20	140
Lake	Europe, Switzerland	Loclat	Loc090907_6m	47.02 N 7 E	2009-09-07		6	PRJEB38681	ERS4600501	Buck et al. 2020	idba	20	140
Lake	Europe, Switzerland	Loclat	Loc090907_8_6m	47.02 N 7 E	2009-09-07		8.6	PRJEB38681	ERS4600502	Buck et al. 2020	idba	20	140
Lake	Europe, Switzerland	Loclat	Loc090907_8m	47.02 N 7 E	2009-09-07		8	PRJEB38681	ERS4600503	Buck et al. 2020	idba	20	140
Lake	North America, Canada	SAS2A	A1		2014-08-05		0.55	PRJEB38681	ERS4600313	Buck et al. 2020	idba	20	140
Lake	North America, Canada	SAS2A	A2		2014-08-05		0.95	PRJEB38681	ERS4600314	Buck et al. 2020	idba	20	140
Lake	North America, Canada	SAS2A	A3		2014-08-05		1.35	PRJEB38681	ERS4600315	Buck et al. 2020	idba	20	140
Lake	North America, Canada	SAS2A	A4		2014-08-05		2.25	PRJEB38681	ERS4600316	Buck et al. 2020	idba	20	140
Lake	North America, Canada	SAS2B	D1		2014-08-05		0.15	PRJEB38681	ERS4600369	Buck et al. 2020	idba	20	140
Lake	North America, Canada	SAS2B	D2		2014-08-05		0.45	PRJEB38681	ERS4600370	Buck et al. 2020	idba	20	140
Lake	North America, Canada	SAS2B	D3		2014-08-05		1.25	PRJEB38681	ERS4600371	Buck et al. 2020	idba	20	140
Lake	North America, Canada	SAS2B	D4		2014-08-05		2.05	PRJEB38681	ERS4600372	Buck et al. 2020	idba	20	140
Lake	North America, Canada	SAS2C	E1		2014-08-05		0.25	PRJEB38681	ERS4600385	Buck et al. 2020	idba	20	140
Lake	North America, Canada	SAS2C	E2		2014-08-05		0.75	PRJEB38681	ERS4600386	Buck et al. 2020	idba	20	140
Lake	North America, Canada	SAS2C	E3		2014-08-05		1.35	PRJEB38681	ERS4600387	Buck et al. 2020	idba	20	140
Lake	North America, Canada	SAS2C	E4		2014-08-05		1.85	PRJEB38681	ERS4600388	Buck et al. 2020	idba	20	140
Lake	North America, Canada	SAS2D	E5		2014-08-05		2.35	PRJEB38681	ERS4600389	Buck et al. 2020	idba	20	140
Lake	North America, Canada	SAS2D	F1		2014-08-05		0.45	PRJEB38681	ERS4600401	Buck et al. 2020	idba	20	140
Lake	North America, Canada	SAS2D	F3		2014-08-05		1.05	PRJEB38681	ERS4600402	Buck et al. 2020	idba	20	140
Lake	North America, Canada	SAS2D	F4		2014-08-05		1.65	PRJEB38681	ERS4600403	Buck et al. 2020	idba	20	140
Lake	Europe, Sweden	Björntjärnan	ERS4600569		2018-09-10		7	PRJEB38681	ERS4600569	Buck et al. 2020	metaSPAdes	21	127
Lake	Europe, Sweden	Björntjärnan	ERS4600570		2018-09-10		8	PRJEB38681	ERS4600570	Buck et al. 2020	metaSPAdes	21	127
Lake	Europe, Switzerland	Loclat	Loc090907_1m	47.02 N 7 E	2009-09-07		1	PRJEB38681	ERS4600498	Buck et al. 2020	metaSPAdes	21	127
Lake	Europe, Finland	Lovojärvi			2015-09-15		6.5	PRJEB38681	ERS4600453	Buck et al. 2020; Rissanen et al. 2021	idba	20	140
Lake	Europe, Finland	Lovojärvi			2015-09-15		1.75	PRJEB38681	ERS4600454	Buck et al. 2020; Rissanen et al. 2021	idba	20	140
Lake	Europe, Finland	Lovojärvi			2015-09-15		2	PRJEB38681	ERS4600455	Buck et al. 2020; Rissanen et al. 2021	idba	20	140
Lake	Europe, Finland	Lovojärvi			2015-09-15		2.25	PRJEB38681	ERS4600456	Buck et al. 2020; Rissanen et al. 2021	idba	20	140
Lake	Europe, Finland	Lovojärvi			2015-09-15		2.5	PRJEB38681	ERS4600457	Buck et al. 2020; Rissanen et al. 2021	idba	20	140
Lake	Europe, Finland	Lovojärvi			2015-09-15		3	PRJEB38681	ERS4600458	Buck et al. 2020; Rissanen et al. 2021	idba	20	140
Lake	Europe, Finland	Lovojärvi			2015-09-15		3.25	PRJEB38681	ERS4600459	Buck et al. 2020; Rissanen et al. 2021	idba	20	140
Lake	Europe	Tous	Tous12m	39.14 N 0.6499 W	2015-02-20	small	12	PRJNA342151	SRR4198666	Cabello-Yeves et al. 2017	idba	20	140
Lake	Europe	Tous	Tous25m	39.14 N 0.6499 W	2015-02-20	small	25	PRJNA342151	SRR4198832	Cabello-Yeves et al. 2017	idba	20	140
Lake	Europe	Tous	Tous13m	39.14 N 0.6499 W	July, 2015	small	13	PRJNA342151	SRR5338504	Cabello-Yeves et al. 2017	megahit	21	141
Lake	Asia	Baikal	Baikal5m-winter	51.787400 N 104.939100 E	2016-03-14	small	5	PRJNA396997	SRR5896115	Cabello-Yeves PJ et al. 2018	megahit	21	141
Lake	Asia	Baikal	Baikal20m-winter	51.787400 N 104.939100 E	2016-03-14	small	20	PRJNA396997	SRR5896114	Cabello-Yeves PJ et al. 2018	megahit	21	141
Lake	Europe	Rimov_resevoir_hypolimnion	RH-26jul17	48.846367 N 14.487633 E	2017-07-26	small	30	PRJNA429141	SRR6754086	Kavagutti et al., 2019	megahit	21	141
Lake	Europe	Rimov_resevoir_epilimnion	RE-26jul17	48.846367 N 14.487633 E	2017-07-26	small	0.5	PRJNA429141	SRR6754087	Kavagutti et al., 2019	megahit	21	141
Lake	Europe	Rimov_resevoir_hypolimnion	RH-18aug17	48.846367 N 14.487633 E	2017-08-18	small	30	PRJNA429141	SRR6754088	Kavagutti et al., 2019	megahit	21	141
Lake	Europe	Rimov_resevoir_epilimnion	RE-18aug17	48.846367 N 14.487633 E	2017-08-18	small	0.5	PRJNA429141	SRR6754089	Kavagutti et al., 2019	megahit	21	141
Lake	Europe	Rimov_resevoir_hypolimnion	RH-27jun17	48.846367 N 14.487633 E	2017-06-27	small	30	PRJNA429141	SRR6754092	Kavagutti et al., 2019	megahit	21	141
Lake	Europe	Rimov_resevoir_epilimnion	RE-27jun17	48.846367 N 14.487633 E	2017-06-27	small	0.5	PRJNA429141	SRR6754093	Kavagutti et al., 2019	megahit	21	141
Lake	Europe	Rimov_resevoir_hypolimnion	RH-14apr17	48.846367 N 14.487633 E	2017-04-14	small	30	PRJNA429141	SRR6754094	Kavagutti et al., 2019	megahit	21	141
Lake	Europe	Rimov_resevoir_epilimnion	RE-14apr17	48.846367 N 14.487633 E	2017-04-14	small	0.5	PRJNA429141	SRR6754095	Kavagutti et al., 2019	megahit	21	141
Lake	Europe	Rimov_resevoir_hypolimnion	RH-09nov16	48.846367 N 14.487633 E	2016-11-09	small	30	PRJNA429141	SRR6754096	Kavagutti et al., 2019	megahit	21	141
Lake	Europe	Rimov_resevoir_epilimnion	RE-09nov16	48.846367 N 14.487633 E	2016-11-09	small	0.5	PRJNA429141	SRR6754097	Kavagutti et al., 2019	megahit	21	141
Lake	Europe	Rimov_resevoir_hypolimnion	RH-15aug16	48.846367 N 14.487633 E	2016-08-15	small	30	PRJNA429141	SRR6754098	Kavagutti et al., 2019	megahit	21	141
Lake	Europe	Rimov_resevoir_epilimnion	RE-15aug16	48.846367 N 14.487633 E	2016-08-15	small	0.5	PRJNA429141	SRR6754099	Kavagutti et al., 2019	megahit	21	141
Lake	Europe	Rimov_resevoir_hypolimnion	RH-20apr16	48.846367 N 14.487633 E	2016-04-20	small	30	PRJNA429141	SRR6754100	Kavagutti et al., 2019	metaSPAdes	21	127
Lake	Europe	Rimov_resevoir_epilimnion	RE-20apr16	48.846367 N 14.487633 E	2016-04-20	small	0.5	PRJNA429141	SRR6754101	Kavagutti et al., 2019	megahit	21	141
Lake	Europe	Rimov_resevoir_epilimnion	RE-04nov15	48.846367 N 14.487633 E	04-Nov-15	small	0.5	PRJNA429141	SRR6754102	Kavagutti et al., 2019	megahit	21	141
Lake	Europe	Rimov_resevoir_epilimnion	RE-16jun15	48.846367 N 14.487633 E	16-Jun-15	small	0.5	PRJNA429141	SRR6754103	Kavagutti et al., 2019	megahit	21	141
Lake	Europe	Jiricka_pond	Jr-11may16	48.616034 N 14.676594 E	2016-05-11	small	0.5	PRJNA429145	SRR9214414	Kavagutti et al., 2019	megahit	21	141
Lake	Europe	Jiricka_pond	Jr-25may17	48.616034 N 14.676594 E	2017-05-25	small	0.5	PRJNA429145	SRR9214415	Kavagutti et al., 2019	megahit	21	141
Lake	Europe	Jiricka_pond	Jr-28jun17	48.616034 N 14.676594 E	28-Jun-17	small	0.5	PRJNA429145	SRR9214416	Kavagutti et al., 2019	megahit	21	141
Lake	Europe	Jiricka_pond	Jr-07aug17	48.616034 N 14.676594 E	2017-08-07	small	0.5	PRJNA429145	SRR9214417	Kavagutti et al., 2019	megahit	21	141
Lake	Europe	Jiricka_pond	Jr-28aug17	48.616034 N 14.676594 E	2017-08-28	small	0.5	PRJNA429145	SRR9214418	Kavagutti et al., 2019	megahit	21	141
Lake	Europe, Switzerland	Zurich	ZS-13may13-5m	47.18 N 8.34 E	2013-05-13	small	5	PRJNA428721	SRR6475630	Mehrshad M et al.	megahit	21	141
Lake	Europe, Switzerland	Zurich	ZS-13may13-80m	47.18 N 8.34 E	2013-05-13	small	80	PRJNA428721	SRR6475631	Mehrshad M et al.	megahit	21	141
Lake	Europe, Switzerland	Zurich	ZS-13oct10-5m	47.18 N 8.34 E	2010-10-13	small	5	PRJNA428721	SRR6475632	Mehrshad M et al.	megahit	21	141
Lake	Europe, Switzerland	Zurich	ZS-17Mar17-2m	47.18 N 8.34 E	2017-03-17	small	2	PRJNA428721	SRR6475633	Mehrshad M et al.	megahit	21	141
Lake	Europe, Switzerland	Zurich	zurich-hypo	47.18 N 8.34 E	3-Nov-2015	small	40-80	PRJNA428721	SRR7054680	Mehrshad M et al.	megahit	21	141
Lake	Europe, Switzerland	Zurich	zurich-epi	47.18 N 8.34 E	3-Nov-2015	small	5	PRJNA428721	SRR7054681	Mehrshad M et al.	megahit	21	141
Lake	Asia	Lugu	Lake Lugu >0.22micron metagenome 2017-08-12				NA	PRJNA548910	SRR9302957	Shen et al., 2019, Frontiers	megahit	21	141
Lake	Asia	Lugu	Lake Lugu >0.22micron metagenome 2016-05-18				NA	PRJNA548910	SRR9302958	Shen et al., 2019, Frontiers	megahit	21	141
Lake	Asia	Fuxian	Lake Fuxian >0.22micron metagenome 2017-09-24				NA	PRJNA548910	SRR9302959	Shen et al., 2019, Frontiers	megahit	21	141
Lake	Asia	Fuxian	Lake Fuxian 0.22-64micron metagenome 2015-12-10				NA	PRJNA548910	SRR9302960	Shen et al., 2019, Frontiers	megahit	21	141
Lake	Asia	Erhai	Lake Erhai >0.22micron metagenome 2017-07-21				NA	PRJNA548910	SRR9302961	Shen et al., 2019, Frontiers	megahit	21	141
Lake	Asia	Erhai	Lake Erhai >0micron metagenome 2014-06-14				NA	PRJNA548910	SRR9302962	Shen et al., 2019, Frontiers	megahit	21	141
Lake	Asia	Xingyun	Lake Xingyun >0.22micron metagenome 2017-09-24				NA	PRJNA548910	SRR9302963	Shen et al., 2019, Frontiers	megahit	21	141
Lake	Asia	Xingyun	Lake Xingyun >64micron metagenome 2016-06-07				NA	PRJNA548910	SRR9302964	Shen et al., 2019, Frontiers	megahit	21	141
Lake	Asia	Dianchi	Lake Dianchi >0.22micron metagenome 2017-09-25				NA	PRJNA548910	SRR9302965	Shen et al., 2019, Frontiers	megahit	21	141
Lake	Asia	Dianchi	Lake Dianchi >64micron metagenome 2016-06-18				NA	PRJNA548910	SRR9302966	Shen et al., 2019, Frontiers	megahit	21	141
Lake	Asia	Fuxian	F1-20				NA	PRJNA531348	SRR8894380	Xing et al. 2019	megahit	21	141
Lake	Asia	Fuxian	F1-80				NA	PRJNA531348	SRR8894378	Xing et al. 2019	megahit	21	141
Lake	Asia	Fuxian	F1-60				NA	PRJNA531348	SRR8894381	Xing et al. 2019	megahit	21	141
Lake	Asia	Fuxian	F1-120				NA	PRJNA531348	SRR8894379	Xing et al. 2019	megahit	21	141
Lake	Asia	Fuxian	F1-140				NA	PRJNA531348	SRR8894382	Xing et al. 2019	megahit	21	141
Lake	Asia	Biwa	LBG-julE	35.2193 N, 135.9957 E	2016-07-20	small	5	PRJDB6644	DRR125121	Yusuke et al., 2019. EM	idba	20	140
Lake	Asia	Biwa	LBG-augE	35.2193 N, 135.9957 E	2016-08-18	small	5	PRJDB6644	DRR125122	Yusuke et al., 2019. EM	idba	20	140
Lake	Asia	Biwa	LBG-sepE	35.2193 N, 135.9957 E	2016-09-27	small	5	PRJDB6644	DRR125123	Yusuke et al., 2019. EM	idba	20	140
Lake	Asia	Biwa	LBG-sepH	35.2193 N, 135.9957 E	2016-09-13	small	65	PRJDB6644	DRR125124	Yusuke et al., 2019. EM	idba	20	140
Lake	Asia	Biwa	LBG-octH	35.2193 N, 135.9957 E	2016-10-11	small	65	PRJDB6644	DRR125125	Yusuke et al., 2019. EM	idba	20	140
Lake	Asia	Biwa	LBG-novH	35.2193 N, 135.9957 E	2016-11-17	small	65	PRJDB6644	DRR125126	Yusuke et al., 2019. EM	idba	20	140
Lake	Asia	Biwa	LBG-decH	35.2193 N, 135.9957 E	2016-12-12	small	65	PRJDB6644	DRR125127	Yusuke et al., 2019. EM	idba	20	140

## Sheet: ST5
Supplementary Table 5 | Information of species level phage genome clusters.
Cluster_representative	Cluster_members	Num_cluster_members	Length (bp)	Quality	Detected_sites	Num_detected_sites	vpf_taxa	vpf_taxa_confidence_score	vpf_host	vpf_host_confidence_score
SRR9214418_k141_719546_extended_partial	SRR9214418_k141_719546_extended_partial,SRR9214417_k141_1484474_extended_partial	2	712525	high-quality	Jiricka_pond	1	dsDNA,Myoviridae,T4virus	0.9994240858238235,0.9993316487940517,0.9993801003961847	Bacteria,Sphingomonadaceae,Sphingomonas	0.999551679229646,0.9997137107988286,0.999709398780776
ERS4600532_contig-140_0_self_circular	ERS4600532_contig-140_0_self_circular,ERS4600534_contig-140_0_self_circular	2	511370	circular	Mekkojärvi	1	dsDNA,Myoviridae,Bxz1virus	0.9989336479608995,0.9989864390909793,0.9991376507733591	Bacteria,Mycobacteriaceae,Mycobacterium	0.9991680808240262,0.9994601403635055,0.9993992795692163
SRR6754089_k141_3184404_extended_circular	SRR6754089_k141_3184404_extended_circular,SRR6754087_k141_1158622_extended_circular	2	466121	circular	Rimov	1	dsDNA,Myoviridae,T4virus	0.9996370759814363,0.9996547902969276,0.9997988770174289	Bacteria,Enterobacteriaceae,Synechococcus	0.9997253245984451,0.9998404960164903,0.999772290089414
SRR8894380_k141_3930791_extended_partial	SRR8894380_k141_3930791_extended_partial	1	464360	high-quality	Fuxian	1	dsDNA,Myoviridae,T4virus	0.9984796426249355,0.9985639906872196,0.9984488734357867	Bacteria,Sphingomonadaceae,Sphingomonas	0.9985697935988003,0.9990470659446725,0.9990522930387996
SRR9214417_k141_1293051_extended_partial	SRR9214417_k141_1293051_extended_partial	1	461059	high-quality	Jiricka_pond	1	dsDNA,Myoviridae,T4virus	0.9989910992534135,0.9986759079882156,0.9987188741521151	Bacteria,Sphingomonadaceae,Sphingomonas	0.999037057500296,0.9992208843882409,0.9991368710055887
SRR8894379_k141_2274901_extended_circular	SRR8894379_k141_2274901_extended_circular,SRR8894382_k141_255278_extended_circular	2	450400	circular	Fuxian	1	dsDNA,Myoviridae,T4virus	0.9993105844898326,0.9993316487940517,0.9994544883486426	Bacteria,Enterobacteriaceae,Bacillus	0.999452227791152,0.9996237341927463,0.999520724854862
SRR8894378_k141_2979955_self_circular	SRR8894378_k141_2979955_self_circular,SRR8894379_k141_2339924_self_circular,SRR8894382_k141_1879056_self_circular,SRR8894381_k141_2709432_extended_partial	4	421719	circular	Fuxian	1	dsDNA,Myoviridae,Bxz1virus	0.9981755711499226,0.9984568022862655,0.9983221384056733	Bacteria,Mycobacteriaceae,Mycobacterium	0.9983551047791941,0.9988936967297594,0.998935185084784
SRR6754088_k141_1280414_extended_partial	SRR6754088_k141_1280414_extended_partial	1	420178	high-quality	Rimov	1	dsDNA,Myoviridae,Cp220virus	0.9987500840750622,0.9988981662901937,0.9990054055245453	Bacteria,Sphingomonadaceae,Sphingomonas	0.9989423418445874,0.9993844782174817,0.9993689182478047
ERR2814753_NODE_645_length_15945_cov_15.744658_extended_partial	ERR2814753_NODE_645_length_15945_cov_15.744658_extended_partial	1	399633	circular	Soyang	1	dsDNA,Myoviridae,T4virus	0.9976136694841155,0.9970018773733167,0.9967875424975617	Bacteria,Enterobacteriaceae,Mycobacterium	0.9978136469473934,0.9982393214127963,0.9983843439677476
SRR8894381_k141_1590107	SRR8894381_k141_1590107	1	388328	high-quality	Fuxian	1	dsDNA,Myoviridae,Bxz1virus	0.9982778624756182,0.9986238900877527,0.9988263234167765	Bacteria,Mycobacteriaceae,Mycobacterium	0.9985271715537314,0.9991779410080652,0.9991997623142267
ERS4600463_contig-140_2_self_circular	ERS4600461_contig-140_0_extended_circular,ERS4600463_contig-140_2_self_circular,ERS4600460_contig-140_0_self_circular	3	387747	circular	Loclat	1	dsDNA,Myoviridae,Sap6virus	0.9566494966706275,0.9714374437457932,0.9723662532165902	Bacteria,Enterobacteriaceae,Bacillus	0.9693436994356526,0.9835629100070346,0.9847369299932989
ERS4600385_contig-140_0_self_circular	ERS4600385_contig-140_0_self_circular	1	384211	circular	SAS2	1	dsDNA,Myoviridae,T4virus	0.9997029347801717,0.9997194185975028,0.9998457138763838	Bacteria,Enterobacteriaceae,Synechococcus	0.9997600536722049,0.9998670800137419,0.999833012732237
ERS4600401_contig-140_142_extended_partial	ERS4600401_contig-140_142_extended_partial	1	379270	circular	SAS2	1	dsDNA,Myoviridae,T4virus	0.9998206398672735,0.9998281832984708,0.9999090813914404	Bacteria,Enterobacteriaceae,Synechococcus	0.9998200402541537,0.9998977538567245,0.999895904040875
SRR9214415_k141_402180_extended_circular	SRR9214415_k141_402180_extended_circular	1	376636	circular	Jiricka_pond	1	dsDNA,Myoviridae,T4virus	0.9997379660560949,0.9997493682977694,0.9998512240950843	Bacteria,Enterobacteriaceae,Synechococcus	0.9997821539918702,0.9998711698594729,0.9998633740536484
SRR6754088_k141_1780681_extended_partial	SRR6754088_k141_1780681_extended_partial,SRR6754094_k141_3452522_extended_partial,SRR6754086_k141_2812894_extended_partial	3	376592	high-quality	Rimov	1	dsDNA,Myoviridae,T4virus	0.9984796426249355,0.9983259693851011,0.9981871380475091	Bacteria,Enterobacteriaceae,Bacillus	0.9985966297012511,0.9989795834901107,0.9989677150720105
ERS4600313_contig-140_6_extended_circular	ERS4600313_contig-140_6_extended_circular	1	376302	circular	SAS2	1	dsDNA,Myoviridae,T4virus	0.9998052261058673,0.9998250306984428,0.9998787751885873	Bacteria,Enterobacteriaceae,Synechococcus	0.999808990094321,0.9998977538567245,0.9998915667092448
SRR6754094_k141_2043454_extended_partial	SRR6754094_k141_2043454_extended_partial	1	373258	high-quality	Rimov	1	dsDNA,Myoviridae,T4virus	0.997885512185279,0.9981084399831651,0.9979364230966327	Bacteria,Sphingomonadaceae,Sphingomonas	0.9981277872054936,0.9986483059858983,0.9986619331920809
SRR9214414_k141_1058100_self_circular	SRR9214414_k141_1058100_self_circular	1	372243	circular	Jiricka_pond	1	dsDNA,Myoviridae,T4virus	0.9992895657242786,0.9993237672939815,0.9994903047701963	Bacteria,Enterobacteriaceae,Synechococcus	0.9994096057460831,0.9996237341927463,0.9991368710055887
SRR6754086_k141_1663833_extended_partial	SRR6754086_k141_1663833_extended_partial,SRR6754092_k141_2732654,SRR6754098_k141_1721565	3	372145	high-quality	Rimov	1	dsDNA,Myoviridae,T4virus	0.9983927650606461,0.9984757178864339,0.9984488734357867	Bacteria,Enterobacteriaceae,Bacillus	0.9984687635660444,0.9990061674873624,0.9990327750464637
SRR9214418_k141_25334_extended_partial	SRR9214418_k141_25334_extended_partial	1	370438	high-quality	Jiricka_pond	1	dsDNA,Myoviridae,T4virus	0.9998066273569043,0.9998250306984428,0.9998925507353387	Bacteria,Enterobacteriaceae,Synechococcus	0.999808990094321,0.9998977538567245,0.999895904040875
SRR9214415_k141_794410_self_circular	SRR9214415_k141_794410_self_circular,SRR9214416_k141_820719_self_circular,SRR9214418_k141_743093_extended_circular	3	369286	circular	Jiricka_pond	1	dsDNA,Myoviridae,T4virus	0.9998192386162366,0.9998250306984428,0.9998787751885873	Bacteria,Enterobacteriaceae,Synechococcus	0.9998168830656301,0.9998977538567245,0.9998893980434297
ERS4600386_contig-140_0_extended_partial	ERS4600386_contig-140_0_extended_partial	1	368848	high-quality	SAS2	1	dsDNA,Myoviridae,T4virus	0.9997828060892765,0.9998171491983726,0.9998787751885873	Bacteria,Enterobacteriaceae,Synechococcus	0.9998042543115355,0.9998977538567245,0.9998850607117995
SRR8894380_k141_5500204_extended_partial	SRR8894380_k141_5500204_extended_partial	1	367766	circular	Fuxian	1	dsDNA,Myoviridae,Cp220virus	0.9990849830728875,0.9991487979924243,0.999258875584772	Bacteria,Sphingomonadaceae,Sphingomonas	0.999228067405975,0.9995296677409328,0.999518556189047
SRR6754099_k141_1555552_extended_circular	SRR6754099_k141_1555552_extended_circular	1	364984	circular	Rimov	1	dsDNA,Myoviridae,T4virus	0.9997856085913503,0.9998187254983867,0.9998842854072878	Bacteria,Enterobacteriaceae,Synechococcus	0.9998074115000593,0.9998977538567245,0.999895904040875
SRR9214416_k141_578771_extended_circular	SRR9214416_k141_578771_extended_circular	1	364836	circular	Jiricka_pond	1	dsDNA,Myoviridae,T4virus	0.9997968185996458,0.9998250306984428,0.9998870405166381	Bacteria,Enterobacteriaceae,Synechococcus	0.999808990094321,0.9998977538567245,0.999895904040875
ERS4600549_contig-140_0_self_circular	ERS4600549_contig-140_0_self_circular	1	364577	circular	Mekkojärvi	1	dsDNA,Myoviridae,T4virus	0.9996132547138085,0.9996610954969838,0.9997988770174289	Bacteria,Enterobacteriaceae,Synechococcus	0.9997237460041832,0.9998364061707592,0.9997332541047422
SRR9214415_k141_1243722_extended_partial	SRR9214415_k141_1243722_extended_partial,SRR9214417_k141_9142	2	362125	high-quality	Jiricka_pond	1	dsDNA,Myoviridae,Cp220virus	0.9991340268591798,0.9990289991913581,0.9991211201172574	Bacteria,Sphingomonadaceae,Sphingomonas	0.999277003828091,0.9995010388208156,0.999479520204375
SRR9214416_k141_231286_extended_partial	SRR9214416_k141_231286_extended_partial	1	361801	high-quality	Jiricka_pond	1	dsDNA,Myoviridae,T4virus	0.9996693047552855,0.99967528219711,0.9998181627828808	Bacteria,Enterobacteriaceae,Synechococcus	0.999742689135325,0.9998609452451453,0.999811326074086
ERS4600386_contig-140_86_extended_partial	ERS4600386_contig-140_86_extended_partial	1	360699	high-quality	SAS2	1	dsDNA,Myoviridae,T4virus	0.9997127435374302,0.9997477919977553,0.9998512240950843	Bacteria,Enterobacteriaceae,Synechococcus	0.999775839614823,0.9998691249366074,0.9998481933929427
SRR9214415_k141_1271795_extended_partial	SRR9214415_k141_1271795_extended_partial	1	359866	circular	Jiricka_pond	1	dsDNA,Myoviridae,T4virus	0.9993652332802726,0.9993647510943463,0.9995316314104506	Bacteria,Rhodothermaceae,Rhodothermus	0.9994964284304827,0.9997055311073666,0.9996963867858855
ERS4600385_contig-140_88_extended_circular	ERS4600385_contig-140_88_extended_circular,ERS4600386_contig-140_20_extended_circular	2	358815	circular	SAS2	1	dsDNA,Myoviridae,T4virus	0.9998206398672735,0.9998313358984989,0.9998925507353387	Bacteria,Enterobacteriaceae,Synechococcus	0.9998200402541537,0.9998977538567245,0.9999002413725052
SRR9214415_k141_1560300_self_circular	SRR9214415_k141_1560300_self_circular	1	358627	circular	Jiricka_pond	1	dsDNA,Myoviridae,T4virus	0.9997870098423873,0.9998171491983726,0.999856734313785	Bacteria,Enterobacteriaceae,Synechococcus	0.9998074115000593,0.9998936640109936,0.9998850607117995
ERS4600511_contig-140_1158_extended_partial	ERS4600511_contig-140_1158_extended_partial	1	358422	high-quality	Mekkojärvi	1	dsDNA,Myoviridae,T4virus	0.999716947290541,0.9997682838979377,0.9998512240950843	Bacteria,Enterobacteriaceae,Synechococcus	0.9997789968033466,0.9998773046280695,0.9998763860485391
SRR6754100_NODE_27_length_212624_cov_6.109682_extended_circular	SRR6754100_NODE_27_length_212624_cov_6.109682_extended_circular	1	357832	circular	Rimov	1	dsDNA,Myoviridae,T4virus	0.9997982198506827,0.9998250306984428,0.9998925507353387	Bacteria,Enterobacteriaceae,Synechococcus	0.999808990094321,0.9998977538567245,0.999895904040875
ERR2814752_NODE_580_length_19104_cov_54.070138_extended_circular	ERR2814752_NODE_580_length_19104_cov_54.070138_extended_circular	1	357253	circular	Soyang	1	dsDNA,Myoviridae,T4virus	0.9998192386162366,0.9998329121985129,0.9999173467194913	Bacteria,Enterobacteriaceae,Synechococcus	0.9998168830656301,0.99989979877959,0.9999045787041354
ERR3687830_contig-140_32_extended_partial	ERR3687830_contig-140_32_extended_partial	1	356376	high-quality	Lake_Rotsee	1	dsDNA,Myoviridae,T4virus	0.9998276461224581,0.9998360647985409,0.9999173467194913	Bacteria,Enterobacteriaceae,Synechococcus	0.9998342476025099,0.99989979877959,0.9999045787041354
SRR9214417_k141_1575131_extended_partial	SRR9214417_k141_1575131_extended_partial,SRR9214415_k141_313799_extended_partial	2	353441	high-quality	Jiricka_pond	1	dsDNA,Myoviridae,T4virus	0.9993484182678295,0.9993805140944866,0.9995371416291513	Bacteria,Rhodothermaceae,Rhodothermus	0.9994774852993409,0.9997198455674252,0.9997159047782214
SRR9214417_k141_1078526_extended_partial	SRR9214417_k141_1078526_extended_partial	1	352855	high-quality	Jiricka_pond	1	dsDNA,Myoviridae,T4virus	0.9993414120126449,0.9993568695942762,0.9995095905356484	Bacteria,Rhodothermaceae,Rhodothermus	0.9994869568649118,0.9996687224957874,0.9996573508012135
SRR9214416_k141_28200_extended_circular	SRR9214416_k141_28200_extended_circular,SRR9214418_k141_858897_extended_partial	2	352844	circular	Jiricka_pond	1	dsDNA,Myoviridae,T4virus	0.9997814048382396,0.9998139965983446,0.9998649996418358	Bacteria,Enterobacteriaceae,Synechococcus	0.9998042543115355,0.9998977538567245,0.9998893980434297
ERR3687822_contig-140_43_extended_partial	ERR3687822_contig-140_43_extended_partial	1	348870	circular	Lake_Rotsee	1	dsDNA,Myoviridae,T4virus	0.9997575835706118,0.999782470598064,0.999856734313785	Bacteria,Enterobacteriaceae,Synechococcus	0.9997900469631793,0.999891619088128,0.9998828920459844
ERR3687823_contig-140_0_self_circular	ERR3687828_contig-140_2_extended_partial,ERR3687829_contig-140_384_extended_partial,ERR3687823_contig-140_0_self_circular	3	346667	circular	Lake_Rotsee	1	dsDNA,Myoviridae,T4virus	0.999810831110015,0.9998250306984428,0.9999035711727399	Bacteria,Enterobacteriaceae,Synechococcus	0.999808990094321,0.9998977538567245,0.999895904040875
ERS4600369_contig-140_431_extended_partial	ERS4600369_contig-140_431_extended_partial	1	345557	circular	SAS2	1	dsDNA,Myoviridae,T4virus	0.999792614846535,0.9998234543984288,0.9998705098605364	Bacteria,Enterobacteriaceae,Synechococcus	0.999808990094321,0.9998977538567245,0.999895904040875
ERS4600333_contig-140_1	ERS4600333_contig-140_1,ERS4600326_contig-140_3,ERS4600334_contig-140_2	3	344997	circular	Alinen_Mustajärvi	1	dsDNA,Myoviridae,T4virus	0.9993946595520481,0.999460905395202,0.9996335704564114	Bacteria,Rhodothermaceae,Rhodothermus	0.9995390504755515,0.9997586991018699,0.9997679527577839
SRR6754088_k141_2878840_self_circular	SRR6754094_k141_3415297_extended_partial,SRR6754088_k141_2878840_self_circular,SRR6754086_k141_1098690_self_circular,SRR6754092_k141_1093769_self_circular,SRR6754100_NODE_6_length_339699_cov_34.126606_self_circular,SRR6754102_k141_838025_self_circular	6	339509	circular	Rimov	1	dsDNA,Myoviridae,T4virus	0.9997617873237227,0.9998029624982464,0.999856734313785	Bacteria,Enterobacteriaceae,Synechococcus	0.9998010971230119,0.9998977538567245,0.9998893980434297
ERS4600326_contig-140_637_extended_circular	ERS4600335_contig-140_11_extended_partial,ERS4600326_contig-140_637_extended_circular	2	342761	circular	Alinen_Mustajärvi	1	dsDNA,Myoviridae,T4virus	0.9994114745644912,0.9994104637947532,0.9995757131600553	Bacteria,Rhodothermaceae,Rhodothermus	0.9995469434468606,0.9997627889476008,0.9997636154261537
ERR3687830_contig-140_92_extended_circular	ERR3687830_contig-140_92_extended_circular	1	341323	circular	Lake_Rotsee	1	dsDNA,Myoviridae,T4virus	0.9997253547967625,0.9997635549978956,0.9998512240950843	Bacteria,Enterobacteriaceae,Synechococcus	0.9997805753976085,0.9998773046280695,0.9998655427194636
ERR3687828_contig-140_7_extended_partial	ERR3687828_contig-140_7_extended_partial	1	340996	high-quality	Lake_Rotsee	1	dsDNA,Myoviridae,Cp220virus	0.999055556801112,0.9991472216924103,0.9992506102567211	Bacteria,Sphingomonadaceae,Sphingomonas	0.9992122814633568,0.9995173982037397,0.9995033755283412
ERR3687824_contig-140_0_extended_circular	ERR3687824_contig-140_0_extended_circular	1	340005	circular	Lake_Rotsee	1	dsDNA,Myoviridae,T4virus	0.9993133869919064,0.9994057348947111,0.999600509144208	Bacteria,Rhodothermaceae,Rhodothermus	0.999444334819843,0.9997443846418113,0.9997636154261537
SRR9214418_k141_1103865_extended_circular	SRR9214418_k141_1103865_extended_circular	1	338600	circular	Jiricka_pond	1	dsDNA,Myoviridae,T4virus	0.9996608972490639,0.9996926214972643,0.9998319383296324	Bacteria,Enterobacteriaceae,Synechococcus	0.9997442677295868,0.9998629901680108,0.9998221694031615
SRR6754098_k141_1985071	SRR6754098_k141_1985071	1	338380	circular	Rimov	1	dsDNA,Myoviridae,T4virus	0.9997225522946886,0.999782470598064,0.999856734313785	Bacteria,Enterobacteriaceae,Synechococcus	0.9997837325861321,0.9998895741652625,0.9998503620587579
ERS4600319_contig-140_12_extended_circular	ERS4600318_contig-140_114_extended_partial,ERS4600319_contig-140_12_extended_circular	2	337210	circular	Alinen_Mustajärvi	1	dsDNA,Myoviridae,T4virus	0.9997029347801717,0.9997493682977694,0.9998512240950843	Bacteria,Enterobacteriaceae,Synechococcus	0.9997695252377757,0.9998691249366074,0.9998481933929427
SRR6754100_NODE_13_length_256164_cov_17.735898_extended_partial	SRR6754100_NODE_13_length_256164_cov_17.735898_extended_partial	1	336471	circular	Rimov	1	dsDNA,Myoviridae,T4virus	0.9997940160975719,0.9998250306984428,0.9998897956259883	Bacteria,Enterobacteriaceae,Synechococcus	0.9998074115000593,0.9998977538567245,0.9998893980434297
SRR9214416_k141_201164	SRR9214416_k141_201164	1	335997	high-quality	Jiricka_pond	1	dsDNA,Myoviridae,T4virus	0.9993049794856849,0.9993442591941639,0.9995040803169478	Bacteria,Rhodothermaceae,Rhodothermus	0.9994380204427957,0.9997055311073666,0.9996812061251797
SRR9302958_k141_93878_self_circular	SRR9302958_k141_93878_self_circular	1	335970	circular	Lugu	1	dsDNA,Myoviridae,Cp220virus	0.9986744165190682,0.9987105865885242,0.9987794865578214	Bacteria,Sphingomonadaceae,Sphingomonas	0.9987576463159556,0.9994151520604643,0.9993884362401407
ERS4600549_contig-140_149_extended_circular	ERS4600549_contig-140_149_extended_circular	1	335207	circular	Mekkojärvi	1	dsDNA,Myoviridae,T4virus	0.9997631885747595,0.9997919283981481,0.999856734313785	Bacteria,Enterobacteriaceae,Synechococcus	0.9998010971230119,0.999891619088128,0.9998807233801693
SRR6754094_k141_2239622_extended_partial	SRR6754094_k141_2239622_extended_partial	1	334731	circular	Rimov	1	dsDNA,Myoviridae,T4virus	0.9997029347801717,0.9997572497978395,0.9998512240950843	Bacteria,Enterobacteriaceae,Synechococcus	0.999775839614823,0.9998691249366074,0.9998525307245729
SRR9214415_k141_468346_extended_partial	SRR9214415_k141_468346_extended_partial	1	332174	circular	Jiricka_pond	1	dsDNA,Myoviridae,T4virus	0.9996819160146179,0.9996941977972783,0.9998319383296324	Bacteria,Enterobacteriaceae,Synechococcus	0.9997537392951577,0.9998629901680108,0.9998265067347917
SRR6754099_k141_1394415_self_circular	SRR6754099_k141_1394415_self_circular	1	332139	circular	Rimov	1	dsDNA,Myoviridae,T4virus	0.9997757998340919,0.9998139965983446,0.9998787751885873	Bacteria,Enterobacteriaceae,Synechococcus	0.9998074115000593,0.9998977538567245,0.9998893980434297
ERR3687826_contig-140_90_extended_circular	ERR3687826_contig-140_90_extended_circular	1	329707	circular	Lake_Rotsee	1	dsDNA,Myoviridae,T4virus	0.9992979732305002,0.9993836666945146,0.9995564273946033	Bacteria,Rhodothermaceae,Rhodothermus	0.9994332846600102,0.9997218904902907,0.9997245794414819
ERS4600569_NODE_342_length_55291_cov_6.167084_extended_partial	ERS4600569_NODE_342_length_55291_cov_6.167084_extended_partial,ERS4600570_NODE_45_length_91920_cov_2.623522_extended_partial	2	324524	high-quality	Björntjärnan	1	dsDNA,Myoviridae,T4virus	0.9977832208595835,0.9977427383799103,0.9976361161774511	Bacteria,Flavobacteriaceae,Cellulophaga	0.9982288172382493,0.9986626204459568,0.9987096438400132
ERS4600334_contig-140_3_self_circular	ERS4600334_contig-140_3_self_circular,ERS4600333_contig-140_3_extended_circular	2	324201	circular	Alinen_Mustajärvi	1	dsDNA,Myoviridae,T4virus	0.9991928794027307,0.9991803239927048,0.9992671409128229	Bacteria,Rhodothermaceae,Rhodothermus	0.9993338332215163,0.9995419372781259,0.999518556189047
SRR9214418_k141_1281281_extended_partial	SRR9214418_k141_1281281_extended_partial	1	323477	high-quality	Jiricka_pond	1	dsDNA,Myoviridae,Cp220virus	0.9989574692285272,0.9989296922904742,0.9989861197590932	Bacteria,Sphingomonadaceae,Sphingomonas	0.9991238801846956,0.9994826345150261,0.9994426528855183
ERS4600322_contig-140_1_extended_circular	ERS4600321_contig-140_301_extended_partial,ERS4600325_contig-140_85_extended_partial,ERS4600322_contig-140_1_extended_circular	3	322929	circular	Alinen_Mustajärvi	1	dsDNA,Myoviridae,T4virus	0.9995810259399592,0.9996421798968154,0.9997933667987282	Bacteria,Enterobacteriaceae,Synechococcus	0.9997063814673034,0.9998241366335662,0.9997115674465912
SRR6754096_k141_619695_extended_partial	SRR6754096_k141_619695_extended_partial	1	321839	high-quality	Rimov	1	dsDNA,Myoviridae,T4virus	0.9979527722350514,0.998046964282618,0.9976333610681007	Bacteria,Sphingomonadaceae,Sphingomonas	0.998140415959588,0.9988057650465424,0.9988462697863647
SRR9302960_k141_1794786_extended_circular	SRR9302960_k141_1794786_extended_circular	1	320195	circular	Fuxian	1	dsDNA,Myoviridae,T4virus	0.9995866309441069,0.9996484850968715,0.99980989745483	Bacteria,Enterobacteriaceae,Synechococcus	0.9997126958443506,0.9998364061707592,0.9997679527577839
SRR6754100_NODE_650_length_52604_cov_7.049660_extended_circular	SRR6754100_NODE_650_length_52604_cov_7.049660_extended_circular	1	318805	circular	Rimov	1	dsDNA,Myoviridae,T4virus	0.999208293164137,0.9992670204934765,0.9994159168177384	Bacteria,Rhodothermaceae,Rhodothermus	0.9993133114961127,0.9995971501954947,0.9995836161635
SRR9214416_k141_738105_extended_partial	SRR9214416_k141_738105_extended_partial,SRR9214418_k141_720049_extended_partial	2	315399	high-quality	Jiricka_pond	1	dsDNA,Myoviridae,Cp220virus	0.998734670313656,0.9988382668896606,0.9988153029793753	Bacteria,Sphingomonadaceae,Sphingomonas	0.9989012983937804,0.9993865231403471,0.9993797615768802
ERR3687821_contig-140_0_self_circular	ERR3687821_contig-140_0_self_circular	1	314934	circular	Lake_Rotsee	1	dsDNA,Myoviridae,Cba41virus	0.9971960966751116,0.9822461329419906,0.9834720990076096	Bacteria,Enterobacteriaceae,Cellulophaga	0.9977694463080626,0.9926423675298968,0.9917373832444542
SRR8894382_k141_1009948_self_circular	SRR8894382_k141_1009948_self_circular	1	313431	circular	Fuxian	1	dsDNA,Myoviridae,T4virus	0.9978813084321683,0.9984914808865741,0.9985783635752503	Bacteria,Rhodothermaceae,Rhodothermus	0.9982209242669403,0.9988364388895251,0.9988571131154402
ERS4600329_contig-140_4_extended_circular	ERS4600329_contig-140_4_extended_circular,ERS4600333_contig-140_43_extended_circular,ERS4600330_contig-140_7_extended_circular	3	312491	circular	Alinen_Mustajärvi	1	dsDNA,Myoviridae,T4virus	0.9992124969172477,0.9991945106928312,0.9993084675530772	Bacteria,Enterobacteriaceae,Synechococcus	0.9993306760329926,0.9994989938979502,0.9987963904726174
SRR9302957_k141_973683_extended_partial	SRR9302957_k141_973683_extended_partial	1	310229	high-quality	Lugu	1	dsDNA,Myoviridae,T4virus	0.9974427168576104,0.9977506198799805,0.9975534628969424	Bacteria,Hominidae,Bacillus	0.997791546627728,0.9981738838811,0.9983149466616643
SRR9302961_k141_3080899_extended_partial	SRR9302961_k141_3080899_extended_partial	1	309449	high-quality	Erhai	1	dsDNA,Myoviridae,T4virus	0.9991031993363675,0.999186629192761,0.999324998209179	Bacteria,Rhodothermaceae,Rhodothermus	0.9992406961600695,0.9995255778952018,0.999518556189047
SRR6754086_k141_3439794_extended_partial	SRR6754086_k141_3439794_extended_partial	1	306752	high-quality	Rimov	1	dsDNA,Myoviridae,T4virus	0.9991494406205861,0.9993190383939394,0.9994875496608461	Bacteria,Rhodothermaceae,Rhodothermus	0.9993148900903746,0.9996339588070738,0.9996096401532814
ERR2814753_NODE_3_length_306039_cov_12.448018	ERR2814753_NODE_3_length_306039_cov_12.448018	1	306039	high-quality	Soyang	1	dsDNA,Myoviridae,T4virus	0.9990415442907428,0.9991960869928451,0.9993305084278795	Bacteria,Rhodothermaceae,Rhodothermus	0.9992217530289278,0.999566476352512,0.9995532548420886
SRR9214418_k141_460466_self_circular	SRR9214418_k141_460466_self_circular	1	305355	circular	Jiricka_pond	1	dsDNA,Myoviridae,T4virus	0.9996342734793624,0.9996926214972643,0.9998236730015815	Bacteria,Enterobacteriaceae,Synechococcus	0.999734796164016,0.9998466307850867,0.9997939767475651
ERS4600330_contig-140_16_extended_partial	ERS4600330_contig-140_16_extended_partial	1	303611	high-quality	Alinen_Mustajärvi	1	dsDNA,Myoviridae,T4virus	0.9992825594690941,0.9993442591941639,0.9994875496608461	Bacteria,Rhodothermaceae,Rhodothermus	0.9994127629346067,0.9996441834214014,0.9996334954772474
SRR9214418_k141_84532_extended_partial	SRR9214418_k141_84532_extended_partial	1	303070	circular	Jiricka_pond	1	dsDNA,Myoviridae,T4virus	0.9992909669753156,0.9992370707932099,0.9993360186465801	Bacteria,Rhodothermaceae,Rhodothermus	0.9994143415288685,0.9995910154268981,0.9995749415002396
ERS4600466_contig-140_223_extended_partial	ERS4600466_contig-140_223_extended_partial,ERS4600467_contig-140_85_extended_partial	2	298227	high-quality	Loclat	1	dsDNA,Siphoviridae,Slashvirus	0.9989910992534135,0.999186629192761,0.999324998209179	Bacteria,Pseudomonadaceae,Pseudomonas	0.9992454319428549,0.999566476352512,0.9995554235079037
SRR8894380_k141_4915614_extended_partial	SRR8894380_k141_4915614_extended_partial	1	296304	high-quality	Fuxian	1	dsDNA,Myoviridae,T4virus	0.9990737730645921,0.9991093904920736,0.9992754062408737	Bacteria,Rhodothermaceae,Rhodothermus	0.9991696594182881,0.9994969489750847,0.9994730142069298
SRR9302958_k141_377312_extended_partial	SRR9302958_k141_377312_extended_partial	1	295969	high-quality	Lugu	1	dsDNA,Myoviridae,Bxz1virus	0.9930624061161806,0.9894135691057807,0.9900733410109047	Bacteria,Mycobacteriaceae,Mycobacterium	0.9945159635344726,0.9961494102442456,0.9964000147469275
SRR9302960_k141_10005_extended_partial	SRR9302960_k141_10005_extended_partial	1	295327	circular	Fuxian	1	dsDNA,Myoviridae,T4virus	0.9980032172723807,0.9977458909799384,0.9975479526782418	Bacteria,Enterobacteriaceae,Synechococcus	0.9982288172382493,0.9985051613853125,0.9985838612227371
SRR6754100_NODE_77_length_136722_cov_8.329478_extended_partial	SRR6754100_NODE_77_length_136722_cov_8.329478_extended_partial,SRR6754102_k141_2575198_extended_partial	2	292388	circular	Rimov	1	dsDNA,Myoviridae,T4virus	0.9991060018384413,0.9991440690923822,0.9992891817876252	Bacteria,Rhodothermaceae,Rhodothermus	0.9992343817830223,0.999566476352512,0.9995489175104584
SRR6754092_k141_1529486_extended_partial	SRR6754092_k141_1529486_extended_partial	1	283609	circular	Rimov	1	dsDNA,Myoviridae,T4virus	0.9976543057641862,0.998373258385522,0.9984461183264364	Bacteria,Rhodothermaceae,Rhodothermus	0.9981088440743517,0.9987137435175946,0.9987530171563153
SRR8894380_k141_2569660_extended_partial	SRR8894380_k141_2569660_extended_partial	1	281130	high-quality	Fuxian	1	dsDNA,Myoviridae,Bxz1virus	0.9940614981055086,0.9920428375291812,0.9923628368809958	Bacteria,Mycobacteriaceae,Mycobacterium	0.9942918031492955,0.9955359333845928,0.9956171263876751
ERS4600332_contig-140_233_extended_partial	ERS4600332_contig-140_233_extended_partial,ERS4600333_contig-140_753_extended_partial,ERS4600334_contig-140_1298_extended_partial	3	276318	high-quality	Alinen_Mustajärvi	1	dsDNA,Myoviridae,Cp220virus	0.9986604040086989,0.9987373836887627,0.9989255073533868	Bacteria,Sphingomonadaceae,Sphingomonas	0.9987844824184064,0.999337444991575,0.9993494002554688
SRR8894381_k141_2086209_extended_partial	SRR8894381_k141_2086209_extended_partial	1	274817	high-quality	Fuxian	1	dsDNA,Myoviridae,Bxz1virus	0.9977720108512881,0.9975819557784794,0.9974515238509817	Bacteria,Mycobacteriaceae,Mycobacterium	0.9980693792178066,0.9986094524514535,0.9986706078553413
SRR6754096_k141_1112242_extended_partial	SRR6754096_k141_1112242_extended_partial	1	270448	circular	Rimov	1	dsDNA,Myoviridae,Cp220virus	0.9983647400399076,0.9985277357868968,0.9985453022630468	Bacteria,Sphingomonadaceae,Sphingomonas	0.9984608705947354,0.999020481947421,0.9990306063806486
SRR6754089_k141_1723189_extended_partial	SRR6754089_k141_1723189_extended_partial	1	269700	high-quality	Rimov	1	dsDNA,Myoviridae,T4virus	0.9990163217720781,0.9990873222918771,0.9992698960221731	Bacteria,Rhodothermaceae,Rhodothermus	0.9992107028690951,0.9994969489750847,0.9994708455411146
SRR8894380_k141_598003_extended_circular	SRR8894380_k141_598003_extended_circular	1	269518	circular	Fuxian	1	dsDNA,Myoviridae,Bxz1virus	0.9971764791605946,0.9980422353825759,0.9981623420633565	Bacteria,Mycobacteriaceae,Mycobacterium	0.9979067840088401,0.9987403275148461,0.9987768724802814
SRR6754096_k141_2305480_extended_circular	SRR6754096_k141_2305480_extended_circular,SRR6754098_k141_834182_extended_circular,SRR6754088_k141_2683346_extended_circular,SRR6754086_k141_2115999_extended_circular,SRR6754092_k141_537521_extended_circular	5	268465	circular	Rimov	1	dsDNA,Myoviridae,T4virus	0.9970307490527544,0.9977506198799805,0.9977187694579598	Bacteria,Rhodothermaceae,Rhodothermus	0.9978531118039385,0.998294534330165,0.9984515726080159
SRR6754103_k141_1339013_extended_partial	SRR6754103_k141_1339013_extended_partial	1	267510	high-quality	Rimov	1	dsDNA,Myoviridae,T4virus	0.9955958679909424,0.9968868074722926,0.9969941756988335	Bacteria,Rhodothermaceae,Rhodothermus	0.9970038280910849,0.9975665417900437,0.9977510935497372
ERS4600458_contig-140_1	ERS4600458_contig-140_1	1	263367	high-quality	Lovojärvi	1	dsDNA,Myoviridae,T4virus	0.9967953388785508,0.9977711117801629,0.9977656063169147	Bacteria,Rhodothermaceae,Rhodothermus	0.9976352657958089,0.9981759288039656,0.9982954286693283
SRR6754089_k141_181909	SRR6754089_k141_181909	1	263300	high-quality	Rimov	1	dsDNA,Myoviridae,M12virus	0.9983325112660584,0.9983023248848907,0.9980466274706443	Bacteria,Enterobacteriaceae,Sinorhizobium	0.9984687635660444,0.9985440149197572,0.9986250658732241
ERS4600460_contig-140_3_self_circular	ERS4600463_contig-140_122_extended_circular,ERS4600460_contig-140_3_self_circular,ERS4600461_contig-140_2_self_circular	3	261840	circular	Loclat	1	dsDNA,Myoviridae,T4virus	0.9983871600564984,0.9986301952878087,0.9987602007923695	Bacteria,Sphingomonadaceae,Sphingomonas	0.998580843758633,0.9992842769970717,0.9992865089468308
SRR9302960_k141_483056_extended_circular	SRR9302960_k141_483056_extended_circular	1	261153	circular	Fuxian	1	dsDNA,Myoviridae,T4virus	0.997773412102325,0.9981604578836281,0.997977749736887	Bacteria,Rhodothermaceae,Rhodothermus	0.9981293657997553,0.9984765324651954,0.9985643432304012
SRR6754100_NODE_3960_length_19551_cov_23.296437_extended_circular	SRR6754100_NODE_3960_length_19551_cov_23.296437_extended_circular	1	260710	circular	Rimov	1	dsDNA,Myoviridae,T4virus	0.9984656301145662,0.9987562992889311,0.9988952011505337	Bacteria,Sphingomonadaceae,Sphingomonas	0.9985982082955128,0.9990961440934448,0.9990696423653205
SRR9214416_k141_837154_extended_partial	SRR9214416_k141_837154_extended_partial	1	260217	high-quality	Jiricka_pond	1	dsDNA,Myoviridae,T4virus	0.9990163217720781,0.9992197314930557,0.9993525493026818	Bacteria,Rhodothermaceae,Rhodothermus	0.9991886025494298,0.999566476352512,0.9995467488446433
SRR6754102_k141_1975015_extended_partial	SRR6754102_k141_1975015_extended_partial	1	260052	high-quality	Rimov	1	dsDNA,Myoviridae,T4virus	0.9968345739075847,0.997016064073443,0.9968481549032681	Bacteria,Bacillaceae,Bacillus	0.9974947709065077,0.9982515909499894,0.9984233799524195
SRR6754087_k141_1794375_self_circular	SRR6754087_k141_1794375_self_circular	1	258282	circular	Rimov	1	dsDNA,Myoviridae,Cba41virus	0.9983871600564984,0.9985702958872756,0.9986637719651092	Bacteria,Sphingomonadaceae,Sphingomonas	0.9984703421603063,0.999020481947421,0.9990306063806486
SRR9214415_k141_750475_extended_partial	SRR9214415_k141_750475_extended_partial	1	257441	high-quality	Jiricka_pond	1	dsDNA,Myoviridae,Cp220virus	0.9986870277784006,0.9988382668896606,0.9989117318066354	Bacteria,Sphingomonadaceae,Sphingomonas	0.9988050041438099,0.9994171969833298,0.9993992795692163
SRR9214416_k141_1064211_self_circular	SRR9214416_k141_1064211_self_circular	1	254885	circular	Jiricka_pond	1	dsDNA,Myoviridae,T4virus	0.9976683182745555,0.9974117153769643,0.9973082581647665	Bacteria,Bacillaceae,Bacillus	0.9981198942341845,0.998499026616716,0.9985925358859976
SRR9302958_k141_1305547	SRR9302958_k141_1305547	1	254115	high-quality	Lugu	1	dsDNA,Myoviridae,Slashvirus	0.9979317534694976,0.9978893342812151,0.9976691774896546	Bacteria,Bacillaceae,Synechococcus	0.9981846165989187,0.9985746887627399,0.9986619331920809
ERS4600502_contig-140_4_self_circular	ERS4600503_contig-140_18_extended_circular,ERS4600502_contig-140_4_self_circular	2	252701	circular	Loclat	1	dsDNA,Myoviridae,Cr3virus	0.9957864381319642,0.9970018773733167,0.9967682567321097	Bacteria,Bacillaceae,Bacillus	0.9970590788902483,0.9981493448067139,0.9982780793428075
SRR8894380_k141_3556293_extended_partial	SRR8894380_k141_3556293_extended_partial	1	252278	high-quality	Fuxian	1	dsDNA,Myoviridae,Bxz1virus	0.9929489047821896,0.9931226030387912,0.9937348813374403	Bacteria,Enterobacteriaceae,Mycobacterium	0.9952957890998066,0.9971616470626729,0.99739109502443
ERR3687828_contig-140_61_extended_partial	ERR3687828_contig-140_61_extended_partial,ERR3687829_contig-140_30_extended_partial	2	250298	circular	Lake_Rotsee	1	dsDNA,Myoviridae,T4virus	0.9992559356993924,0.9993221909939675,0.999506835426298	Bacteria,Rhodothermaceae,Rhodothermus	0.9993985555862505,0.9996973514159045,0.9996942181200703
SRR6754094_k141_2430747_self_circular	SRR6754094_k141_2430747_self_circular	1	249445	circular	Rimov	1	dsDNA,Myoviridae,T4virus	0.9985412976705603,0.9987326547887206,0.9988593847289798	Bacteria,Sphingomonadaceae,Sphingomonas	0.9986834523856506,0.9993251754543818,0.9993320509289481
SRR6754102_k141_1629967_self_circular	SRR6754100_NODE_815_length_46258_cov_4.588151_extended_partial,SRR6754102_k141_1629967_self_circular	2	244437	circular	Rimov	1	dsDNA,Myoviridae,Cba41virus	0.9984263950855323,0.998702705088454,0.9988428540728782	Bacteria,Sphingomonadaceae,Sphingomonas	0.9985587434389676,0.9992924566885337,0.999312532936612
ERS4600331_contig-140_0	ERS4600331_contig-140_0	1	246805	high-quality	Alinen_Mustajärvi	1	dsDNA,Myoviridae,T4virus	0.9954949779162836,0.9959347222638191,0.995175803527642	Bacteria,Enterobacteriaceae,Bacillus	0.9967670389518134,0.9970348618450112,0.997098325139391
SRR6754087_k141_2595029_extended_partial	SRR6754087_k141_2595029_extended_partial	1	245956	high-quality	Rimov	1	dsDNA,Myoviridae,T4virus	0.9979289509674237,0.9975835320784935,0.9974680545070834	Bacteria,Enterobacteriaceae,Bacillus	0.9981719878448242,0.9985828684542019,0.9986619331920809
ERS4600464_contig-140_27_extended_circular	ERS4600464_contig-140_27_extended_circular	1	244697	circular	Loclat	1	dsDNA,Myoviridae,Rslunavirus	0.9987304665605452,0.9990873222918771,0.9992147938351673	Bacteria,Pseudomonadaceae,Pseudomonas	0.9989597063814672,0.9986851145974773,0.9987248245007189
ERS4600332_contig-140_0_self_circular	ERS4600332_contig-140_0_self_circular,ERS4600333_contig-140_6_self_circular	2	244446	circular	Alinen_Mustajärvi	1	dsDNA,Myoviridae,Rsl2virus	0.9992615407035401,0.9956494119612798,0.9942308010204925	Bacteria,Burkholderiaceae,Ralstonia	0.9993796124551088,0.9976565183961261,0.9979397674756513
SRR9214416_k141_583538_extended_circular	SRR9214416_k141_583538_extended_circular	1	243903	circular	Jiricka_pond	1	dsDNA,Myoviridae,T4virus	0.9992026881599892,0.9984441918861533,0.9983138730776224	Bacteria,Synechococcaceae,Synechococcus	0.9993054185248037,0.9995092185122777,0.9995033755283412
ERS4600513_contig-140_0	ERS4600513_contig-140_0	1	242894	high-quality	Mekkojärvi	1	dsDNA,Myoviridae,T4virus	0.9971218303701544,0.9884189237969284,0.9885332348840925	Bacteria,Bacillaceae,Bacillus	0.997567386242551,0.9942885304366319,0.9943332762251336
ERS4600521_contig-140_224_extended_circular	ERS4600531_contig-140_475_extended_partial,ERS4600520_contig-140_241_extended_partial,ERS4600518_contig-140_11_extended_partial,ERS4600521_contig-140_224_extended_circular,ERS4600516_contig-140_52_extended_partial	5	239323	circular	Mekkojärvi	1	dsDNA,Myoviridae,T4virus	0.9932445687509809,0.9910229714201044,0.9914095690457955	Bacteria,Bacillaceae,Bacillus	0.9955673073128379,0.9960512539467011,0.9959489322573859
SRR9302961_k141_3452371_extended_partial	SRR9302961_k141_3452371_extended_partial	1	239041	circular	Erhai	1	dsDNA,Myoviridae,T4virus	0.9958508956796628,0.995986740164282,0.9956799885387451	Bacteria,Bacillaceae,Bacillus	0.9967196811239591,0.9980430088177074,0.9981956700418335
SRR5338504_k141_3022118_self_circular	SRR5338504_k141_3022118_self_circular	1	238977	circular	Tous	1	dsDNA,Myoviridae,T4virus	0.993373483846378,0.9934094896413445,0.9945641692518776	Bacteria,Enterobacteriaceae,Bacillus	0.9939950274280753,0.9970082778477596,0.9972739870704144
SRR9302957_k141_1609161_extended_partial	SRR9302957_k141_1609161_extended_partial	1	237001	circular	Lugu	1	dsDNA,Myoviridae,T4virus	0.9989826917471919,0.9979334706816079,0.9977215245673101	Bacteria,Synechococcaceae,Synechococcus	0.9990970440822448,0.9992167945425099,0.9992040996458569
ERS4600324_contig-140_203_extended_partial	ERS4600324_contig-140_203_extended_partial	1	234888	high-quality	Alinen_Mustajärvi	1	dsDNA,Myoviridae,Bxz1virus	0.9942520682465305,0.9953577964586844,0.9941564130680347	Bacteria,Enterobacteriaceae,Mycobacterium	0.9962603101937725,0.9975869910186987,0.9978400088481565
ERS4600481_contig-140_0_self_circular	ERS4600481_contig-140_0_self_circular	1	232797	circular	Loclat	1	dsDNA,Myoviridae,Cp220virus	0.9984165863282739,0.9986759079882156,0.9986995883866631	Bacteria,Sphingomonadaceae,Sphingomonas	0.9985697935988003,0.9992924566885337,0.999290846278461
SRR9302960_k141_422557	SRR9302960_k141_422557	1	231986	high-quality	Fuxian	1	dsDNA,Myoviridae,Bxz1virus	0.9900385063784947,0.9917969347269927,0.992327020459442	Bacteria,Mycobacteriaceae,Mycobacterium	0.9925395635186867,0.9946750208582132,0.9953178505051907
ERR3687821_contig-140_193_extended_partial	ERR3687821_contig-140_193_extended_partial	1	231898	circular	Lake_Rotsee	1	dsDNA,Myoviridae,T4virus	0.9978266596417281,0.9983070537849328,0.9983579548272271	Bacteria,Enterobacteriaceae,Bacillus	0.9982509175579147,0.9989080111898179,0.9989395224164141
SRR6754087_k141_1180667_extended_partial	SRR6754087_k141_1180667_extended_partial	1	231321	high-quality	Rimov	1	dsDNA,Myoviridae,Bxz1virus	0.9744734098603233,0.9865336689801496,0.9879987436701363	Bacteria,Mycobacteriaceae,Mycobacterium	0.9850617625004933,0.9934664714446971,0.9941012289829174
ERS4600570_NODE_15_length_139485_cov_14.079285_extended_circular	ERS4600570_NODE_15_length_139485_cov_14.079285_extended_circular	1	231249	circular	Björntjärnan	1	dsDNA,Myoviridae,T4virus	0.9888124117211847,0.9922288409308366,0.9917594679332823	Bacteria,Enterobacteriaceae,Bacillus	0.9934788271044634,0.9959121991918465,0.9957841136554381
SRR6754098_k141_244118_extended_partial	SRR6754098_k141_244118_extended_partial	1	228681	high-quality	Rimov	1	dsDNA,Myoviridae,T4virus	0.9941455731677241,0.9922004675305841,0.9922168160854304	Bacteria,Bacillaceae,Bacillus	0.995433126800584,0.9973477350434342,0.9976079616059405
ERS4600504_contig-140_5_self_circular	ERS4600504_contig-140_5_self_circular,ERS4600505_contig-140_5_self_circular	2	227780	circular	Mekkojärvi	1	dsDNA,Myoviridae,Rsl2virus	0.9992531331973186,0.9922855877313417,0.9906381384277142	Bacteria,Burkholderiaceae,Ralstonia	0.999360669323967,0.9969878286191045,0.9974301310091019
SRR8894380_k141_507515	SRR8894380_k141_507515	1	226967	high-quality	Fuxian	1	dsDNA,Myoviridae,T4virus	0.998752886577136,0.9984363103860832,0.9984461183264364	Bacteria,Synechococcaceae,Synechococcus	0.9986139942381309,0.9988507533495836,0.9988809684394064
ERS4600339_contig-140_1083_extended_partial	ERS4600339_contig-140_1083_extended_partial	1	226764	circular	Alinen_Mustajärvi	1	dsDNA,Myoviridae,T4virus	0.9967182700715198,0.9974117153769643,0.9967021341077027	Bacteria,Enterobacteriaceae,Bacillus	0.9974142625991554,0.9981207158865968,0.9982780793428075
SRR9302960_k141_674513_extended_partial	SRR9302960_k141_674513_extended_partial	1	224626	high-quality	Fuxian	1	dsDNA,Myoviridae,Cba41virus	0.9809920296841019,0.9896626245079974,0.988527724665392	Bacteria,Flavobacteriaceae,Cellulophaga	0.9864982832787402,0.9949020072962848,0.9953200191710058
ERS4600336_contig-140_203_extended_partial	ERS4600336_contig-140_203_extended_partial	1	224073	high-quality	Alinen_Mustajärvi	1	dsDNA,Myoviridae,T4virus	0.9965725399636796,0.9973218662761646,0.9970602983232405	Bacteria,Enterobacteriaceae,Synechococcus	0.9970843363984372,0.9981841084954276,0.9983214526591095
SRR9302958_k141_39093_extended_partial	SRR9302958_k141_39093_extended_partial	1	223104	high-quality	Lugu	1	dsDNA,Myoviridae,Bxz1virus	0.9771147680649284,0.9849069273656716,0.9856651660504405	Bacteria,Mycobacteriaceae,Mycobacterium	0.9860183906231501,0.990632208353101,0.9908981095740089
ERS4600335_contig-140_62_extended_partial	ERS4600335_contig-140_62_extended_partial	1	221747	high-quality	Alinen_Mustajärvi	1	dsDNA,Myoviridae,T4virus	0.9957233818353025,0.9951954375572394,0.9955477432899312	Bacteria,Enterobacteriaceae,Synechococcus	0.9971806306484076,0.9976606082418571,0.997952779470542
SRR6754087_k141_3226511_extended_partial	SRR6754087_k141_3226511_extended_partial,SRR6754089_k141_2087444_extended_partial	2	221577	high-quality	Rimov	1	dsDNA,Myoviridae,Bxz1virus	0.972894199941708,0.9776480658010678,0.983133220557524	Bacteria,Mycobacteriaceae,Mycobacterium	0.9817325072023363,0.9918223534608275,0.9924964162797405
SRR8894380_k141_3219739_extended_partial	SRR8894380_k141_3219739_extended_partial	1	221282	high-quality	Fuxian	1	dsDNA,Myoviridae,T4virus	0.9925299307221488,0.9950031289555279,0.9944677404246175	Bacteria,Enterobacteriaceae,Bacillus	0.9951616085875528,0.9961841739329592,0.9961332688516698
SRR6754102_k141_671611_extended_circular	SRR6754102_k141_671611_extended_circular,SRR6754103_k141_901120_extended_partial	2	219838	circular	Rimov	1	dsDNA,Myoviridae,T4virus	0.9973642467995426,0.997074387173962,0.996666317686149	Bacteria,Enterobacteriaceae,Bacillus	0.9978862622834366,0.9980614131234969,0.9982498866872112
SRR6475630_k141_2901000_extended_circular	SRR6475630_k141_2901000_extended_circular	1	219548	circular	Zurich	1	dsDNA,Myoviridae,T4virus	0.9967659126067754,0.9968174502716753,0.9965065213438321	Bacteria,Flavobacteriaceae,Synechococcus	0.9975310785745294,0.9979325829829698,0.9980850680852633
SRR6754100_NODE_4096_length_19143_cov_9.374842_extended_partial	SRR6754100_NODE_4096_length_19143_cov_9.374842_extended_partial	1	218694	high-quality	Rimov	1	dsDNA,Myoviridae,T4virus	0.9988243503800193,0.9990542199915825,0.9992533653660713	Bacteria,Rhodothermaceae,Rhodothermus	0.9990765223568412,0.9994969489750847,0.9994621708778543
SRR9302961_k141_1837111_self_circular	SRR9302961_k141_1837111_self_circular	1	215773	circular	Erhai	1	dsDNA,Myoviridae,T4virus	0.9986646077618098,0.9987799437891415,0.9990164259619464	Bacteria,Rhodothermaceae,Rhodothermus	0.9987292316192431,0.9992208843882409,0.999227954969823
SRR6754086_k141_3043161	SRR6754086_k141_3043161	1	215064	high-quality	Rimov	1	dsDNA,Myoviridae,Bxz1virus	0.9882687263188574,0.9928294112361817,0.9934731459491627	Bacteria,Enterobacteriaceae,Cronobacter	0.9908694107896918,0.9965808889688681,0.9968727838946202
SRR8894380_k141_3376146_self_circular	SRR8894380_k141_3376146_self_circular	1	215009	circular	Fuxian	1	dsDNA,Myoviridae,Cr3virus	0.997697744546331,0.9980753376828705,0.9980383621425934	Bacteria,Bacillaceae,Bacillus	0.9980693792178066,0.9988446185809872,0.9988853057710366
SRR6754092_k141_1591124_extended_partial	SRR6754092_k141_1591124_extended_partial,SRR6754096_k141_1289015_extended_partial	2	214955	circular	Rimov	1	dsDNA,Myoviridae,T4virus	0.9917172051207318,0.9941755714481626,0.9936329422914796	Bacteria,Enterobacteriaceae,Mycobacterium	0.9943644184853389,0.9969755590819114,0.9972978423943806
ERS4600326_contig-140_59_extended_partial	ERS4600326_contig-140_59_extended_partial	1	214734	high-quality	Alinen_Mustajärvi	1	dsDNA,Myoviridae,Bxz1virus	0.9941707956863888,0.9958748228632859,0.9955560086179821	Bacteria,Enterobacteriaceae,Mycobacterium	0.9964260625912624,0.9976606082418571,0.9979072374884247
SRR6754101_k141_1751149_extended_circular	SRR6754101_k141_1751149_extended_circular	1	214248	circular	Rimov	1	dsDNA,Myoviridae,Cr3virus	0.9975828419613031,0.9980674561828003,0.9979584639714351	Bacteria,Bacillaceae,Bacillus	0.9979383558940763,0.9987525970520392,0.9987920531409872
SRR6754098_k141_1854741_self_circular	SRR6754096_k141_106064_extended_partial,SRR6754098_k141_1854741_self_circular,SRR6754097_k141_641244_extended_circular	3	212205	circular	Rimov	1	dsDNA,Myoviridae,Bxz1virus	0.9900216913660516,0.991324044722784,0.9918834478540454	Bacteria,Enterobacteriaceae,Bacillus	0.9937882315797782,0.9959633222634843,0.9961527868440057
SRR6754086_k141_3732361_self_circular	SRR6754086_k141_3732361_self_circular,SRR6754088_k141_3029946_self_circular,SRR6754092_k141_3142232_self_circular,SRR6754098_k141_2312200_self_circular,SRR6754096_k141_2613866_self_circular,SRR6754094_k141_4613071_self_circular,SRR6754097_k141_1829203_self_circular	7	212754	circular	Rimov	1	dsDNA,Myoviridae,Bxz1virus	0.9860673609398471,0.9915431504247341,0.9922471222882836	Bacteria,Enterobacteriaceae,Mycobacterium	0.9919191759737953,0.9962966446905622,0.9965301346958337
ERR2814753_NODE_358_length_23921_cov_114.399428_extended_partial	ERR2814753_NODE_358_length_23921_cov_114.399428_extended_partial	1	212749	high-quality	Soyang	1	dsDNA,Myoviridae,T4virus	0.9992951707284263,0.9984678363863637,0.9984984654040919	Bacteria,Synechococcaceae,Synechococcus	0.9993796124551088,0.9994601403635055,0.9994339782222579
ERR3687821_contig-140_102_extended_partial	ERR3687821_contig-140_102_extended_partial	1	212224	high-quality	Lake_Rotsee	1	dsDNA,Myoviridae,T4virus	0.998357733784723,0.9986506871879911,0.9988070376513244	Bacteria,Rhodothermaceae,Rhodothermus	0.9985003354512806,0.9990388862532106,0.9990522930387996
SRR6754089_k141_2842442_extended_circular	SRR6754087_k141_2312476_extended_partial,SRR6754089_k141_2842442_extended_circular	2	210146	circular	Rimov	1	dsDNA,Myoviridae,T4virus	0.9940446830930655,0.992730104335298,0.9936907995878357	Bacteria,Enterobacteriaceae,Bacillus	0.9954678558743439,0.9964765979027271,0.9963371234382895
ERS4600333_contig-140_34_extended_circular	ERS4600333_contig-140_34_extended_circular	1	210926	circular	Alinen_Mustajärvi	1	dsDNA,Myoviridae,Cr3virus	0.9973838643140596,0.9978136718805417,0.9975176464753887	Bacteria,Bacillaceae,Bacillus	0.9978704763408185,0.9984356340078853,0.99853831924062
SRR8894380_k141_1103308_extended_partial	SRR8894380_k141_1103308_extended_partial	1	210571	high-quality	Fuxian	1	dsDNA,Myoviridae,Cr3virus	0.9978588884155775,0.9983433086852554,0.9982753015467184	Bacteria,Bacillaceae,Bacillus	0.9982556533407001,0.9989816284129762,0.9990110883883127
ERS4600329_contig-140_379_extended_partial	ERS4600329_contig-140_379_extended_partial	1	209782	high-quality	Alinen_Mustajärvi	1	dsDNA,Myoviridae,T4virus	0.998321301257763,0.9983102063849608,0.9979198924405309	Bacteria,Enterobacteriaceae,Synechococcus	0.9984324558980228,0.9985665090712779,0.9986619331920809
SRR6754101_k141_1924512_self_circular	SRR6754101_k141_1924512_self_circular	1	209286	circular	Rimov	1	dsDNA,Myoviridae,T4virus	0.9851789677824362,0.981724377637347,0.9831194450107725	Bacteria,Synechococcaceae,Synechococcus	0.9909436047199969,0.9924440100119424,0.9935070145495789
SRR6754095_k141_510862_extended_partial	SRR6754095_k141_510862_extended_partial	1	208999	high-quality	Rimov	1	dsDNA,Myoviridae,T4virus	0.9982610474631751,0.9969435542727977,0.997112645400896	Bacteria,Synechococcaceae,Synechococcus	0.9982524961521765,0.9987894056636184,0.9988115711333231
SRR9214414_k141_1480392_extended_partial	SRR9214414_k141_1480392_extended_partial	1	208904	high-quality	Jiricka_pond	1	dsDNA,Myoviridae,M12virus	0.9966313925072304,0.9966645491703144,0.9964045822978714	Bacteria,Enterobacteriaceae,Synechococcus	0.9974300485417735,0.9975522273299852,0.9978313341848961
ERS4600477_contig-140_1_self_circular	ERS4600477_contig-140_1_self_circular	1	208806	circular	Loclat	1	dsDNA,Myoviridae,T4virus	0.9946051835078358,0.9948171255538725,0.9943768218160579	Bacteria,Enterobacteriaceae,Bacillus	0.996429219779786,0.9974581608781716,0.9977380815548467
ERS4600507_contig-140_1929_extended_partial	ERS4600507_contig-140_1929_extended_partial	1	207716	high-quality	Mekkojärvi	1	dsDNA,Myoviridae,M12virus	0.9983353137681322,0.9982849855847363,0.9977215245673101	Bacteria,Enterobacteriaceae,Vibrio	0.9984798137258771,0.9985133410767746,0.9986077165467033
SRR8561390_k141_970128_extended_circular	SRR8561390_k141_970128_extended_circular	1	207526	circular	Baikal	1	dsDNA,Myoviridae,Bxz1virus	0.9871841580162769,0.992405386532408,0.9923711022090467	Bacteria,Enterobacteriaceae,Bacillus	0.9922427877974663,0.9966279221947748,0.9968727838946202
SRR6754087_k141_3334893_extended_circular	SRR6754087_k141_3334893_extended_circular	1	207204	circular	Rimov	1	dsDNA,Myoviridae,T4virus	0.9951404614039414,0.9961885065660777,0.9962255001901026	Bacteria,Enterobacteriaceae,Bacillus	0.9965570859149927,0.9979673466716835,0.9981132607408596
SRR6754089_k141_925755_extended_partial	SRR6754089_k141_925755_extended_partial	1	206084	high-quality	Rimov	1	dsDNA,Myoviridae,T4virus	0.9978070421272112,0.998374834685536,0.9983992814674815	Bacteria,Sphingomonadaceae,Sphingomonas	0.9980772721891156,0.9989366401099351,0.9989395224164141
SRR8894380_k141_5539714_extended_circular	SRR8894380_k141_5539714_extended_circular	1	206051	circular	Fuxian	1	dsDNA,Myoviridae,T4virus	0.9875554895410623,0.9849841660663591,0.9864283313404709	Bacteria,Enterobacteriaceae,Bacillus	0.9924211689490509,0.9930411274886711,0.9934506292383862
ERS4600456_contig-140_919_extended_circular	ERS4600455_contig-140_5_extended_partial,ERS4600456_contig-140_919_extended_circular,ERS4600458_contig-140_3030_extended_circular,ERS4600459_contig-140_1500_extended_partial	4	205961	circular	Lovojärvi	1	dsDNA,Myoviridae,T4virus	0.9900343026253839,0.9938224802450201,0.9944677404246175	Bacteria,Enterobacteriaceae,Mycobacterium	0.9941686727968744,0.9971227935282281,0.9974865163202946
ERS4600484_contig-140_323_extended_partial	ERS4600484_contig-140_323_extended_partial	1	204915	high-quality	Loclat	1	dsDNA,Myoviridae,T4virus	0.9992531331973186,0.9986743316882015,0.9990191810712967	Bacteria,Synechococcaceae,Synechococcus	0.999352776352658,0.999562386506781,0.9995445801788282
ERR3687829_contig-140_25_extended_circular	ERR3687830_contig-140_150_extended_partial,ERR3687829_contig-140_25_extended_circular,ERR3687828_contig-140_110_extended_circular	3	203887	circular	Lake_Rotsee	1	dsDNA,Myoviridae,Cr3virus	0.9962348384637805,0.9973770367766557,0.9973082581647665	Bacteria,Bacillaceae,Bacillus	0.9974410987016062,0.998290444484434,0.998393018631008
SRR6754102_k141_1224230_extended_partial	SRR6754102_k141_1224230_extended_partial	1	203582	high-quality	Rimov	1	dsDNA,Myoviridae,T4virus	0.9933300450642334,0.9925976951341194,0.9932775331852921	Bacteria,Enterobacteriaceae,Bacillus	0.9949327124195904,0.996777201563957,0.9970484458256436
SRR9302962_k141_2177697_extended_circular	SRR9302962_k141_2177697_extended_circular	1	202717	circular	Erhai	1	dsDNA,Myoviridae,Cr3virus	0.9978953209425375,0.9983338508851712,0.9981623420633565	Bacteria,Bacillaceae,Bacillus	0.9982193456726784,0.9989161908812799,0.998956871742935
ERR3687821_contig-140_7_self_circular	ERR3687821_contig-140_7_self_circular,ERR3687822_contig-140_3_self_circular	2	202025	circular	Lake_Rotsee	1	dsDNA,Myoviridae,T4virus	0.9952581664910432,0.9965951919696973,0.9962502961742552	Bacteria,Enterobacteriaceae,Bacillus	0.9969564702632306,0.9979284931372389,0.9980850680852633
ERS4600388_contig-140_980_extended_circular	ERS4600388_contig-140_980_extended_circular	1	201156	circular	SAS2	1	dsDNA,Myoviridae,T4virus	0.9974707418783489,0.9980422353825759,0.9978758106909263	Bacteria,Bacillaceae,Bacillus	0.997982556533407,0.9985358352282951,0.9986380778681148
ERS4600334_contig-140_699_extended_partial	ERS4600334_contig-140_699_extended_partial	1	200063	high-quality	Alinen_Mustajärvi	1	dsDNA,Myoviridae,Bxz1virus	0.9887801829473354,0.9951245040566081,0.995004986747924	Bacteria,Mycobacteriaceae,Mycobacterium	0.9935119775839615,0.9971002993767075,0.99749302231774
ERR3687830_contig-140_1307_extended_partial	ERR3687830_contig-140_1307_extended_partial,ERR3687826_contig-140_1034_extended_partial	2	199714	high-quality	Lake_Rotsee	1	dsDNA,Myoviridae,Cr3virus	0.997829462143802,0.9984205473859429,0.9984957102947416	Bacteria,Bacillaceae,Bacillus	0.9982082955128458,0.9990020776416314,0.9990241003832032
SRR6754089_k141_2068140_extended_partial	SRR6754089_k141_2068140_extended_partial	1	198974	high-quality	Rimov	1	dsDNA,Myoviridae,M12virus	0.9983731475461292,0.9983259693851011,0.997853769816124	Bacteria,Enterobacteriaceae,Synechococcus	0.9985461146848731,0.9985603743026813,0.9986575958604507
SRR8894380_k141_136724_extended_partial	SRR8894380_k141_136724_extended_partial	1	198449	circular	Fuxian	1	dsDNA,Myoviridae,T4virus	0.9928508172096048,0.9910150899200343,0.9920019175561078	Bacteria,Bacillaceae,Bacillus	0.9955388926161254,0.9962966446905622,0.9965171227009432
ERR2814725_NODE_2_length_197682_cov_10.730667_self_circular	ERR2814725_NODE_2_length_197682_cov_10.730667_self_circular	1	197555	circular	Soyang	1	dsDNA,Myoviridae,T4virus	0.9979163397080913,0.9979082498813834,0.9977215245673101	Bacteria,Enterobacteriaceae,Bacillus	0.9982840680374127,0.9986687552145533,0.9986814511844169
SRR6754087_k141_2592353_extended_partial	SRR6754087_k141_2592353_extended_partial	1	197290	high-quality	Rimov	1	dsDNA,Myoviridae,M12virus	0.9984053763199785,0.9984741415864199,0.9984957102947416	Bacteria,Enterobacteriaceae,Synechococcus	0.9985697935988003,0.998944819801397,0.9989633777403804
SRR8894379_k141_2349398_extended_circular	SRR8894379_k141_2349398_extended_circular,SRR8894378_k141_1709035_extended_circular,SRR8894381_k141_1494016_extended_circular,SRR8894382_k141_164807_extended_circular	4	196779	circular	Fuxian	1	dsDNA,Myoviridae,T4virus	0.994582763491245,0.99620111696619,0.9958893768493672	Bacteria,Enterobacteriaceae,Bacillus	0.9960945577962824,0.9973743190406857,0.9976708529145785
SRR9214418_k141_1251000_extended_circular	SRR9214418_k141_1251000_extended_circular	1	196525	circular	Jiricka_pond	1	dsDNA,Myoviridae,T4virus	0.9980592673138579,0.9985970929875141,0.9987188741521151	Bacteria,Rhodothermaceae,Rhodothermus	0.9983424760250996,0.9990041225644969,0.9990306063806486
SRR9214418_k141_1052534_extended_partial	SRR9214418_k141_1052534_extended_partial	1	196245	circular	Jiricka_pond	1	dsDNA,Phycodnaviridae,Prasinovirus	0.9983647400399076,0.9978278585806679,0.99734131947697	Bacteria,Hominidae,Aureococcus	0.9691116460791666,0.9875750486691642,0.988267517940288
ERS4600324_contig-140_2270_extended_partial	ERS4600324_contig-140_2270_extended_partial	1	195714	high-quality	Alinen_Mustajärvi	1	dsDNA,Myoviridae,T4virus	0.9893981346546197,0.9936285953432945,0.9939525349761132	Bacteria,Enterobacteriaceae,Cronobacter	0.993914519120723,0.9972168599800415,0.997328203715792
SRR6754089_k141_861939_extended_partial	SRR6754089_k141_861939_extended_partial	1	195341	high-quality	Rimov	1	dsDNA,Myoviridae,Cr3virus	0.9969901127726835,0.9977364331798543,0.9976774428177054	Bacteria,Bacillaceae,Bacillus	0.9977141955088993,0.9986053626057225,0.9986814511844169
SRR6754098_k141_1350874_self_circular	SRR6754096_k141_818957_extended_partial,SRR6754098_k141_1350874_self_circular,SRR6754101_k141_282719_extended_partial,SRR6754100_NODE_63_length_150050_cov_187.739706_extended_partial	4	194293	circular	Rimov	1	dsDNA,Myoviridae,Chlorovirus	0.996487063650427,0.9970270981735412,0.9970520329951896	Bacteria,Enterobacteriaceae,Bacillus	0.9973495402344212,0.9981513897295794,0.9982802480086226
ERR3687822_contig-140_4_self_circular	ERR3687821_contig-140_18_extended_circular,ERR3687822_contig-140_4_self_circular	2	194718	circular	Lake_Rotsee	1	dsDNA,Myoviridae,T4virus	0.9981657623926642,0.9984977860866303,0.9985728533565498	Bacteria,Enterobacteriaceae,Synechococcus	0.9983850980701685,0.9989877631815728,0.999017594385758
SRR6754103_k141_746778_extended_partial	SRR6754103_k141_746778_extended_partial	1	194531	high-quality	Rimov	1	dsDNA,Myoviridae,Cr3virus	0.9980032172723807,0.9983622242854238,0.9983221384056733	Bacteria,Bacillaceae,Bacillus	0.9983124827341252,0.9990061674873624,0.9990306063806486
SRR6754087_k141_2572923_extended_partial	SRR6754087_k141_2572923_extended_partial	1	194241	high-quality	Rimov	1	dsDNA,Myoviridae,Cr3virus	0.9969775015133511,0.9977837221802751,0.9976746877083551	Bacteria,Bacillaceae,Bacillus	0.9977331386400411,0.9985828684542019,0.9986619331920809
SRR8894380_k141_1414610_extended_circular	SRR8894380_k141_1414610_extended_circular	1	194079	circular	Fuxian	1	dsDNA,Myoviridae,Cr3virus	0.997921944712239,0.998374834685536,0.9982835668747693	Bacteria,Bacillaceae,Bacillus	0.998206716918584,0.9989611791843211,0.9989807270669012
SRR7054680_k141_966174	SRR7054680_k141_966174	1	193098	high-quality	Zurich	1	dsDNA,Myoviridae,Bxz1virus	0.9907993856915455,0.9917922058269506,0.9926548784721265	Bacteria,Enterobacteriaceae,Cronobacter	0.9935609140060776,0.9966054280432542,0.9967708566013103
ERR3687822_contig-140_5_self_circular	ERR3687822_contig-140_5_self_circular	1	192501	circular	Lake_Rotsee	1	dsDNA,Myoviridae,Bxz1virus	0.9901197789386365,0.9938792270455251,0.9924014084118998	Bacteria,Mycobacteriaceae,Mycobacterium	0.9944196692845022,0.9966994944950677,0.9969356752032582
SRR9214414_k141_1397552_self_circular	SRR9214414_k141_1397552_self_circular	1	191899	circular	Jiricka_pond	1	dsDNA,Myoviridae,M12virus	0.9976571082662601,0.9974353598771747,0.9973082581647665	Bacteria,Enterobacteriaceae,Synechococcus	0.9979478274596472,0.9982413663356619,0.9983951872968231
SRR6754088_k141_1188030_extended_circular	SRR6754088_k141_1188030_extended_circular	1	191848	circular	Rimov	1	dsDNA,Myoviridae,T4virus	0.9897974912001435,0.9925598639337828,0.9936053911979766	Bacteria,Enterobacteriaceae,Cronobacter	0.9946706657721299,0.9966872249578745,0.9970896504761306
SRR6754088_k141_1416072_extended_circular	SRR6754092_k141_1340541_extended_partial,SRR6754088_k141_1416072_extended_circular	2	159634	circular	Rimov	1	dsDNA,Myoviridae,T4virus	0.9987150527991391,0.9987957067892818,0.9990164259619464	Bacteria,Enterobacteriaceae,Synechococcus	0.9988381546233079,0.9993313102229784,0.9993320509289481
SRR6754089_k141_1070011_extended_partial	SRR6754089_k141_1070011_extended_partial	1	191393	high-quality	Rimov	1	dsDNA,Myoviridae,T4virus	0.9990611618052597,0.9991314586922699,0.999278161350224	Bacteria,Rhodothermaceae,Rhodothermus	0.9992154386518804,0.9995092185122777,0.9995033755283412
SRR5896115_k141_1483092_extended_partial	SRR5896115_k141_1483092_extended_partial	1	190337	high-quality	Baikal	1	dsDNA,Myoviridae,T4virus	0.998489451382194,0.9987862489891977,0.9988070376513244	Bacteria,Rhodothermaceae,Rhodothermus	0.9985729507873239,0.9991063687077724,0.9991325336739585
DRR125122_contig-140_1_self_circular	DRR125122_contig-140_1_self_circular	1	189853	circular	Biwa	1	dsDNA,Myoviridae,T4virus	0.9975562181916015,0.9976970256795036,0.9978758106909263	Bacteria,Synechococcaceae,Synechococcus	0.99810726548009,0.998695339211805,0.9987248245007189
SRR6754102_k141_2154275_extended_partial	SRR6754102_k141_2154275_extended_partial	1	189550	high-quality	Rimov	1	dsDNA,Myoviridae,T4virus	0.995714974329081,0.9965589370693746,0.9963880516417697	Bacteria,Enterobacteriaceae,Bacillus	0.9972232526934764,0.9979019091399872,0.9981067547434143
SRR9302958_k141_586886_extended_partial	SRR9302958_k141_586886_extended_partial	1	188981	circular	Lugu	1	dsDNA,Myoviridae,Cp220virus	0.9979569759881622,0.9984016317857746,0.9984957102947416	Bacteria,Hominidae,Homo	0.9982130312956312,0.9989795834901107,0.9990110883883127
SRR7054680_k141_1329410_extended_circular	SRR7054680_k141_1329410_extended_circular	1	188928	circular	Zurich	1	dsDNA,Myoviridae,T4virus	0.9900987601730825,0.9937720386445712,0.9940710046781757	Bacteria,Enterobacteriaceae,Mycobacterium	0.9938655826986069,0.9971391529111522,0.9973412157106827
SRR9302960_k141_90607	SRR9302960_k141_90607	1	188777	high-quality	Fuxian	1	dsDNA,Myoviridae,T4virus	0.9993890545479004,0.9994325319949495,0.9996308153470611	Bacteria,Rhodothermaceae,Rhodothermus	0.9995390504755515,0.9997627889476008,0.999772290089414
ERR3687827_contig-140_23_extended_partial	ERR3687827_contig-140_23_extended_partial	1	188770	high-quality	Lake_Rotsee	1	dsDNA,Myoviridae,T4virus	0.9990163217720781,0.9991803239927048,0.999324998209179	Bacteria,Rhodothermaceae,Rhodothermus	0.9992154386518804,0.999566476352512,0.9995532548420886
SRR9214416_k141_14629_extended_partial	SRR9214416_k141_14629_extended_partial	1	188739	high-quality	Jiricka_pond	1	dsDNA,Myoviridae,T4virus	0.998754287828173,0.998865063989899,0.9991679569762124	Bacteria,Rhodothermaceae,Rhodothermus	0.9990291645289869,0.9993149508400543,0.9993277135973178
ERS4600532_contig-140_7_self_circular	ERS4600532_contig-140_7_self_circular,ERS4600537_contig-140_12_self_circular,ERS4600546_contig-140_11_self_circular,ERS4600534_contig-140_8_self_circular,ERS4600539_contig-140_11_self_circular,ERS4600535_contig-140_6_self_circular,ERS4600533_contig-140_7_self_circular,ERS4600538_contig-140_7_self_circular,ERS4600553_contig-140_6_self_circular,ERS4600536_contig-140_7_self_circular	10	187815	circular	Mekkojärvi	1	dsDNA,Myoviridae,T4virus	0.9979149384570545,0.9985608380871914,0.9985948942313521	Bacteria,Rhodothermaceae,Rhodothermus	0.9983187971111726,0.9989816284129762,0.9990024137250522
SRR9302957_k141_278309_extended_circular	SRR9302957_k141_278309_extended_circular	1	187083	circular	Lugu	1	dsDNA,Myoviridae,Vi1virus	0.9940965293814318,0.9944608817507018,0.9937293711187397	Bacteria,Enterobacteriaceae,Bacillus	0.9963676546035756,0.9973518248891652,0.9976556722538727
ERS4600401_contig-140_623_extended_partial	ERS4600401_contig-140_623_extended_partial	1	186986	circular	SAS2	1	dsDNA,Phycodnaviridae,Prasinovirus	0.9987795103468377,0.9983464612852835,0.9982560157812663	Bacteria,Hominidae,Aureococcus	0.9693594853782707,0.9887058910137909,0.9877145081574364
ERS4600459_contig-140_5_extended_partial	ERS4600459_contig-140_5_extended_partial	1	186590	high-quality	Lovojärvi	1	dsDNA,Myoviridae,T4virus	0.9973474317870995,0.9978814527811449,0.9978758106909263	Bacteria,Rhodothermaceae,Rhodothermus	0.9978957338490074,0.9985562844569503,0.9986402465339299
SRR9302958_k141_1109148_extended_partial	SRR9302958_k141_1109148_extended_partial	1	186413	high-quality	Lugu	1	dsDNA,Myoviridae,T4virus	0.998451617604197,0.998537193586981,0.9985948942313521	Bacteria,Rhodothermaceae,Rhodothermus	0.9986124156438692,0.9992433785397615,0.9992431356305287
SRR6754101_k141_1869192_self_circular	SRR6754086_k141_2586573_extended_partial,SRR6754101_k141_1869192_self_circular,SRR6754098_k141_1465116_self_circular,SRR6754088_k141_1145226_extended_partial,SRR6754100_NODE_49_length_163206_cov_10.603192	5	163096	circular	Rimov	1	dsDNA,Myoviridae,T4virus	0.9982974799901352,0.998266069984568,0.9981871380475091	Bacteria,Enterobacteriaceae,Synechococcus	0.998430877303761,0.9986789798288809,0.9987248245007189
SRR6475631_k141_2502672_extended_partial	SRR6475631_k141_2502672_extended_partial	1	185494	circular	Zurich	1	dsDNA,Myoviridae,T4virus	0.9990485505459274,0.9992197314930557,0.9993801003961847	Bacteria,Rhodothermaceae,Rhodothermus	0.9992170172461423,0.999566476352512,0.9995554235079037
SRR8894379_k141_2698468_extended_partial	SRR8894379_k141_2698468_extended_partial	1	185194	high-quality	Fuxian	1	dsDNA,Myoviridae,Bxz1virus	0.987011804138735,0.9924605570328989,0.9935888605418749	Bacteria,Mycobacteriaceae,Mycobacterium	0.9930305063341095,0.9964950022085167,0.9967968805910915
ERR2814753_NODE_7_length_184542_cov_79.337820_self_circular	ERR2814753_NODE_7_length_184542_cov_79.337820_self_circular	1	184415	circular	Soyang	1	dsDNA,Myoviridae,T4virus	0.9972801717373271,0.9967197196708055,0.9964183578446228	Bacteria,Enterobacteriaceae,Bacillus	0.9978183827301788,0.9980123349747247,0.9981067547434143
ERS4600483_contig-140_5_self_circular	ERS4600481_contig-140_15_extended_circular,ERS4600489_contig-140_24_extended_circular,ERS4600483_contig-140_5_self_circular	3	183198	circular	Loclat	1	dsDNA,Myoviridae,T4virus	0.9926658520727305,0.9911900592215915,0.9909659964403987	Bacteria,Synechococcaceae,Synechococcus	0.9946012076246102,0.9951330835800873,0.9954761631096933
ERS4600458_contig-140_11_self_circular	ERS4600458_contig-140_11_self_circular	1	182546	circular	Lovojärvi	1	dsDNA,Myoviridae,Bxz1virus	0.984125227002668,0.9897083372084042,0.9908309960822345	Bacteria,Mycobacteriaceae,Mycobacterium	0.9915624136706263,0.9957874588970504,0.9961376061832999
ERR3687828_contig-140_311_extended_partial	ERR3687828_contig-140_311_extended_partial	1	182392	high-quality	Lake_Rotsee	1	dsDNA,Myoviridae,Slashvirus	0.9972535479676254,0.9970397085736534,0.9969197877463757	Bacteria,Enterobacteriaceae,Synechococcus	0.9978262757014879,0.9983006690987616,0.9984385606131252
ERS4600333_contig-140_39_extended_partial	ERS4600333_contig-140_39_extended_partial,ERS4600334_contig-140_25_extended_partial	2	182384	high-quality	Alinen_Mustajärvi	1	dsDNA,Myoviridae,Bxz1virus	0.991994652826043,0.9943883719500565,0.9943354951758036	Bacteria,Enterobacteriaceae,Mycobacterium	0.9951963376613125,0.9971207486053626,0.9974778416570341
SRR6754087_k141_1822430_self_circular	SRR6754087_k141_1822430_self_circular	1	182057	circular	Rimov	1	dsDNA,Myoviridae,T4virus	0.9943865883460754,0.9937200207441081,0.9942115152550405	Bacteria,Enterobacteriaceae,Bacillus	0.9963392399068629,0.9971350630654212,0.9974778416570341
SRR6754088_k141_3360368_self_circular	SRR12053443_k141_1166017,SRR6475631_k141_901161_extended_partial,SRR6754088_k141_3360368_self_circular	3	88681	circular	Rimov,Baikal,Zurich	3	dsDNA,Myoviridae,T4virus	0.9979541734860884,0.998318087885031,0.9983221384056733	Bacteria,Bacillaceae,Bacillus	0.9982951181972454,0.9988343939666596,0.9988809684394064
ERR2814726_NODE_3_length_137990_cov_72.691099_extended_circular	ERR2814726_NODE_3_length_137990_cov_72.691099_extended_circular	1	181824	circular	Soyang	1	dsDNA,Myoviridae,T4virus	0.9981755711499226,0.9985734484873037,0.998641731090307	Bacteria,Rhodothermaceae,Rhodothermus	0.9984419274635936,0.9990470659446725,0.9990696423653205
SRR6754094_k141_2954654_extended_circular	SRR6754086_k141_2364341_extended_partial,SRR6754094_k141_2954654_extended_circular,SRR6754088_k141_2139850_extended_partial,SRR6754092_k141_2436141_extended_circular,SRR6754094_k141_3571460_extended_partial,SRR6754088_k141_3316431_extended_partial,SRR6754092_k141_1928111_extended_partial	7	122335	circular	Rimov	1	dsDNA,Podoviridae,Cba41virus	0.9991844718965092,0.999238647093224,0.9993553044120321	Bacteria,Flavobacteriaceae,Cellulophaga	0.9993464619756107,0.9996462283442669,0.9996400014746928
SRR6754087_k141_1327829_extended_partial	SRR6754087_k141_1327829_extended_partial	1	181026	high-quality	Rimov	1	dsDNA,Myoviridae,T4virus	0.9939648117839607,0.9960166898645485,0.9961951939872493	Bacteria,Enterobacteriaceae,Synechococcus	0.9962824105134378,0.9976810574705122,0.9978812134986434
SRR6754089_k141_3223011_self_circular	SRR6754089_k141_3223011_self_circular	1	180681	circular	Rimov	1	dsDNA,Myoviridae,Rslunavirus	0.9598107190099321,0.9668046980045618,0.9719970685636513	Bacteria,Bacillaceae,Bacillus	0.9748040569872528,0.9725653148363244,0.9754810642944354
SRR6754089_k141_1574806_extended_partial	SRR6754089_k141_1574806_extended_partial	1	180200	high-quality	Rimov	1	dsDNA,Myoviridae,T4virus	0.997413290585835,0.9975141748778762,0.9974377483042302	Bacteria,Synechococcaceae,Synechococcus	0.9979083626031019,0.9982515909499894,0.9983800066361174
ERS4600453_contig-140_4_extended_circular	ERS4600453_contig-140_4_extended_circular	1	179873	circular	Lovojärvi	1	dsDNA,Myoviridae,Slashvirus	0.9904056341501692,0.9927663592356206,0.9942611072233457	Bacteria,Bacillaceae,Bacillus	0.9946706657721299,0.9968344594041912,0.9971829031061801
SRR6754094_k141_4380489	SRR6754094_k141_4380489,SRR6754086_k141_2867075	2	178968	high-quality	Rimov	1	dsDNA,Myoviridae,T4virus	0.9985875389547788,0.9988146223894502,0.999068773039602	Bacteria,Rhodothermaceae,Rhodothermus	0.9988081613323335,0.999349714528768,0.9993212075998725
SRR5896115_k141_1419274_extended_partial	SRR5896115_k141_1419274_extended_partial,SRR5896114_k141_1116738_extended_partial	2	178800	high-quality	Baikal	1	dsDNA,Phycodnaviridae,Prasinovirus	0.9988019303634285,0.9984378866860972,0.9984075467955323	Bacteria,Hominidae,Aureococcus	0.9780528039780575,0.9931740474749292,0.9939537597074903
SRR6754098_k141_1067860_extended_partial	SRR6754098_k141_1067860_extended_partial,SRR6754096_k141_2260256	2	178081	high-quality	Rimov	1	dsDNA,Myoviridae,Cr3virus	0.9951726901777908,0.995983587564254,0.9959224381615707	Bacteria,Bacillaceae,Bacillus	0.996405540865859,0.9974806550296923,0.9976795275778388
SRR6754086_k141_1259283_extended_circular	SRR6754086_k141_1259283_extended_circular,SRR6754088_k141_2706044_extended_circular,SRR6754092_k141_1542375_extended_circular	3	177387	circular	Rimov	1	dsDNA,Myoviridae,T4virus	0.997396475573392,0.9969955721732606,0.99677101184146	Bacteria,Enterobacteriaceae,Bacillus	0.9977647105252773,0.9982515909499894,0.9983865126335627
ERR2814752_NODE_6_length_177338_cov_6.241198_self_circular	ERR2814752_NODE_6_length_177338_cov_6.241198_self_circular	1	177097	circular	Soyang	1	dsDNA,Myoviridae,T4virus	0.9880459274039862,0.988831914400604,0.9864283313404709	Bacteria,Synechococcaceae,Synechococcus	0.9911772366707448,0.9936811883455756,0.9942205056027481
SRR6754094_k141_2893716_extended_circular	SRR6754094_k141_2893716_extended_circular,SRR6754092_k141_1702631_extended_partial,SRR6754088_k141_372700_extended_partial,SRR6754086_k141_1669856_extended_partial	4	177064	circular	Rimov	1	dsDNA,Myoviridae,Slashvirus	0.997641694504854,0.9976213632788301,0.9974570340696822	Bacteria,Bacillaceae,Bacillus	0.997898891037531,0.9983988253963061,0.9985339819089898
SRR9302958_k141_1174899_extended_partial	SRR9302958_k141_1174899_extended_partial	1	176717	circular	Lugu	1	dsDNA,Myoviridae,T4virus	0.9990709705625183,0.9992228840930837,0.9993387737559304	Bacteria,Rhodothermaceae,Rhodothermus	0.999235960377284,0.9995521618924534,0.9995445801788282
DRR125121_contig-140_42_extended_partial	DRR125121_contig-140_42_extended_partial	1	175957	high-quality	Biwa	1	dsDNA,Myoviridae,T4virus	0.9986337802389974,0.9974558517773571,0.9976416263961516	Bacteria,Synechococcaceae,Synechococcus	0.9986660878487706,0.9992924566885337,0.9993038582733517
ERS4600330_contig-140_4_self_circular	ERS4600330_contig-140_4_self_circular	1	175864	circular	Alinen_Mustajärvi	1	dsDNA,Myoviridae,T4virus	0.9987318678115822,0.9988571824898289,0.999126630335958	Bacteria,Rhodothermaceae,Rhodothermus	0.9990165357748925,0.9993333551458439,0.9993472315896538
ERS4600489_contig-140_80_extended_partial	ERS4600489_contig-140_80_extended_partial	1	175705	high-quality	Loclat	1	dsDNA,Myoviridae,Bxz1virus	0.9852083940542116,0.9918978179278906,0.9915555898413608	Bacteria,Enterobacteriaceae,Mycobacterium	0.9917439520107344,0.9963068693048899,0.9963349547724745
SRR6754101_k141_2115465_extended_circular	SRR6754101_k141_2115465_extended_circular	1	175543	circular	Rimov	1	dsDNA,Myoviridae,Bxz1virus	0.9897358361545188,0.9931241793388051,0.9941371273025826	Bacteria,Enterobacteriaceae,Mycobacterium	0.9914803267690122,0.9968998969358875,0.9972089270959613
SRR8894380_k141_4402326_extended_partial	SRR8894380_k141_4402326_extended_partial	1	174686	high-quality	Fuxian	1	dsDNA,Myoviridae,T4virus	0.9990527542990382,0.9991566794924944,0.999278161350224	Bacteria,Rhodothermaceae,Rhodothermus	0.9991633450412408,0.9995194431266052,0.9995120501916016
SRR6754087_k141_1664912_self_circular	SRR6754087_k141_1664912_self_circular	1	174543	circular	Rimov	1	dsDNA,Myoviridae,T4virus	0.9985875389547788,0.9988477246897447,0.9991514263201107	Bacteria,Rhodothermaceae,Rhodothermus	0.9988728836970677,0.9993354000687094,0.9993472315896538
ERS4600569_NODE_75_length_120721_cov_10.771083_extended_partial	ERS4600569_NODE_75_length_120721_cov_10.771083_extended_partial	1	174325	circular	Björntjärnan	1	dsDNA,Myoviridae,Muvirus	0.985143936506513,0.9810796709316091,0.9790115769694899	Bacteria,Enterobacteriaceae,Bacillus	0.991780259678756,0.9428341812946816,0.9422267426856323
SRR9214416_k141_24367_extended_partial	SRR9214416_k141_24367_extended_partial	1	173963	high-quality	Jiricka_pond	1	dsDNA,Myoviridae,M12virus	0.9975253906687891,0.9977852984802892,0.9975369322408406	Bacteria,Enterobacteriaceae,Sinorhizobium	0.9980330715497849,0.9982270518756032,0.9983756693044872
SRR9302959_k141_2963624_extended_circular	SRR9302959_k141_2963624_extended_circular	1	173691	circular	Fuxian	1	dsDNA,Myoviridae,T4virus	0.9988159428737977,0.9978719949810607,0.9980300968145426	Bacteria,Synechococcaceae,Synechococcus	0.9988050041438099,0.9990184370245554,0.9990349437122787
ERS4600529_contig-140_337_extended_partial	ERS4600529_contig-140_337_extended_partial	1	173502	high-quality	Mekkojärvi	1	dsDNA,Myoviridae,M12virus	0.997299789251844,0.9972966454759401,0.9967682567321097	Bacteria,Enterobacteriaceae,Synechococcus	0.9978799479063893,0.9981288955780588,0.9982086820367242
ERS4600505_contig-140_17_self_circular	ERS4600505_contig-140_17_self_circular,ERS4600506_contig-140_16_self_circular,ERS4600507_contig-140_7_self_circular	3	173228	circular	Mekkojärvi	1	dsDNA,Myoviridae,T4virus	0.9984053763199785,0.9983811398855922,0.9980135661584408	Bacteria,Enterobacteriaceae,Clostridium	0.9985666364102767,0.9986319466029742,0.9986792825186017
SRR6754102_k141_446500_extended_circular	SRR6754102_k141_446500_extended_circular	1	173004	circular	Rimov	1	dsDNA,Myoviridae,T4virus	0.9991017980853306,0.9992197314930557,0.9993497941933316	Bacteria,Rhodothermaceae,Rhodothermus	0.9992201744346659,0.999566476352512,0.9995532548420886
ERR2814753_NODE_37_length_99098_cov_23.955472_extended_partial	ERR2814753_NODE_37_length_99098_cov_23.955472_extended_partial	1	172760	high-quality	Soyang	1	dsDNA,Myoviridae,T4virus	0.9988159428737977,0.9990479147915264,0.999258875584772	Bacteria,Rhodothermaceae,Rhodothermus	0.9991128300248628,0.9995030837436812,0.999499038196711
SRR6754098_k141_1077800_extended_circular	SRR6754098_k141_1077800_extended_circular	1	172627	circular	Rimov	1	dsDNA,Myoviridae,T4virus	0.997509976907383,0.9976513129790967,0.9975286669127897	Bacteria,Bacillaceae,Bacillus	0.9978704763408185,0.9985092512310436,0.9986142225441487
ERS4600478_contig-140_537_extended_circular	ERS4600477_contig-140_2717_extended_partial,ERS4600478_contig-140_537_extended_circular,ERS4600474_contig-140_1096_extended_partial	3	171922	circular	Loclat	1	dsDNA,Myoviridae,T4virus	0.9752188754119678,0.9774116207989634,0.9829293424656025	Bacteria,Enterobacteriaceae,Mycobacterium	0.9864761829590749,0.9921474961964435,0.9928368968127118
SRR9214416_k141_744169_extended_partial	SRR9214416_k141_744169_extended_partial	1	172279	circular	Jiricka_pond	1	dsDNA,Myoviridae,T4virus	0.9977061520525525,0.9982487306844137,0.9982973424215207	Bacteria,Enterobacteriaceae,Synechococcus	0.9981719878448242,0.998820079506601,0.9988375951231043
SRR6754100_NODE_43_length_172210_cov_11.235183	SRR6754100_NODE_43_length_172210_cov_11.235183	1	172210	high-quality	Rimov	1	dsDNA,Myoviridae,Slashvirus	0.9982960787390983,0.998374834685536,0.9983882610300803	Bacteria,Synechococcaceae,Synechococcus	0.9984498204349027,0.9989468647242626,0.9989720524036407
SRR9302961_k141_2581701_extended_partial	SRR9302961_k141_2581701_extended_partial	1	172150	high-quality	Erhai	1	dsDNA,Myoviridae,T4virus	0.9919245902741968,0.9920128878289147,0.9916602839966718	Bacteria,Bacillaceae,Synechococcus	0.9939050475551522,0.9960901074811458,0.9963956774152973
SRR8894380_k141_6270277_self_circular	SRR8894380_k141_6270277_self_circular	1	171952	circular	Fuxian	1	dsDNA,Myoviridae,M12virus	0.9969368652332803,0.9966598202702724,0.9961125407067406	Bacteria,Enterobacteriaceae,Synechococcus	0.9974253127589882,0.9976299343988745,0.9978573581746774
SRR8894380_k141_4906784_extended_circular	SRR8894380_k141_4906784_extended_circular	1	171802	circular	Fuxian	1	dsDNA,Myoviridae,Nit1virus	0.9895760935363093,0.9935513566426071,0.9941922294895884	Bacteria,Enterobacteriaceae,Bacillus	0.9937061446781641,0.9970921196852455,0.9974301310091019
SRR6754087_k141_731235_extended_circular	SRR6754087_k141_731235_extended_circular	1	171630	circular	Rimov	1	dsDNA,Myoviridae,T4virus	0.9974034818285765,0.9968316369718015,0.996514786671883	Bacteria,Enterobacteriaceae,Synechococcus	0.997898891037531,0.9980123349747247,0.9981175980724898
SRR9214416_k141_751660_extended_circular	SRR9214416_k141_751660_extended_circular	1	171369	circular	Jiricka_pond	1	dsDNA,Myoviridae,T4virus	0.9980606685648947,0.9983417323852414,0.9982312197971137	Bacteria,Enterobacteriaceae,Synechococcus	0.9982998539800307,0.9988630228867768,0.9988983177659272
SRR8894380_k141_3587769_extended_partial	SRR8894380_k141_3587769_extended_partial	1	171009	circular	Fuxian	1	dsDNA,Myoviridae,T4virus	0.987467210725736,0.9902080243128514,0.990588546459409	Bacteria,Enterobacteriaceae,Synechococcus	0.9905079127037373,0.9941576553732393,0.9946846000871804
SRR9214414_k141_928624_extended_circular	SRR9214414_k141_928624_extended_circular	1	170783	circular	Jiricka_pond	1	dsDNA,Myoviridae,Bxz1virus	0.9964254086048023,0.9972083726751545,0.9967655016227595	Bacteria,Mycobacteriaceae,Mycobacterium	0.9973448044516359,0.9980143798975902,0.9981544653913466
SRR12053441_k141_1292753_extended_circular	SRR12053441_k141_1292753_extended_circular,SRR8561390_k141_355870_extended_circular,SRR12053440_k141_1053130_extended_circular	3	170458	circular	Baikal	1	dsDNA,Myoviridae,Bxz1virus	0.9831625675403,0.9882786330956799,0.9896600746083613	Bacteria,Enterobacteriaceae,Cronobacter	0.9910856782035598,0.9942721710537079,0.9948971293370605
SRR9214416_k141_608313_extended_partial	SRR9214416_k141_608313_extended_partial	1	170412	circular	Jiricka_pond	1	dsDNA,Myoviridae,T4virus	0.9984446113490124,0.998483599386504,0.9984929551853913	Bacteria,Enterobacteriaceae,Synechococcus	0.9985508504676586,0.998920280727011,0.9989633777403804
SRR8894380_k141_2561270_extended_partial	SRR8894380_k141_2561270_extended_partial	1	170161	high-quality	Fuxian	1	dsDNA,Myoviridae,T4virus	0.9983647400399076,0.9987846726891836,0.9990054055245453	Bacteria,Rhodothermaceae,Rhodothermus	0.9985603220332294,0.9991206831678309,0.9990869916918412
ERS4600551_contig-140_2159_extended_partial	ERS4600551_contig-140_2159_extended_partial	1	169503	high-quality	Mekkojärvi	1	dsDNA,Myoviridae,T4virus	0.997509976907383,0.9981825260838245,0.9978950964563783	Bacteria,Enterobacteriaceae,Synechococcus	0.9980630648407594,0.9984274543164232,0.9985578372329559
SRR6754087_k141_2581339_extended_circular	SRR6754087_k141_2581339_extended_circular	1	169214	circular	Rimov	1	dsDNA,Myoviridae,Chlorovirus	0.985334506647535,0.9833653059519513,0.9864531273246235	Bacteria,Bacillaceae,Bacillus	0.9906026283594459,0.9933887643758077,0.9942074936078575
ERS4600334_contig-140_29_self_circular	ERS4600334_contig-140_29_self_circular	1	168454	circular	Alinen_Mustajärvi	1	dsDNA,Myoviridae,Nit1virus	0.9972171154406654,0.9967165670707775,0.9957102947415983	Bacteria,Bacillaceae,Bacillus	0.9975326571687911,0.9976013054787574,0.9978226595216357
ERR3687822_contig-140_1765_extended_partial	ERR3687822_contig-140_1765_extended_partial	1	168412	circular	Lake_Rotsee	1	dsDNA,Myoviridae,Slashvirus	0.9981755711499226,0.9983007485848766,0.9982697913280179	Bacteria,Bacillaceae,Bacillus	0.9983677335332886,0.9988487084267181,0.9988874744368517
SRR6754096_k141_2186106	SRR6754096_k141_2186106	1	168202	high-quality	Rimov	1	dsDNA,Myoviridae,Bxz1virus	0.9785160191018542,0.9883810925965917,0.9898942589031359	Bacteria,Enterobacteriaceae,Mycobacterium	0.9866861359958956,0.9943887316570419,0.9947062867453315
SRR6754089_k141_1523537_extended_partial	SRR6754089_k141_1523537_extended_partial,SRR6754099_k141_1041732_extended_partial	2	167758	circular	Rimov	1	dsDNA,Myoviridae,M12virus	0.9979303522184606,0.9981399659834457,0.9981403011885541	Bacteria,Enterobacteriaceae,Synechococcus	0.9982951181972454,0.9987444173605772,0.998768197817021
ERS4600504_contig-140_15_self_circular	ERS4600511_contig-140_1432_extended_circular,ERS4600504_contig-140_15_self_circular	2	167585	circular	Mekkojärvi	1	dsDNA,Myoviridae,M12virus	0.9971554603950407,0.9978562319809204,0.9976609121616037	Bacteria,Enterobacteriaceae,Sinorhizobium	0.9979209913571964,0.9981881983411586,0.9983496453147059
SRR9214414_k141_383216_extended_circular	SRR9214414_k141_383216_extended_circular	1	167291	circular	Jiricka_pond	1	dsDNA,Myoviridae,T4virus	0.9985048651436002,0.9985103964867426,0.9985342818256456	Bacteria,Enterobacteriaceae,Synechococcus	0.9986092584553455,0.9989836733358418,0.999017594385758
ERR3687826_contig-140_1931_extended_partial	ERR3687826_contig-140_1931_extended_partial	1	167127	high-quality	Lake_Rotsee	1	dsDNA,Myoviridae,T4virus	0.9980522610586732,0.9980564220827022,0.9979612190807853	Bacteria,Synechococcaceae,Synechococcus	0.998181459410395,0.9986053626057225,0.9986749451869715
SRR8894379_k141_3008779	SRR8894379_k141_3008779	1	166712	high-quality	Fuxian	1	dsDNA,Myoviridae,T4virus	0.9964127973454701,0.9970838449740462,0.9964899906877304	Bacteria,Synechococcaceae,Synechococcus	0.99724377441888,0.9974765651839612,0.9976773589120237
SRR6754087_k141_1792729_extended_partial	SRR6754087_k141_1792729_extended_partial	1	166672	high-quality	Rimov	1	dsDNA,Myoviridae,T4virus	0.9986576015066251,0.9989407263905725,0.9991982631790656	Bacteria,Rhodothermaceae,Rhodothermus	0.998879198074115,0.9994192419061952,0.9993689182478047
SRR9302961_k141_363983_extended_partial	SRR9302961_k141_363983_extended_partial	1	166499	high-quality	Erhai	1	dsDNA,Myoviridae,T4virus	0.9966790350424859,0.9975094459778341,0.9972807070712637	Bacteria,Synechococcaceae,Synechococcus	0.9976384229843325,0.9982045577240827,0.9983388019856304
SRR6754100_NODE_922_length_43398_cov_8.765316_extended_partial	SRR6754100_NODE_922_length_43398_cov_8.765316_extended_partial	1	166440	high-quality	Rimov	1	dsDNA,Myoviridae,T4virus	0.9987753065937269,0.9987941304892678,0.9991100996798563	Bacteria,Enterobacteriaceae,Synechococcus	0.999011799992107,0.9993313102229784,0.9993320509289481
ERS4600506_contig-140_1043_extended_circular	ERS4600506_contig-140_1043_extended_circular	1	166327	circular	Mekkojärvi	1	dsDNA,Myoviridae,T4virus	0.9982568437100643,0.9983669531854659,0.9982505055625658	Bacteria,Enterobacteriaceae,Synechococcus	0.9983440546193615,0.9987771361264253,0.9987768724802814
SRR9214416_k141_1064188_self_circular	SRR9214416_k141_1064188_self_circular	1	166153	circular	Jiricka_pond	1	dsDNA,Myoviridae,T4virus	0.9983675425419815,0.9984568022862655,0.9984764245292895	Bacteria,Enterobacteriaceae,Synechococcus	0.9984340344922846,0.9987362376691151,0.9987638604853908
ERS4600386_contig-140_141_extended_partial	ERS4600386_contig-140_141_extended_partial,ERS4600385_contig-140_697_extended_partial	2	165518	high-quality	SAS2	1	dsDNA,Siphoviridae,T4virus	0.9935864740039908,0.992682815334877,0.9916106920283666	Bacteria,Enterobacteriaceae,Bacillus	0.9961876948577292,0.9958304022772261,0.9961679675047114
SRR9214415_k141_1141232_extended_circular	SRR9214415_k141_1141232_extended_circular	1	165216	circular	Jiricka_pond	1	dsDNA,Myoviridae,T4virus	0.9972227204448131,0.9975315141780304,0.9973165234928174	Bacteria,Enterobacteriaceae,Synechococcus	0.9979225699514582,0.9982086475698136,0.9983800066361174
SRR6754102_k141_624376_extended_partial	SRR6754102_k141_624376_extended_partial	1	165192	high-quality	Rimov	1	dsDNA,Myoviridae,T4virus	0.9986800215232159,0.9987878252892116,0.9990136708525962	Bacteria,Enterobacteriaceae,Synechococcus	0.9988286830577371,0.9992924566885337,0.9993038582733517
ERS4600549_contig-140_11_extended_partial	ERS4600549_contig-140_11_extended_partial	1	164892	circular	Mekkojärvi	1	dsDNA,Myoviridae,M12virus	0.9989336479608995,0.9987957067892818,0.9988566296196296	Bacteria,Enterobacteriaceae,Synechococcus	0.9990717865740558,0.9992617828455511,0.999227954969823
ERS4600513_contig-140_33_extended_circular	ERS4600515_contig-140_71_extended_partial,ERS4600513_contig-140_33_extended_circular,ERS4600517_contig-140_104_extended_circular	3	164590	circular	Mekkojärvi	1	dsDNA,Myoviridae,T4virus	0.9969354639822433,0.9968426710718997,0.9964624395942275	Bacteria,Enterobacteriaceae,Synechococcus	0.9976542089269506,0.9979203134457768,0.99801567077918
SRR6754088_k141_2834608_extended_circular	SRR6754094_k141_1466918_extended_partial,SRR6754088_k141_2834608_extended_circular	2	164353	circular	Rimov	1	dsDNA,Myoviridae,T4virus	0.9953016052731879,0.9970649293738779,0.9970134614642855	Bacteria,Hominidae,Homo	0.9969990923082994,0.9981472998838484,0.9982954286693283
SRR8894380_k141_5503885_extended_partial	SRR8894380_k141_5503885_extended_partial	1	164564	high-quality	Fuxian	1	dsDNA,Myoviridae,Bxz1virus	0.9862481223236105,0.9903892988144648,0.9915555898413608	Bacteria,Enterobacteriaceae,Mycobacterium	0.9915845139902917,0.9961596348585732,0.9964000147469275
ERS4600326_contig-140_801_extended_partial	ERS4600326_contig-140_801_extended_partial	1	164541	circular	Alinen_Mustajärvi	1	dsDNA,Myoviridae,Bxz1virus	0.972158543147322,0.9843158148604108,0.9869573123357266	Bacteria,Enterobacteriaceae,Mycobacterium	0.9842645723982794,0.9929777348798403,0.9926894275372848
SRR9214414_k141_1682430_extended_partial	SRR9214414_k141_1682430_extended_partial	1	164246	high-quality	Jiricka_pond	1	dsDNA,Myoviridae,M12virus	0.9981727686478488,0.9983023248848907,0.9981044847670004	Bacteria,Enterobacteriaceae,Synechococcus	0.9983109041398635,0.9988568881181802,0.9988853057710366
ERS4600468_contig-140_5_self_circular	ERS4600472_contig-140_711_extended_partial,ERS4600468_contig-140_5_self_circular,ERS4600470_contig-140_4_extended_partial	3	163734	circular	Loclat	1	dsDNA,Myoviridae,M12virus	0.9975323969239738,0.9974637332774272,0.9972862172899642	Bacteria,Enterobacteriaceae,Sinorhizobium	0.9979967638817633,0.9983252081731477,0.9984298859498648
SRR7054681_k141_547729_extended_partial	SRR7054681_k141_547729_extended_partial	1	164099	high-quality	Zurich	1	dsDNA,Siphoviridae,T4virus	0.9931422774252853,0.9942354708486957,0.9935861054325246	Bacteria,Streptomycetaceae,Streptomyces	0.9960456213741663,0.9968917172444255,0.9971937464352556
SRR8894379_k141_116041_extended_partial	SRR8894379_k141_116041_extended_partial	1	164067	circular	Fuxian	1	dsDNA,Myoviridae,T4virus	0.9981755711499226,0.9977979088804014,0.99734131947697	Bacteria,Enterobacteriaceae,Bacillus	0.9982288172382493,0.9982311417213343,0.9983214526591095
SRR6754086_k141_3061110_extended_partial	SRR6754086_k141_3061110_extended_partial	1	164033	high-quality	Rimov	1	dsDNA,Myoviridae,M12virus	0.998451617604197,0.9987815200891556,0.9991100996798563	Bacteria,Enterobacteriaceae,Synechococcus	0.9986139942381309,0.9992904117656682,0.999290846278461
SRR6754089_k141_1048663_extended_circular	SRR6754087_k141_39309_extended_partial,SRR6754089_k141_1048663_extended_circular	2	163454	circular	Rimov	1	dsDNA,Myoviridae,T4virus	0.9978560859135036,0.998266069984568,0.9981871380475091	Bacteria,Enterobacteriaceae,Synechococcus	0.9982082955128458,0.998824169352332,0.9988571131154402
SRR6754087_k141_3574764_self_circular	SRR6754087_k141_3574764_self_circular	1	163770	circular	Rimov	1	dsDNA,Myoviridae,Cr3virus	0.9899880613411653,0.9950772150561872,0.995004986747924	Bacteria,Bacillaceae,Bacillus	0.9941623584198271,0.997315016277586,0.9975754316187139
SRR6754094_k141_3201406_extended_partial	SRR6754094_k141_3201406_extended_partial	1	163649	high-quality	Rimov	1	dsDNA,Myoviridae,T4virus	0.9974861556397552,0.9980627272827582,0.9980548927986952	Bacteria,Rhodothermaceae,Rhodothermus	0.9980993725087809,0.9985358352282951,0.9986315718706694
SRR6754096_k141_452836	SRR6754096_k141_452836	1	163332	high-quality	Rimov	1	dsDNA,Myoviridae,T4virus	0.9810214559558774,0.987802590491443,0.9895305844688975	Bacteria,Enterobacteriaceae,Mycobacterium	0.9899317257981767,0.9951923863431872,0.9953221878368209
ERS4600552_contig-140_185_extended_circular	ERS4600552_contig-140_185_extended_circular	1	162951	circular	Mekkojärvi	1	dsDNA,Myoviridae,T4virus	0.9983899625585723,0.9982991722848626,0.9980493825799946	Bacteria,Enterobacteriaceae,Synechococcus	0.9984419274635936,0.9988343939666596,0.9987725351486512
SRR6754096_k141_879496_extended_circular	SRR6754096_k141_879496_extended_circular	1	162663	circular	Rimov	1	dsDNA,Myoviridae,M12virus	0.9971078178597852,0.9971863044749582,0.9970961147447942	Bacteria,Enterobacteriaceae,Synechococcus	0.9977726034965863,0.9982352315670653,0.9983496453147059
SRR6475631_k141_5925211_extended_partial	SRR6475631_k141_5925211_extended_partial	1	162571	high-quality	Zurich	1	dsDNA,Myoviridae,T4virus	0.9975211869156784,0.9980185908823654,0.9977215245673101	Bacteria,Enterobacteriaceae,Vibrio	0.9980725364063302,0.9985808235313364,0.998664101857896
ERR2814726_NODE_694_length_11347_cov_31.167023_extended_partial	ERR2814726_NODE_694_length_11347_cov_31.167023_extended_partial	1	162408	high-quality	Soyang	1	dsDNA,Myoviridae,T4virus	0.9989098266932718,0.9991093904920736,0.9992698960221731	Bacteria,Rhodothermaceae,Rhodothermus	0.9991459805043609,0.9995092185122777,0.9995033755283412
ERR2814752_NODE_1428_length_10306_cov_8.910797_extended_partial	ERR2814752_NODE_1428_length_10306_cov_8.910797_extended_partial	1	162404	high-quality	Soyang	1	dsDNA,Myoviridae,T4virus	0.9989910992534135,0.998811469789422,0.9990384668367488	Bacteria,Enterobacteriaceae,Synechococcus	0.999085993922412,0.9992924566885337,0.9992973522759063
SRR9302960_k141_2277706_self_circular	SRR9302960_k141_2277706_self_circular	1	162306	circular	Fuxian	1	dsDNA,Myoviridae,T4virus	0.9992265094276169,0.9993316487940517,0.9994985700982472	Bacteria,Rhodothermaceae,Rhodothermus	0.999360669323967,0.9996584978814599,0.9996508448037683
SRR4198666_contig-140_81_self_circular	SRR4198666_contig-140_81_self_circular	1	162232	circular	Tous	1	dsDNA,Myoviridae,T4virus	0.9983535300316122,0.9986238900877527,0.9987602007923695	Bacteria,Rhodothermaceae,Rhodothermus	0.9985508504676586,0.9990920542477137,0.9991086783499923
SRR6754089_k141_1389682_extended_circular	SRR6754089_k141_1389682_extended_circular,SRR6754102_k141_1353862_extended_circular	2	162219	circular	Rimov	1	dsDNA,Myoviridae,T4virus	0.9980662735690424,0.9984457681861674,0.9985149960601937	Bacteria,Enterobacteriaceae,Synechococcus	0.9982682820947946,0.9989039213440869,0.9989373537505991
SRR9214416_k141_915998_extended_circular	SRR9214416_k141_915998_extended_circular	1	162113	circular	Jiricka_pond	1	dsDNA,Myoviridae,M12virus	0.9968597964262493,0.9972083726751545,0.9968564202313189	Bacteria,Enterobacteriaceae,Synechococcus	0.9977094597261139,0.9979939306689352,0.9981544653913466
SRR9302959_k141_2352149_extended_partial	SRR9302959_k141_2352149_extended_partial	1	162106	circular	Fuxian	1	dsDNA,Myoviridae,T4virus	0.9980662735690424,0.9982077468840489,0.9979860150649379	Bacteria,Enterobacteriaceae,Synechococcus	0.9982193456726784,0.9987014739804014,0.9987139811716433
ERS4600332_contig-140_4_self_circular	ERS4600338_contig-140_2557_extended_partial,ERS4600333_contig-140_205_extended_partial,ERS4600332_contig-140_4_self_circular,ERS4600330_contig-140_36_extended_partial,ERS4600329_contig-140_10_extended_partial,ERS4600339_contig-140_89,ERS4600336_contig-140_74,ERS4600334_contig-140_54,ERS4600331_contig-140_4_extended_partial,ERS4600328_contig-140_6	10	127851	circular	Alinen_Mustajärvi	1	dsDNA,Siphoviridae,Phic31virus	0.9994549133466358,0.9995223810957492,0.9996859175340669	Bacteria,Mycobacteriaceae,Mycobacterium	0.9996258731599511,0.999787328021987,0.9998004827450104
SRR9214415_k141_53276_extended_partial	SRR9214415_k141_53276_extended_partial	1	161822	high-quality	Jiricka_pond	1	dsDNA,Myoviridae,M12virus	0.9978238571396543,0.9966251416699637,0.9966139706084934	Bacteria,Enterobacteriaceae,Sinorhizobium	0.9981577804964679,0.9981616143439069,0.9982975973351434
SRR6754086_k141_2824674_extended_partial	SRR6754086_k141_2824674_extended_partial	1	161457	high-quality	Rimov	1	dsDNA,Myoviridae,T4virus	0.9984474138510863,0.9986191611877105,0.9987574456830192	Bacteria,Enterobacteriaceae,Synechococcus	0.9985208571766842,0.9990286616388829,0.9990522930387996
SRR9214414_k141_1651227_extended_circular	SRR9214414_k141_1651227_extended_circular	1	161338	circular	Jiricka_pond	1	dsDNA,Myoviridae,T4virus	0.9980284397910455,0.9983102063849608,0.9983083628589219	Bacteria,Synechococcaceae,Synechococcus	0.9983361616480524,0.9988487084267181,0.9988506071179949
SRR6754094_k141_2546859_extended_circular	SRR6754094_k141_2546859_extended_circular	1	161337	circular	Rimov	1	dsDNA,Myoviridae,M12virus	0.9981727686478488,0.9985088201867285,0.9984461183264364	Bacteria,Enterobacteriaceae,Synechococcus	0.9983172185169107,0.9987894056636184,0.9988115711333231
ERR3687824_contig-140_814_extended_partial	ERR3687824_contig-140_814_extended_partial	1	161330	circular	Lake_Rotsee	1	dsDNA,Myoviridae,M12virus	0.9973067955070287,0.9970444374736955,0.9967241749825051	Bacteria,Enterobacteriaceae,Synechococcus	0.9979841351276688,0.9979387177515664,0.9980720560903726
SRR9214414_k141_675058_extended_circular	SRR9214414_k141_675058_extended_circular,SRR9214415_k141_1163378_extended_circular	2	161139	circular	Jiricka_pond	1	dsDNA,Myoviridae,T4virus	0.9985328901643388,0.9983102063849608,0.9980796887828478	Bacteria,Enterobacteriaceae,Synechococcus	0.9985729507873239,0.9986871595203429,0.9986901258476772
SRR6754086_k141_3040455_self_circular	SRR6754097_k141_355499_extended_circular,SRR6754086_k141_3040455_self_circular,SRR6754096_k141_2613867_self_circular,SRR6754092_k141_2239229_self_circular,SRR6754088_k141_3231826_self_circular	5	160949	circular	Rimov	1	dsDNA,Myoviridae,T4virus	0.9985342914153756,0.9985624143872055,0.9986665270744596	Bacteria,Enterobacteriaceae,Synechococcus	0.998588736729942,0.9990572905590002,0.9990544617046146
ERS4600458_contig-140_17_self_circular	ERS4600458_contig-140_17_self_circular	1	160922	circular	Lovojärvi	1	dsDNA,Myoviridae,Bxz1virus	0.9673088133085218,0.9856068045719005,0.9885442553214937	Bacteria,Enterobacteriaceae,Mycobacterium	0.9820182327637239,0.9924542346262699,0.9933942439271936
ERR2814751_NODE_3_length_160798_cov_32.483696_self_circular	ERR2814751_NODE_3_length_160798_cov_32.483696_self_circular	1	160671	circular	Soyang	1	dsDNA,Myoviridae,T4virus	0.9991466381185122,0.9992575626933923,0.9994048963803374	Bacteria,Rhodothermaceae,Rhodothermus	0.9993054185248037,0.9995930603497636,0.9995836161635
ERS4600331_contig-140_763_extended_partial	ERS4600331_contig-140_763_extended_partial	1	160580	high-quality	Alinen_Mustajärvi	1	dsDNA,Myoviridae,Bxz1virus	0.9922847117906868,0.9942780309490745,0.9909384453468958	Bacteria,Bacillaceae,Bacillus	0.9948427325466672,0.9966872249578745,0.9968727838946202
SRR9214416_k141_362226_extended_circular	SRR9214416_k141_362226_extended_circular	1	160482	circular	Jiricka_pond	1	dsDNA,Myoviridae,T4virus	0.9982092011748088,0.9983054774849187,0.9983083628589219	Bacteria,Enterobacteriaceae,Synechococcus	0.9983614191562413,0.9987362376691151,0.9987486798246851
SRR6754092_k141_2943850_extended_partial	SRR6754092_k141_2943850_extended_partial	1	160369	high-quality	Rimov	1	dsDNA,Myoviridae,T4virus	0.9976907382911463,0.997887757981201,0.997264176415162	Bacteria,Enterobacteriaceae,Synechococcus	0.9980678006235447,0.9981616143439069,0.9983388019856304
ERR3687828_contig-140_328_extended_partial	ERR3687828_contig-140_328_extended_partial	1	160229	circular	Lake_Rotsee	1	dsDNA,Myoviridae,T4virus	0.9977706096002511,0.9979539625817903,0.9977270347860107	Bacteria,Synechococcaceae,Synechococcus	0.9980172856071668,0.9984274543164232,0.9985534999013257
ERS4600511_contig-140_626_extended_partial	ERS4600511_contig-140_626_extended_partial	1	160111	high-quality	Mekkojärvi	1	dsDNA,Myoviridae,T4virus	0.9979709884985315,0.9983259693851011,0.9984130570142329	Bacteria,Synechococcaceae,Synechococcus	0.9982461817751292,0.9988282591980631,0.9988679564445158
SRR9302960_k141_2440389_extended_partial	SRR9302960_k141_2440389_extended_partial	1	160103	high-quality	Fuxian	1	dsDNA,Myoviridae,T4virus	0.9953338340470372,0.9894025350056825,0.9897978300758757	Bacteria,Synechococcaceae,Synechococcus	0.9966154939026797,0.9970921196852455,0.9973976010218754
ERR3687827_contig-140_14_extended_circular	ERR3687827_contig-140_14_extended_circular,ERR3687830_contig-140_50_extended_circular	2	159868	circular	Lake_Rotsee	1	dsDNA,Myoviridae,T4virus	0.998188182409255,0.9985167016867986,0.9984957102947416	Bacteria,Enterobacteriaceae,Synechococcus	0.9983803622873831,0.9989468647242626,0.9989633777403804
SRR6754089_k141_1746038_extended_circular	SRR6754089_k141_1746038_extended_circular	1	159863	circular	Rimov	1	dsDNA,Myoviridae,T4virus	0.998319900006726,0.9985103964867426,0.9985811186846006	Bacteria,Enterobacteriaceae,Synechococcus	0.9984450846521173,0.9988752924239698,0.9989026550975574
ERR2814726_NODE_5_length_86639_cov_8.617799_extended_circular	ERR2814726_NODE_5_length_86639_cov_8.617799_extended_circular	1	159797	circular	Soyang	1	dsDNA,Myoviridae,T4virus	0.9990205255251889,0.9992528337933502,0.9994104065990379	Bacteria,Rhodothermaceae,Rhodothermus	0.9992201744346659,0.9995848806583015,0.9995749415002396
SRR6754088_k141_733040_extended_partial	SRR6754088_k141_733040_extended_partial	1	159680	high-quality	Rimov	1	dsDNA,Myoviridae,T4virus	0.9973334192767302,0.9980201671823795,0.9980521376893449	Bacteria,Rhodothermaceae,Rhodothermus	0.9979067840088401,0.9986135422971846,0.9986814511844169
SRR9214414_k141_1402352_extended_circular	SRR9214414_k141_1402352_extended_circular	1	159676	circular	Jiricka_pond	1	dsDNA,Myoviridae,M12virus	0.9976346882496693,0.9975031407777779,0.9973468296956706	Bacteria,Enterobacteriaceae,Sinorhizobium	0.9981435731481116,0.9983211183274167,0.9984233799524195
ERS4600511_contig-140_929_extended_partial	ERS4600511_contig-140_929_extended_partial	1	159653	high-quality	Mekkojärvi	1	dsDNA,Myoviridae,T4virus	0.9978700984238729,0.9982518832844418,0.9981623420633565	Bacteria,Enterobacteriaceae,Synechococcus	0.998206716918584,0.9987566868977702,0.9987443424930549
SRR6754089_k141_2307142_extended_partial	SRR6754089_k141_2307142_extended_partial	1	159308	high-quality	Rimov	1	dsDNA,Siphoviridae,T4virus	0.9920212765957447,0.9932439781398714,0.9932527372011395	Bacteria,Bacillaceae,Bacillus	0.9948158964442164,0.9964990920542477,0.9966147126626228
ERR3687830_contig-140_8_self_circular	ERR3687829_contig-140_21_extended_circular,ERR3687830_contig-140_8_self_circular,ERR3687828_contig-140_183_extended_circular,ERR3687826_contig-140_311_extended_circular	4	159183	circular	Lake_Rotsee	1	dsDNA,Myoviridae,T4virus	0.9983647400399076,0.9984757178864339,0.9984791796386399	Bacteria,Synechococcaceae,Synechococcus	0.9983882552586921,0.9987321478233842,0.9987139811716433
SRR9302958_k141_293326_extended_partial	SRR9302958_k141_293326_extended_partial	1	159035	high-quality	Lugu	1	dsDNA,Myoviridae,T4virus	0.9985735264444096,0.9987468414888468,0.999021936180647	Bacteria,Rhodothermaceae,Rhodothermus	0.9987339674020285,0.9992556480769546,0.9992583162912345
SRR8894380_k141_1253049_extended_circular	SRR8894380_k141_1253049_extended_circular,SRR9302959_k141_3958789_extended_circular	2	158881	circular	Fuxian	1	dsDNA,Myoviridae,T4virus	0.9856287693652893,0.9921027369297144,0.9920156931028592	Bacteria,Enterobacteriaceae,Synechococcus	0.9918134101582541,0.9951330835800873,0.9954176091326855
ERR3687830_contig-140_1492_extended_circular	ERR3687830_contig-140_1492_extended_circular	1	158605	circular	Lake_Rotsee	1	dsDNA,Myoviridae,M12virus	0.9980298410420824,0.9984457681861674,0.9985618329191486	Bacteria,Enterobacteriaceae,Synechococcus	0.9983045897628162,0.9989673139529177,0.9989894017301616
SRR6754089_k141_712892_extended_partial	SRR6754089_k141_712892_extended_partial	1	158577	high-quality	Rimov	1	dsDNA,Myoviridae,T4virus	0.9984670313656032,0.9986002455875422,0.9987354048082169	Bacteria,Rhodothermaceae,Rhodothermus	0.9985587434389676,0.9990225268702865,0.9990457870413543
ERS4600331_contig-140_21_extended_partial	ERS4600331_contig-140_21_extended_partial,ERS4600329_contig-140_34_extended_partial,ERS4600332_contig-140_13_extended_partial	3	158517	high-quality	Alinen_Mustajärvi	1	dsDNA,Myoviridae,Bxz1virus	0.9931674999439499,0.9917291538263895,0.9917153861836776	Bacteria,Bacillaceae,Bacillus	0.995624136706263,0.996227117313135,0.9965171227009432
SRR6754092_k141_520918_extended_partial	SRR6754092_k141_520918_extended_partial	1	158363	high-quality	Rimov	1	dsDNA,Myoviridae,T4virus	0.998055063560747,0.99783258748071,0.9975231566940892	Bacteria,Enterobacteriaceae,Synechococcus	0.9982793322546273,0.9984294992392887,0.9984949459243179
SRR8894380_k141_2260479_extended_circular	SRR8894380_k141_2260479_extended_circular	1	158335	circular	Fuxian	1	dsDNA,Myoviridae,T4virus	0.9972983880008072,0.9977443146799244,0.9976912183644568	Bacteria,Enterobacteriaceae,Synechococcus	0.9979146769801491,0.9983190734045512,0.9984645846029064
SRR6754102_k141_1343748_self_circular	SRR6754102_k141_1343748_self_circular	1	158175	circular	Rimov	1	dsDNA,Myoviridae,M12virus	0.9976907382911463,0.9970397085736534,0.9964569293755269	Bacteria,Synechococcaceae,Synechococcus	0.9980646434350211,0.9976565183961261,0.9979072374884247
ERR3687824_contig-140_1972_extended_partial	ERR3687824_contig-140_1972_extended_partial	1	157852	high-quality	Lake_Rotsee	1	dsDNA,Myoviridae,T4virus	0.9988888079277178,0.9991503742924384,0.9993139777717778	Bacteria,Rhodothermaceae,Rhodothermus	0.99913650893879,0.9995194431266052,0.9995055441941563
SRR6754094_k141_755130_self_circular	SRR6754094_k141_755130_self_circular	1	157802	circular	Rimov	1	dsDNA,Myoviridae,Bxz1virus	0.987427975696702,0.9899400533104665,0.9904342603357927	Bacteria,Enterobacteriaceae,Mycobacterium	0.9914140258100161,0.995280318026404,0.9957776076579927
ERR2814753_NODE_11_length_157075_cov_16.195466_extended_circular	ERR2814753_NODE_11_length_157075_cov_16.195466_extended_circular	1	157227	circular	Soyang	1	dsDNA,Myoviridae,T4virus	0.9979149384570545,0.9979161313814535,0.9976306059587505	Bacteria,Enterobacteriaceae,Synechococcus	0.9982272386439875,0.9985419699968917,0.9986489211971903
ERR2814726_NODE_1_length_157151_cov_28.099641_self_circular	ERR2814726_NODE_1_length_157151_cov_28.099641_self_circular	1	157024	circular	Soyang	1	dsDNA,Myoviridae,T4virus	0.9986267739838127,0.9987436888888188,0.9989668339936412	Bacteria,Rhodothermaceae,Rhodothermus	0.998904455582304,0.9993354000687094,0.9993428942580235
ERR2814725_NODE_6_length_105078_cov_9.229984_extended_partial	ERR2814725_NODE_6_length_105078_cov_9.229984_extended_partial	1	156759	circular	Soyang	1	dsDNA,Myoviridae,Slashvirus	0.9979289509674237,0.9982991722848626,0.9983882610300803	Bacteria,Synechococcaceae,Synechococcus	0.9982461817751292,0.9988589330410457,0.9989026550975574
SRR6754096_k141_1464277_self_circular	SRR6754096_k141_1464277_self_circular,SRR6754098_k141_782230_self_circular,SRR6754088_k141_3360386_self_circular	3	156736	circular	Rimov	1	dsDNA,Myoviridae,M12virus	0.9962096159451158,0.9971926096750142,0.9965065213438321	Bacteria,Synechococcaceae,Sinorhizobium	0.9973874264967046,0.9977730789994601,0.9979636227996175
SRR6754092_k141_853728_self_circular	SRR6754092_k141_853728_self_circular,SRR6754086_k141_2680043_extended_circular,SRR6754088_k141_1024649_extended_circular	3	156312	circular	Rimov	1	dsDNA,Myoviridae,M12virus	0.9974707418783489,0.9976229395788442,0.9973165234928174	Bacteria,Enterobacteriaceae,Synechococcus	0.9979115197916255,0.9984110949334991,0.99853831924062
SRR9214418_k141_1322153_self_circular	SRR9214418_k141_1322153_self_circular	1	156308	circular	Jiricka_pond	1	dsDNA,Myoviridae,Bxz1virus	0.9956673317938255,0.9949306191548825,0.9934511050743604	Bacteria,Mycobacteriaceae,Mycobacterium	0.997376376336872,0.9969264809331392,0.9971351924582478
ERR2814751_NODE_6_length_156251_cov_37.290372	ERR2814751_NODE_6_length_156251_cov_37.290372	1	156251	high-quality	Soyang	1	dsDNA,Myoviridae,T4virus	0.998999506759635,0.9991598320925225,0.999324998209179	Bacteria,Rhodothermaceae,Rhodothermus	0.999202809897786,0.9995378474323948,0.999520724854862
SRR6754092_k141_290111_self_circular	SRR6754094_k141_2139397_extended_circular,SRR6754101_k141_2471022_extended_circular,SRR6754092_k141_290111_self_circular	3	155928	circular	Rimov	1	dsDNA,Myoviridae,M12virus	0.9971022128556375,0.9971374391745232,0.9967930527162623	Bacteria,Enterobacteriaceae,Synechococcus	0.9976605233039978,0.9973824987321478,0.9976708529145785
ERR2814751_NODE_7_length_156214_cov_80.916585_self_circular	ERR2814751_NODE_7_length_156214_cov_80.916585_self_circular,ERR2814752_NODE_9_length_156214_cov_25.480719_self_circular	2	156087	circular	Soyang	1	dsDNA,Myoviridae,T4virus	0.9990163217720781,0.9991393401923401,0.9993057124437269	Bacteria,Rhodothermaceae,Rhodothermus	0.9992107028690951,0.9994949040522192,0.9994686768752995
SRR9214415_k141_11917_self_circular	SRR9214415_k141_11917_self_circular	1	156037	circular	Jiricka_pond	1	dsDNA,Myoviridae,M12virus	0.9984179875793108,0.9983984791857464,0.9985149960601937	Bacteria,Enterobacteriaceae,Synechococcus	0.998580843758633,0.9989795834901107,0.9990110883883127
SRR9214415_k141_644774	SRR9214415_k141_644774	1	156009	high-quality	Jiricka_pond	1	dsDNA,Myoviridae,T4virus	0.9976697195255925,0.9976560418791388,0.9975176464753887	Bacteria,Enterobacteriaceae,Synechococcus	0.99810726548009,0.9985194758453712,0.9986250658732241
ERS4600329_contig-140_1150_extended_partial	ERS4600329_contig-140_1150_extended_partial	1	155953	circular	Alinen_Mustajärvi	1	dsDNA,Myoviridae,T4virus	0.9982456337017689,0.9983259693851011,0.9982697913280179	Bacteria,Enterobacteriaceae,Synechococcus	0.9983424760250996,0.9987934955093494,0.9988267517940288
SRR6754103_k141_1540402_extended_circular	SRR6754103_k141_1540402_extended_circular	1	155911	circular	Rimov	1	dsDNA,Myoviridae,M12virus	0.9972885792435486,0.9975709216783812,0.9975672384436939	Bacteria,Enterobacteriaceae,Sinorhizobium	0.9978294328900115,0.9978037528424428,0.9979983214526591
SRR9302965_k141_71371_extended_circular	SRR9302965_k141_71371_extended_circular	1	155771	circular	Dianchi	1	dsDNA,Siphoviridae,T4virus	0.9937364078649418,0.9947036319528624,0.993619166744728	Bacteria,Bacillaceae,Bacillus	0.9952073878211453,0.9969653344675838,0.9972696497387842
SRR9302960_k141_158232_extended_circular	SRR9302960_k141_158232_extended_circular	1	155206	circular	Fuxian	1	dsDNA,Myoviridae,T4virus	0.9989742842409703,0.9991566794924944,0.999324998209179	Bacteria,Rhodothermaceae,Rhodothermus	0.9991854453609061,0.9995133083580088,0.9995033755283412
SRR9214418_k141_203480	SRR9214418_k141_203480	1	155181	high-quality	Jiricka_pond	1	dsDNA,Myoviridae,M12virus	0.9981517498822949,0.9981904075838947,0.9980604030173957	Bacteria,Enterobacteriaceae,Synechococcus	0.9983424760250996,0.9985603743026813,0.9986597645262658
SRR8894380_k141_3401822_extended_circular	SRR8894380_k141_3401822_extended_circular	1	155111	circular	Fuxian	1	dsDNA,Myoviridae,T4virus	0.9981055085980763,0.9984489207861954,0.9985122409508433	Bacteria,Enterobacteriaceae,Synechococcus	0.9982777536603654,0.9988548431953147,0.9988874744368517
SRR9302965_k141_364764_extended_partial	SRR9302965_k141_364764_extended_partial	1	154865	high-quality	Dianchi	1	dsDNA,Myoviridae,M12virus	0.9980718785731901,0.998534040986953,0.998641731090307	Bacteria,Enterobacteriaceae,Bacillus	0.9983440546193615,0.9989877631815728,0.999019763051573
SRR9214416_k141_770396_extended_partial	SRR9214416_k141_770396_extended_partial	1	154628	high-quality	Jiricka_pond	1	dsDNA,Myoviridae,T4virus	0.9988425666434994,0.9991487979924243,0.9993002022250264	Bacteria,Rhodothermaceae,Rhodothermus	0.9990796795453648,0.9995010388208156,0.9994925321992657
SRR9302958_k141_874250_extended_circular	SRR9302958_k141_874250_extended_circular	1	154545	circular	Lugu	1	dsDNA,Myoviridae,T4virus	0.9981419411250364,0.9984331577860551,0.9984681592012387	Bacteria,Enterobacteriaceae,Synechococcus	0.9983551047791941,0.9988732475011043,0.9989134984266329
SRR8561390_k141_2824876_self_circular	SRR8561390_k141_2824876_self_circular	1	154380	circular	Baikal	1	dsDNA,Myoviridae,Bxz1virus	0.9920983454027756,0.9927521725354943,0.9940572291314242	Bacteria,Mycobacteriaceae,Mycobacterium	0.9953115750424247,0.996785381255419,0.9969053138818468
ERS4600570_NODE_600_length_32166_cov_8.685664_extended_partial	ERS4600570_NODE_600_length_32166_cov_8.685664_extended_partial	1	154337	high-quality	Björntjärnan	1	dsDNA,Myoviridae,Bxz1virus	0.9823372306795507,0.9904476219149838,0.9917456923865309	Bacteria,Enterobacteriaceae,Mycobacterium	0.9899396187694858,0.9954255075498553,0.9956951983570188
SRR6754086_k141_1724282_self_circular	SRR6754086_k141_1724282_self_circular,SRR6754094_k141_173165_self_circular	2	154057	circular	Rimov	1	dsDNA,Myoviridae,Chlorovirus	0.9968724076855817,0.9974369361771888,0.9972531559777608	Bacteria,Enterobacteriaceae,Bacillus	0.9976478945499033,0.9983027140216271,0.9984645846029064
SRR6754096_k141_2613889_self_circular	SRR6754096_k141_2613889_self_circular,SRR6754097_k141_1112432_self_circular,SRR6754094_k141_2404596_self_circular,SRR6754098_k141_2092597_self_circular	4	154036	circular	Rimov	1	dsDNA,Myoviridae,T4virus	0.9976949420442571,0.9976040239786758,0.9974845851631852	Bacteria,Enterobacteriaceae,Synechococcus	0.9980583290579739,0.9982618155643169,0.9983995246284534
SRR6754092_k141_3094166_self_circular	SRR6754094_k141_1856056_extended_partial,SRR6754088_k141_2975309_extended_circular,SRR6754086_k141_2703181_extended_circular,SRR6754092_k141_3094166_self_circular	4	153843	circular	Rimov	1	dsDNA,Myoviridae,M12virus	0.9960078357957984,0.994525510051277,0.9936907995878357	Bacteria,Enterobacteriaceae,Bacillus	0.9969406843206124,0.9972086802885796,0.9975429016314873
SRR6754094_k141_2564314_extended_circular	SRR6754094_k141_2564314_extended_circular,SRR6754088_k141_1503074_extended_circular,SRR6754092_k141_2041176_extended_circular	3	153760	circular	Rimov	1	dsDNA,Myoviridae,T4virus	0.9890674394099052,0.9916329995255337,0.9924868168017589	Bacteria,Synechococcaceae,Synechococcus	0.9907620663798887,0.9955543376903824,0.9959576069206464
SRR6754087_k141_2795957_extended_partial	SRR6754087_k141_2795957_extended_partial	1	153203	high-quality	Rimov	1	dsDNA,Myoviridae,Bxz1virus	0.9853933591910858,0.9894718922062998,0.9904287501170922	Bacteria,Enterobacteriaceae,Mycobacterium	0.9916492363550259,0.9949838042109052,0.9954783317755084
ERS4600511_contig-140_101_extended_partial	ERS4600511_contig-140_101_extended_partial	1	153164	circular	Mekkojärvi	1	dsDNA,Myoviridae,T4virus	0.9976571082662601,0.9981194740832633,0.9978482595974234	Bacteria,Enterobacteriaceae,Synechococcus	0.9980472788981412,0.9985828684542019,0.9986749451869715
SRR6754103_k141_636255_self_circular	SRR6754103_k141_636255_self_circular	1	152916	circular	Rimov	1	dsDNA,Myoviridae,M12virus	0.9981545523843688,0.9984300051860271,0.998300097530871	Bacteria,Enterobacteriaceae,Synechococcus	0.9983882552586921,0.9986708001374188,0.9987226558349038
ERS4600333_contig-140_35_self_circular	ERS4600333_contig-140_35_self_circular,ERS4600334_contig-140_36_self_circular	2	152590	circular	Alinen_Mustajärvi	1	dsDNA,Siphoviridae,Phicbkvirus	0.9790330807344797,0.9833227458515724,0.9850783277588288	Bacteria,Enterobacteriaceae,Mycobacterium	0.9886688503887289,0.9933540006870941,0.9931968953380191
SRR9214416_k141_104739_extended_circular	SRR9214416_k141_104739_extended_circular	1	152439	circular	Jiricka_pond	1	dsDNA,Myoviridae,T4virus	0.9980298410420824,0.9982061705840349,0.9979529537527344	Bacteria,Enterobacteriaceae,Synechococcus	0.9983045897628162,0.9985562844569503,0.9986489211971903
SRR9302958_k141_97807_extended_partial	SRR9302958_k141_97807_extended_partial	1	152355	high-quality	Lugu	1	dsDNA,Myoviridae,T4virus	0.9986674102638836,0.9990006257911056,0.9992092836164668	Bacteria,Rhodothermaceae,Rhodothermus	0.9989786495126091,0.9994540055949089,0.9994339782222579
SRR9302958_k141_735989_extended_partial	SRR9302958_k141_735989_extended_partial	1	151673	high-quality	Lugu	1	dsDNA,Myoviridae,T4virus	0.9988846041746071,0.9990936274919333,0.9992671409128229	Bacteria,Rhodothermaceae,Rhodothermus	0.99913650893879,0.9995133083580088,0.9995033755283412
SRR9214416_k141_654002_extended_partial	SRR9214416_k141_654002_extended_partial	1	151226	high-quality	Jiricka_pond	1	dsDNA,Myoviridae,Chlorovirus	0.9973180055153241,0.9974448176772589,0.9972145844468567	Bacteria,Bacillaceae,Bacillus	0.9977205098859465,0.9983681515533234,0.9985253072457294
SRR4198832_contig-140_975_extended_circular	SRR4198832_contig-140_975_extended_circular	1	151128	circular	Tous	1	dsDNA,Myoviridae,M12virus	0.9973838643140596,0.9973644263765434,0.9971264209476474	Bacteria,Synechococcaceae,Synechococcus	0.9979083626031019,0.9983149835588202,0.9984775965977971
ERR2814726_NODE_23_length_56783_cov_7.237980_extended_partial	ERR2814726_NODE_23_length_56783_cov_7.237980_extended_partial	1	150904	high-quality	Soyang	1	dsDNA,Myoviridae,T4virus	0.9990961930811829,0.9992544100933642,0.9994269372551396	Bacteria,Rhodothermaceae,Rhodothermus	0.9992580606969493,0.9995930603497636,0.9995836161635
SRR8894380_k141_4699895_self_circular	SRR8894380_k141_4699895_self_circular	1	150629	circular	Fuxian	1	dsDNA,Siphoviridae,T4virus	0.9928522184606416,0.9927553251355224,0.992393143083849	Bacteria,Bacillaceae,Synechococcus	0.9958040964521094,0.9967035843407986,0.9971351924582478
SRR8894382_k141_2006022_extended_partial	SRR8894382_k141_2006022_extended_partial,SRR8894378_k141_2448107_extended_partial	2	150549	high-quality	Fuxian	1	dsDNA,Myoviridae,T4virus	0.7179968275676524,0.8821652687512709,0.9261079672252192	Bacteria,Mycobacteriaceae,Mycobacterium	0.7934172619282529,0.8960402113632274,0.9138367385001074
SRR6754087_k141_3348500_extended_partial	SRR6754087_k141_3348500_extended_partial	1	150359	high-quality	Rimov	1	dsDNA,Myoviridae,T4virus	0.9871211017196153,0.9916897463260388,0.9925887558477196	Bacteria,Enterobacteriaceae,Synechococcus	0.9927542523382927,0.99644796898261,0.9965604960172453
SRR5338504_k141_2905725_extended_partial	SRR5338504_k141_2905725_extended_partial	1	150150	circular	Tous	1	dsDNA,Myoviridae,T4virus	0.9968485864179539,0.9976970256795036,0.9975562180062927	Bacteria,Flavobacteriaceae,Cellulophaga	0.9977678677138009,0.9984847121566575,0.9985925358859976
SRR8894380_k141_2444626_extended_circular	SRR8894380_k141_2444626_extended_circular	1	149888	circular	Fuxian	1	dsDNA,Myoviridae,T4virus	0.9973502342891734,0.9979129787814255,0.9979942803929888	Bacteria,Enterobacteriaceae,Bacillus	0.9979730849678361,0.9986176321429155,0.9986901258476772
SRR6754098_k141_1595188_extended_partial	SRR6754098_k141_1595188_extended_partial	1	149629	high-quality	Rimov	1	dsDNA,Myoviridae,T4virus	0.9990163217720781,0.9992291892931398,0.9994076514896876	Bacteria,Rhodothermaceae,Rhodothermus	0.999235960377284,0.9996053298869567,0.9995944594925755
ERS4600484_contig-140_17_self_circular	ERS4600484_contig-140_17_self_circular	1	149472	circular	Loclat	1	dsDNA,Myoviridae,Bxz1virus	0.9988425666434994,0.9990699829917229,0.9992175489445176	Bacteria,Mycobacteriaceae,Mycobacterium	0.9991349303445282,0.9995030837436812,0.9994947008650807
SRR6754087_k141_1455068_extended_partial	SRR6754087_k141_1455068_extended_partial	1	149363	high-quality	Rimov	1	dsDNA,Myoviridae,T4virus	0.9989084254422348,0.9991204245921718,0.9992561204754217	Bacteria,Rhodothermaceae,Rhodothermus	0.9990938868937211,0.9994683200549676,0.9994469902171486
SRR9302962_k141_1175909	SRR9302962_k141_1175909	1	148971	high-quality	Erhai	1	dsDNA,Myoviridae,T4virus	0.9973474317870995,0.9977569250800367,0.9976443815055019	Bacteria,Enterobacteriaceae,Bacillus	0.9977505031769209,0.9983292980188787,0.9984862712610575
SRR9302960_k141_2287619_extended_partial	SRR9302960_k141_2287619_extended_partial	1	148746	high-quality	Fuxian	1	dsDNA,Myoviridae,T4virus	0.9991774656413246,0.9992780545935747,0.9994269372551396	Bacteria,Rhodothermaceae,Rhodothermus	0.9992959469592329,0.9996073748098222,0.9995944594925755
SRR6754097_k141_1633147_self_circular	SRR6754086_k141_2192468_extended_circular,SRR6754097_k141_1633147_self_circular	2	148548	circular	Rimov	1	dsDNA,Myoviridae,M12virus	0.9963161110239221,0.9972320171753649,0.9969500939492288	Bacteria,Enterobacteriaceae,Sinorhizobium	0.9973747977426102,0.9978098876110393,0.997976634794508
SRR6754086_k141_211789_extended_circular	SRR6754086_k141_211789_extended_circular,SRR6754094_k141_2630144_extended_circular	2	148356	circular	Rimov	1	dsDNA,Myoviridae,T4virus	0.9961703809160819,0.9971311339744671,0.9968564202313189	Bacteria,Synechococcaceae,Synechococcus	0.9974079482221082,0.9981738838811,0.9983149466616643
ERR3687830_contig-140_1748_extended_partial	ERR3687830_contig-140_1748_extended_partial	1	148036	circular	Lake_Rotsee	1	dsDNA,Myoviridae,T4virus	0.9979317534694976,0.9977080597796018,0.9972999928367157	Bacteria,Synechococcaceae,Synechococcus	0.9981609376849915,0.9982393214127963,0.9983821753019325
ERS4600516_contig-140_170_extended_circular	ERS4600516_contig-140_170_extended_circular	1	147677	circular	Mekkojärvi	1	dsDNA,Myoviridae,T4virus	0.9976599107683339,0.9970460137737095,0.9962255001901026	Bacteria,Enterobacteriaceae,Synechococcus	0.9981435731481116,0.9977587645394016,0.9978768761670133
ERS4600326_contig-140_17_self_circular	ERS4600326_contig-140_17_self_circular,ERS4600334_contig-140_38_self_circular,ERS4600335_contig-140_24_self_circular,ERS4600337_contig-140_29_self_circular	4	147558	circular	Alinen_Mustajärvi	1	dsDNA,Myoviridae,Bxz1virus	0.9701267291437796,0.9805043214264885,0.9861831266082951	Bacteria,Mycobacteriaceae,Mycobacterium	0.9820198113579857,0.9921638555793676,0.9923467783384984
SRR6754086_k141_2887600_extended_circular	SRR6754088_k141_3162172_extended_partial,SRR6754086_k141_2887600_extended_circular	2	146868	circular	Rimov	1	dsDNA,Myoviridae,T4virus	0.9965739412147165,0.9968284843717735,0.9966084603897929	Bacteria,Enterobacteriaceae,Synechococcus	0.9974568846442243,0.997652428550395,0.9978660328379377
SRR9302957_k141_932913_self_circular	SRR9302957_k141_932913_self_circular	1	147160	circular	Lugu	1	dsDNA,Myoviridae,T4virus	0.9850906889671098,0.9907029825172565,0.9905003829601997	Bacteria,Synechococcaceae,Synechococcus	0.9900138126997908,0.9935830320480311,0.9942682162506804
ERS4600469_contig-140_18_extended_partial	ERS4600469_contig-140_18_extended_partial,ERS4600472_contig-140_46_extended_partial	2	147145	circular	Loclat	1	dsDNA,Siphoviridae,T4virus	0.9949484900118826,0.9919923959287323,0.9914123241551457	Bacteria,Bacillaceae,Bacillus	0.9965255140297565,0.9966054280432542,0.9967773625987556
ERR3687829_contig-140_11_self_circular	ERR3687829_contig-140_11_self_circular,ERR3687830_contig-140_10_self_circular	2	146689	circular	Lake_Rotsee	1	dsDNA,Myoviridae,M12virus	0.9975828419613031,0.9975709216783812,0.9972944826180151	Bacteria,Synechococcaceae,Synechococcus	0.9980283357669995,0.9982229620298723,0.9983431393172606
SRR9214416_k141_222797_extended_circular	SRR9214416_k141_222797_extended_circular	1	145722	circular	Jiricka_pond	1	dsDNA,Myoviridae,T4virus	0.9966986525570029,0.9975157511778902,0.997275196852563	Bacteria,Synechococcaceae,Synechococcus	0.9975421287343621,0.9981759288039656,0.9983192839932945
SRR6754100_NODE_71_length_138929_cov_7.912314_extended_circular	SRR6754100_NODE_71_length_138929_cov_7.912314_extended_circular	1	145402	circular	Rimov	1	dsDNA,Myoviridae,T4virus	0.9818299778041836,0.9872398513864347,0.9864228211217704	Bacteria,Enterobacteriaceae,Synechococcus	0.9881400213110225,0.9918223534608275,0.9927132828612509
ERR2814752_NODE_41_length_68085_cov_59.927396_extended_circular	ERR2814752_NODE_41_length_68085_cov_59.927396_extended_circular,ERR2814725_NODE_10_length_83347_cov_9.817796_extended_circular	2	145305	circular	Soyang	1	dsDNA,Myoviridae,T4virus	0.9938485079478959,0.9927852748357889,0.9941261068651814	Bacteria,Enterobacteriaceae,Synechococcus	0.994969020087612,0.997202545519983,0.9974886849861097
ERS4600339_contig-140_846_extended_partial	ERS4600339_contig-140_846_extended_partial	1	142991	high-quality	Alinen_Mustajärvi	1	dsDNA,Myoviridae,Bxz1virus	0.9971736766585207,0.997775840680205,0.9979501986433842	Bacteria,Mycobacteriaceae,Mycobacterium	0.9978057539760843,0.9985419699968917,0.9986337405364846
SRR6754094_k141_4485947_self_circular	SRR6754094_k141_4485947_self_circular,SRR6754098_k141_1333914_self_circular,SRR6754096_k141_1720743_self_circular,SRR6754100_NODE_70_length_142775_cov_10.311676,SRR6754101_k141_1758664_self_circular,SRR6754086_k141_3320268_self_circular,SRR6754087_k141_1280247_self_circular	7	142776	circular	Rimov	1	dsDNA,Siphoviridae,T4virus	0.9903748066273569,0.9917386116264737,0.9908089552074322	Bacteria,Bacillaceae,Bacillus	0.9943596827025534,0.9951330835800873,0.9952788145205188
SRR6754087_k141_1000146_extended_partial	SRR6754087_k141_1000146_extended_partial	1	142413	circular	Rimov	1	dsDNA,Siphoviridae,T4virus	0.9939942380557362,0.9961806250660076,0.9951151911219356	Bacteria,Bacillaceae,Bacillus	0.9964102766486443,0.9973538698120307,0.9975624196238232
SRR9302963_k141_359824_extended_partial	SRR9302963_k141_359824_extended_partial	1	141846	circular	Xingyun	1	dsDNA,Siphoviridae,T4virus	0.9953086115283726,0.9965274110690939,0.9959610096924747	Bacteria,Synechococcaceae,Synechococcus	0.9968443900706421,0.9973824987321478,0.9977315755574013
SRR9214418_k141_1322042_self_circular	SRR9214418_k141_1322042_self_circular	1	141667	circular	Jiricka_pond	1	dsDNA,Myoviridae,M12virus	0.9977439858305495,0.997775840680205,0.997236625321659	Bacteria,Enterobacteriaceae,Synechococcus	0.9981198942341845,0.998294534330165,0.9984472352763856
SRR7054680_k141_2151651_extended_partial	SRR7054680_k141_2151651_extended_partial	1	141429	circular	Zurich	1	dsDNA,Myoviridae,Bxz1virus	0.9915406474900792,0.9926181870343018,0.9922719182724362	Bacteria,Mycobacteriaceae,Mycobacterium	0.993998184616599,0.9967178988008573,0.9968315792441332
SRR4449214_contig-140_0_self_circular	SRR4449214_contig-140_0_self_circular	1	140223	circular	Lough_Neagh	1	dsDNA,Myoviridae,T4virus	0.9902178665112212,0.9850346076668081,0.9869876185385797	Bacteria,Synechococcaceae,Synechococcus	0.9940897430837838,0.9931617779377362,0.9936674958198967
SRR6754102_k141_2506876_extended_circular	SRR6754102_k141_2506876_extended_circular	1	137994	circular	Rimov	1	dsDNA,Siphoviridae,T4virus	0.986937537833778,0.9914611828240045,0.9905472198191546	Bacteria,Bacillaceae,Bacillus	0.9932262520225739,0.9957281561339506,0.9960508595506958
ERS4600334_contig-140_57_extended_partial	ERS4600334_contig-140_57_extended_partial	1	137766	circular	Alinen_Mustajärvi	1	dsDNA,Myoviridae,Bxz1virus	0.9636725668676995,0.9511520388652531,0.9655115411530684	Bacteria,Vibrionaceae,Mycobacterium	0.9757954141836694,0.972375137009832,0.9763940726025941
ERS4600402_contig-140_154_extended_partial	ERS4600402_contig-140_154_extended_partial,ERS4600389_contig-140_855_extended_partial	2	137652	high-quality	SAS2	1	dsDNA,Myoviridae,T4virus	0.9891641257314531,0.9872445802864768,0.9846650613562852	Bacteria,Bacillaceae,Bacillus	0.993748766723233,0.9944562141116037,0.9938930370646675
ERS4600333_contig-140_48	ERS4600333_contig-140_48	1	137147	high-quality	Alinen_Mustajärvi	1	dsDNA,Podoviridae,T4virus	0.9661569849561689,0.9849589452661346,0.9206583609303454	Bacteria,Vibrionaceae,Vibrio	0.9815351829196101,0.9174873623766912,0.9293014944276132
ERR2814753_NODE_45_length_89935_cov_57.566809_extended_partial	ERR2814753_NODE_45_length_89935_cov_57.566809_extended_partial	1	136948	circular	Soyang	1	dsDNA,Siphoviridae,T4virus	0.9967224738246306,0.9951449959567905,0.9931260021710262	Bacteria,Streptomycetaceae,Streptomyces	0.9971680018943131,0.9969264809331392,0.9970592891547191
SRR6754089_k141_148091_self_circular	SRR6754089_k141_148091_self_circular	1	136934	circular	Rimov	1	dsDNA,Myoviridae,T4virus	0.9960078357957984,0.9950582994560189,0.9942115152550405	Bacteria,Synechococcaceae,Synechococcus	0.9968996408698054,0.9968446840185188,0.9971720597771045
SRR8894378_k141_1699456_self_circular	SRR8894381_k141_1783058_extended_circular,SRR8894378_k141_1699456_self_circular	2	136507	circular	Fuxian	1	dsDNA,Myoviridae,M12virus	0.9960722933434971,0.9965605133693886,0.9959417239270226	Bacteria,Enterobacteriaceae,Sinorhizobium	0.9972248312877383,0.9974377116495166,0.9977185635625108
SRR8894382_k141_2057964_self_circular	SRR8894382_k141_2057964_self_circular	1	136828	circular	Fuxian	1	dsDNA,Myoviridae,T4virus	0.9881173912068695,0.9902600422133144,0.9912112011725746	Bacteria,Enterobacteriaceae,Bacillus	0.9935751213544338,0.9935707625108381,0.9920735264457953
SRR8894380_k141_300004_extended_circular	SRR8894380_k141_300004_extended_circular	1	136368	circular	Fuxian	1	dsDNA,Myoviridae,M12virus	0.9965697374616057,0.9966818884704688,0.9959141728335198	Bacteria,Synechococcaceae,Synechococcus	0.9974363629188208,0.9980368740491109,0.9982000073734638
SRR9302960_k141_2772755_extended_circular	SRR9302960_k141_2772755_extended_circular	1	135848	circular	Fuxian	1	dsDNA,Siphoviridae,T4virus	0.9907279218886622,0.9914091649235416,0.9905968117874598	Bacteria,Bacillaceae,Bacillus	0.9934567267847981,0.9950287925139464,0.9953178505051907
SRR9214414_k141_256474_self_circular	SRR9214414_k141_256474_self_circular	1	135229	circular	Jiricka_pond	1	dsDNA,Podoviridae,Cba41virus	0.9967322825818891,0.9975977187786197,0.9975479526782418	Bacteria,Flavobacteriaceae,Cellulophaga	0.9975879079679545,0.9983988253963061,0.9985209699140991
SRR6754088_k141_1023711_extended_circular	SRR6754088_k141_1023711_extended_circular	1	135118	circular	Rimov	1	dsDNA,Podoviridae,Cba41virus	0.9944986884290294,0.9966062260697954,0.996743460747957	Bacteria,Flavobacteriaceae,Cellulophaga	0.9966912664272466,0.9979428075972975,0.9980980800801539
SRR6754103_k141_1963748_extended_circular	SRR6754103_k141_1963748_extended_circular	1	133852	circular	Rimov	1	dsDNA,Myoviridae,Slashvirus	0.9979149384570545,0.9980516931826601,0.9980989745482998	Bacteria,Bacillaceae,Bacillus	0.9983219542996962,0.998603317682857,0.9986901258476772
ERS4600483_contig-140_17_self_circular	ERS4600483_contig-140_17_self_circular	1	133076	circular	Loclat	1	dsDNA,Myoviridae,Cr3virus	0.9830630787166782,0.9760024085864214,0.9813589301359371	Bacteria,Enterobacteriaceae,Bacillus	0.9884857334543589,0.9900821241022789,0.9887467930854259
SRR6754093_k141_1231562_extended_circular	SRR6754093_k141_1231562_extended_circular	1	132766	circular	Rimov	1	dsDNA,Siphoviridae,T4virus	0.9949807187857319,0.9923833183322115,0.988822521365873	Bacteria,Streptomycetaceae,Streptomyces	0.9965255140297565,0.9950328823596774,0.9955238737576255
ERS4600468_contig-140_203_extended_partial	ERS4600468_contig-140_203_extended_partial	1	132610	high-quality	Loclat	1	dsDNA,Podoviridae,Cba41virus	0.998489451382194,0.9989233870904182,0.9992065285071164	Bacteria,Flavobacteriaceae,Cellulophaga	0.9987166028651486,0.9994151520604643,0.9994014482350313
SRR6754098_k141_76686_self_circular	SRR6754098_k141_76686_self_circular,SRR6754086_k141_3732267_self_circular	2	132352	circular	Rimov	1	dsDNA,Myoviridae,Slashvirus	0.997676725780777,0.9982786803846803,0.9982312197971137	Bacteria,Synechococcaceae,Synechococcus	0.9981293657997553,0.9987178333633255,0.9987378364956095
ERR3687822_contig-140_159_extended_circular	ERR3687821_contig-140_50_extended_partial,ERR3687822_contig-140_159_extended_circular	2	132185	circular	Lake_Rotsee	1	dsDNA,Siphoviridae,Sitaravirus	0.9937658341367173,0.9909205119191925,0.9877893553595142	Bacteria,Streptomycetaceae,Streptomyces	0.9954978491653182,0.9936607391169205,0.9943332762251336
SRR8894382_k141_1623877_extended_circular	SRR8894382_k141_1623877_extended_circular	1	131703	circular	Fuxian	1	dsDNA,Siphoviridae,Cba41virus	0.6889671098356612,0.8544050492042049,0.9107317019412501	Bacteria,Flavobacteriaceae,Bacillus	0.7373771656340029,0.8761778755705335,0.8835231277365851
SRR8894380_k141_2916508	SRR8894380_k141_2916508	1	130699	high-quality	Fuxian	1	dsDNA,Myoviridae,Slashvirus	0.9918951640024214,0.9947556498533253,0.9953686611821623	Bacteria,Enterobacteriaceae,Bacillus	0.9948395753581436,0.9972618482830827,0.9975450702973024
SRR9302959_k141_4644177_extended_partial	SRR9302959_k141_4644177_extended_partial	1	129873	high-quality	Fuxian	1	dsDNA,Siphoviridae,T4virus	0.9958060556464812,0.9947855995535918,0.9924868168017589	Bacteria,Streptomycetaceae,Streptomyces	0.9971490587631714,0.9972229947486381,0.9975385642998571
SRR9214418_k141_103428_extended_partial	SRR9214418_k141_103428_extended_partial	1	129714	circular	Jiricka_pond	1	dsDNA,Podoviridae,Cba41virus	0.9987781090958008,0.9990857459918632,0.9993029573343766	Bacteria,Flavobacteriaceae,Cellulophaga	0.9990828367338884,0.9995030837436812,0.9994947008650807
SRR9214414_k141_1577530_extended_circular	SRR9214414_k141_1577530_extended_circular	1	129547	circular	Jiricka_pond	1	dsDNA,Podoviridae,Cba41virus	0.9984446113490124,0.9987878252892116,0.9991376507733591	Bacteria,Flavobacteriaceae,Cellulophaga	0.9986345159635345,0.9994131071375988,0.9993884362401407
SRR6754088_k141_1771247_extended_circular	SRR6754088_k141_1771247_extended_circular,SRR6754095_k141_1684303_extended_circular,SRR6754086_k141_2423135_extended_partial	3	129516	circular	Rimov	1	dsDNA,Podoviridae,Cba41virus	0.9983927650606461,0.9987373836887627,0.9991183650079072	Bacteria,Flavobacteriaceae,Cellulophaga	0.998588736729942,0.9993169957629198,0.9993233762656876
SRR6754101_k141_2052185_extended_circular	SRR6754101_k141_2052185_extended_circular	1	129472	circular	Rimov	1	dsDNA,Myoviridae,M12virus	0.995941976997063,0.9957991604626125,0.9934125335434564	Bacteria,Enterobacteriaceae,Synechococcus	0.9969738348001105,0.9966708655749505,0.9968597718997295
ERS4600511_contig-140_41_extended_circular	ERS4600511_contig-140_41_extended_circular	1	129449	circular	Mekkojärvi	1	dsDNA,Myoviridae,Bxz1virus	0.9963525435508822,0.9974085627769362,0.9973082581647665	Bacteria,Mycobacteriaceae,Mycobacterium	0.9974142625991554,0.9982618155643169,0.9984168739549741
SRR6754087_k141_1922809_self_circular	SRR6754087_k141_1922809_self_circular,SRR6754089_k141_2159710_self_circular	2	129441	circular	Rimov	1	dsDNA,Siphoviridae,T4virus	0.9962236284554851,0.9944498476506036,0.9931728390299811	Bacteria,Bacillaceae,Bacillus	0.9969548916689688,0.9970634907651283,0.9974084443509509
ERS4600336_contig-140_322_extended_partial	ERS4600336_contig-140_322_extended_partial	1	129391	circular	Alinen_Mustajärvi	1	dsDNA,Siphoviridae,Phicbkvirus	0.9876045333273547,0.9851748983680566,0.9844226117334597	Bacteria,Rhodobacteraceae,Bacillus	0.9930399778996803,0.9936811883455756,0.9932966539655139
SRR9214416_k141_636617	SRR9214416_k141_636617	1	129350	high-quality	Jiricka_pond	1	dsDNA,Siphoviridae,T4virus	0.9972535479676254,0.9966030734697674,0.9936053911979766	Bacteria,Streptomycetaceae,Streptomyces	0.9978420616441059,0.9975256433327335,0.9977988041976695
SRR6754103_k141_939101_extended_partial	SRR6754103_k141_939101_extended_partial	1	129140	circular	Rimov	1	dsDNA,Podoviridae,Cba41virus	0.9983591350357599,0.9987373836887627,0.9990660179302516	Bacteria,Flavobacteriaceae,Cellulophaga	0.9985792651643711,0.9993231305315163,0.9993342195947631
ERS4600468_contig-140_2778_extended_circular	ERS4600473_contig-140_646_extended_partial,ERS4600471_contig-140_371_extended_partial,ERS4600468_contig-140_2778_extended_circular,ERS4600470_contig-140_1214_extended_circular	4	128211	circular	Loclat	1	dsDNA,Podoviridae,Cba41virus	0.9980102235275654,0.9985482276870792,0.9987216292614653	Bacteria,Flavobacteriaceae,Cellulophaga	0.9983472118078851,0.999045021021807,0.9990674736995053
SRR6754096_k141_2052291_extended_circular	SRR6754096_k141_2052291_extended_circular	1	128169	circular	Rimov	1	dsDNA,Siphoviridae,P12024virus	0.9857899132345358,0.9892244131040973,0.9855962883166833	Bacteria,Synechococcaceae,Synechococcus	0.9912561663838352,0.9913704255075498,0.9923055736880114
SRR6754099_k141_1613799_extended_circular	SRR6754099_k141_1613799_extended_circular	1	127805	circular	Rimov	1	dsDNA,Podoviridae,Cba41virus	0.9983353137681322,0.9986948235883839,0.9990246912899973	Bacteria,Flavobacteriaceae,Cellulophaga	0.9985398003078259,0.9992924566885337,0.9992973522759063
ERR3687821_contig-140_29_self_circular	ERR3687821_contig-140_29_self_circular,ERR3687822_contig-140_23_self_circular	2	127297	circular	Lake_Rotsee	1	dsDNA,Podoviridae,Cba41virus	0.9962838822500729,0.997454275477343,0.997264176415162	Bacteria,Flavobacteriaceae,Cellulophaga	0.9973590117999921,0.9982209171070068,0.9983366333198154
SRR6475630_k141_481800_extended_circular	SRR6475630_k141_481800_extended_circular	1	127221	circular	Zurich	1	dsDNA,Siphoviridae,T4virus	0.9933902988588211,0.9910340055202026,0.9901945658223175	Bacteria,Mycobacteriaceae,Mycobacterium	0.9958467184971783,0.9952394195690939,0.995740740339136
SRR6754094_k141_4243963_self_circular	SRR6754092_k141_2093966_extended_partial,SRR6754094_k141_4243963_self_circular,SRR6754086_k141_3410258_extended_partial,SRR6754094_k141_3528225_extended_partial,SRR6754088_k141_3325576_extended_circular,SRR6754096_k141_81476_extended_partial,SRR6754098_k141_242288_extended_circular	7	61372	circular	Rimov	1	dsDNA,Siphoviridae,P12002virus	0.9845568123220411,0.990239550313132,0.99088334315989	Bacteria,Flavobacteriaceae,Synechococcus	0.9891455858557954,0.9945727747149378,0.9945458054750137
SRR9302957_k141_1138199_extended_partial	SRR9302957_k141_1138199_extended_partial	1	126998	high-quality	Lugu	1	dsDNA,Podoviridae,Cba41virus	0.9987136515481021,0.9990037783911336,0.9992506102567211	Bacteria,Flavobacteriaceae,Cellulophaga	0.9990196929634161,0.9995010388208156,0.9994947008650807
SRR6754086_k141_594435_self_circular	SRR6754086_k141_594435_self_circular	1	126996	circular	Rimov	1	dsDNA,Podoviridae,Cba41virus	0.99558325673161,0.9975236326779603,0.9975479526782418	Bacteria,Flavobacteriaceae,Cellulophaga	0.9971206440664588,0.9983252081731477,0.9984775965977971
SRR9302962_k141_1567201_extended_partial	SRR9302962_k141_1567201_extended_partial	1	126631	high-quality	Erhai	1	dsDNA,Myoviridae,M12virus	0.9974188955899828,0.9915888631251408,0.9930378386718168	Bacteria,Enterobacteriaceae,Synechococcus	0.997883105094913,0.9969796489276425,0.9972089270959613
SRR9214416_k141_1021809_extended_partial	SRR9214416_k141_1021809_extended_partial,SRR9214414_k141_271090_extended_partial	2	126496	high-quality	Jiricka_pond	1	dsDNA,Podoviridae,Cba41virus	0.9983269062619107,0.9986664501881314,0.9989475482281892	Bacteria,Flavobacteriaceae,Cellulophaga	0.9985587434389676,0.9992351988482995,0.9992583162912345
SRR9302957_k141_885179_extended_circular	SRR9302957_k141_885179_extended_circular	1	126137	circular	Lugu	1	dsDNA,Myoviridae,T4virus	0.9896069210591216,0.990512250215559,0.9914095690457955	Bacteria,Synechococcaceae,Synechococcus	0.9911867082363156,0.9961862188558248,0.9963110994485083
ERS4600487_contig-140_1313_extended_partial	ERS4600487_contig-140_1313_extended_partial	1	126133	high-quality	Loclat	1	dsDNA,Siphoviridae,Prasinovirus	0.8175949487702621,0.8728099281680084,0.9192780511458499	Bacteria,Enterobacteriaceae,Mycobacterium	0.8191294052646119,0.9208573952590509,0.9286096900325951
SRR6754101_k141_398958_extended_circular	SRR6754101_k141_398958_extended_circular	1	125994	circular	Rimov	1	dsDNA,Myoviridae,T4virus	0.991806885187095,0.9923738605321274,0.9920156931028592	Bacteria,Bacillaceae,Bacillus	0.9947417025139114,0.9958549413516122,0.9960725462088469
SRR6754102_k141_2459892_extended_partial	SRR6754102_k141_2459892_extended_partial	1	125936	high-quality	Rimov	1	dsDNA,Myoviridae,T4virus	0.9965977624823442,0.9969277912726573,0.9970602983232405	Bacteria,Enterobacteriaceae,Cellulophaga	0.9971837878369312,0.9981616143439069,0.9983149466616643
ERS4600337_contig-140_39	ERS4600337_contig-140_39	1	125921	high-quality	Alinen_Mustajärvi	1	dsDNA,Siphoviridae,Vegasvirus	0.9585005492904065,0.9672429094084619,0.9775127974829321	Bacteria,Bacillaceae,Bacillus	0.9663617348750937,0.9654367137271582,0.9692634994025325
SRR9214418_k141_1321959_self_circular	SRR9214418_k141_1321959_self_circular	1	125903	circular	Jiricka_pond	1	dsDNA,Siphoviridae,T4virus	0.9918755464879044,0.9859362512748326,0.9792567817016657	Bacteria,Enterobacteriaceae,Streptomyces	0.994421247878764,0.9898367333584177,0.9898029333373816
SRR6754088_k141_128659_extended_circular	SRR6754088_k141_128659_extended_circular	1	125885	circular	Rimov	1	dsDNA,Siphoviridae,Phicbkvirus	0.9845568123220411,0.9858889622744118,0.9873678236289198	Bacteria,Bacillaceae,Bacillus	0.9888772248312877,0.9924440100119424,0.9933703886032275
SRR6754100_NODE_3560_length_20862_cov_13.429274_extended_circular	SRR6754100_NODE_3560_length_20862_cov_13.429274_extended_circular	1	125879	circular	Rimov	1	dsDNA,Myoviridae,M12virus	0.9916121112929623,0.9903057549137212,0.9903295661804817	Bacteria,Enterobacteriaceae,Bacillus	0.9936808871699752,0.9952210152633043,0.9954956811020292
SRR9214418_k141_1243414_self_circular	SRR9214418_k141_1243414_self_circular	1	125361	circular	Jiricka_pond	1	dsDNA,Podoviridae,Cba41virus	0.9934799789251844,0.9960939285652359,0.9962337655181535	Bacteria,Flavobacteriaceae,Cellulophaga	0.9954204980464896,0.9977117313134949,0.997952779470542
SRR9214416_k141_76562_extended_partial	SRR9214416_k141_76562_extended_partial	1	125226	high-quality	Jiricka_pond	1	dsDNA,Podoviridae,Cba41virus	0.9977257695670695,0.9983622242854238,0.9983992814674815	Bacteria,Flavobacteriaceae,Cellulophaga	0.9981719878448242,0.9989018764212214,0.9989416910822293
ERS4600330_contig-140_106_extended_circular	ERS4600330_contig-140_106_extended_circular	1	125206	circular	Alinen_Mustajärvi	1	dsDNA,Podoviridae,Cba41virus	0.9949723112795104,0.996041910664773,0.9963687658763176	Bacteria,Flavobacteriaceae,Cellulophaga	0.99638028335767,0.9977015066991674,0.9979159121516852
SRR6754097_k141_958330_extended_partial	SRR6754097_k141_958330_extended_partial	1	124892	high-quality	Rimov	1	dsDNA,Podoviridae,Cba41virus	0.9986632065107728,0.9987878252892116,0.9991541814294609	Bacteria,Flavobacteriaceae,Cellulophaga	0.9986897667626978,0.999462185286371,0.9994383155538881
ERS4600484_contig-140_26	ERS4600484_contig-140_26	1	124825	high-quality	Loclat	1	dsDNA,Siphoviridae,T4virus	0.9960078357957984,0.9926481367345684,0.9908475267383362	Bacteria,Streptomycetaceae,Streptomyces	0.9967544101977189,0.9962209825445384,0.9964824240479014
SRR9214418_k141_1231960_extended_circular	SRR9214418_k141_1231960_extended_circular	1	124319	circular	Jiricka_pond	1	dsDNA,Podoviridae,Cba41virus	0.9984838463780463,0.9989028951902358,0.9992065285071164	Bacteria,Flavobacteriaceae,Cellulophaga	0.9986913453569596,0.9994417360577159,0.9994274722248125
ERS4600330_contig-140_9_self_circular	ERS4600330_contig-140_9_self_circular	1	124315	circular	Alinen_Mustajärvi	1	dsDNA,Myoviridae,Bxz1virus	0.993863921709302,0.9967055329706792,0.996685603451601	Bacteria,Mycobacteriaceae,Mycobacterium	0.9965018351158293,0.9979080439085838,0.9980677187587425
SRR9302957_k141_452046_self_circular	SRR9302957_k141_452046_self_circular	1	124062	circular	Lugu	1	dsDNA,Siphoviridae,T4virus	0.991240779768177,0.9930343302380056,0.9923022244752894	Bacteria,Bacillaceae,Bacillus	0.9947401239196495,0.9963109591506208,0.9965886886728416
SRR9214416_k141_506509_self_circular	SRR9214416_k141_506509_self_circular	1	122958	circular	Jiricka_pond	1	dsDNA,Podoviridae,Cba41virus	0.9957976481402596,0.9968868074722926,0.9969032570902739	Bacteria,Flavobacteriaceae,Cellulophaga	0.9969391057263507,0.9982004678783516,0.9983626573095966
SRR6475632_k141_411173_extended_partial	SRR6475632_k141_411173_extended_partial	1	122866	high-quality	Zurich	1	dsDNA,Podoviridae,Cba41virus	0.9980270385400085,0.9985498039870933,0.9987849967765221	Bacteria,Flavobacteriaceae,Cellulophaga	0.9983582619677177,0.9990511557904036,0.9990696423653205
SRR6754100_NODE_110_length_122469_cov_11.600971_self_circular	SRR6754094_k141_533487_extended_partial,SRR6754086_k141_996099_extended_circular,SRR6754100_NODE_110_length_122469_cov_11.600971_self_circular	3	122342	circular	Rimov	1	dsDNA,Podoviridae,Cba41virus	0.9983885613075354,0.998805164589366,0.9991624467575118	Bacteria,Flavobacteriaceae,Cellulophaga	0.9985950511069892,0.999349714528768,0.9993494002554688
SRR9302965_k141_835426_extended_partial	SRR9302965_k141_835426_extended_partial	1	122750	high-quality	Dianchi	1	dsDNA,Podoviridae,Cba41virus	0.9985062663946371,0.9988130460894361,0.9991762223042633	Bacteria,Flavobacteriaceae,Cellulophaga	0.9987276530249812,0.9994212868290608,0.9994014482350313
ERS4600468_contig-140_14_self_circular	ERS4600468_contig-140_14_self_circular,ERS4600473_contig-140_10_self_circular,ERS4600472_contig-140_31_self_circular,ERS4600471_contig-140_21_self_circular,ERS4600469_contig-140_22_self_circular,ERS4600470_contig-140_9_self_circular	6	122696	circular	Loclat	1	dsDNA,Siphoviridae,T4virus	0.9949484900118826,0.9928656661365044,0.9885332348840925	Bacteria,Mycobacteriaceae,Mycobacterium	0.996678637673152,0.9953580250952934,0.9956409817116412
SRR9214416_k141_877616_extended_partial	SRR9214416_k141_877616_extended_partial	1	122544	high-quality	Jiricka_pond	1	dsDNA,Podoviridae,Cba41virus	0.9988061341165393,0.9990715592917369,0.9992754062408737	Bacteria,Flavobacteriaceae,Cellulophaga	0.999078100951103,0.9995030837436812,0.999499038196711
ERS4600475_contig-140_8_self_circular	ERS4600475_contig-140_8_self_circular,ERS4600478_contig-140_15_self_circular,ERS4600477_contig-140_19_self_circular,ERS4600476_contig-140_12_self_circular	4	122524	circular	Loclat	1	dsDNA,Siphoviridae,Phicbkvirus	0.9216196219985203,0.9353433260245556,0.9669111367030158	Bacteria,Mycobacteriaceae,Mycobacterium	0.9525221989818067,0.9715919315523418,0.9751731137486906
SRR9302963_k141_663524_extended_circular	SRR9302963_k141_663524_extended_circular	1	122461	circular	Xingyun	1	dsDNA,Podoviridae,Cba41virus	0.9981755711499226,0.9984993623866443,0.9986995883866631	Bacteria,Flavobacteriaceae,Cellulophaga	0.9984277201152374,0.9990143471788244,0.9990392810439089
SRR6754099_k141_1461820_self_circular	SRR6754099_k141_1461820_self_circular	1	122310	circular	Rimov	1	dsDNA,Podoviridae,Cba41virus	0.998546902674708,0.9989186581903761,0.9992147938351673	Bacteria,Flavobacteriaceae,Cellulophaga	0.9988081613323335,0.999470364977833,0.9994469902171486
ERR3687824_contig-140_3018_extended_circular	ERR3687826_contig-140_1839_extended_partial,ERR3687824_contig-140_3018_extended_circular,ERR3687830_contig-140_741_extended_partial,ERR3687829_contig-140_1040_extended_partial	4	122157	circular	Lake_Rotsee	1	dsDNA,Podoviridae,Cba41virus	0.9986281752348497,0.9990715592917369,0.9992946920063257	Bacteria,Flavobacteriaceae,Cellulophaga	0.9987892182011918,0.9994969489750847,0.9994708455411146
SRR5896114_k141_1822966_extended_circular	SRR5896114_k141_1822966_extended_circular	1	122218	circular	Baikal	1	dsDNA,Podoviridae,Cba41virus	0.9984642288635294,0.9987752148890994,0.9991541814294609	Bacteria,Flavobacteriaceae,Cellulophaga	0.998662930660247,0.9993844782174817,0.99937542424525
ERS4600492_contig-140_42_extended_circular	ERS4600492_contig-140_42_extended_circular	1	122206	circular	Loclat	1	dsDNA,Podoviridae,Cba41virus	0.9979317534694976,0.9985182779868127,0.9987381599175671	Bacteria,Flavobacteriaceae,Cellulophaga	0.9983045897628162,0.9991104585535033,0.9991043410183621
ERS4600332_contig-140_6_self_circular	ERS4600332_contig-140_6_self_circular,ERS4600333_contig-140_60_self_circular	2	121927	circular	Alinen_Mustajärvi	1	dsDNA,Myoviridae,T4virus	0.9881622312400511,0.9914627591240186,0.9922498773976339	Bacteria,Bacillaceae,Bacillus	0.992620071826039,0.9966994944950677,0.9970592891547191
SRR6754103_k141_1520013_extended_partial	SRR6754103_k141_1520013_extended_partial	1	121581	high-quality	Rimov	1	dsDNA,Podoviridae,Bpp1virus	0.9982624487142121,0.9985624143872055,0.9986665270744596	Bacteria,Flavobacteriaceae,Cellulophaga	0.9985461146848731,0.9992004351595858,0.9991954249825965
SRR9302961_k141_910957_extended_partial	SRR9302961_k141_910957_extended_partial	1	121321	high-quality	Erhai	1	dsDNA,Siphoviridae,T4virus	0.9947579198708607,0.992405386532408,0.9903047701963291	Bacteria,Streptomycetaceae,Streptomyces	0.9963202967757212,0.9963068693048899,0.996638567986589
ERS4600551_contig-140_273_extended_partial	ERS4600551_contig-140_273_extended_partial,ERS4600547_contig-140_50	2	121220	circular	Mekkojärvi	1	dsDNA,Siphoviridae,Pandoravirus	0.9884060489204762,0.8944430695605433,0.9247304125500742	Bacteria,Rhodobacteraceae,Rhodovulum	0.9935703855716485,0.9594471346540808,0.9575266800111903
ERS4600333_contig-140_61	ERS4600333_contig-140_61,ERS4600332_contig-140_7,ERS4600330_contig-140_14	3	121104	high-quality	Alinen_Mustajärvi	1	dsDNA,Siphoviridae,T4virus	0.9729026074479296,0.9844230032613648,0.9877673144847119	Bacteria,Flavobacteriaceae,Cellulophaga	0.9833237302182407,0.99323744008376,0.9938952057304825
ERR2814753_NODE_32_length_110022_cov_24.126730_extended_circular	ERR2814753_NODE_32_length_110022_cov_24.126730_extended_circular	1	120931	circular	Soyang	1	dsDNA,Siphoviridae,T4virus	0.9961829921754142,0.9942685731489903,0.9915307938572082	Bacteria,Streptomycetaceae,Streptomyces	0.9970496073246774,0.9967547074124364,0.9969703738562998
SRR7054681_k141_2358309_extended_partial	SRR7054681_k141_2358309_extended_partial	1	120829	high-quality	Zurich	1	dsDNA,Podoviridae,Cba41virus	0.9983689437930184,0.9988366905896465,0.9991872427416644	Bacteria,Flavobacteriaceae,Cellulophaga	0.9985855795414184,0.9994028825232713,0.999394942237586
SRR9302957_k141_739038	SRR9302957_k141_739038	1	120583	high-quality	Lugu	1	dsDNA,Myoviridae,T4virus	0.9974048830796135,0.9977994851804154,0.9974157074294279	Bacteria,Bacillaceae,Bacillus	0.9980251785784758,0.998370196476189,0.9985166325824689
SRR9302963_k141_738810_extended_circular	SRR9302963_k141_738810_extended_circular	1	120400	circular	Xingyun	1	dsDNA,Podoviridae,Cba41virus	0.998321301257763,0.9988571824898289,0.9991955080697152	Bacteria,Flavobacteriaceae,Cellulophaga	0.9985587434389676,0.9993681188345576,0.9993645809161745
SRR6754102_k141_219416_extended_partial	SRR6754102_k141_219416_extended_partial	1	120114	high-quality	Rimov	1	dsDNA,Podoviridae,Cba41virus	0.9982316211913996,0.9987216206886225,0.9990384668367488	Bacteria,Flavobacteriaceae,Cellulophaga	0.9984877066971861,0.9992924566885337,0.9992973522759063
SRR6754086_k141_1375028_extended_circular	SRR6754094_k141_2515497_extended_partial,SRR6754086_k141_1375028_extended_circular	2	119445	circular	Rimov	1	dsDNA,Podoviridae,Cba41virus	0.9981545523843688,0.9986238900877527,0.9988786704944319	Bacteria,Flavobacteriaceae,Cellulophaga	0.9983882552586921,0.9991840757766617,0.9991910876509662
SRR9214415_k141_424977_extended_circular	SRR9214415_k141_424977_extended_circular	1	118874	circular	Jiricka_pond	1	dsDNA,Podoviridae,Cba41virus	0.9973838643140596,0.9981494237835299,0.9982449953438652	Bacteria,Flavobacteriaceae,Cellulophaga	0.9980204427956905,0.9987362376691151,0.9987768724802814
SRR9214418_k141_1076943_self_circular	SRR9214418_k141_1076943_self_circular	1	118729	circular	Jiricka_pond	1	dsDNA,Podoviridae,Cba41virus	0.9986239714817389,0.9989501841906566,0.9992285693819187	Bacteria,Flavobacteriaceae,Cellulophaga	0.9988255258692135,0.9994540055949089,0.9994339782222579
SRR6754094_k141_3236383_extended_partial	SRR6754094_k141_3236383_extended_partial	1	118630	circular	Rimov	1	dsDNA,Podoviridae,Cba41virus	0.9983633387888707,0.9988571824898289,0.9992092836164668	Bacteria,Flavobacteriaceae,Cellulophaga	0.9985966297012511,0.9994294665205229,0.9994036169008464
SRR6754101_k141_806351_extended_partial	SRR6754101_k141_806351_extended_partial	1	118301	high-quality	Rimov	1	dsDNA,Podoviridae,Cba41virus	0.9985272851601911,0.9989817101909372,0.9992368347099696	Bacteria,Flavobacteriaceae,Cellulophaga	0.9987923753897154,0.9994683200549676,0.9994491588829636
SRR7054681_k141_202512_extended_partial	SRR7054681_k141_202512_extended_partial	1	118129	high-quality	Zurich	1	dsDNA,Podoviridae,Cba41virus	0.9994409008362666,0.9995870093963244,0.9997851014706773	Bacteria,Flavobacteriaceae,Cellulophaga	0.999617980188642,0.9998261815564317,0.9998481933929427
ERS4600331_contig-140_5_self_circular	ERS4600332_contig-140_16_extended_partial,ERS4600333_contig-140_102_extended_partial,ERS4600331_contig-140_5_self_circular	3	117834	circular	Alinen_Mustajärvi	1	dsDNA,Podoviridae,Cba41virus	0.9974146918368719,0.9983370034851994,0.9984075467955323	Bacteria,Flavobacteriaceae,Cellulophaga	0.9980599076522357,0.9988487084267181,0.9988592817812554
ERR3687830_contig-140_1526_extended_partial	ERR3687830_contig-140_1526_extended_partial,ERR3687826_contig-140_292_extended_partial	2	117684	high-quality	Lake_Rotsee	1	dsDNA,Podoviridae,Cba41virus	0.9983325112660584,0.9988540298898009,0.9992010182884159	Bacteria,Flavobacteriaceae,Cellulophaga	0.9985587434389676,0.9994315114433884,0.9994122915641068
ERS4600472_contig-140_33_self_circular	ERS4600472_contig-140_33_self_circular	1	117141	circular	Loclat	1	dsDNA,Podoviridae,Cba41virus	0.9982470349528059,0.9986286189877948,0.9988621398383302	Bacteria,Flavobacteriaceae,Cellulophaga	0.9984608705947354,0.9990777397876552,0.9990978350209168
SRR6475632_k141_4410887_extended_partial	SRR6475632_k141_4410887_extended_partial	1	117028	high-quality	Zurich	1	dsDNA,Siphoviridae,Sitaravirus	0.9975127794094568,0.9978515030808783,0.9978785658002766	Bacteria,Streptomycetaceae,Streptomyces	0.998066222029283,0.9985603743026813,0.9986619331920809
SRR6754103_k141_1808763_extended_partial	SRR6754103_k141_1808763_extended_partial	1	117014	high-quality	Rimov	1	dsDNA,Podoviridae,Cba41virus	0.9967014550590767,0.9974353598771747,0.9975341771314904	Bacteria,Flavobacteriaceae,Cellulophaga	0.9975784364023836,0.998499026616716,0.9985925358859976
ERR3687824_contig-140_23_self_circular	ERR3687824_contig-140_23_self_circular	1	116348	circular	Lake_Rotsee	1	dsDNA,Podoviridae,Cba41virus	0.9981055085980763,0.9985813299873738,0.9988373438541776	Bacteria,Flavobacteriaceae,Cellulophaga	0.9983882552586921,0.9990593354818657,0.9990869916918412
ERS4600469_contig-140_26	ERS4600469_contig-140_26,ERS4600472_contig-140_35	2	116055	high-quality	Loclat	1	dsDNA,Siphoviridae,T4virus	0.997452525614869,0.9953215415583617,0.9921203872581703	Bacteria,Enterobacteriaceae,Synechococcus	0.9980551718694503,0.9970225923078182,0.9973976010218754
ERR3687828_contig-140_29_extended_circular	ERR3687829_contig-140_18_extended_partial,ERR3687828_contig-140_29_extended_circular	2	115909	circular	Lake_Rotsee	1	dsDNA,Siphoviridae,Sitaravirus	0.9977061520525525,0.998266069984568,0.9983083628589219	Bacteria,Streptomycetaceae,Streptomyces	0.9981846165989187,0.9986319466029742,0.9986988005109376
SRR9302963_k141_631279_extended_partial	SRR9302963_k141_631279_extended_partial	1	116022	high-quality	Xingyun	1	dsDNA,Podoviridae,Cba41virus	0.998622570230702,0.9989312685904883,0.9992451000380205	Bacteria,Flavobacteriaceae,Cellulophaga	0.9988302616519988,0.999462185286371,0.9994426528855183
ERS4600547_contig-140_232_extended_partial	ERS4600547_contig-140_232_extended_partial	1	115602	high-quality	Mekkojärvi	1	dsDNA,Myoviridae,Simplexvirus	0.8530928412887026,0.8000400380203564,0.8645588243397381	Bacteria,Mycobacteriaceae,Mycobacterium	0.8805777654998224,0.8289831007574394,0.8334356220709457
ERS4600475_contig-140_14_self_circular	ERS4600477_contig-140_24_extended_circular,ERS4600475_contig-140_14_self_circular,ERS4600476_contig-140_14_self_circular,ERS4600474_contig-140_16_self_circular	4	115111	circular	Loclat	1	dsDNA,Siphoviridae,Sitaravirus	0.9966916463018183,0.9966030734697674,0.996476215140979	Bacteria,Streptomycetaceae,Streptomyces	0.9975405501401002,0.9979428075972975,0.9980742247561878
SRR9302958_k141_1402019_extended_circular	SRR9302958_k141_1402019_extended_circular	1	115136	circular	Lugu	1	dsDNA,Myoviridae,T4virus	0.9971344416294868,0.9981510000835438,0.9981623420633565	Bacteria,Rhodothermaceae,Rhodothermus	0.9977094597261139,0.9985971829142605,0.9986749451869715
SRR9214414_k141_749983_extended_partial	SRR9214414_k141_749983_extended_partial	1	115094	circular	Jiricka_pond	1	dsDNA,Podoviridae,Cba41virus	0.9983815550523507,0.9987452651888329,0.9991211201172574	Bacteria,Flavobacteriaceae,Cellulophaga	0.998588736729942,0.9993435797601714,0.9993494002554688
SRR9214414_k141_685767_extended_circular	SRR9214414_k141_685767_extended_circular	1	115028	circular	Jiricka_pond	1	dsDNA,Podoviridae,Cba41virus	0.9975380019281215,0.9984473444861813,0.9986004044500526	Bacteria,Flavobacteriaceae,Cellulophaga	0.9981025296973045,0.9989529994928591,0.9989785584010861
ERS4600469_contig-140_2405_extended_circular	ERS4600469_contig-140_2405_extended_circular,ERS4600468_contig-140_72_extended_partial,ERS4600471_contig-140_250_extended_partial,ERS4600472_contig-140_158_extended_partial,ERS4600473_contig-140_51_extended_partial	5	114820	circular	Loclat	1	dsDNA,Podoviridae,Cba41virus	0.9983044862453199,0.9986333478878368,0.9989255073533868	Bacteria,Flavobacteriaceae,Cellulophaga	0.9984861281029244,0.9992106597739133,0.9992214489723777
ERS4600473_contig-140_12_self_circular	ERS4600469_contig-140_1242_extended_partial,ERS4600468_contig-140_615_extended_partial,ERS4600471_contig-140_26_extended_circular,ERS4600472_contig-140_344_extended_circular,ERS4600470_contig-140_59_extended_partial,ERS4600473_contig-140_12_self_circular	6	114539	circular	Loclat	1	dsDNA,Podoviridae,Cba41virus	0.9982526399569536,0.9986979761884119,0.9990302015086979	Bacteria,Flavobacteriaceae,Cellulophaga	0.9984498204349027,0.9992188394653754,0.9992366296330835
SRR6754102_k141_2342693_extended_partial	SRR6754102_k141_2342693_extended_partial	1	114691	high-quality	Rimov	1	dsDNA,Podoviridae,Cba41virus	0.9965697374616057,0.997395952376824,0.9974763198351343	Bacteria,Flavobacteriaceae,Cellulophaga	0.9973937408737519,0.9984192746249612,0.99853831924062
SRR6754103_k141_209549_self_circular	SRR6754103_k141_209549_self_circular	1	114585	circular	Rimov	1	dsDNA,Siphoviridae,T4virus	0.9947411048584176,0.9891802767037045,0.986020575156628	Bacteria,Bacillaceae,Bacillus	0.9963408185011248,0.9940288252327122,0.9944503841791491
SRR9302961_k141_3232663	SRR9302961_k141_3232663	1	114515	high-quality	Erhai	1	dsDNA,Siphoviridae,Sitaravirus	0.9982190099320674,0.9985167016867986,0.9986472413090075	Bacteria,Streptomycetaceae,Streptomyces	0.9984624491889972,0.9989345951870695,0.99895470307712
SRR6754087_k141_2084657_extended_partial	SRR6754087_k141_2084657_extended_partial	1	114380	high-quality	Rimov	1	dsDNA,Siphoviridae,Sitaravirus	0.99837735129924,0.9985167016867986,0.9986582617464087	Bacteria,Streptomycetaceae,Streptomyces	0.998563479221753,0.9990061674873624,0.9990327750464637
SRR9214416_k141_327643_extended_partial	SRR9214416_k141_327643_extended_partial	1	114230	high-quality	Jiricka_pond	1	dsDNA,Myoviridae,M12virus	0.9977958321189158,0.9947052082528763,0.9953411100886594	Bacteria,Enterobacteriaceae,Synechococcus	0.998165673467777,0.9974929245668853,0.9977641055446279
SRR6754095_k141_2431676_extended_partial	SRR6754095_k141_2431676_extended_partial	1	113924	high-quality	Rimov	1	dsDNA,Podoviridae,Cba41virus	0.9975674281998969,0.9983102063849608,0.9984929551853913	Bacteria,Flavobacteriaceae,Cellulophaga	0.9981246300169699,0.9989161908812799,0.99895470307712
ERR3687824_contig-140_87_extended_partial	ERR3687824_contig-140_87_extended_partial	1	113767	high-quality	Lake_Rotsee	1	dsDNA,Siphoviridae,Sitaravirus	0.9982988812411722,0.9985592617871775,0.9987602007923695	Bacteria,Streptomycetaceae,Streptomyces	0.9985492718733967,0.9990470659446725,0.9990696423653205
ERS4600335_contig-140_43_self_circular	ERS4600334_contig-140_69_extended_circular,ERS4600335_contig-140_43_self_circular	2	113704	circular	Alinen_Mustajärvi	1	dsDNA,Podoviridae,Cba41virus	0.9973922718202811,0.9983023248848907,0.9984571387638376	Bacteria,Flavobacteriaceae,Cellulophaga	0.9980330715497849,0.998824169352332,0.9988571131154402
ERS4600473_contig-140_39_extended_circular	ERS4600473_contig-140_39_extended_circular,ERS4600468_contig-140_26_extended_partial	2	113651	circular	Loclat	1	dsDNA,Podoviridae,Cba41virus	0.9985062663946371,0.9989044714902497,0.9992010182884159	Bacteria,Flavobacteriaceae,Cellulophaga	0.998688188168436,0.9994028825232713,0.9993906049059558
SRR9214416_k141_35212_extended_circular	SRR9214416_k141_35212_extended_circular	1	113573	circular	Jiricka_pond	1	dsDNA,Podoviridae,Cba41virus	0.9983801538013138,0.9987389599887767,0.9990246912899973	Bacteria,Flavobacteriaceae,Cellulophaga	0.9985761079758475,0.9993108609943233,0.9993147016024272
SRR9302959_k141_2292912_extended_partial	SRR9302959_k141_2292912_extended_partial	1	113509	high-quality	Fuxian	1	dsDNA,Siphoviridae,Sitaravirus	0.997715960809811,0.9981115925831932,0.9981155052044015	Bacteria,Streptomycetaceae,Streptomyces	0.9981830380046569,0.9986462610630327,0.9987096438400132
SRR6754087_k141_2068866_extended_partial	SRR6754087_k141_2068866_extended_partial	1	113379	high-quality	Rimov	1	dsDNA,Podoviridae,Cba41virus	0.9984670313656032,0.9988130460894361,0.9991541814294609	Bacteria,Flavobacteriaceae,Cellulophaga	0.998655037688938,0.999361984065961,0.9993559062529142
SRR9302957_k141_201282_self_circular	SRR9302957_k141_201282_self_circular	1	113197	circular	Lugu	1	dsDNA,Siphoviridae,Sitaravirus	0.9974216980920566,0.9978704186810468,0.9979171373311807	Bacteria,Streptomycetaceae,Streptomyces	0.9980804293776392,0.9985133410767746,0.9986055478808882
SRR5896115_k141_562264_extended_partial	SRR5896115_k141_562264_extended_partial,SRR5896114_k141_355541	2	113162	high-quality	Baikal	1	dsDNA,Podoviridae,Cba41virus	0.9980718785731901,0.9985135490867706,0.998727139480166	Bacteria,Flavobacteriaceae,Cellulophaga	0.9983487904021469,0.9990020776416314,0.9990262690490184
SRR6754095_k141_2265778_extended_circular	SRR6754101_k141_116189_extended_partial,SRR6754095_k141_2265778_extended_circular	2	108866	circular	Rimov	1	dsDNA,Siphoviridae,Sitaravirus	0.9990737730645921,0.999188205492775,0.9993801003961847	Bacteria,Streptomycetaceae,Streptomyces	0.9992454319428549,0.9995153532808743,0.9995033755283412
SRR9214416_k141_814840_extended_partial	SRR9214416_k141_814840_extended_partial	1	113031	circular	Jiricka_pond	1	dsDNA,Siphoviridae,Sitaravirus	0.9991564468757707,0.9992670204934765,0.9994544883486426	Bacteria,Streptomycetaceae,Streptomyces	0.9993338332215163,0.9996237341927463,0.9996074714874662
ERS4600321_contig-140_26_self_circular	ERS4600321_contig-140_26_self_circular	1	113009	circular	Alinen_Mustajärvi	1	dsDNA,Myoviridae,T4virus	0.9824241082438401,0.9865982972807249,0.985621084300836	Bacteria,Bacillaceae,Bacillus	0.9891250641303919,0.9929020727338165,0.9933248466211102
SRR4449240_contig-140_0_self_circular	SRR4449240_contig-140_0_self_circular	1	112893	circular	Lough_Neagh	1	dsDNA,Myoviridae,T4virus	0.9889231105531018,0.990132361912178,0.9875606812834401	Bacteria,Bacillaceae,Bacillus	0.9934440980307037,0.9954295973955862,0.9953308625000813
SRR8894382_k141_2058263_self_circular	SRR8894382_k141_2058263_self_circular,SRR8894379_k141_3101039_self_circular	2	112741	circular	Fuxian	1	dsDNA,Myoviridae,Phicbkvirus	0.9974118893347981,0.9961869302660636,0.9920432441963621	Bacteria,Enterobacteriaceae,Pseudomonas	0.9979462488653854,0.9969735141590459,0.9970029038435264
SRR9302960_k141_2380190_extended_circular	SRR9302960_k141_2380190_extended_circular	1	112706	circular	Fuxian	1	dsDNA,Podoviridae,Cba41virus	0.9982456337017689,0.9986207374877246,0.9988373438541776	Bacteria,Flavobacteriaceae,Cellulophaga	0.9984324558980228,0.999132952705024,0.9991520516662944
ERS4600313_contig-140_19_self_circular	ERS4600402_contig-140_160_extended_partial,ERS4600369_contig-140_95_extended_partial,ERS4600313_contig-140_19_self_circular,ERS4600387_contig-140_3_self_circular,ERS4600314_contig-140_997_extended_circular,ERS4600403_contig-140_13_self_circular,ERS4600386_contig-140_12_self_circular,ERS4600385_contig-140_18_self_circular,ERS4600370_contig-140_0_self_circular,ERS4600389_contig-140_107_extended_cir…	15	111297	circular	SAS2	1	dsDNA,Siphoviridae,Prtbvirus	0.9905934017891174,0.99067303281699,0.9915445694039596	Bacteria,Mycobacteriaceae,Mycobacterium	0.9946296223213229,0.9964806877484581,0.9965062793718676
ERR3687828_contig-140_25_self_circular	ERR3687824_contig-140_2805_extended_circular,ERR3687826_contig-140_675_extended_circular,ERR3687828_contig-140_25_self_circular,ERR3687830_contig-140_17_extended_circular,ERR3687829_contig-140_79_extended_circular	5	111680	circular	Lake_Rotsee	1	dsDNA,Podoviridae,Cba41virus	0.9983731475461292,0.9987011287884401,0.9990164259619464	Bacteria,Flavobacteriaceae,Cellulophaga	0.998563479221753,0.9992536031540891,0.9992409669647137
SRR6754088_k141_2611088_extended_circular	SRR6754088_k141_2611088_extended_circular,SRR6754086_k141_167219_extended_partial	2	112236	circular	Rimov	1	dsDNA,Podoviridae,Cba41virus	0.9979934085151223,0.9985103964867426,0.9987050986053636	Bacteria,Flavobacteriaceae,Cellulophaga	0.9982082955128458,0.9989816284129762,0.9990024137250522
SRR9302960_k141_2167552_extended_partial	SRR9302960_k141_2167552_extended_partial	1	111901	high-quality	Fuxian	1	dsDNA,Siphoviridae,Sitaravirus	0.9977790171064727,0.9982676462845821,0.9983028526402213	Bacteria,Streptomycetaceae,Streptomyces	0.9982603891234856,0.9987505521291737,0.9987877158093569
SRR5338504_k141_1538008_extended_partial	SRR5338504_k141_1538008_extended_partial	1	111156	high-quality	Tous	1	dsDNA,Podoviridae,Cba41virus	0.9983269062619107,0.9986333478878368,0.9989392829001383	Bacteria,Flavobacteriaceae,Cellulophaga	0.9985208571766842,0.9992433785397615,0.9992648222886797
ERR3687821_contig-140_636_extended_partial	ERR3687821_contig-140_636_extended_partial	1	110764	high-quality	Lake_Rotsee	1	dsDNA,Siphoviridae,Sitaravirus	0.9967897338744031,0.9971957622750423,0.9971539720411503	Bacteria,Streptomycetaceae,Streptomyces	0.9976400015785942,0.9981759288039656,0.9983388019856304
ERR3687830_contig-140_2045_extended_partial	ERR3687830_contig-140_2045_extended_partial	1	110676	high-quality	Lake_Rotsee	1	dsDNA,Siphoviridae,Sitaravirus	0.9978224558886174,0.9984047843858026,0.9985508124817474	Bacteria,Streptomycetaceae,Streptomyces	0.9982603891234856,0.9987894056636184,0.9988115711333231
SRR6754100_NODE_158_length_104494_cov_7.462474_self_circular	SRR6754094_k141_2521436,SRR6754100_NODE_158_length_104494_cov_7.462474_self_circular,SRR6754092_k141_3107277_self_circular,SRR6754101_k141_3690115_self_circular,SRR6754088_k141_2717219_self_circular,SRR6754096_k141_592141_self_circular,SRR6754097_k141_1829211_self_circular,SRR6754102_k141_2770890_self_circular,SRR6754098_k141_2312211_self_circular	9	104367	circular	Rimov	1	dsDNA,Siphoviridae,Sitaravirus	0.9930792211286237,0.9928073430359854,0.993305084278795	Bacteria,Streptomycetaceae,Streptomyces	0.9959019692963416,0.9968589984785774,0.9971438671215082
SRR9302965_k141_195486_self_circular	SRR9302965_k141_195486_self_circular	1	110438	circular	Dianchi	1	dsDNA,Podoviridae,Cba41virus	0.9984488151021231,0.9987736385890854,0.9991376507733591	Bacteria,Flavobacteriaceae,Cellulophaga	0.9986234658037018,0.9993435797601714,0.9993472315896538
SRR6754099_k141_1775977_extended_partial	SRR6754099_k141_1775977_extended_partial	1	110262	high-quality	Rimov	1	dsDNA,Siphoviridae,Sitaravirus	0.9980788848283748,0.9983953265857184,0.9983992814674815	Bacteria,Streptomycetaceae,Streptomyces	0.9983424760250996,0.9988752924239698,0.9989113297608179
ERS4600468_contig-140_23_self_circular	ERS4600471_contig-140_334_extended_circular,ERS4600468_contig-140_23_self_circular,ERS4600472_contig-140_3058_extended_circular,ERS4600469_contig-140_28_self_circular,ERS4600470_contig-140_13_self_circular,ERS4600473_contig-140_14_self_circular	6	110231	circular	Loclat	1	dsDNA,Podoviridae,Cba41virus	0.9983675425419815,0.998644381987935,0.9989888748684436	Bacteria,Flavobacteriaceae,Cellulophaga	0.998563479221753,0.9992863219199372,0.9992930149442761
ERS4600454_contig-140_503_extended_partial	ERS4600454_contig-140_503_extended_partial	1	110087	high-quality	Lovojärvi	1	dsDNA,Siphoviridae,Phicbkvirus	0.9900553213909379,0.9786379822098781,0.9819898501771536	Bacteria,Enterobacteriaceae,Bacillus	0.9947401239196495,0.9924256057061528,0.9929670167616181
ERS4600569_NODE_1735_length_17858_cov_7.346230_extended_partial	ERS4600569_NODE_1735_length_17858_cov_7.346230_extended_partial	1	110030	circular	Björntjärnan	1	dsDNA,Siphoviridae,Sitaravirus	0.9994577158487097,0.9995539070960298,0.9997685708145756	Bacteria,Streptomycetaceae,Streptomyces	0.9996385019140456,0.9998159569421041,0.9998395187296824
SRR9214416_k141_741986_extended_circular	SRR9214416_k141_741986_extended_circular	1	109766	circular	Jiricka_pond	1	dsDNA,Podoviridae,Cba41virus	0.9975001681501244,0.9979508099817622,0.9980080559397403	Bacteria,Flavobacteriaceae,Cellulophaga	0.9980346501440467,0.9986973841346705,0.9987378364956095
SRR9214416_k141_1045402_extended_partial	SRR9214416_k141_1045402_extended_partial	1	109732	high-quality	Jiricka_pond	1	dsDNA,Siphoviridae,Phic31virus	0.9985875389547788,0.9988130460894361,0.9990164259619464	Bacteria,Mycobacteriaceae,Mycobacterium	0.9988586763487115,0.9992863219199372,0.9992930149442761
SRR5896114_k141_466411_extended_partial	SRR5896114_k141_466411_extended_partial	1	109608	high-quality	Baikal	1	dsDNA,Myoviridae,T4virus	0.9979317534694976,0.9983102063849608,0.9984791796386399	Bacteria,Enterobacteriaceae,Synechococcus	0.9983045897628162,0.9987750912035598,0.9986337405364846
SRR8894380_k141_401728_extended_partial	SRR8894380_k141_401728_extended_partial	1	109510	high-quality	Fuxian	1	dsDNA,Podoviridae,M12virus	0.9577817075084636,0.9794608108172013,0.9163218188129887	Bacteria,Enterobacteriaceae,Vibrio	0.9741836694423616,0.8652211788571335,0.8815084371943537
SRR9214416_k141_877178_extended_partial	SRR9214416_k141_877178_extended_partial	1	108909	high-quality	Jiricka_pond	1	dsDNA,Myoviridae,M12virus	0.9980886935856332,0.9966692780703565,0.9968564202313189	Bacteria,Enterobacteriaceae,Synechococcus	0.9983014325742926,0.9981493448067139,0.9982889226718831
ERR3687822_contig-140_1221_extended_partial	ERR3687822_contig-140_1221_extended_partial	1	108883	circular	Lake_Rotsee	1	dsDNA,Siphoviridae,Sitaravirus	0.997979396004753,0.9985167016867986,0.9987050986053636	Bacteria,Streptomycetaceae,Streptomyces	0.9983645763447649,0.9989386850328006,0.9989633777403804
SRR9214416_k141_469309_extended_partial	SRR9214416_k141_469309_extended_partial	1	108629	circular	Jiricka_pond	1	dsDNA,Siphoviridae,Sitaravirus	0.9991578481268076,0.9992228840930837,0.9993938759429362	Bacteria,Streptomycetaceae,Streptomyces	0.9993038399305418,0.9995930603497636,0.9995836161635
SRR6754101_k141_1696707_extended_partial	SRR6754101_k141_1696707_extended_partial	1	108617	high-quality	Rimov	1	dsDNA,Siphoviridae,Sitaravirus	0.9978042396251373,0.9983228167850731,0.9984736694199393	Bacteria,Streptomycetaceae,Streptomyces	0.998257231934962,0.9988527982724492,0.9988571131154402
ERS4600490_contig-140_4410_extended_partial	ERS4600490_contig-140_4410_extended_partial	1	108573	circular	Loclat	1	dsDNA,Siphoviridae,T4virus	0.9808154720534493,0.9770333087955965,0.9700960431119511	Bacteria,Mycobacteriaceae,Mycobacterium	0.983595248431272,0.9898633173556693,0.9878424594405276
ERS4600386_contig-140_14_extended_circular	ERS4600386_contig-140_14_extended_circular	1	108484	circular	SAS2	1	dsDNA,Siphoviridae,Sitaravirus	0.9991270206039953,0.999188205492775,0.9993470390839813	Bacteria,Streptomycetaceae,Streptomyces	0.9992896325821856,0.9995787458897051,0.9995640981711641
SRR6754087_k141_922965_self_circular	SRR6754087_k141_922965_self_circular,SRR6754089_k141_898054_extended_partial	2	108314	circular	Rimov	1	dsDNA,Podoviridae,Cba41virus	0.9953688653229603,0.9969435542727977,0.9971925435720543	Bacteria,Flavobacteriaceae,Cellulophaga	0.9971253798492442,0.9982618155643169,0.9983973559626382
SRR9214418_k141_473024	SRR9214418_k141_473024	1	108220	high-quality	Jiricka_pond	1	dsDNA,Myoviridae,T4virus	0.9965431136919042,0.9974653095774413,0.9972862172899642	Bacteria,Bacillaceae,Bacillus	0.9975421287343621,0.9983456574018028,0.9984949459243179
SRR9302965_k141_830119_extended_partial	SRR9302965_k141_830119_extended_partial	1	108130	high-quality	Dianchi	1	dsDNA,Siphoviridae,Sitaravirus	0.9977117570567002,0.9980989821830809,0.9981375460792039	Bacteria,Streptomycetaceae,Streptomyces	0.998165673467777,0.998619677065781,0.9986922945134924
SRR6754101_k141_3596359_extended_circular	SRR6754101_k141_3596359_extended_circular	1	108030	circular	Rimov	1	dsDNA,Siphoviridae,Sitaravirus	0.9946878573190144,0.9953168126583196,0.9943961075815099	Bacteria,Streptomycetaceae,Streptomyces	0.9968554402304748,0.9973702291949548,0.9976578409196878
ERS4600472_contig-140_38_self_circular	ERS4600469_contig-140_35_extended_circular,ERS4600471_contig-140_324_extended_circular,ERS4600472_contig-140_38_self_circular,ERS4600473_contig-140_28_extended_circular	4	107980	circular	Loclat	1	dsDNA,Myoviridae,T4virus	0.9974553281169428,0.9941629610480504,0.9951151911219356	Bacteria,Enterobacteriaceae,Synechococcus	0.9979225699514582,0.9970123676934906,0.9971937464352556
SRR6754102_k141_1288775_extended_partial	SRR6754102_k141_1288775_extended_partial	1	107993	high-quality	Rimov	1	dsDNA,Podoviridae,Cba41virus	0.9981979911665134,0.9986002455875422,0.9988042825419741	Bacteria,Flavobacteriaceae,Cellulophaga	0.9983914124472157,0.9991902105452583,0.999184581653521
ERS4600509_contig-140_149_extended_circular	ERS4600509_contig-140_149_extended_circular,ERS4600510_contig-140_18_extended_circular,ERS4600504_contig-140_124_extended_circular,ERS4600508_contig-140_96_extended_circular,ERS4600507_contig-140_130_extended_partial,ERS4600506_contig-140_1783_extended_partial,ERS4600505_contig-140_2144_extended_circular	7	107942	circular	Mekkojärvi	1	dsDNA,Myoviridae,Cr3virus	0.9951642826715692,0.9964296804682241,0.995261211917501	Bacteria,Bacillaceae,Bacillus	0.996678637673152,0.9976074402473538,0.9979831407919534
SRR9302961_k141_3556406_self_circular	SRR9302961_k141_3556406_self_circular	1	107874	circular	Erhai	1	dsDNA,Siphoviridae,T4virus	0.9903523866107661,0.9916377284255757,0.9916354880125192	Bacteria,Bacillaceae,Bacillus	0.9930099846087059,0.9956770330623129,0.9960768835404771
SRR9302961_k141_2764205_extended_circular	SRR9302961_k141_2764205_extended_circular	1	107696	circular	Erhai	1	dsDNA,Myoviridae,T4virus	0.9865325762841064,0.9868331659828152,0.9837393446145878	Bacteria,Bacillaceae,Bacillus	0.9918876040885591,0.9905933548186563,0.9913665413900714
SRR9302960_k141_16538_self_circular	SRR9302960_k141_16538_self_circular	1	107600	circular	Fuxian	1	dsDNA,Myoviridae,T4virus	0.9916527475730332,0.9924510992328148,0.9897372176701693	Bacteria,Bacillaceae,Bacillus	0.9941797229567071,0.9952782731035386,0.9951638752323183
SRR9302963_k141_852739_self_circular	SRR9302963_k141_852739_self_circular	1	107599	circular	Xingyun	1	dsDNA,Siphoviridae,Sitaravirus	0.9945547384705065,0.9929350233371217,0.9928973280949521	Bacteria,Streptomycetaceae,Streptomyces	0.9960945577962824,0.9965297658972303,0.9967665192696801
SRR6754094_k141_2427913_extended_circular	SRR6754094_k141_2427913_extended_circular	1	107545	circular	Rimov	1	dsDNA,Siphoviridae,Sitaravirus	0.9976627132704078,0.9979823359820428,0.9980383621425934	Bacteria,Streptomycetaceae,Streptomyces	0.9980835865661628,0.9984315441621542,0.9985469939038804
SRR6754093_k141_1033380_extended_partial	SRR6754093_k141_1033380_extended_partial	1	107402	high-quality	Rimov	1	dsDNA,Siphoviridae,Sitaravirus	0.9970671815797144,0.9973202899761506,0.997264176415162	Bacteria,Streptomycetaceae,Streptomyces	0.9978562689924622,0.9983149835588202,0.9984645846029064
SRR9302957_k141_50945_self_circular	SRR9302957_k141_50945_self_circular	1	107123	circular	Lugu	1	dsDNA,Podoviridae,Cba41virus	0.9965627312064211,0.9975031407777779,0.9976774428177054	Bacteria,Flavobacteriaceae,Cellulophaga	0.9976763092466159,0.9985562844569503,0.9986597645262658
SRR9214416_k141_313900_extended_partial	SRR9214416_k141_313900_extended_partial	1	106652	high-quality	Jiricka_pond	1	dsDNA,Podoviridae,Cba41virus	0.9979457659798668,0.9985419224870231,0.9987602007923695	Bacteria,Flavobacteriaceae,Cellulophaga	0.9983045897628162,0.9990225268702865,0.9990457870413543
SRR9302960_k141_1609879_extended_partial	SRR9302960_k141_1609879_extended_partial	1	106549	circular	Fuxian	1	dsDNA,Podoviridae,Cba41virus	0.9984165863282739,0.998702705088454,0.999021936180647	Bacteria,Flavobacteriaceae,Cellulophaga	0.9985966297012511,0.9993210856086508,0.9993298822631329
SRR6754094_k141_1551130_extended_circular	SRR6754094_k141_1551130_extended_circular	1	106524	circular	Rimov	1	dsDNA,Myoviridae,Prtbvirus	0.9901618164697442,0.9922178068307385,0.9920046726654581	Bacteria,Mycobacteriaceae,Mycobacterium	0.994039228067406,0.9960901074811458,0.9962980874536177
ERS4600463_contig-140_62_extended_partial	ERS4600463_contig-140_62_extended_partial	1	106442	high-quality	Loclat	1	dsDNA,Podoviridae,Cba41virus	0.998206398672735,0.9986759079882156,0.9989943850871441	Bacteria,Flavobacteriaceae,Cellulophaga	0.9984592920004736,0.9992658726912821,0.9992778342835704
SRR6754086_k141_3732270_self_circular	SRR6754086_k141_3732270_self_circular,SRR6754088_k141_1687585_extended_partial,SRR6754094_k141_981827_self_circular,SRR6754092_k141_2799307_extended_circular	4	106375	circular	Rimov	1	dsDNA,Myoviridae,T4virus	0.9979135372060175,0.9967906531714368,0.997007951245585	Bacteria,Enterobacteriaceae,Synechococcus	0.998239867398082,0.9978712352970046,0.9980113334475498
ERS4600469_contig-140_383_extended_partial	ERS4600469_contig-140_383_extended_partial,ERS4600473_contig-140_1245_extended_partial	2	106254	high-quality	Loclat	1	dsDNA,Siphoviridae,Lambdavirus	0.9980606685648947,0.9985608380871914,0.9985948942313521	Bacteria,Enterobacteriaceae,Escherichia	0.9984229843324519,0.9989836733358418,0.999017594385758
ERR2814725_NODE_40_length_50763_cov_23.704321_extended_partial	ERR2814725_NODE_40_length_50763_cov_23.704321_extended_partial	1	105829	circular	Soyang	1	dsDNA,Myoviridae,T4virus	0.9934337376409659,0.9940825697473349,0.9930433488905175	Bacteria,Bacillaceae,Bacillus	0.995641501243143,0.9972679830516793,0.9975624196238232
SRR6754103_k141_1231536_extended_partial	SRR6754103_k141_1231536_extended_partial	1	105812	high-quality	Rimov	1	dsDNA,Siphoviridae,Sitaravirus	0.9956841468062686,0.9963366787673964,0.9958838666306665	Bacteria,Streptomycetaceae,Streptomyces	0.9972232526934764,0.9976053953244883,0.9978573581746774
SRR9302965_k141_1413545_extended_partial	SRR9302965_k141_1413545_extended_partial	1	105743	high-quality	Dianchi	1	dsDNA,Siphoviridae,Sitaravirus	0.9974931618949398,0.9979177076814676,0.9979832599555877	Bacteria,Streptomycetaceae,Streptomyces	0.9980014996645488,0.9984274543164232,0.9985469939038804
SRR6754102_k141_1332417_self_circular	SRR6754102_k141_1332417_self_circular	1	105409	circular	Rimov	1	dsDNA,Myoviridae,T4virus	0.9849155325874941,0.9688381250226593,0.9774328993117737	Bacteria,Enterobacteriaceae,Bacillus	0.9909941197363747,0.9836099432329413,0.986120538783335
SRR9302965_k141_1255566_extended_partial	SRR9302965_k141_1255566_extended_partial	1	104836	high-quality	Dianchi	1	dsDNA,Myoviridae,T4virus	0.9965543237001996,0.9976229395788442,0.9968150935910647	Bacteria,Bacillaceae,Bacillus	0.9975800149966455,0.9979284931372389,0.9981024174117841
ERS4600333_contig-140_726_extended_partial	ERS4600333_contig-140_726_extended_partial	1	104820	high-quality	Alinen_Mustajärvi	1	dsDNA,Siphoviridae,T4virus	0.9927807546577585,0.9919987011287884,0.9909053840346923	Bacteria,Bacillaceae,Mycobacterium	0.994520699317258,0.9966115628118507,0.9967665192696801
SRR12053443_k141_745148_extended_partial	SRR12053443_k141_745148_extended_partial	1	104714	high-quality	Baikal	1	dsDNA,Myoviridae,M12virus	0.9982176086810304,0.9977490435799665,0.9978758106909263	Bacteria,Enterobacteriaceae,Synechococcus	0.9984071983898338,0.998503116462447,0.9985947045518127
ERS4600552_contig-140_745_extended_partial	ERS4600552_contig-140_745_extended_partial	1	104557	circular	Mekkojärvi	1	dsDNA,Siphoviridae,Sitaravirus	0.9990667668094074,0.9991598320925225,0.9993277533185292	Bacteria,Streptomycetaceae,Streptomyces	0.9992675322625202,0.999566476352512,0.9995532548420886
ERR2814753_NODE_42_length_92231_cov_218.557609_extended_circular	ERR2814753_NODE_42_length_92231_cov_218.557609_extended_circular	1	104336	circular	Soyang	1	dsDNA,Siphoviridae,Sitaravirus	0.9978266596417281,0.9980674561828003,0.9979529537527344	Bacteria,Streptomycetaceae,Streptomyces	0.998173566439086,0.9985910481456639,0.9986706078553413
SRR6754089_k141_134513_extended_circular	SRR6754089_k141_134513_extended_circular	1	103923	circular	Rimov	1	dsDNA,Myoviridae,T4virus	0.9541426585655673,0.9268801712492335,0.957987337517426	Bacteria,Pseudomonadaceae,Pseudomonas	0.974104739729271,0.9677801953310321,0.9716902364496338
SRR9214415_k141_475049_extended_partial	SRR9214415_k141_475049_extended_partial	1	103826	circular	Jiricka_pond	1	dsDNA,Myoviridae,M12virus	0.9969088402125418,0.9893316015050513,0.9858662890330118	Bacteria,Mycobacteriaceae,Mycobacterium	0.9977205098859465,0.9930145434914195,0.9939342417151544
SRR9214416_k141_678905_extended_circular	SRR9214416_k141_678905_extended_circular	1	103480	circular	Jiricka_pond	1	dsDNA,Myoviridae,T4virus	0.9973474317870995,0.9978956394812712,0.9975176464753887	Bacteria,Bacillaceae,Bacillus	0.9979667705907889,0.998603317682857,0.9986749451869715
SRR6754096_k141_1010919_extended_partial	SRR6754096_k141_1010919_extended_partial,SRR6754101_k141_1477201_extended_partial,SRR6754086_k141_3235900_extended_partial,SRR6754088_k141_2883634_extended_partial	4	103446	high-quality	Rimov	1	dsDNA,Myoviridae,T4virus	0.9971764791605946,0.9977852984802892,0.9975479526782418	Bacteria,Bacillaceae,Bacillus	0.9978136469473934,0.9983599718618613,0.9985057892533934
SRR5338504_k141_3022119_self_circular	SRR5338504_k141_3022119_self_circular	1	103444	circular	Tous	1	dsDNA,Podoviridae,N4virus	0.9988369616393517,0.9987752148890994,0.9985811186846006	Bacteria,Mamiellaceae,Vibrio	0.9990765223568412,0.9989816284129762,0.9990306063806486
SRR8894381_k141_2272613_extended_partial	SRR8894381_k141_2272613_extended_partial,SRR8894378_k141_1622654_extended_partial,SRR8894382_k141_1806730_extended_partial	3	103255	high-quality	Fuxian	1	dsDNA,Myoviridae,M12virus	0.9971778804116315,0.9928767002366027,0.9928697770014492	Bacteria,Enterobacteriaceae,Synechococcus	0.9978594261809859,0.9970225923078182,0.9973780830295393
SRR6754088_k141_1856889_self_circular	SRR6754088_k141_1856889_self_circular,SRR6754092_k141_3100493_self_circular,SRR6754094_k141_796161_self_circular,SRR6754086_k141_706718_self_circular,SRR6754101_k141_2257455_self_circular,SRR6754100_NODE_164_length_103067_cov_35.453458_self_circular	6	102940	circular	Rimov	1	dsDNA,Siphoviridae,Sitaravirus	0.998488050131157,0.9987594518889591,0.9990549974928505	Bacteria,Streptomycetaceae,Streptomyces	0.9987244958364576,0.9992474683854925,0.9992648222886797
SRR6754086_k141_911175_extended_circular	SRR6754086_k141_911175_extended_circular	1	102932	circular	Rimov	1	dsDNA,Siphoviridae,Sitaravirus	0.9979625809923099,0.9983054774849187,0.9983083628589219	Bacteria,Streptomycetaceae,Streptomyces	0.998298275385769,0.9987382825919806,0.9987747038144663
SRR9302961_k141_3397674_extended_partial	SRR9302961_k141_3397674_extended_partial	1	102232	high-quality	Erhai	1	dsDNA,Siphoviridae,Sitaravirus	0.9971330403784499,0.9974779199775535,0.9974515238509817	Bacteria,Streptomycetaceae,Streptomyces	0.9978610047752476,0.9982372764899308,0.9983865126335627
ERS4600511_contig-140_107_extended_circular	ERS4600511_contig-140_107_extended_circular	1	102217	circular	Mekkojärvi	1	dsDNA,Myoviridae,T4virus	0.9965795462188642,0.9974416650772309,0.997198053790755	Bacteria,Bacillaceae,Bacillus	0.9976068510990963,0.998290444484434,0.9984494039422007
SRR6754089_k141_2365641_self_circular	SRR6754089_k141_2365641_self_circular	1	102099	circular	Rimov	1	dsDNA,Siphoviridae,Sitaravirus	0.9979569759881622,0.9982786803846803,0.9981568318446559	Bacteria,Streptomycetaceae,Streptomyces	0.9982951181972454,0.9986503509087638,0.9987139811716433
SRR9302959_k141_1043294_self_circular	SRR9302959_k141_1043294_self_circular	1	102066	circular	Fuxian	1	dsDNA,Myoviridae,T4virus	0.9958354819182567,0.9973565448764733,0.9969914205894832	Bacteria,Bacillaceae,Bacillus	0.9973669047713012,0.9982393214127963,0.9983843439677476
SRR8894380_k141_3982684_extended_partial	SRR8894380_k141_3982684_extended_partial	1	102012	high-quality	Fuxian	1	dsDNA,Myoviridae,T4virus	0.9949092549828487,0.9965211058690379,0.99620070420595	Bacteria,Bacillaceae,Bacillus	0.9969359485378271,0.9976483387046641,0.9978421775139716
ERS4600469_contig-140_198_extended_partial	ERS4600469_contig-140_198_extended_partial,ERS4600473_contig-140_32_extended_partial	2	101987	circular	Loclat	1	dsDNA,Myoviridae,T4virus	0.9962264309575589,0.9966771595704267,0.9962888677051592	Bacteria,Bacillaceae,Bacillus	0.9973779549311338,0.9980389189719764,0.9982000073734638
SRR9214416_k141_464327_extended_partial	SRR9214416_k141_464327_extended_partial	1	101980	high-quality	Jiricka_pond	1	dsDNA,Myoviridae,M12virus	0.9980872923345964,0.9970255218735271,0.9970602983232405	Bacteria,Enterobacteriaceae,Synechococcus	0.9983424760250996,0.9982086475698136,0.9983800066361174
SRR9302965_k141_321130_extended_partial	SRR9302965_k141_321130_extended_partial	1	101715	high-quality	Dianchi	1	dsDNA,Myoviridae,Spo1virus	0.9969901127726835,0.9978609608809625,0.9976691774896546	Bacteria,Bacillaceae,Bacillus	0.997883105094913,0.9985665090712779,0.9986098852125184
SRR9302960_k141_2059769_self_circular	SRR9302960_k141_2059769_self_circular	1	101685	circular	Fuxian	1	dsDNA,Siphoviridae,Sitaravirus	0.9962516534762236,0.9964927324687853,0.9962806023771084	Bacteria,Streptomycetaceae,Streptomyces	0.997493192312246,0.9980021103603972,0.9981241040699351
SRR9302957_k141_1365119_self_circular	SRR9302957_k141_1365119_self_circular	1	101629	circular	Lugu	1	dsDNA,Myoviridae,T4virus	0.9903467816066184,0.9927632066355926,0.9926962051123809	Bacteria,Synechococcaceae,Synechococcus	0.9947306523540786,0.9970185024620871,0.9972089270959613
ERS4600339_contig-140_1637_extended_partial	ERS4600339_contig-140_1637_extended_partial	1	101604	high-quality	Alinen_Mustajärvi	1	dsDNA,Myoviridae,L5virus	0.707658397417214,0.7661748085189558,0.8556129842793461	Bacteria,Bacillaceae,Bacillus	0.7454848257626584,0.9194239043303286,0.9256125938761215
ERR3687827_contig-140_3799_extended_partial	ERR3687827_contig-140_3799_extended_partial	1	101484	high-quality	Lake_Rotsee	1	dsDNA,Myoviridae,Spo1virus	0.9923309530749053,0.9951891323571833,0.9951151911219356	Bacteria,Bacillaceae,Bacillus	0.9956793875054264,0.9973824987321478,0.9976578409196878
SRR6754086_k141_3732433_self_circular	SRR6754086_k141_3732433_self_circular,SRR6754092_k141_3142569_self_circular,SRR6754088_k141_3360402_self_circular	3	101063	circular	Rimov	1	dsDNA,Myoviridae,Bcep22virus	0.9871883617693877,0.9888728982009688,0.9881805808872555	Bacteria,Flavobacteriaceae,Bacillus	0.9932199376455266,0.9935400886678555,0.9937564111183159
ERS4600569_NODE_598_length_39058_cov_12.685110_extended_circular	ERS4600569_NODE_598_length_39058_cov_12.685110_extended_circular	1	101023	circular	Björntjärnan	1	dsDNA,Siphoviridae,Bxz1virus	0.9932207474833531,0.9923880472322536,0.9895305844688975	Bacteria,Pseudomonadaceae,Pseudomonas	0.9960614073167844,0.9970041880020286,0.9973325410474222
ERS4600386_contig-140_25_extended_partial	ERS4600386_contig-140_25_extended_partial,ERS4600385_contig-140_42_extended_partial	2	100861	circular	SAS2	1	dsDNA,Myoviridae,T4virus	0.9967547025984799,0.9976749574793071,0.9973082581647665	Bacteria,Bacillaceae,Bacillus	0.9977489245826592,0.9982883995615686,0.9984233799524195
SRR9214417_k141_645606_extended_circular	SRR9214417_k141_645606_extended_circular	1	100838	circular	Jiricka_pond	1	dsDNA,Siphoviridae,Sitaravirus	0.9992797569670202,0.9993710562944024,0.9995757131600553	Bacteria,Streptomycetaceae,Streptomyces	0.999460120762461,0.9997055311073666,0.9996985554517006
ERS4600504_contig-140_48_self_circular	ERS4600504_contig-140_48_self_circular,ERS4600505_contig-140_56_self_circular	2	100816	circular	Mekkojärvi	1	dsDNA,Myoviridae,T4virus	0.9965697374616057,0.9971689651748038,0.9969500939492288	Bacteria,Bacillaceae,Bacillus	0.997376376336872,0.9980982217350761,0.9982325373606903
ERS4600338_contig-140_147	ERS4600338_contig-140_147,ERS4600329_contig-140_20_extended_partial	2	100796	high-quality	Alinen_Mustajärvi	1	dsDNA,Myoviridae,T4virus	0.9963693585633253,0.997068081973906,0.9969280530744266	Bacteria,Bacillaceae,Bacillus	0.9974174197876791,0.9983068038673582,0.9984710906003518
ERS4600532_contig-140_1263_extended_circular	ERS4600532_contig-140_1263_extended_circular	1	100793	circular	Mekkojärvi	1	dsDNA,Myoviridae,T4virus	0.9968808151918033,0.9973596974765013,0.9971374413850486	Bacteria,Bacillaceae,Bacillus	0.9976384229843325,0.9982066026469482,0.9983756693044872
SRR9214417_k141_1620507_self_circular	SRR9214417_k141_1620507_self_circular	1	100755	circular	Jiricka_pond	1	dsDNA,Myoviridae,Pakpunavirus	0.997110620361859,0.9858984200744959,0.9821303607540183	Bacteria,Enterobacteriaceae,Pseudomonas	0.9976368443900706,0.9883787033553094,0.9862398154031659
ERS4600498_NODE_23_length_100795_cov_8.441411_self_circular	ERS4600498_NODE_23_length_100795_cov_8.441411_self_circular,ERS4600499_contig-140_10_self_circular	2	100668	circular	Loclat	1	dsDNA,Siphoviridae,Chlorovirus	0.964701085128803,0.947621126833828,0.9668780753908123	Bacteria,Bacillaceae,Bacillus	0.9789841745925254,0.9821232843097158,0.98465668935814
SRR6754089_k141_1185987_self_circular	SRR6754089_k141_1185987_self_circular	1	100653	circular	Rimov	1	dsDNA,Myoviridae,P12024virus	0.9892566082998901,0.9774053155989073,0.9777056551374524	Bacteria,Bacillaceae,Bacillus	0.993840325190418,0.9789393394081175,0.9799224918837682
DRR125123_contig-140_17_extended_partial	DRR125123_contig-140_17_extended_partial,DRR125122_contig-140_8_extended_partial	2	100632	high-quality	Biwa	1	dsDNA,Myoviridae,T4virus	0.996185794677488,0.9968316369718015,0.9964045822978714	Bacteria,Bacillaceae,Bacillus	0.9974726705868424,0.9980286943576488,0.9981696460520523
ERR2814752_NODE_18_length_99344_cov_6.559229_extended_circular	ERR2814752_NODE_18_length_99344_cov_6.559229_extended_circular	1	100619	circular	Soyang	1	dsDNA,Siphoviridae,Sitaravirus	0.9986856265273636,0.9989722523908531,0.9992340796006194	Bacteria,Streptomycetaceae,Streptomyces	0.9989675993527763,0.9994887692836226,0.9994600022120391
ERS4600401_contig-140_30_extended_partial	ERS4600401_contig-140_30_extended_partial	1	100478	high-quality	SAS2	1	dsDNA,Myoviridae,T4virus	0.9968738089366186,0.9974243257770765,0.9971732578066024	Bacteria,Bacillaceae,Bacillus	0.9977852322506807,0.9982965792530306,0.9984233799524195
SRR9214418_k141_335666_extended_circular	SRR9214418_k141_335666_extended_circular	1	100424	circular	Jiricka_pond	1	dsDNA,Siphoviridae,Sitaravirus	0.9987206578032868,0.9989296922904742,0.9992010182884159	Bacteria,Streptomycetaceae,Streptomyces	0.9989881210781799,0.999462185286371,0.9994274722248125
SRR6754086_k141_2968263_extended_partial	SRR6754086_k141_2968263_extended_partial,SRR6754100_NODE_193_length_95992_cov_5.412528_extended_partial	2	100201	high-quality	Rimov	1	dsDNA,Siphoviridae,Sitaravirus	0.995148868910163,0.995877975463314,0.9957874378034064	Bacteria,Streptomycetaceae,Streptomyces	0.9968996408698054,0.9975092839498094,0.997744587552292
SRR6754098_k141_1853169_self_circular	SRR6754092_k141_2325999_extended_partial,SRR6754098_k141_1853169_self_circular,SRR6754086_k141_1956999_extended_circular	3	99910	circular	Rimov	1	dsDNA,Myoviridae,T4virus	0.9964548348765778,0.9972272882753229,0.9969528490585792	Bacteria,Bacillaceae,Bacillus	0.9975373929515766,0.9981841084954276,0.9983518139805211
ERS4600402_contig-140_5_self_circular	ERS4600401_contig-140_7_extended_circular,ERS4600402_contig-140_5_self_circular,ERS4600313_contig-140_28	3	99980	circular	SAS2	1	dsDNA,Myoviridae,T4virus	0.9970391565589759,0.9974353598771747,0.9972200946655573	Bacteria,Bacillaceae,Bacillus	0.9975879079679545,0.9982393214127963,0.9983865126335627
SRR6754086_k141_1849765_extended_partial	SRR6754086_k141_1849765_extended_partial	1	99979	high-quality	Rimov	1	dsDNA,Myoviridae,Spo1virus	0.9576906261910634,0.9672050782081252,0.9663821557077601	Bacteria,Bacillaceae,Bacillus	0.9755870397411105,0.9737370556382613,0.9769015404033284
SRR9214416_k141_304144_extended_partial	SRR9214416_k141_304144_extended_partial	1	99934	circular	Jiricka_pond	1	dsDNA,Myoviridae,T4virus	0.9968191601461786,0.9974558517773571,0.99734131947697	Bacteria,Bacillaceae,Bacillus	0.9977015667548048,0.9982393214127963,0.9983886812993779
SRR6754102_k141_1822843_extended_circular	SRR6754102_k141_1822843_extended_circular,SRR6754094_k141_206579_extended_partial,SRR6754086_k141_322478_extended_partial,SRR6754092_k141_3093912_extended_partial,SRR6754088_k141_1414486_extended_partial	5	99800	circular	Rimov	1	dsDNA,Siphoviridae,Sitaravirus	0.988711521646526,0.9890746646027645,0.9898639527002827	Bacteria,Streptomycetaceae,Streptomyces	0.9937045660839022,0.9956729432165818,0.9960313415583599
SRR8894379_k141_2046258_extended_circular	SRR8894379_k141_2046258_extended_circular	1	99800	circular	Fuxian	1	dsDNA,Myoviridae,T4virus	0.9871911642714616,0.9916787122259405,0.9903543621646343	Bacteria,Bacillaceae,Bacillus	0.9927005801333912,0.9950574214340635,0.9950185746227064
SRR9214418_k141_1193199_extended_partial	SRR9214418_k141_1193199_extended_partial	1	99707	high-quality	Jiricka_pond	1	dsDNA,Myoviridae,T4virus	0.9974665381252382,0.9977506198799805,0.9975341771314904	Bacteria,Bacillaceae,Bacillus	0.9979099411973638,0.9984499484679438,0.9985621745645861
SRR9214414_k141_802936_extended_partial	SRR9214414_k141_802936_extended_partial	1	99572	high-quality	Jiricka_pond	1	dsDNA,Myoviridae,M12virus	0.9980298410420824,0.9965652422694307,0.9964734600316286	Bacteria,Enterobacteriaceae,Synechococcus	0.9982951181972454,0.9981391201923864,0.9982498866872112
ERS4600336_contig-140_891_extended_partial	ERS4600336_contig-140_891_extended_partial	1	99368	circular	Alinen_Mustajärvi	1	dsDNA,Myoviridae,Muvirus	0.98718275676524,0.96356067257569,0.9767799383957549	Bacteria,Flavobacteriaceae,Pseudomonas	0.9933114961127116,0.8906109411552996,0.9066194186674416
SRR9214416_k141_513882_extended_circular	SRR9214416_k141_513882_extended_circular	1	99169	circular	Jiricka_pond	1	dsDNA,Myoviridae,T4virus	0.9958466919265521,0.9969687750730221,0.9969335632931271	Bacteria,Bacillaceae,Bacillus	0.9974537274557007,0.9981616143439069,0.9982954286693283
SRR9302961_k141_3556288_self_circular	SRR9302961_k141_3556288_self_circular	1	99169	circular	Erhai	1	dsDNA,Myoviridae,T4virus	0.9970405578100128,0.9972997980759682,0.9971374413850486	Bacteria,Bacillaceae,Bacillus	0.9976084296933581,0.9982045577240827,0.9983691633070418
ERS4600334_contig-140_886_extended_circular	ERS4600334_contig-140_886_extended_circular	1	98995	circular	Alinen_Mustajärvi	1	dsDNA,Siphoviridae,T4virus	0.9831205300091922,0.9900992596118834,0.9882108870901086	Bacteria,Pseudomonadaceae,Pseudomonas	0.9898417459252535,0.9948917826819572,0.9951270079134615
ERS4600481_contig-140_1750_extended_partial	ERS4600481_contig-140_1750_extended_partial	1	98990	circular	Loclat	1	dsDNA,Siphoviridae,T4virus	0.9821550680447504,0.9719923013507314,0.9696745113813567	Bacteria,Mycobacteriaceae,Mycobacterium	0.9893839535893287,0.9789618335596382,0.9798856245649115
SRR5338504_k141_484599_self_circular	SRR4198666_contig-140_189_extended_circular,SRR4198832_contig-140_2252_extended_circular,SRR5338504_k141_484599_self_circular	3	98930	circular	Tous	1	dsDNA,Myoviridae,T4virus	0.9958733156962536,0.9970270981735412,0.9965313173279847	Bacteria,Bacillaceae,Bacillus	0.9973337542918032,0.9979796162088767,0.9981241040699351
ERS4600469_contig-140_38_extended_partial	ERS4600469_contig-140_38_extended_partial	1	98911	high-quality	Loclat	1	dsDNA,Myoviridae,M12virus	0.9974188955899828,0.9933023012403904,0.993076410202721	Bacteria,Enterobacteriaceae,Pseudomonas	0.9979367772998146,0.9967138089551262,0.9968727838946202
ERS4600401_contig-140_759_extended_circular	ERS4600401_contig-140_759_extended_circular	1	98851	circular	SAS2	1	dsDNA,Myoviridae,T4virus	0.9969803040154249,0.9977994851804154,0.9973468296956706	Bacteria,Bacillaceae,Bacillus	0.9977015667548048,0.9983967804734405,0.9985253072457294
SRR8894379_k141_479563_extended_circular	SRR8894379_k141_479563_extended_circular,SRR8894381_k141_846240_extended_partial	2	98750	circular	Fuxian	1	dsDNA,Siphoviridae,Sitaravirus	0.9975996569737462,0.997616634378788,0.9975231566940892	Bacteria,Streptomycetaceae,Streptomyces	0.9979683491850507,0.9983477023246683,0.9984949459243179
SRR6754100_NODE_502_length_59776_cov_21.181210_extended_circular	SRR6754100_NODE_502_length_59776_cov_21.181210_extended_circular,SRR6754102_k141_2707776_extended_partial	2	98641	circular	Rimov	1	dsDNA,Myoviridae,T4virus	0.9963077035177006,0.9973565448764733,0.997112645400896	Bacteria,Bacillaceae,Bacillus	0.9973732191483484,0.9981881983411586,0.9983518139805211
ERS4600319_contig-140_783_extended_partial	ERS4600319_contig-140_783_extended_partial	1	98632	high-quality	Alinen_Mustajärvi	1	dsDNA,Myoviridae,T4virus	0.9971694729054099,0.9977884510803172,0.9976801979270558	Bacteria,Bacillaceae,Bacillus	0.9978310114842732,0.9985746887627399,0.9986510898630053
ERS4600455_contig-140_19_self_circular	ERS4600455_contig-140_19_self_circular	1	98567	circular	Lovojärvi	1	dsDNA,Siphoviridae,T4virus	0.9875709033024684,0.9894009587056686,0.9881612951218034	Bacteria,Bacillaceae,Bacillus	0.9932294092110975,0.9960962422497424,0.9964238700708937
SRR6754102_k141_86446_extended_partial	SRR6754102_k141_86446_extended_partial	1	98543	high-quality	Rimov	1	dsDNA,Siphoviridae,Sitaravirus	0.9922006367284711,0.9919183098280729,0.9917897741361354	Bacteria,Streptomycetaceae,Streptomyces	0.994719602194246,0.9964847775941892,0.9968315792441332
ERS4600329_contig-140_21_self_circular	ERS4600330_contig-140_18_extended_circular,ERS4600329_contig-140_21_self_circular,ERS4600340_contig-140_71_self_circular,ERS4600339_contig-140_155_extended_circular,ERS4600338_contig-140_154_self_circular,ERS4600328_contig-140_11_self_circular,ERS4600331_contig-140_20_extended_circular,ERS4600341_contig-140_58_self_circular	8	98534	circular	Alinen_Mustajärvi	1	dsDNA,Siphoviridae,P12024virus	0.9311719503172432,0.944093367402431,0.9659220524462616	Bacteria,Enterobacteriaceae,Bacillus	0.9567828248944316,0.9706062787311662,0.972091439625428
SRR12053441_k141_1947151_extended_partial	SRR12053441_k141_1947151_extended_partial,SRR8561390_k141_210124_extended_partial	2	98462	high-quality	Baikal	1	dsDNA,Siphoviridae,Sitaravirus	0.987427975696702,0.9820144168399283,0.984444652608262	Bacteria,Streptomycetaceae,Streptomyces	0.9928694897194049,0.9944275851914866,0.9946238774443574
ERS4600492_contig-140_65_extended_partial	ERS4600492_contig-140_65_extended_partial	1	98227	high-quality	Loclat	1	dsDNA,Siphoviridae,Sitaravirus	0.997375456807838,0.9975267852779884,0.9971815231346532	Bacteria,Streptomycetaceae,Streptomyces	0.9978799479063893,0.9983272530960132,0.9984537412738309
ERR2814753_NODE_38_length_97307_cov_19.043970_extended_partial	ERR2814753_NODE_38_length_97307_cov_19.043970_extended_partial	1	98021	high-quality	Soyang	1	dsDNA,Podoviridae,Cba41virus	0.9945000896800663,0.9967181433707915,0.9967517260760079	Bacteria,Flavobacteriaceae,Cellulophaga	0.996306089427365,0.9979734814402801,0.9981371160648258
SRR6754100_NODE_190_length_97092_cov_12.975940_self_circular	SRR6754096_k141_1667335_extended_partial,SRR6754100_NODE_190_length_97092_cov_12.975940_self_circular,SRR6754094_k141_1728840_extended_circular,SRR6754098_k141_114157_self_circular	4	96965	circular	Rimov	1	dsDNA,Myoviridae,T4virus	0.9960961146111248,0.9973596974765013,0.997236625321659	Bacteria,Bacillaceae,Bacillus	0.997360590394254,0.9981881983411586,0.9983496453147059
ERS4600569_NODE_1248_length_22858_cov_8.572302_extended_partial	ERS4600569_NODE_1248_length_22858_cov_8.572302_extended_partial	1	97950	high-quality	Björntjärnan	1	dsDNA,Myoviridae,T4virus	0.9891431069658991,0.9910797182206095,0.991310385109185	Bacteria,Bacillaceae,Bacillus	0.9938687398871305,0.9967178988008573,0.9969768798537452
SRR9302958_k141_785905_extended_circular	SRR9302958_k141_785905_extended_circular	1	97756	circular	Lugu	1	dsDNA,Myoviridae,T4virus	0.9970041252830527,0.9976844152793913,0.9975617282249932	Bacteria,Bacillaceae,Bacillus	0.997883105094913,0.9983783761676509,0.9985122952508387
SRR9214416_k141_865804_extended_circular	SRR9214416_k141_865804_extended_circular	1	97743	circular	Jiricka_pond	1	dsDNA,Myoviridae,T4virus	0.9965234961773872,0.9966550913702303,0.9961703980030967	Bacteria,Bacillaceae,Bacillus	0.9976289514187616,0.9980143798975902,0.998184826712758
SRR9302959_k141_4771610_self_circular	SRR9302959_k141_4771610_self_circular	1	97701	circular	Fuxian	1	dsDNA,Myoviridae,T4virus	0.9909913570836042,0.9907613056177756,0.9913269157652868	Bacteria,Bacillaceae,Bacillus	0.9942144520304669,0.9949858491337706,0.9953200191710058
SRR9214414_k141_357635_self_circular	SRR9214414_k141_357635_self_circular,SRR9214416_k141_1064214_self_circular	2	97403	circular	Jiricka_pond	1	dsDNA,Siphoviridae,T4virus	0.9968443826648432,0.9974416650772309,0.9965313173279847	Bacteria,Enterobacteriaceae,Bacillus	0.9977362958285647,0.9979141786771802,0.9980677187587425
SRR9214416_k141_827364_extended_circular	SRR9214416_k141_827364_extended_circular	1	97389	circular	Jiricka_pond	1	dsDNA,Myoviridae,T4virus	0.9958410869224044,0.9969325201726994,0.9967627465134091	Bacteria,Bacillaceae,Bacillus	0.9973700619598248,0.9980593682006315,0.9982000073734638
SRR9214415_k141_1345934_self_circular	SRR9214415_k141_1345934_self_circular	1	97157	circular	Jiricka_pond	1	dsDNA,Myoviridae,T4virus	0.9929545097863373,0.995662022361392,0.9952860079016537	Bacteria,Bacillaceae,Bacillus	0.9959193338332215,0.9973927233464753,0.9976556722538727
ERS4600333_contig-140_94_self_circular	ERS4600333_contig-140_94_self_circular	1	97115	circular	Alinen_Mustajärvi	1	dsDNA,Podoviridae,Cba41virus	0.9967897338744031,0.9975661927783391,0.9976581570522534	Bacteria,Flavobacteriaceae,Cellulophaga	0.9976384229843325,0.9983477023246683,0.9985036205875784
ERS4600511_contig-140_399_extended_partial	ERS4600511_contig-140_399_extended_partial	1	97089	high-quality	Mekkojärvi	1	dsDNA,Siphoviridae,Phic31virus	0.9974427168576104,0.9982786803846803,0.9982973424215207	Bacteria,Mycobacteriaceae,Mycobacterium	0.9981120012628754,0.9986319466029742,0.998705306508383
ERS4600313_contig-140_30_self_circular	ERS4600313_contig-140_30_self_circular	1	96980	circular	SAS2	1	dsDNA,Myoviridae,T4virus	0.9780101674775239,0.9838003647558232,0.9851912872421906	Bacteria,Bacillaceae,Bacillus	0.9865472197008563,0.9919634531385476,0.9920019604738969
ERR3687821_contig-140_215_extended_partial	ERR3687821_contig-140_215_extended_partial	1	96942	circular	Lake_Rotsee	1	dsDNA,Myoviridae,T4virus	0.9972703629800687,0.9978515030808783,0.9974680545070834	Bacteria,Bacillaceae,Bacillus	0.9979367772998146,0.9985808235313364,0.9986619331920809
SRR6754089_k141_23550_self_circular	SRR6754089_k141_23550_self_circular	1	96816	circular	Rimov	1	dsDNA,Myoviridae,T4virus	0.9972535479676254,0.9968852311722786,0.9968812162154715	Bacteria,Bacillaceae,Bacillus	0.9976100082876199,0.9979796162088767,0.9981566340571617
SRR6754088_k141_2601212_self_circular	SRR6754092_k141_1997550_extended_partial,SRR6754096_k141_166706_extended_partial,SRR6754094_k141_4150330_extended_circular,SRR6754098_k141_2277328_extended_partial,SRR6754088_k141_2601212_self_circular,SRR6754086_k141_3315510_self_circular	6	96706	circular	Rimov	1	dsDNA,Myoviridae,T4virus	0.992223056745062,0.9940132125467176,0.994853455733658	Bacteria,Bacillaceae,Bacillus	0.9956036149808596,0.9971780064455968,0.9975060343126305
SRR8894379_k141_24518_extended_circular	SRR8894379_k141_24518_extended_circular,SRR8894382_k141_493595_extended_partial	2	96777	circular	Fuxian	1	dsDNA,Myoviridae,T4virus	0.9912253660067708,0.988557638198163,0.987825171781068	Bacteria,Pseudomonadaceae,Pseudomonas	0.9952294881408106,0.9942578565936493,0.9940274943452039
ERS4600489_contig-140_136_extended_partial	ERS4600489_contig-140_136_extended_partial,ERS4600490_contig-140_195_extended_partial	2	96736	circular	Loclat	1	dsDNA,Myoviridae,T4virus	0.8887841064502388,0.8544775590048502,0.9328028829464241	Bacteria,Synechococcaceae,Synechococcus	0.9140834287067366,0.9319838205702881,0.9397414516615233
ERS4600513_contig-140_1123_extended_circular	ERS4600513_contig-140_1123_extended_circular,ERS4600526_contig-140_36_extended_partial,ERS4600525_contig-140_35_extended_partial	3	96698	circular	Mekkojärvi	1	dsDNA,Podoviridae,N4virus	0.9950017375512857,0.9963445602674665,0.9920652850711644	Bacteria,Vibrionaceae,Vibrio	0.996820711156715,0.9960512539467011,0.9960573655481412
SRR9302960_k141_1720267_self_circular	SRR9302960_k141_1720267_self_circular	1	96607	circular	Fuxian	1	dsDNA,Myoviridae,M12virus	0.9974735443804228,0.9926843916348911,0.9925942660664202	Bacteria,Enterobacteriaceae,Synechococcus	0.9979478274596472,0.9964990920542477,0.9968554345680993
SRR9214416_k141_627649_self_circular	SRR9214416_k141_627649_self_circular	1	96573	circular	Jiricka_pond	1	dsDNA,Myoviridae,T4virus	0.9913584848552788,0.994304828049313,0.9947294758128951	Bacteria,Bacillaceae,Bacillus	0.9948837759974742,0.9972843424346034,0.9975819376161592
SRR9214416_k141_819075_self_circular	SRR9214418_k141_1036708_extended_partial,SRR9214416_k141_819075_self_circular	2	55376	circular	Jiricka_pond	1	dsDNA,Myoviridae,Lambdavirus	0.997961179741273,0.9985135490867706,0.9985948942313521	Bacteria,Enterobacteriaceae,Escherichia	0.9983472118078851,0.9989857182587073,0.999017594385758
SRR9214418_k141_221760_extended_circular	SRR9214418_k141_221760_extended_circular,SRR9214416_k141_201085_extended_circular	2	96537	circular	Jiricka_pond	1	dsDNA,Myoviridae,T4virus	0.9982554424590274,0.9985592617871775,0.998366220155278	Bacteria,Bacillaceae,Bacillus	0.9984845495086625,0.9989918530273038,0.9990241003832032
SRR6754087_k141_1386378_extended_partial	SRR6754087_k141_1386378_extended_partial	1	96489	high-quality	Rimov	1	dsDNA,Myoviridae,T4virus	0.994884032464184,0.9967985346715069,0.9968894815435224	Bacteria,Bacillaceae,Bacillus	0.9969706776115869,0.9977873934595187,0.9979961527868441
ERS4600386_contig-140_883_extended_partial	ERS4600386_contig-140_883_extended_partial	1	96398	circular	SAS2	1	dsDNA,Myoviridae,T4virus	0.9966874425487074,0.9976623470791949,0.9971401964943989	Bacteria,Bacillaceae,Bacillus	0.9975484431114093,0.9983374777103408,0.9984949459243179
SRR6754098_k141_1205952_self_circular	SRR6754096_k141_351146_extended_circular,SRR6754098_k141_1205952_self_circular	2	96377	circular	Rimov	1	dsDNA,Myoviridae,T4virus	0.9858781920498622,0.9891660900035782,0.9893790534546316	Bacteria,Bacillaceae,Bacillus	0.9919539050475552,0.9951433081944149,0.9954674884464328
SRR9214414_k141_1714986_extended_circular	SRR9214414_k141_1714986_extended_circular	1	96286	circular	Jiricka_pond	1	dsDNA,Siphoviridae,Sitaravirus	0.9985286864112279,0.9987641807890012,0.9990109157432459	Bacteria,Streptomycetaceae,Streptomyces	0.998762382098741,0.9993108609943233,0.9993298822631329
ERS4600325_contig-140_124_self_circular	ERS4600325_contig-140_124_self_circular,ERS4600324_contig-140_77_extended_circular	2	96169	circular	Alinen_Mustajärvi	1	dsDNA,Siphoviridae,T4virus	0.9661822074748335,0.9786679319101446,0.9750607501611739	Bacteria,Rhodobacteraceae,Rhodobacter	0.9799565886578002,0.9887938226970079,0.9894451034778894
ERS4600549_contig-140_52_extended_circular	ERS4600549_contig-140_52_extended_circular	1	96107	circular	Mekkojärvi	1	dsDNA,Myoviridae,T4virus	0.9971092191108222,0.99783258748071,0.9972669315245122	Bacteria,Bacillaceae,Bacillus	0.997783653656419,0.9982556807957204,0.9984060306258986
SRR6754096_k141_699898_extended_circular	SRR6754096_k141_699898_extended_circular	1	96097	circular	Rimov	1	dsDNA,Siphoviridae,T4virus	0.9939858305495146,0.9940447385469982,0.9918917131820962	Bacteria,Enterobacteriaceae,Escherichia	0.9963392399068629,0.9967260784923193,0.9971156744659119
ERS4600401_contig-140_10_self_circular	ERS4600401_contig-140_10_self_circular	1	96067	circular	SAS2	1	dsDNA,Myoviridae,T4virus	0.9951656839226061,0.9965132243689677,0.9960849896132378	Bacteria,Bacillaceae,Bacillus	0.9967591459805044,0.9978835048341976,0.9980742247561878
ERR3687823_contig-140_363_extended_partial	ERR3687823_contig-140_363_extended_partial	1	96031	high-quality	Lake_Rotsee	1	dsDNA,Podoviridae,Cba41virus	0.9926854695872475,0.9964690879685749,0.9968150935910647	Bacteria,Flavobacteriaceae,Cellulophaga	0.9959445913414104,0.9979100888314493,0.998100248745969
ERS4600453_contig-140_270_extended_partial	ERS4600453_contig-140_270_extended_partial	1	96004	high-quality	Lovojärvi	1	dsDNA,Myoviridae,T4virus	0.9671070331592045,0.9712687796442921,0.9804910706905957	Bacteria,Bacillaceae,Bacillus	0.9818224870752594,0.9875382400575851,0.9884735411927228
ERS4600481_contig-140_24_self_circular	ERS4600481_contig-140_24_self_circular,ERS4600483_contig-140_32_self_circular,ERS4600482_contig-140_20_self_circular	3	95999	circular	Loclat	1	dsDNA,Myoviridae,T4virus	0.9942969082797122,0.994470339550786,0.9949967214198732	Bacteria,Bacillaceae,Bacillus	0.996762303169028,0.9974336218037856,0.9977337442232165
ERS4600401_contig-140_11_self_circular	ERS4600401_contig-140_11_self_circular	1	95877	circular	SAS2	1	dsDNA,Myoviridae,T4virus	0.9950942201197229,0.9967670086712264,0.9961152958160909	Bacteria,Bacillaceae,Bacillus	0.9965570859149927,0.9976790125476467,0.9979072374884247
SRR9302965_k141_1664317_extended_partial	SRR9302965_k141_1664317_extended_partial	1	95853	circular	Dianchi	1	dsDNA,Myoviridae,T4virus	0.9971820841647423,0.9979791833820147,0.9977435654421124	Bacteria,Bacillaceae,Bacillus	0.9978957338490074,0.9985051613853125,0.9985925358859976
SRR6754103_k141_1082236_self_circular	SRR6754103_k141_1082236_self_circular	1	95782	circular	Rimov	1	dsDNA,Myoviridae,T4virus	0.9940208618254377,0.9960072320644644,0.9959858056766273	Bacteria,Bacillaceae,Bacillus	0.9965681360748254,0.9976810574705122,0.9979224181491305
SRR6754087_k141_2488645_extended_circular	SRR6754089_k141_302706_extended_partial,SRR6754087_k141_2488645_extended_circular,SRR6754088_k141_144718_extended_partial,SRR6754086_k141_871598_extended_partial	4	94857	circular	Rimov	1	dsDNA,Myoviridae,T4virus	0.9949835212878058,0.995662022361392,0.9952474363707495	Bacteria,Bacillaceae,Bacillus	0.996413433837168,0.9975583620985816,0.997766274210443
SRR8894379_k141_2248634_extended_partial	SRR8894379_k141_2248634_extended_partial	1	95679	high-quality	Fuxian	1	dsDNA,Myoviridae,Lambdavirus	0.9707558908593592,0.9607863845509989,0.9690270606840385	Bacteria,Pseudomonadaceae,Pseudomonas	0.9832305931567938,0.9791458766175339,0.981462244612492
SRR9302961_k141_1623693_extended_partial	SRR9302961_k141_1623693_extended_partial	1	95628	high-quality	Erhai	1	dsDNA,Myoviridae,T4virus	0.9957682218684842,0.99707753977399,0.9969721348240311	Bacteria,Bacillaceae,Bacillus	0.9973495402344212,0.9979019091399872,0.9980959114143387
SRR6754087_k141_1082176_extended_circular	SRR6754087_k141_1082176_extended_circular	1	95584	circular	Rimov	1	dsDNA,Myoviridae,T4virus	0.9971554603950407,0.9976229395788442,0.996809583372364	Bacteria,Bacillaceae,Bacillus	0.9979478274596472,0.9983211183274167,0.9984667532687216
ERS4600481_contig-140_56_extended_partial	ERS4600481_contig-140_56_extended_partial	1	95528	circular	Loclat	1	dsDNA,Myoviridae,T4virus	0.9707404770979531,0.9804696428261798,0.984530060998121	Bacteria,Synechococcaceae,Synechococcus	0.982839101779865,0.9900453154906997,0.9912385901069802
SRR8894380_k141_5436786_extended_circular	SRR8894380_k141_5436786_extended_circular	1	95387	circular	Fuxian	1	dsDNA,Myoviridae,T4virus	0.9961745846691926,0.9971437443745793,0.9968509100126184	Bacteria,Bacillaceae,Bacillus	0.9974032124393227,0.9979918857460697,0.9981371160648258
SRR6754099_k141_624150_extended_partial	SRR6754099_k141_624150_extended_partial	1	95367	high-quality	Rimov	1	dsDNA,Myoviridae,T4virus	0.9968752101876556,0.997559887578283,0.9975699935530441	Bacteria,Bacillaceae,Bacillus	0.9977315600457792,0.9984479035450783,0.9985795238911069
SRR6754102_k141_1115761_self_circular	SRR6754102_k141_1115761_self_circular	1	95270	circular	Rimov	1	dsDNA,Podoviridae,Cba41virus	0.9964240073537655,0.9975961424786056,0.9975424424595413	Bacteria,Flavobacteriaceae,Cellulophaga	0.9975973795335253,0.9984090500106336,0.9984949459243179
ERS4600505_contig-140_70_self_circular	ERS4600504_contig-140_301_extended_circular,ERS4600505_contig-140_70_self_circular	2	95260	circular	Mekkojärvi	1	dsDNA,Myoviridae,T4virus	0.997509976907383,0.9981825260838245,0.9977242796766603	Bacteria,Bacillaceae,Bacillus	0.9981056868858281,0.9983681515533234,0.9984949459243179
ERS4600507_contig-140_2080_extended_partial	ERS4600507_contig-140_2080_extended_partial,ERS4600506_contig-140_1357_extended_partial	2	95218	high-quality	Mekkojärvi	1	dsDNA,Myoviridae,T4virus	0.9961956034347466,0.9968284843717735,0.996704889217053	Bacteria,Bacillaceae,Bacillus	0.9973463830458976,0.9980593682006315,0.998247718021396
ERS4600401_contig-140_16_extended_circular	ERS4600401_contig-140_16_extended_circular	1	95176	circular	SAS2	1	dsDNA,Myoviridae,T4virus	0.9961998071878573,0.9971705414748179,0.996561623530838	Bacteria,Bacillaceae,Bacillus	0.9973590117999921,0.9979428075972975,0.9981024174117841
SRR9214418_k141_714988_extended_circular	SRR9214418_k141_714988_extended_circular	1	95122	circular	Jiricka_pond	1	dsDNA,Myoviridae,T4virus	0.9946093872609466,0.9957960078625845,0.9948892721552118	Bacteria,Bacillaceae,Bacillus	0.9963597616322665,0.9975706316357748,0.9978421775139716
SRR9214416_k141_1034468_self_circular	SRR9214416_k141_1034468_self_circular,SRR9214418_k141_413637_self_circular	2	94820	circular	Jiricka_pond	1	dsDNA,Siphoviridae,Sitaravirus	0.9956981593166379,0.9965431740692342,0.9962806023771084	Bacteria,Streptomycetaceae,Streptomyces	0.9971316942262914,0.9975644968671782,0.9978009728634847
SRR6754103_k141_1602547_extended_partial	SRR6754103_k141_1602547_extended_partial	1	94693	high-quality	Rimov	1	dsDNA,Myoviridae,T4virus	0.9420092258368271,0.9403070947687332,0.9289099134344642	Bacteria,Pseudomonadaceae,Pseudomonas	0.9558451399029164,0.9582713040064129,0.9622109981718148
ERS4600313_contig-140_97_extended_partial	ERS4600313_contig-140_97_extended_partial	1	94588	high-quality	SAS2	1	dsDNA,Myoviridae,T4virus	0.9953324327960003,0.9966818884704688,0.996514786671883	Bacteria,Bacillaceae,Bacillus	0.9969706776115869,0.9977710340765946,0.9979853094577685
ERS4600495_contig-140_71	ERS4600495_contig-140_71,ERS4600500_contig-140_36,ERS4600465_contig-140_266	3	94444	high-quality	Loclat	1	dsDNA,Siphoviridae,T4virus	0.9302611371432414,0.893014941747833,0.9063593434023396	Bacteria,Synechococcaceae,Synechococcus	0.935882236868069,0.9384825854368773,0.9458267279387048
ERS4600539_contig-140_41_self_circular	ERS4600539_contig-140_41_self_circular	1	94426	circular	Mekkojärvi	1	dsDNA,Siphoviridae,Lambdavirus	0.9883570051341838,0.9905784548161483,0.9921727343358258	Bacteria,Enterobacteriaceae,Escherichia	0.9936556296617862,0.9963620822222585,0.995803631647774
SRR6754102_k141_2604002_extended_partial	SRR6754102_k141_2604002_extended_partial	1	94385	high-quality	Rimov	1	dsDNA,Myoviridae,T4virus	0.9897512499159249,0.9897824233090635,0.9905361993817534	Bacteria,Bacillaceae,Bacillus	0.9938687398871305,0.9956238650678096,0.9958166436426646
SRR9214416_k141_625974_extended_partial	SRR9214416_k141_625974_extended_partial	1	94209	circular	Jiricka_pond	1	dsDNA,Myoviridae,T4virus	0.9931899199605407,0.996478545768659,0.9961263162534921	Bacteria,Bacillaceae,Bacillus	0.9961971664233,0.9975644968671782,0.9978183221900054
ERR2814753_NODE_41_length_94313_cov_14.853609_self_circular	ERR2814753_NODE_41_length_94313_cov_14.853609_self_circular,ERR2814725_NODE_9_length_93037_cov_14.754235_self_circular	2	94186	circular	Soyang	1	dsDNA,Myoviridae,T4virus	0.9953338340470372,0.9966976514706091,0.99677101184146	Bacteria,Bacillaceae,Bacillus	0.9971680018943131,0.9978794149884667,0.9980135021133648
ERR3687829_contig-140_347_extended_partial	ERR3687829_contig-140_347_extended_partial,ERR3687828_contig-140_38_extended_partial	2	94010	high-quality	Lake_Rotsee	1	dsDNA,Myoviridae,T4virus	0.9949386812546241,0.9967906531714368,0.9961951939872493	Bacteria,Bacillaceae,Bacillus	0.9970401357591065,0.9978835048341976,0.998078562087818
SRR6754086_k141_3051884_extended_circular	SRR6754086_k141_3051884_extended_circular,SRR6754094_k141_4558798_extended_partial	2	93857	circular	Rimov	1	dsDNA,Myoviridae,T4virus	0.9950886151155752,0.9966598202702724,0.9967407056386068	Bacteria,Bacillaceae,Bacillus	0.9970496073246774,0.9980675478920935,0.9981978387076487
SRR4198832_contig-140_5008_extended_partial	SRR4198832_contig-140_5008_extended_partial	1	93839	circular	Tous	1	dsDNA,Myoviridae,T4virus	0.9939760217922561,0.9955359183602697,0.995308048776456	Bacteria,Bacillaceae,Bacillus	0.9964860491732113,0.9973477350434342,0.9975754316187139
SRR6754086_k141_3732415_self_circular	SRR6754086_k141_3732415_self_circular,SRR6754088_k141_1403888_self_circular	2	93766	circular	Rimov	1	dsDNA,Podoviridae,Cba41virus	0.9931534874335807,0.9963492891675086,0.9966718279048495	Bacteria,Flavobacteriaceae,Cellulophaga	0.9958672402225818,0.9980982217350761,0.9982542240188413
SRR9302963_k141_293893_extended_partial	SRR9302963_k141_293893_extended_partial	1	93580	high-quality	Xingyun	1	dsDNA,Myoviridae,Spo1virus	0.997375456807838,0.9980958295830529,0.9979501986433842	Bacteria,Bacillaceae,Bacillus	0.9980409645210939,0.9986012727599914,0.9986814511844169
SRR9214415_k141_1560767_self_circular	SRR9214415_k141_1560767_self_circular	1	93561	circular	Jiricka_pond	1	dsDNA,Myoviridae,T4virus	0.9946248010223527,0.9963555943675648,0.9955449881805809	Bacteria,Bacillaceae,Bacillus	0.9967559887919808,0.9975706316357748,0.9978183221900054
SRR6754099_k141_1799618_self_circular	SRR6754099_k141_1799618_self_circular	1	93522	circular	Rimov	1	dsDNA,Myoviridae,T4virus	0.9950970226217968,0.9966582439702584,0.9964238680633234	Bacteria,Bacillaceae,Bacillus	0.996820711156715,0.9980286943576488,0.9982086820367242
SRR9214417_k141_899818_extended_partial	SRR9214417_k141_899818_extended_partial	1	93361	high-quality	Jiricka_pond	1	dsDNA,Myoviridae,T4virus	0.9951404614039414,0.9961727435659374,0.9952832527923033	Bacteria,Bacillaceae,Bacillus	0.9965397213781128,0.9973824987321478,0.9976643469171331
ERS4600551_contig-140_102_self_circular	ERS4600550_contig-140_202_extended_circular,ERS4600551_contig-140_102_self_circular,ERS4600546_contig-140_40_self_circular,ERS4600544_contig-140_49_self_circular,ERS4600541_contig-140_28_self_circular,ERS4600543_contig-140_251_extended_circular,ERS4600542_contig-140_49_self_circular,ERS4600545_contig-140_36_self_circular,ERS4600547_contig-140_533_extended_circular,ERS4600548_contig-140_43_self_ci…	10	93164	circular	Mekkojärvi	1	dsDNA,Siphoviridae,Prtbvirus	0.9544579400488756,0.9715698529469717,0.9779811660724814	Bacteria,Enterobacteriaceae,Pseudomonas	0.9729129010616047,0.9853031393655831,0.9863807786811476
ERS4600505_contig-140_2800_extended_partial	ERS4600505_contig-140_2800_extended_partial,ERS4600506_contig-140_1938_extended_partial,ERS4600504_contig-140_2490_extended_partial,ERS4600523_contig-140_1115_extended_partial	4	93250	high-quality	Mekkojärvi	1	dsDNA,Myoviridae,T4virus	0.99720590543237,0.9979161313814535,0.9975892793184962	Bacteria,Bacillaceae,Bacillus	0.9978546903982004,0.9984724426194644,0.9985838612227371
SRR9302962_k141_3534022_self_circular	SRR9302962_k141_3534022_self_circular	1	93225	circular	Erhai	1	dsDNA,Myoviridae,T4virus	0.9959882182812815,0.9924258784325903,0.985194042351541	Bacteria,Bacillaceae,Bacillus	0.9972358814475709,0.9930390825658056,0.9932511119833967
SRR9302964_k141_268384_self_circular	SRR9302964_k141_268384_self_circular	1	93102	circular	Xingyun	1	dsDNA,Myoviridae,Cba41virus	0.906372609465731,0.9559014308075228,0.9685311410009864	Bacteria,Flavobacteriaceae,Cellulophaga	0.9383606298591105,0.9704549544391186,0.9723039688753082
SRR9302965_k141_878781_extended_partial	SRR9302965_k141_878781_extended_partial	1	93074	high-quality	Dianchi	1	dsDNA,Myoviridae,T4virus	0.9954935766652467,0.9970901501741023,0.9964431538287755	Bacteria,Bacillaceae,Bacillus	0.9972248312877383,0.9980389189719764,0.9981262727357503
SRR6754094_k141_4069411_extended_partial	SRR6754094_k141_4069411_extended_partial	1	92954	high-quality	Rimov	1	dsDNA,Podoviridae,Cba41virus	0.9931324686680268,0.9957960078625845,0.9961676428937465	Bacteria,Flavobacteriaceae,Cellulophaga	0.9956920162595209,0.9975644968671782,0.9978530208430472
SRR9214416_k141_124482_extended_circular	SRR9214416_k141_124482_extended_circular	1	92925	circular	Jiricka_pond	1	dsDNA,Podoviridae,Cba41virus	0.9946248010223527,0.9966629728703005,0.9966718279048495	Bacteria,Flavobacteriaceae,Cellulophaga	0.9968601760132602,0.9979387177515664,0.9980828994194482
SRR9214418_k141_1322120_self_circular	SRR9214416_k141_774645_extended_circular,SRR9214418_k141_1322120_self_circular	2	92893	circular	Jiricka_pond	1	dsDNA,Myoviridae,T4virus	0.9926644508216936,0.9943426592496497,0.9945834550173296	Bacteria,Bacillaceae,Bacillus	0.9951963376613125,0.9973497799662997,0.9976057929401253
SRR6754101_k141_3679556_extended_partial	SRR6754101_k141_3679556_extended_partial	1	92838	circular	Rimov	1	dsDNA,Podoviridae,Cba41virus	0.9973698518036903,0.9981320844833755,0.9982918322028201	Bacteria,Flavobacteriaceae,Cellulophaga	0.9980283357669995,0.9987934955093494,0.9988375951231043
SRR12053438_k141_1305624_self_circular	SRR12053438_k141_1305624_self_circular,SRR12053442_k141_1628746_self_circular,SRR12053440_k141_726947_self_circular	3	92761	circular	Baikal	1	dsDNA,Myoviridae,T4virus	0.9971344416294868,0.9932676226400818,0.987293435676462	Bacteria,Enterobacteriaceae,Bacillus	0.9978436402383677,0.9931658677834672,0.9935070145495789
ERR2814752_NODE_23_length_92691_cov_15.327946	ERR2814752_NODE_23_length_92691_cov_15.327946	1	92691	high-quality	Soyang	1	dsDNA,Myoviridae,T4virus	0.9944846759186602,0.9966251416699637,0.9966139706084934	Bacteria,Bacillaceae,Bacillus	0.996811239591144,0.9977117313134949,0.9979072374884247
SRR6754087_k141_2403789_self_circular	SRR6754087_k141_2403789_self_circular	1	92661	circular	Rimov	1	dsDNA,Podoviridae,Cba41virus	0.9911230746810753,0.9961932354661198,0.9963246841267129	Bacteria,Flavobacteriaceae,Cellulophaga	0.9950889932515096,0.9976074402473538,0.9978443461797867
SRR6754101_k141_857737_self_circular	SRR6754101_k141_857737_self_circular,SRR6754100_NODE_217_length_91101_cov_3.931893_extended_circular	2	92658	circular	Rimov	1	dsDNA,Myoviridae,T4virus	0.9793791897406005,0.9783763164075492,0.9818796458031419	Bacteria,Bacillaceae,Bacillus	0.9861762500493311,0.9921004629705368,0.9928520774734175
SRR6754086_k141_3149716_self_circular	SRR6754088_k141_1903304_extended_partial,SRR6754092_k141_2845426,SRR6754086_k141_3149716_self_circular,SRR6754096_k141_1149823_self_circular,SRR6754094_k141_2883038_self_circular,SRR6754097_k141_1646737_extended_circular,SRR6754098_k141_2312270_self_circular	7	36822	circular	Rimov	1	dsDNA,Siphoviridae,Lambdavirus	0.9979527722350514,0.9983023248848907,0.9981623420633565	Bacteria,Enterobacteriaceae,Escherichia	0.9983030111685544,0.9985828684542019,0.9986684391895262
SRR9214414_k141_341164_extended_partial	SRR9214414_k141_341164_extended_partial,ERS4600539_contig-140_96_extended_partial,ERS4600535_contig-140_728_extended_partial,ERS4600544_contig-140_103_extended_partial,ERS4600511_contig-140_95_extended_partial	5	92469	high-quality	Mekkojärvi,Jiricka_pond	2	dsDNA,Siphoviridae,Xp10virus	0.9650345828755913,0.9769340018947126,0.9831607716510268	Bacteria,Flavobacteriaceae,Xanthomonas	0.9793314653301235,0.9894032097109297,0.9872525823388193
ERS4600497_contig-140_66_self_circular	ERS4600496_contig-140_198_extended_circular,ERS4600497_contig-140_66_self_circular,ERS4600495_contig-140_74_self_circular	3	92237	circular	Loclat	1	dsDNA,Siphoviridae,Cp8virus	0.8905104477277314,0.918937195478541,0.9468980223825083	Bacteria,Mycobacteriaceae,Mycobacterium	0.8972919215438652,0.943140919724508,0.9466616642775199
SRR6754086_k141_1289272_self_circular	SRR6754092_k141_527581_extended_partial,SRR6754086_k141_1289272_self_circular,SRR6754094_k141_2527900	3	59575	circular	Rimov	1	dsDNA,Myoviridae,T4virus	0.9978448759052082,0.9965573607693605,0.9958535604278134	Bacteria,Enterobacteriaceae,Synechococcus	0.9981846165989187,0.9970921196852455,0.9972696497387842
SRR8894380_k141_3937942_self_circular	SRR8894380_k141_3937942_self_circular	1	92149	circular	Fuxian	1	dsDNA,Siphoviridae,Sitaravirus	0.9972535479676254,0.9977963325803874,0.9977656063169147	Bacteria,Streptomycetaceae,Streptomyces	0.9979478274596472,0.9984090500106336,0.9985404879064351
ERS4600520_contig-140_109_extended_circular	ERS4600520_contig-140_109_extended_circular	1	92104	circular	Mekkojärvi	1	dsDNA,Myoviridae,Spo1virus	0.9571399345335515,0.937646300345052,0.911519663215433	Bacteria,Bacillaceae,Bacillus	0.9745309601799598,0.9290473113354164,0.9348597849117245
ERR2814753_NODE_43_length_92155_cov_63.618410_self_circular	ERR2814753_NODE_43_length_92155_cov_63.618410_self_circular,ERR2814725_NODE_45_length_47598_cov_37.420425_extended_circular	2	92028	circular	Soyang	1	dsDNA,Myoviridae,T4virus	0.9947158823397529,0.9964344093682662,0.9963908067511199	Bacteria,Bacillaceae,Bacillus	0.9969043766525909,0.9976790125476467,0.9978682015037529
ERR3687830_contig-140_35_extended_circular	ERR3687828_contig-140_41_extended_partial,ERR3687830_contig-140_35_extended_circular	2	91562	circular	Lake_Rotsee	1	dsDNA,Myoviridae,T4virus	0.9931829137053562,0.9949700266552333,0.994139882411933	Bacteria,Bacillaceae,Bacillus	0.9958451399029165,0.997319106123317,0.9975537449605628
SRR6754089_k141_2592264	SRR6754089_k141_2592264,SRR6754087_k141_2445023_extended_partial	2	91744	high-quality	Rimov	1	dsDNA,Myoviridae,T4virus	0.9946163935161312,0.9949842133553595,0.9954044776037161	Bacteria,Bacillaceae,Bacillus	0.9962050593946091,0.9973927233464753,0.9976253109324612
SRR9302965_k141_236742_extended_partial	SRR9302965_k141_236742_extended_partial	1	91528	high-quality	Dianchi	1	dsDNA,Myoviridae,T4virus	0.9948490011882609,0.9965006139688555,0.9952474363707495	Bacteria,Bacillaceae,Bacillus	0.9967181025296973,0.9974111276522649,0.9976318169299065
SRR9214418_k141_946473_self_circular	SRR9214418_k141_946473_self_circular	1	91462	circular	Jiricka_pond	1	dsDNA,Podoviridae,Cba41virus	0.9944090083626662,0.9966629728703005,0.9968591753406693	Bacteria,Flavobacteriaceae,Cellulophaga	0.9967386242551008,0.997957122057356,0.9981132607408596
SRR8894380_k141_825984_extended_partial	SRR8894380_k141_825984_extended_partial	1	91446	high-quality	Fuxian	1	dsDNA,Myoviridae,Nit1virus	0.8168382732103222,0.9136865401318102,0.9530171202495027	Bacteria,Enterobacteriaceae,Bacillus	0.8770448715418919,0.9489219166653033,0.9531871797151674
ERS4600401_contig-140_257_extended_partial	ERS4600401_contig-140_257_extended_partial	1	91367	high-quality	SAS2	1	dsDNA,Myoviridae,T4virus	0.9969901127726835,0.9975945661785917,0.9970189716829861	Bacteria,Bacillaceae,Bacillus	0.9976621018982595,0.998290444484434,0.99843639194731
ERS4600511_contig-140_127_extended_partial	ERS4600511_contig-140_127_extended_partial	1	91084	high-quality	Mekkojärvi	1	dsDNA,Myoviridae,T4virus	0.9946696410555343,0.9966078023698094,0.9958480502091128	Bacteria,Bacillaceae,Bacillus	0.9965855006117053,0.9978057977653083,0.9980069961159195
SRR9302966_k141_2094605_extended_circular	SRR9302966_k141_2094605_extended_circular	1	90996	circular	Dianchi	1	dsDNA,Podoviridae,Cba41virus	0.9942800932672691,0.9967165670707775,0.9963908067511199	Bacteria,Flavobacteriaceae,Cellulophaga	0.9963897549232409,0.9975133737955404,0.9977727802078883
ERR3687829_contig-140_42_extended_partial	ERR3687829_contig-140_42_extended_partial	1	90993	high-quality	Lake_Rotsee	1	dsDNA,Myoviridae,T4virus	0.9970629778266036,0.9972083726751545,0.9969528490585792	Bacteria,Bacillaceae,Bacillus	0.9976621018982595,0.9979816611317421,0.9981501280597164
SRR6754087_k141_2986588_extended_partial	SRR6754087_k141_2986588_extended_partial	1	90863	high-quality	Rimov	1	dsDNA,Myoviridae,T4virus	0.991467782436159,0.9928546320364062,0.993646717838231	Bacteria,Bacillaceae,Bacillus	0.9945522712024942,0.9969571547761218,0.9972110957617764
SRR6754099_k141_1130467_extended_circular	SRR6754099_k141_1130467_extended_circular	1	90659	circular	Rimov	1	dsDNA,Myoviridae,T4virus	0.9951642826715692,0.996803263571549,0.9961951939872493	Bacteria,Bacillaceae,Bacillus	0.9970069852796085,0.9980021103603972,0.9981696460520523
ERS4600472_contig-140_56_self_circular	ERS4600472_contig-140_56_self_circular	1	90601	circular	Loclat	1	dsDNA,Myoviridae,T4virus	0.9958340806672197,0.9969671987730081,0.996561623530838	Bacteria,Bacillaceae,Bacillus	0.9971253798492442,0.9981616143439069,0.9982954286693283
SRR6754086_k141_3686909_extended_partial	SRR6754086_k141_3686909_extended_partial	1	90511	high-quality	Rimov	1	dsDNA,Podoviridae,Cba41virus	0.9922272604981728,0.9955721732605923,0.9959417239270226	Bacteria,Flavobacteriaceae,Cellulophaga	0.9951742373416472,0.9974438464181131,0.9977337442232165
SRR6754099_k141_742607_self_circular	SRR6754099_k141_742607_self_circular,SRR6754087_k141_1288882_self_circular	2	90396	circular	Rimov	1	dsDNA,Myoviridae,T4virus	0.9944132121157769,0.9957203454619111,0.9956469272265416	Bacteria,Bacillaceae,Bacillus	0.9965855006117053,0.9974642956467682,0.9977337442232165
ERS4600403_contig-140_26_extended_circular	ERS4600403_contig-140_26_extended_circular	1	90136	circular	SAS2	1	dsDNA,Myoviridae,Vegasvirus	0.9919217877721229,0.9927096124351156,0.988737112976014	Bacteria,Bacillaceae,Bacillus	0.9954157622637042,0.9942680812079768,0.9943376135567638
SRR6754089_k141_145994	SRR6754089_k141_145994,SRR6754087_k141_1352763	2	90086	high-quality	Rimov	1	dsDNA,Myoviridae,T4virus	0.994940082505661,0.9963445602674665,0.9960271323168817	Bacteria,Bacillaceae,Bacillus	0.9967449386321481,0.9976831023933778,0.9979354301440211
SRR6754099_k141_75872_self_circular	SRR6754099_k141_75872_self_circular	1	89944	circular	Rimov	1	dsDNA,Myoviridae,T4virus	0.995640708024124,0.9926103055342317,0.9862547594514026	Bacteria,Enterobacteriaceae,Synechococcus	0.9968759619558782,0.993650514502593,0.9930667753891128
ERS4600511_contig-140_45_extended_partial	ERS4600511_contig-140_45_extended_partial	1	89828	high-quality	Mekkojärvi	1	dsDNA,Myoviridae,T4virus	0.9963455372956976,0.9975189037779183,0.9971457067130994	Bacteria,Bacillaceae,Bacillus	0.9974174197876791,0.9981616143439069,0.9982889226718831
SRR9214416_k141_1064190_self_circular	SRR9214416_k141_1064190_self_circular,SRR9214418_k141_165215_self_circular	2	89775	circular	Jiricka_pond	1	dsDNA,Myoviridae,T4virus	0.9962516534762236,0.9975189037779183,0.9971071351821954	Bacteria,Bacillaceae,Bacillus	0.9975484431114093,0.9982066026469482,0.9983648259754117
SRR8894382_k141_1597226_extended_partial	SRR8894382_k141_1597226_extended_partial	1	89769	circular	Fuxian	1	dsDNA,Siphoviridae,Phic31virus	0.9810200547048404,0.9468408583268837,0.9639163328392504	Bacteria,Rhodospirillaceae,Azospirillum	0.989772287777734,0.9672505603088651,0.9696842205706627
SRR9214414_k141_735074_extended_circular	SRR9214414_k141_735074_extended_circular	1	89711	circular	Jiricka_pond	1	dsDNA,Myoviridae,T4virus	0.9938947492321144,0.9966393283700901,0.9961951939872493	Bacteria,Bacillaceae,Bacillus	0.9964276411855243,0.9979325829829698,0.9980633814271123
SRR6754092_k141_3142252_self_circular	SRR6754094_k141_4097900_extended_circular,SRR6754092_k141_3142252_self_circular,SRR6754086_k141_1017766_self_circular	3	89700	circular	Rimov	1	dsDNA,Siphoviridae,T4virus	0.9791830145954308,0.9805847127272039,0.9835519971787681	Bacteria,Bacillaceae,Bacillus	0.98792848967994,0.9912027418325781,0.9922817183640452
SRR6754098_k141_1139950_extended_circular	SRR6754098_k141_1139950_extended_circular	1	89431	circular	Rimov	1	dsDNA,Siphoviridae,Sitaravirus	0.99677291886196,0.9973202899761506,0.9973440745863204	Bacteria,Streptomycetaceae,Streptomyces	0.9976478945499033,0.9981861534182931,0.9983691633070418
SRR9214416_k141_284195	SRR9214416_k141_284195	1	89383	high-quality	Jiricka_pond	1	dsDNA,Podoviridae,Cba41virus	0.9964015873371747,0.9975031407777779,0.9973440745863204	Bacteria,Flavobacteriaceae,Cellulophaga	0.9975879079679545,0.9984479035450783,0.9985643432304012
SRR6754088_k141_3360378_self_circular	SRR6754088_k141_3360378_self_circular,SRR6754102_k141_2500966_self_circular,SRR6754096_k141_2049817_self_circular,SRR6754100_NODE_5504_length_15940_cov_9.658446_extended_partial,SRR6754098_k141_1840047_self_circular	5	89322	circular	Rimov	1	dsDNA,Siphoviridae,Spbetavirus	0.9542785799161492,0.9556523754053061,0.9562158022051895	Bacteria,Mycobacteriaceae,Mycobacterium	0.974063696278464,0.9717677949187756,0.9748521512080552
SRR9302961_k141_3257766_extended_circular	SRR9302961_k141_3257766_extended_circular	1	89281	circular	Erhai	1	dsDNA,Myoviridae,Vi1virus	0.9263348317377755,0.8152418753556527,0.8570676820162992	Bacteria,Synechococcaceae,Synechococcus	0.9517771024902324,0.8540047769398138,0.8681624677682043
SRR8894380_k141_5021596_extended_circular	SRR8894380_k141_5021596_extended_circular	1	89237	circular	Fuxian	1	dsDNA,Podoviridae,Cba41virus	0.9897456449117772,0.9950772150561872,0.9959362137083221	Bacteria,Flavobacteriaceae,Cellulophaga	0.9941623584198271,0.9975644968671782,0.9978204908558206
SRR8894380_k141_2615480_extended_partial	SRR8894380_k141_2615480_extended_partial	1	89082	high-quality	Fuxian	1	dsDNA,Myoviridae,T4virus	0.9934239288837073,0.9951276566566362,0.9952501914800999	Bacteria,Bacillaceae,Bacillus	0.9954883775997474,0.9973579596577618,0.9976469975906123
ERR2814752_NODE_258_length_31788_cov_7.135340_extended_partial	ERR2814752_NODE_258_length_31788_cov_7.135340_extended_partial	1	89032	high-quality	Soyang	1	dsDNA,Myoviridae,T4virus	0.9931436786763223,0.9956446830612377,0.9953411100886594	Bacteria,Bacillaceae,Bacillus	0.9960172066774537,0.9972843424346034,0.9975385642998571
ERR2814725_NODE_590_length_13043_cov_23.926990_extended_circular	ERR2814725_NODE_590_length_13043_cov_23.926990_extended_circular	1	88967	circular	Soyang	1	dsDNA,Myoviridae,T4virus	0.9940110530681793,0.9931336371388894,0.9937844733057455	Bacteria,Synechococcaceae,Synechococcus	0.9964355341568334,0.9975869910186987,0.9978465148456018
SRR6475630_k141_3082794_extended_circular	SRR6475630_k141_3082794_extended_circular	1	88797	circular	Zurich	1	dsDNA,Podoviridae,Cba41virus	0.9972451404614039,0.9980832191829406,0.9982697913280179	Bacteria,Flavobacteriaceae,Cellulophaga	0.997916255574411,0.9987362376691151,0.998768197817021
ERS4600334_contig-140_1102_extended_circular	ERS4600334_contig-140_1102_extended_circular	1	88516	circular	Alinen_Mustajärvi	1	dsDNA,Podoviridae,Cba41virus	0.9860071071452593,0.9942811835491026,0.9949361090141667	Bacteria,Flavobacteriaceae,Cellulophaga	0.9925016772564031,0.9970921196852455,0.9974192876800264
SRR8894379_k141_3025935	SRR8894379_k141_3025935	1	88472	circular	Fuxian	1	dsDNA,Myoviridae,P2virus	0.9963483397977715,0.9917370353264596,0.9786616780820031	Bacteria,Bacillaceae,Bacillus	0.997493192312246,0.9380449719436583,0.9365968862296227
SRR6754086_k141_1266545_extended_partial	SRR6754086_k141_1266545_extended_partial	1	88459	high-quality	Rimov	1	dsDNA,Podoviridae,Cba41virus	0.9945575409725803,0.9967701612712544,0.9966360114832957	Bacteria,Flavobacteriaceae,Cellulophaga	0.9963755475748846,0.9976953719305708,0.9979375988098362
ERR2814752_NODE_27_length_83453_cov_7.073662_extended_partial	ERR2814752_NODE_27_length_83453_cov_7.073662_extended_partial	1	88419	circular	Soyang	1	dsDNA,Siphoviridae,Sitaravirus	0.9958340806672197,0.9967827716713666,0.9965313173279847	Bacteria,Streptomycetaceae,Streptomyces	0.9972469316074036,0.9978896396027942,0.998080730753633
SRR9302965_k141_257119_extended_partial	SRR9302965_k141_257119_extended_partial	1	88337	high-quality	Dianchi	1	dsDNA,Podoviridae,Cba41virus	0.9861612447593211,0.9927159176351716,0.9941288619745318	Bacteria,Flavobacteriaceae,Cellulophaga	0.9927084731047002,0.997002143079163,0.9972609750755238
ERS4600484_contig-140_587_extended_partial	ERS4600484_contig-140_587_extended_partial	1	87982	circular	Loclat	1	dsDNA,Myoviridae,T4virus	0.9925453444835549,0.9882723278956237,0.9891696651440096	Bacteria,Synechococcaceae,Synechococcus	0.9956920162595209,0.9971473326026142,0.9974127816825811
SRR6754098_k141_1403447_self_circular	SRR6754098_k141_1403447_self_circular	1	87796	circular	Rimov	1	dsDNA,Podoviridae,Cba41virus	0.9942226419747551,0.9971941859750283,0.9973468296956706	Bacteria,Flavobacteriaceae,Cellulophaga	0.9966596945420103,0.9982352315670653,0.9983886812993779
ERS4600549_contig-140_466_extended_partial	ERS4600549_contig-140_466_extended_partial	1	87668	circular	Mekkojärvi	1	dsDNA,Myoviridae,Vi1virus	0.9864372912135955,0.9778088484024987,0.9724847229186526	Bacteria,Bacillaceae,Bacillus	0.99241169738348,0.97162465031819,0.9749475725039198
SRR9214417_k141_1620501_self_circular	SRR9214418_k141_645113_extended_circular,SRR9214417_k141_1620501_self_circular	2	87511	circular	Jiricka_pond	1	dsDNA,Myoviridae,Septima3virus	0.9784725803197094,0.97972247661953,0.9697957361927695	Bacteria,Pseudomonadaceae,Pseudomonas	0.9872228580449111,0.963011435208664,0.9676348313753895
SRR6754095_k141_990079_extended_partial	SRR6754095_k141_990079_extended_partial,SRR6754101_k141_547580_extended_partial	2	87283	circular	Rimov	1	dsDNA,Podoviridae,Cba41virus	0.996450631123467,0.9977332805798262,0.9976884632551066	Bacteria,Flavobacteriaceae,Cellulophaga	0.9975310785745294,0.9983681515533234,0.9985166325824689
SRR6754103_k141_402878_extended_partial	SRR6754103_k141_402878_extended_partial	1	87228	high-quality	Rimov	1	dsDNA,Myoviridae,T4virus	0.9928171871847186,0.9937058340439819,0.9902799742121765	Bacteria,Enterobacteriaceae,Synechococcus	0.995035321046608,0.9950574214340635,0.9951096585869408
SRR9302965_k141_425711_extended_partial	SRR9302965_k141_425711_extended_partial	1	87188	high-quality	Dianchi	1	dsDNA,Myoviridae,T4virus	0.9943473533170415,0.9961301834655586,0.9959968261140285	Bacteria,Bacillaceae,Bacillus	0.9967165239354355,0.9975256433327335,0.9978226595216357
ERS4600544_contig-140_57_self_circular	ERS4600547_contig-140_563_extended_circular,ERS4600549_contig-140_921_extended_circular,ERS4600544_contig-140_57_self_circular	3	87084	circular	Mekkojärvi	1	dsDNA,Siphoviridae,Cba41virus	0.9890352106360558,0.9751890377791824,0.9764217741802173	Bacteria,Flavobacteriaceae,Cellulophaga	0.9940360708788823,0.9842152404011321,0.9858798168778585
SRR6754094_k141_4036189_extended_partial	SRR6754094_k141_4036189_extended_partial	1	87070	high-quality	Rimov	1	dsDNA,Podoviridae,Cba41virus	0.997243739210367,0.9983023248848907,0.9984929551853913	Bacteria,Flavobacteriaceae,Cellulophaga	0.9979067840088401,0.9988343939666596,0.9988701251103309
ERS4600521_contig-140_34_self_circular	ERS4600515_contig-140_58_extended_partial,ERS4600521_contig-140_34_self_circular,ERS4600520_contig-140_22_self_circular,ERS4600512_contig-140_21_self_circular,ERS4600514_contig-140_27_self_circular	5	85581	circular	Mekkojärvi	1	dsDNA,Podoviridae,Prtbvirus	0.9831611662892631,0.9856540935723215,0.9618252048423802	Bacteria,Enterobacteriaceae,Mycobacterium	0.9911567149453412,0.9621914211395947,0.966873629674288
SRR9302962_k141_3534037_self_circular	SRR9302962_k141_3534037_self_circular	1	86910	circular	Erhai	1	dsDNA,Myoviridae,Pakpunavirus	0.9975380019281215,0.9971973385750563,0.9910128332993536	Bacteria,Pseudomonadaceae,Pseudomonas	0.9981451517423734,0.9973456901205686,0.9973780830295393
ERR2814753_NODE_161_length_38498_cov_50.829950_extended_partial	ERR2814753_NODE_161_length_38498_cov_50.829950_extended_partial,ERR2814725_NODE_196_length_26472_cov_112.454356_extended_partial	2	86867	circular	Soyang	1	dsDNA,Myoviridae,T4virus	0.9925579557428873,0.9911143968209182,0.9929386547352065	Bacteria,Synechococcaceae,Synechococcus	0.9953794545956826,0.9969735141590459,0.9972935050627504
ERS4600569_NODE_335_length_55896_cov_7.046603_extended_circular	ERS4600569_NODE_335_length_55896_cov_7.046603_extended_circular	1	86533	circular	Björntjärnan	1	dsDNA,Siphoviridae,Bxz1virus	0.9671154406654261,0.9628182352690823,0.9712642094764741	Bacteria,Streptomycetaceae,Streptomyces	0.9802391570306642,0.9726614262110033,0.9744856466853027
SRR9214416_k141_832926_extended_partial	SRR9214416_k141_832926_extended_partial	1	86527	high-quality	Jiricka_pond	1	dsDNA,Siphoviridae,Lambdavirus	0.9983885613075354,0.9987184680885943,0.9988400989635279	Bacteria,Enterobacteriaceae,Escherichia	0.9985918939184656,0.9992004351595858,0.9991954249825965
SRR6754094_k141_388257_self_circular	SRR6754094_k141_388257_self_circular	1	86504	circular	Rimov	1	dsDNA,Myoviridae,T4virus	0.9862271035580567,0.992249332831019,0.9904673216479962	Bacteria,Enterobacteriaceae,Bacillus	0.9917676309246616,0.9949122319106123,0.9946650820948444
SRR9214414_k141_1739608_extended_circular	SRR9214414_k141_1739608_extended_circular	1	86392	circular	Jiricka_pond	1	dsDNA,Podoviridae,Cba41virus	0.9960568795820909,0.9971027605742145,0.9972862172899642	Bacteria,Flavobacteriaceae,Cellulophaga	0.9972469316074036,0.9982863546387031,0.9984255486182346
SRR9302959_k141_2403832_self_circular	SRR9302959_k141_2403832_self_circular	1	86391	circular	Fuxian	1	dsDNA,Myoviridae,T4virus	0.8321721633074008,0.8944525273606275,0.949449253640877	Bacteria,Synechococcaceae,Synechococcus	0.8916295039267532,0.9127635905573642,0.9146456508491411
SRR8894379_k141_265051_extended_partial	SRR8894379_k141_265051_extended_partial	1	86256	circular	Fuxian	1	dsDNA,Podoviridae,Vp5virus	0.9918937627513844,0.9892921940047005,0.9708895146048346	Bacteria,Bacillaceae,Bacillus	0.994594893247563,0.9445682758846337,0.9546705471326985
ERS4600478_contig-140_368_extended_partial	ERS4600478_contig-140_368_extended_partial	1	86218	high-quality	Loclat	1	dsDNA,Siphoviridae,Cba41virus	0.9671182431675,0.9599083854431846,0.9508460940814741	Bacteria,Mycobacteriaceae,Mycobacterium	0.9794214452030466,0.9703404387586501,0.974303478756834
ERS4600336_contig-140_3690_extended_circular	ERS4600336_contig-140_3690_extended_circular	1	86029	circular	Alinen_Mustajärvi	1	dsDNA,Siphoviridae,Vegasvirus	0.8007266887877497,0.8594949219495048,0.9231710206578099	Bacteria,Enterobacteriaceae,Pseudomonas	0.8625581120012629,0.8949073240957351,0.8977387321545912
SRR6754092_k141_2369941_self_circular	SRR6754098_k141_1410510_extended_partial,SRR6754088_k141_386238_extended_partial,SRR6754101_k141_3561670_extended_partial,SRR6754094_k141_780023_extended_circular,SRR6754086_k141_2572665_extended_circular,SRR6754096_k141_2343090_extended_circular,SRR6754092_k141_2369941_self_circular,SRR6754101_k141_409121_extended_partial	8	42991	circular	Rimov	1	dsDNA,Siphoviridae,T4virus	0.9874714144788467,0.9903073312137353,0.991671304434073	Bacteria,Synechococcaceae,Synechococcus	0.9907920596708631,0.9953212164837142,0.9956409817116412
ERS4600319_contig-140_119_self_circular	ERS4600318_contig-140_154_extended_circular,ERS4600319_contig-140_119_self_circular	2	85575	circular	Alinen_Mustajärvi	1	dsDNA,Siphoviridae,Bxz1virus	0.9903313678452123,0.9914469961238782,0.9878196615623674	Bacteria,Mycobacteriaceae,Mycobacterium	0.9946296223213229,0.9964663732883996,0.9967123026243025
SRR6754094_k141_2830983_extended_partial	SRR6754094_k141_2830983_extended_partial	1	85475	circular	Rimov	1	dsDNA,Siphoviridae,Vegasvirus	0.8902582225410847,0.8587335690427288,0.9325990048545026	Bacteria,Synechococcaceae,Synechococcus	0.9264059355144244,0.9411123562419226,0.9489431007150091
SRR6754102_k141_2770903_self_circular	SRR6754102_k141_2770903_self_circular	1	85368	circular	Rimov	1	dsDNA,Siphoviridae,Sitaravirus	0.9744299710781786,0.93644831233439,0.9612301012227176	Bacteria,Bacillaceae,Bacillus	0.9851280634594893,0.9713322263484221,0.9750560057946751
SRR6754089_k141_48981_extended_partial	SRR6754089_k141_48981_extended_partial	1	85350	circular	Rimov	1	dsDNA,Myoviridae,Cba41virus	0.989279028316481,0.9925976951341194,0.9916106920283666	Bacteria,Flavobacteriaceae,Cellulophaga	0.993922412092032,0.9960819277896837,0.9960313415583599
SRR6475630_k141_1985603_extended_circular	SRR6475630_k141_1985603_extended_circular	1	85347	circular	Zurich	1	dsDNA,Podoviridae,Cba41virus	0.9921782167118803,0.996421798968154,0.9966360114832957	Bacteria,Flavobacteriaceae,Cellulophaga	0.9951426654564111,0.9977894383823842,0.9979896467893987
SRR5896114_k141_197426_extended_partial	SRR5896114_k141_197426_extended_partial	1	85305	high-quality	Baikal	1	dsDNA,Myoviridae,T4virus	0.9878665672712598,0.9917291538263895,0.9925942660664202	Bacteria,Bacillaceae,Bacillus	0.9923043529736769,0.9959633222634843,0.9962937501219874
SRR9214418_k141_303564_self_circular	SRR9214418_k141_303564_self_circular	1	85083	circular	Jiricka_pond	1	dsDNA,Myoviridae,T4virus	0.9928452122054571,0.9956383778611816,0.995214375058546	Bacteria,Bacillaceae,Bacillus	0.9958688188168436,0.9975583620985816,0.9976665155829482
SRR6754089_k141_2302101_extended_circular	SRR6754089_k141_2302101_extended_circular	1	85060	circular	Rimov	1	dsDNA,Myoviridae,T4virus	0.9842317220814744,0.9770396139956525,0.9795763743862994	Bacteria,Bacillaceae,Bacillus	0.9906720865069656,0.9861824561977522,0.9867169218824887
SRR7054680_k141_2374715_self_circular	SRR7054680_k141_2374715_self_circular	1	85048	circular	Zurich	1	dsDNA,Siphoviridae,T4virus	0.9890674394099052,0.9746278749741881,0.9820201563800067	Bacteria,Bacillaceae,Bacillus	0.9942318165673468,0.988288726749227,0.9896337774038034
SRR6754094_k141_1093571_self_circular	SRR6754094_k141_1093571_self_circular	1	84979	circular	Rimov	1	dsDNA,Myoviridae,Cba41virus	0.9795291236015514,0.9837672624555286,0.9869049652580711	Bacteria,Flavobacteriaceae,Synechococcus	0.9871091992580607,0.9928427699707167,0.9936349658326701
SRR6754097_k141_67636_extended_partial	SRR6754097_k141_67636_extended_partial	1	84927	high-quality	Rimov	1	dsDNA,Siphoviridae,Prtbvirus	0.9687871331524786,0.9738460301672297,0.9765925909599352	Bacteria,Mycobacteriaceae,Mycobacterium	0.9805896049567859,0.9865198684705613,0.986452344653046
ERS4600462_contig-140_77_extended_partial	ERS4600462_contig-140_77_extended_partial	1	84896	high-quality	Loclat	1	dsDNA,Siphoviridae,Mastadenovirus	0.6553454924556644,0.7137029336519561,0.6127418297232217	Bacteria,Enterobacteriaceae,Mycobacterium	0.7360085244090138,0.5031614507500777,0.45594680696488715
ERS4600459_contig-140_85_self_circular	ERS4600459_contig-140_85_self_circular	1	84809	circular	Lovojärvi	1	dsDNA,Siphoviridae,T4virus	0.9921908279712127,0.9926418315345124,0.9932747780759419	Bacteria,Pseudomonadaceae,Pseudomonas	0.9956320296775721,0.9965931585060611,0.9968402539073936
SRR6754103_k141_367007_extended_partial	SRR6754103_k141_367007_extended_partial	1	84736	high-quality	Rimov	1	dsDNA,Podoviridae,Cba41virus	0.9931016411452145,0.9963492891675086,0.9965671337495385	Bacteria,Flavobacteriaceae,Cellulophaga	0.9956636015628083,0.9978098876110393,0.9979853094577685
ERS4600506_contig-140_512_extended_circular	ERS4600507_contig-140_1884_extended_partial,ERS4600506_contig-140_512_extended_circular,ERS4600505_contig-140_330_extended_circular,ERS4600552_contig-140_141_extended_circular,ERS4600511_contig-140_596_extended_circular	5	84529	circular	Mekkojärvi	1	dsDNA,Podoviridae,Cba41virus	0.9937854516512342,0.9964344093682662,0.9968261140284658	Bacteria,Flavobacteriaceae,Cellulophaga	0.9960029993290974,0.9977117313134949,0.997954948136357
SRR6754101_k141_3036230_extended_circular	SRR6754101_k141_3036230_extended_circular	1	84360	circular	Rimov	1	dsDNA,Podoviridae,Cba41virus	0.9954277178665112,0.9974259020770905,0.9976002997558973	Bacteria,Flavobacteriaceae,Cellulophaga	0.9971459015746478,0.9983211183274167,0.9984710906003518
SRR8894379_k141_1567198_extended_partial	SRR8894379_k141_1567198_extended_partial,SRR8894382_k141_1471219	2	84337	high-quality	Fuxian	1	dsDNA,Myoviridae,Cba41virus	0.9917956751787996,0.994468763250772,0.9945531488144764	Bacteria,Flavobacteriaceae,Cellulophaga	0.9951442440506729,0.9966790452664126,0.9971091684684665
SRR9302961_k141_1558725_self_circular	SRR9302961_k141_1558725_self_circular	1	84081	circular	Erhai	1	dsDNA,Myoviridae,T4virus	0.9909268995359056,0.994199215948373,0.9923876328651484	Bacteria,Enterobacteriaceae,Mycobacterium	0.994462291329571,0.9961964434701523,0.9963523040989952
SRR4198832_contig-140_411	SRR4198832_contig-140_411	1	84070	high-quality	Tous	1	dsDNA,Podoviridae,T4virus	0.787186400017936,0.8467757571363043,0.8884125610945498	Bacteria,Enterobacteriaceae,Vibrio	0.8517131694226292,0.8315474340307883,0.813694257156055
ERR2814753_NODE_48_length_84110_cov_18.875165_self_circular	ERR2814753_NODE_48_length_84110_cov_18.875165_self_circular	1	83983	circular	Soyang	1	dsDNA,Myoviridae,T4virus	0.9929447010290787,0.9886790132992432,0.9831387307762245	Bacteria,Enterobacteriaceae,Pseudomonas	0.9958467184971783,0.992583064766797,0.9918978645147719
SRR9302965_k141_702038_self_circular	SRR9302965_k141_702038_self_circular	1	83920	circular	Dianchi	1	dsDNA,Myoviridae,T4virus	0.984390063448647,0.9883810925965917,0.9844556730456632	Bacteria,Bacillaceae,Bacillus	0.9912672165436679,0.9928161859734651,0.9932055700012795
SRR9214416_k141_1064183_self_circular	SRR9214416_k141_1064183_self_circular	1	83812	circular	Jiricka_pond	1	dsDNA,Myoviridae,Nit1virus	0.9909128870255364,0.9877978615914009,0.9879160903896276	Bacteria,Bacillaceae,Bacillus	0.9950037491613718,0.9950962749685082,0.9955715844055578
SRR5896115_k141_2301570_extended_circular	SRR5896115_k141_2301570_extended_circular	1	83705	circular	Baikal	1	dsDNA,Myoviridae,T4virus	0.9927008833486537,0.9923045033315101,0.9936356974008298	Bacteria,Synechococcaceae,Synechococcus	0.9953715616243735,0.9969142113959462,0.9972631437413388
SRR9214416_k141_174275_self_circular	SRR9214416_k141_174275_self_circular	1	83697	circular	Jiricka_pond	1	dsDNA,Myoviridae,Cba41virus	0.9949106562338856,0.9960166898645485,0.9941867192708879	Bacteria,Flavobacteriaceae,Cellulophaga	0.9969359485378271,0.9974847448754233,0.9977966355318545
SRR6754088_k141_3360398_self_circular	SRR6754088_k141_3360398_self_circular,SRR6754096_k141_595874_self_circular,SRR6754098_k141_2312196_self_circular,SRR6754086_k141_3537749_self_circular,SRR6754101_k141_3690151_self_circular,SRR6754094_k141_4614424_self_circular	6	83622	circular	Rimov	1	dsDNA,Siphoviridae,T4virus	0.9468421406631841,0.9687246314216492,0.9714791080057967	Bacteria,Streptomycetaceae,Streptomyces	0.9660681163423971,0.9813584831580153,0.9821974223238121
ERS4600333_contig-140_126_self_circular	ERS4600333_contig-140_126_self_circular	1	83593	circular	Alinen_Mustajärvi	1	dsDNA,Siphoviridae,Prtbvirus	0.978841109342421,0.9890005785021051,0.983400466164502	Bacteria,Mycobacteriaceae,Mycobacterium	0.9874564899956588,0.9944848430317208,0.9949752013064043
SRR6754100_NODE_2286_length_27227_cov_3.756531_extended_circular	SRR6754100_NODE_2286_length_27227_cov_3.756531_extended_circular,SRR6754101_k141_343377_extended_circular,SRR6754088_k141_1574266_extended_circular	3	83579	circular	Rimov	1	dsDNA,Myoviridae,Cba41virus	0.9836684191646302,0.9857975368735981,0.9784467795526804	Bacteria,Bacillaceae,Bacillus	0.9914945341173684,0.9912620445956779,0.9926634035475035
SRR9302961_k141_1524004_extended_circular	SRR9302961_k141_1524004_extended_circular	1	83186	circular	Erhai	1	dsDNA,Myoviridae,T4virus	0.9853737416765689,0.976137970387628,0.9844226117334597	Bacteria,Synechococcaceae,Synechococcus	0.9917597379533526,0.9961412305527836,0.9963696534255161
ERS4600459_contig-140_742_extended_circular	ERS4600459_contig-140_742_extended_circular,ERS4600456_contig-140_462_extended_circular,ERS4600458_contig-140_541_extended_circular	3	83181	circular	Lovojärvi	1	dsDNA,Podoviridae,Bcep22virus	0.9916149137950362,0.993221909939675,0.9915032427637053	Bacteria,Bacillaceae,Bacillus	0.9950447926121788,0.9959203788833085,0.9960486908848807
ERS4600369_contig-140_3_self_circular	ERS4600369_contig-140_3_self_circular	1	83135	circular	SAS2	1	dsDNA,Podoviridae,Bpp1virus	0.9811825998251239,0.98731236118708,0.9887867049443192	Bacteria,Flavobacteriaceae,Cellulophaga	0.9895276056671534,0.9928059613591376,0.9931925580063888
SRR6754089_k141_2374699_self_circular	SRR6754089_k141_2374699_self_circular	1	83039	circular	Rimov	1	dsDNA,Siphoviridae,T4virus	0.9781572988364011,0.9520190038729691,0.9700492062529962	Bacteria,Synechococcaceae,Synechococcus	0.9873791388768302,0.9875566443633746,0.9887099257665691
SRR6754086_k141_1853623_self_circular	SRR6754094_k141_128490_extended_partial,SRR6754086_k141_1853623_self_circular,SRR6754088_k141_1611449_self_circular	3	56460	circular	Rimov	1	dsDNA,Siphoviridae,Lambdavirus	0.9981979911665134,0.9985214305868407,0.9987050986053636	Bacteria,Enterobacteriaceae,Escherichia	0.9984861281029244,0.9990082124102279,0.9990154257199428
ERS4600487_contig-140_2326_extended_partial	ERS4600487_contig-140_2326_extended_partial,ERS4600490_contig-140_67	2	82772	high-quality	Loclat	1	dsDNA,Siphoviridae,Nit1virus	0.9797098849853149,0.9665887449026398,0.962943779238598	Bacteria,Pseudomonadaceae,Pseudomonas	0.9877958877619479,0.9778637099808595,0.9794930960523777
ERS4600325_contig-140_168_self_circular	ERS4600325_contig-140_168_self_circular,ERS4600323_contig-140_1923_extended_partial	2	82475	circular	Alinen_Mustajärvi	1	dsDNA,Siphoviridae,M12virus	0.9855334842947784,0.9826134108452593,0.9747852392261449	Bacteria,Rhodobacteraceae,Rhodobacter	0.9920817711827618,0.9901884600912854,0.9908330495995559
SRR9214414_k141_431307_extended_circular	SRR9214414_k141_431307_extended_circular	1	82463	circular	Jiricka_pond	1	dsDNA,Podoviridae,Cba41virus	0.9970811940900837,0.9981967127839507,0.9983744854833289	Bacteria,Flavobacteriaceae,Cellulophaga	0.9979052054145783,0.9987750912035598,0.9988072338016929
ERS4600570_NODE_55_length_82484_cov_3.820550_self_circular	ERS4600570_NODE_55_length_82484_cov_3.820550_self_circular	1	82448	circular	Björntjärnan	1	dsDNA,Myoviridae,T4virus	0.9896783848620048,0.9899952238109575,0.9810420925606538	Bacteria,Pseudomonadaceae,Pseudomonas	0.9943644184853389,0.9912886285929294,0.9920908757723161
ERR3687822_contig-140_41_self_circular	ERR3687822_contig-140_41_self_circular	1	82390	circular	Lake_Rotsee	1	dsDNA,Myoviridae,P12002virus	0.9822251305965967,0.9876717575902786,0.9887095618825111	Bacteria,Enterobacteriaceae,Bacillus	0.9870918347211808,0.9938979501693196,0.9939125550570034
SRR6754100_NODE_266_length_82226_cov_6.113156_self_circular	SRR6754100_NODE_266_length_82226_cov_6.113156_self_circular	1	82099	circular	Rimov	1	dsDNA,Podoviridae,Cba41virus	0.9861276147344349,0.9933369798406991,0.9945173323929227	Bacteria,Flavobacteriaceae,Cellulophaga	0.9917518449820435,0.9970348618450112,0.9973824203611696
SRR6754089_k141_951002_extended_circular	SRR6754089_k141_951002_extended_circular	1	81947	circular	Rimov	1	dsDNA,Myoviridae,T4virus	0.9890982669327175,0.9915336926246499,0.9877425185005593	Bacteria,Enterobacteriaceae,Bacillus	0.9933541181577805,0.9946463919380961,0.9945696607989799
ERS4600478_contig-140_35_self_circular	ERS4600478_contig-140_35_self_circular	1	81767	circular	Loclat	1	dsDNA,Myoviridae,P1virus	0.9811910073313455,0.9812183853328437,0.9858194521740568	Bacteria,Enterobacteriaceae,Escherichia	0.9903753107857453,0.9919041503754479,0.9926829215398395
SRR6754096_k141_1819966_extended_partial	SRR6754096_k141_1819966_extended_partial	1	81730	high-quality	Rimov	1	dsDNA,Podoviridae,Cba41virus	0.9966748312893752,0.9979807596820287,0.9980989745482998	Bacteria,Flavobacteriaceae,Cellulophaga	0.9976605233039978,0.9985930930685295,0.9986749451869715
SRR4198832_contig-140_7911_extended_partial	SRR4198832_contig-140_7911_extended_partial	1	81561	high-quality	Tous	1	dsDNA,Myoviridae,T4virus	0.9781909288612873,0.9669623280059647,0.9811164805131115	Bacteria,Synechococcaceae,Synechococcus	0.9876474999013378,0.9952373746462283,0.9955086930969198
ERS4600484_contig-140_69_self_circular	ERS4600484_contig-140_69_self_circular	1	81533	circular	Loclat	1	dsDNA,Siphoviridae,L5virus	0.9979709884985315,0.9983464612852835,0.9869049652580711	Bacteria,Mycobacteriaceae,Mycobacterium	0.9983045897628162,0.998290444484434,0.9984428979447554
SRR9302958_k141_424765_extended_partial	SRR9302958_k141_424765_extended_partial	1	81523	high-quality	Lugu	1	dsDNA,Myoviridae,Cba41virus	0.987221991794274,0.9915526082248182,0.9913957934990439	Bacteria,Flavobacteriaceae,Synechococcus	0.9926153360432535,0.9961821290100937,0.9963371234382895
SRR6754101_k141_1866968_self_circular	SRR6754101_k141_1866968_self_circular	1	81436	circular	Rimov	1	dsDNA,Myoviridae,Nit1virus	0.9881776450014573,0.989702032008348,0.9849846540409188	Bacteria,Bacillaceae,Bacillus	0.9934709341331545,0.9920779688190161,0.9921732850732901
SRR8894379_k141_1186462_extended_partial	SRR8894379_k141_1186462_extended_partial	1	81426	high-quality	Fuxian	1	dsDNA,Myoviridae,Phicbkvirus	0.8490123982691747,0.8723086647635471,0.9358803400906982	Bacteria,Enterobacteriaceae,Pseudomonas	0.904292987094992,0.9176039229800252,0.9238451312368118
SRR6475631_k141_7008505_self_circular	SRR6475631_k141_7008505_self_circular	1	80748	circular	Zurich	1	dsDNA,Siphoviridae,Bxz1virus	0.9443212900477547,0.9431570451940977,0.9591940754128532	Bacteria,Mycobacteriaceae,Mycobacterium	0.9592770038280911,0.945408739182358,0.9511594771780453
SRR9214418_k141_702439_extended_circular	SRR9214418_k141_702439_extended_circular	1	80361	circular	Jiricka_pond	1	dsDNA,Myoviridae,Nit1virus	0.9938218841781943,0.9940210940467877,0.993475901058513	Bacteria,Flavobacteriaceae,Synechococcus	0.9963455542839101,0.9969796489276425,0.9973151917209014
ERS4600322_contig-140_31_self_circular	ERS4600322_contig-140_31_self_circular	1	80318	circular	Alinen_Mustajärvi	1	dsDNA,Myoviridae,P12024virus	0.9539016433872161,0.9702804395354959,0.9796039254798022	Bacteria,Synechococcaceae,Synechococcus	0.969613639054422,0.9788861714136142,0.9809851381331691
ERR2814753_NODE_49_length_80412_cov_16.691399_self_circular	ERR2814753_NODE_49_length_80412_cov_16.691399_self_circular	1	80285	circular	Soyang	1	dsDNA,Myoviridae,T4virus	0.9853667354213842,0.9870475427847232,0.9898584424815821	Bacteria,Synechococcaceae,Synechococcus	0.9921638580843759,0.9965277209743648,0.9967903745936463
ERS4600340_contig-140_185_extended_circular	ERS4600331_contig-140_65_extended_partial,ERS4600340_contig-140_185_extended_circular,ERS4600333_contig-140_369_extended_circular	3	80251	circular	Alinen_Mustajärvi	1	dsDNA,Siphoviridae,Phic31virus	0.9938821379727821,0.9959599430640435,0.9957213151789994	Bacteria,Mycobacteriaceae,Mycobacterium	0.9962808319191759,0.9976790125476467,0.9979397674756513
SRR9214418_k141_690434	SRR9214418_k141_690434	1	80232	high-quality	Jiricka_pond	1	dsDNA,Siphoviridae,Lambdavirus	0.9981601573885165,0.9983937502857044,0.9982119340316618	Bacteria,Enterobacteriaceae,Escherichia	0.9983614191562413,0.9988630228867768,0.9988853057710366
SRR5896114_k141_1660876_extended_circular	SRR5896114_k141_1660876_extended_circular	1	80071	circular	Baikal	1	dsDNA,Myoviridae,T4virus	0.9854732305001905,0.9840998617584887,0.9878306819997685	Bacteria,Synechococcaceae,Synechococcus	0.9917913098385888,0.9914931208794804,0.9923749709940948
ERS4600332_contig-140_23_self_circular	ERS4600331_contig-140_383_extended_circular,ERS4600334_contig-140_972_extended_circular,ERS4600332_contig-140_23_self_circular,ERS4600337_contig-140_123_self_circular,ERS4600335_contig-140_88_self_circular,ERS4600333_contig-140_141_self_circular	6	79874	circular	Alinen_Mustajärvi	1	dsDNA,Myoviridae,Cba41virus	0.8982411496984508,0.9285147943637817,0.963684903653826	Bacteria,Bacillaceae,Bacillus	0.9257634476498678,0.9705163021250839,0.9738372156065866
ERS4600552_contig-140_608_self_circular	ERS4600517_contig-140_1229_extended_partial,ERS4600523_contig-140_1899_extended_partial,ERS4600552_contig-140_608_self_circular,ERS4600534_contig-140_1659_extended_partial,ERS4600538_contig-140_1771_extended_circular	5	13087	circular	Mekkojärvi	1	dsDNA,Siphoviridae,T4virus	0.9304376947738942,0.9716691598478555,0.9811743378094676	Bacteria,Bacillaceae,Bacillus	0.959992107028691,0.9879983477023246,0.9887055884349389
ERR2814725_NODE_280_length_21145_cov_13.933819_extended_partial	ERR2814725_NODE_280_length_21145_cov_13.933819_extended_partial	1	79241	high-quality	Soyang	1	dsDNA,Myoviridae,T4virus	0.9781587000874381,0.9776827444013765,0.9842986318126966	Bacteria,Synechococcaceae,Synechococcus	0.9865409053238091,0.994754772849968,0.9950467672783028
SRR9302962_k141_2079009_extended_partial	SRR9302962_k141_2079009_extended_partial	1	79070	high-quality	Erhai	1	dsDNA,Myoviridae,Se1virus	0.9906620630899267,0.9874353125881743,0.9874973137683835	Bacteria,Enterobacteriaceae,Bacillus	0.9949926990015391,0.9934603366761006,0.9882089639632802
ERS4600507_contig-140_83_self_circular	ERS4600507_contig-140_83_self_circular,ERS4600505_contig-140_112_self_circular,ERS4600508_contig-140_52_self_circular	3	79041	circular	Mekkojärvi	1	dsDNA,Myoviridae,P1virus	0.9948588099455193,0.9966629728703005,0.9960849896132378	Bacteria,Enterobacteriaceae,Escherichia	0.9970069852796085,0.9975624519443127,0.9977966355318545
ERR3687826_contig-140_49_self_circular	ERR3687826_contig-140_49_self_circular,ERR3687829_contig-140_56_self_circular	2	78805	circular	Lake_Rotsee	1	dsDNA,Myoviridae,T4virus	0.9901590139676704,0.9922414513309489,0.9902551782280239	Bacteria,Bacillaceae,Synechococcus	0.99432179644027,0.9952414644919594,0.9957147163493547
SRR6754087_k141_2379604_extended_partial	SRR6754087_k141_2379604_extended_partial	1	78783	high-quality	Rimov	1	dsDNA,Podoviridae,Cba41virus	0.9916849763468825,0.9958716702632578,0.9964321333913743	Bacteria,Flavobacteriaceae,Cellulophaga	0.9952137021981925,0.9977076414677638,0.997976634794508
SRR6754086_k141_1410197_extended_circular	SRR6754088_k141_810899_extended_partial,SRR6754086_k141_1410197_extended_circular	2	78228	circular	Rimov	1	dsDNA,Siphoviridae,T4virus	0.9929461022801157,0.9910418870202728,0.9895002782660444	Bacteria,Enterobacteriaceae,Pseudomonas	0.9960945577962824,0.9954377770870483,0.9959337515966802
ERR2814725_NODE_286_length_20938_cov_122.892172_extended_partial	ERR2814725_NODE_286_length_20938_cov_122.892172_extended_partial	1	78638	high-quality	Soyang	1	dsDNA,Myoviridae,T4virus	0.990656458085779,0.99186629192761,0.9926962051123809	Bacteria,Synechococcaceae,Synechococcus	0.9943012747148664,0.996785381255419,0.9969638678588546
ERR2814750_NODE_116_length_36140_cov_73.024658_extended_partial	ERR2814750_NODE_116_length_36140_cov_73.024658_extended_partial	1	78484	high-quality	Soyang	1	dsDNA,Myoviridae,T4virus	0.9896685761047463,0.9900913781118132,0.9913985486083943	Bacteria,Synechococcaceae,Synechococcus	0.9936777299814515,0.9961555450128421,0.9963110994485083
ERS4600569_NODE_538_length_42083_cov_13.179283_extended_circular	ERS4600569_NODE_538_length_42083_cov_13.179283_extended_circular	1	78460	circular	Björntjärnan	1	dsDNA,Siphoviridae,Lambdavirus	0.9897190211420757,0.9924274547326043,0.9933161047161961	Bacteria,Enterobacteriaceae,Escherichia	0.993532499309365,0.9966994944950677,0.9968836272236957
ERS4600387_contig-140_15_self_circular	ERS4600387_contig-140_15_self_circular	1	78431	circular	SAS2	1	dsDNA,Podoviridae,Bcep22virus	0.9862369123153151,0.9869624225839656,0.9833095475559425	Bacteria,Pseudomonadaceae,Pseudomonas	0.9915797782075062,0.9885238928787606,0.9897335360312982
ERS4600334_contig-140_138_self_circular	ERS4600334_contig-140_138_self_circular	1	78308	circular	Alinen_Mustajärvi	1	dsDNA,Siphoviridae,Chlorovirus	0.9042525166468623,0.9055843580597008,0.9434706663507475	Bacteria,Bacillaceae,Bacillus	0.9347551205651368,0.9420980090630982,0.951987907519415
ERS4600385_contig-140_31_self_circular	ERS4600385_contig-140_31_self_circular	1	78171	circular	SAS2	1	dsDNA,Myoviridae,Bxz1virus	0.9935360289666615,0.9951434196567764,0.9952584568081507	Bacteria,Mycobacteriaceae,Mycobacterium	0.9952326453293342,0.9975747214815057,0.9978183221900054
SRR8894378_k141_2979996_self_circular	SRR8894378_k141_2979996_self_circular	1	78010	circular	Fuxian	1	dsDNA,Podoviridae,Cba41virus	0.9821858955675628,0.9882234625951888,0.9901973209316678	Bacteria,Flavobacteriaceae,Cellulophaga	0.9891455858557954,0.995809953048571,0.9961029075302583
SRR6754087_k141_3517591_self_circular	SRR6754087_k141_3517591_self_circular	1	77995	circular	Rimov	1	dsDNA,Siphoviridae,Lambdavirus	0.9422236172454768,0.9552898264020795,0.9729613568362528	Bacteria,Mycobacteriaceae,Mycobacterium	0.9659670863096412,0.9803666955682432,0.9793673134351016
SRR9214414_k141_761202_extended_circular	SRR9214414_k141_761202_extended_circular	1	77954	circular	Jiricka_pond	1	dsDNA,Siphoviridae,Bxz1virus	0.9849996076497096,0.9844655633617435,0.9862712901075044	Bacteria,Mycobacteriaceae,Mycobacterium	0.9896460002367892,0.9923131349485498,0.9930602693916676
SRR9302957_k141_974993_extended_circular	SRR9302957_k141_974993_extended_circular	1	77915	circular	Lugu	1	dsDNA,Myoviridae,T4virus	0.9849421563571957,0.9750266788777374,0.9844942445765672	Bacteria,Synechococcaceae,Synechococcus	0.9919018114369155,0.9945216516433,0.9949014666686907
ERS4600464_contig-140_949_extended_circular	ERS4600464_contig-140_949_extended_circular	1	77908	circular	Loclat	1	dsDNA,Siphoviridae,T4virus	0.9967813263681815,0.9911664147213811,0.9913462015307387	Bacteria,Synechococcaceae,Synechococcus	0.9976384229843325,0.9978282919168289,0.9980091647817346
ERS4600486_contig-140_752_extended_circular	ERS4600486_contig-140_752_extended_circular	1	77885	circular	Loclat	1	dsDNA,Podoviridae,Cba41virus	0.9787192005022084,0.9884299578970266,0.9912855891250324	Bacteria,Flavobacteriaceae,Cellulophaga	0.9878606101266821,0.9955359333845928,0.9956756803646828
ERR2814751_NODE_16_length_77289_cov_25.536430_extended_circular	ERR2814751_NODE_16_length_77289_cov_25.536430_extended_circular,ERR2814750_NODE_7_length_73349_cov_68.962648_extended_partial,SRR9302957_k141_818398_extended_partial	3	77870	circular	Soyang,Lugu	2	dsDNA,Myoviridae,T4virus	0.9844699347577517,0.9821389445410366,0.9875386404086378	Bacteria,Synechococcaceae,Synechococcus	0.9911535577568176,0.9939265790894367,0.9943918302021414
SRR9302965_k141_1852095_self_circular	SRR9302965_k141_1852095_self_circular	1	77694	circular	Dianchi	1	dsDNA,Siphoviridae,P12002virus	0.9773459744860211,0.9899274429103543,0.9901394636353117	Bacteria,Flavobacteriaceae,Bacillus	0.987256008524409,0.9940594990756949,0.9943961675337716
ERS4600468_contig-140_49_self_circular	ERS4600468_contig-140_49_self_circular	1	77483	circular	Loclat	1	dsDNA,Siphoviridae,P12024virus	0.9959461807501737,0.9914123175235696,0.9922967142565888	Bacteria,Synechococcaceae,Synechococcus	0.997434784324559,0.9975869910186987,0.9978638641721227
SRR6754086_k141_2956790_extended_circular	SRR6754086_k141_2956790_extended_circular,SRR6754088_k141_1772791_extended_circular	2	77408	circular	Rimov	1	dsDNA,Podoviridae,Cba41virus	0.9810046409434343,0.9911002101207919,0.9918558967605424	Bacteria,Flavobacteriaceae,Cellulophaga	0.9901448360235211,0.9964786428255926,0.9965583273514301
SRR9302958_k141_173305_extended_partial	SRR9302958_k141_173305_extended_partial	1	77289	high-quality	Lugu	1	dsDNA,Myoviridae,T4virus	0.9858711857946775,0.9875220090889458,0.9898667078096329	Bacteria,Synechococcaceae,Synechococcus	0.9918939184656064,0.9954050583212001,0.9958404989666307
SRR6754086_k141_2173408_extended_partial	SRR6754086_k141_2173408_extended_partial	1	77152	high-quality	Rimov	1	dsDNA,Siphoviridae,P12024virus	0.9864583099791494,0.9901102937119816,0.9903075253056793	Bacteria,Flavobacteriaceae,Cellulophaga	0.9909878053593275,0.9963068693048899,0.9965084480376828
ERS4600337_contig-140_2393_extended_circular	ERS4600337_contig-140_2393_extended_circular,ERS4600334_contig-140_1515_extended_circular	2	77007	circular	Alinen_Mustajärvi	1	dsDNA,Siphoviridae,Phicbkvirus	0.9702976817702845,0.9697003611303332,0.9765209581168277	Bacteria,Synechococcaceae,Synechococcus	0.9807269426575634,0.9821437335383709,0.9841231975676245
SRR8894382_k141_1678772_extended_partial	SRR8894382_k141_1678772_extended_partial	1	76631	circular	Fuxian	1	dsDNA,Podoviridae,P22virus	0.9623063471066968,0.962041119362166,0.9676247100247409	Bacteria,Synechococcaceae,Synechococcus	0.9780954260231264,0.9756776874376298,0.9748825125294668
SRR9302958_k141_684343_extended_partial	SRR9302958_k141_684343_extended_partial	1	76546	high-quality	Lugu	1	dsDNA,Myoviridae,T4virus	0.9876717933771271,0.988020119893379,0.9904645665386459	Bacteria,Synechococcaceae,Synechococcus	0.9926563794940605,0.994846794378916,0.9953395371633418
ERS4600472_contig-140_641_extended_partial	ERS4600472_contig-140_641_extended_partial,ERS4600470_contig-140_285_extended_partial	2	76467	high-quality	Loclat	1	dsDNA,Myoviridae,T4virus	0.99561968925857,0.9941298587477557,0.9931700839206308	Bacteria,Enterobacteriaceae,Synechococcus	0.9970101424681321,0.9971207486053626,0.9972631437413388
SRR6754103_k141_963517_self_circular	SRR6754103_k141_963517_self_circular	1	76287	circular	Rimov	1	dsDNA,Siphoviridae,T4virus	0.9951881039391969,0.9899353244104244,0.9905361993817534	Bacteria,Synechococcaceae,Synechococcus	0.9969485772919215,0.9970553110736663,0.9973780830295393
SRR8894380_k141_2078700_self_circular	SRR8894380_k141_2078700_self_circular	1	76281	circular	Fuxian	1	dsDNA,Siphoviridae,T4virus	0.9927653408963523,0.9657785266954289,0.9790225974068911	Bacteria,Synechococcaceae,Synechococcus	0.9952515884604759,0.9955563826132479,0.9958621856247818
ERR2814750_NODE_9_length_70893_cov_94.553147_extended_circular	ERR2814750_NODE_9_length_70893_cov_94.553147_extended_circular	1	76232	circular	Soyang	1	dsDNA,Siphoviridae,Cba41virus	0.989447178440912,0.9923707079320992,0.9927099806591324	Bacteria,Flavobacteriaceae,Cellulophaga	0.9933067603299262,0.9968508187871153,0.9971286864608024
SRR9302958_k141_1288356_self_circular	SRR9302958_k141_1288356_self_circular	1	75900	circular	Lugu	1	dsDNA,Myoviridae,T4virus	0.9277809228078828,0.9271481422516185,0.9475702690639791	Bacteria,Hominidae,Homo	0.9372224633963455,0.9599338262960722,0.9638787021836296
SRR12053438_k141_1189127	SRR12053438_k141_1189127	1	75789	high-quality	Baikal	1	dsDNA,Podoviridae,Vp5virus	0.9319762684124386,0.9533888085851604,0.9300918553457387	Bacteria,Burkholderiaceae,Vibrio	0.9533967402028494,0.9306219019418588,0.9378373630758621
SRR5896115_k141_1620072_extended_partial	SRR5896115_k141_1620072_extended_partial	1	75762	high-quality	Baikal	1	dsDNA,Myoviridae,T4virus	0.9850850839629621,0.9871941386860278,0.9897069114673162	Bacteria,Synechococcaceae,Synechococcus	0.9917455306049963,0.9964684182112651,0.9967795312645708
SRR5896115_k141_673911_extended_partial	SRR5896115_k141_673911_extended_partial	1	75718	high-quality	Baikal	1	dsDNA,Podoviridae,Bpp1virus	0.9979527722350514,0.9984457681861674,0.9983882610300803	Bacteria,Flavobacteriaceae,Cellulophaga	0.9983503689964087,0.9990082124102279,0.9990327750464637
ERS4600323_contig-140_82	ERS4600323_contig-140_82	1	75636	high-quality	Alinen_Mustajärvi	1	dsDNA,Podoviridae,Vp5virus	0.8481828576553146,0.9383792798515755,0.9338443142808338	Bacteria,Vibrionaceae,Bacillus	0.9023450017759186,0.9414538583604627,0.9507864666578474
ERS4600500_contig-140_58_self_circular	ERS4600500_contig-140_58_self_circular,ERS4600503_contig-140_66_self_circular,ERS4600502_contig-140_86_self_circular,ERS4600501_contig-140_93_self_circular	4	75572	circular	Loclat	1	dsDNA,Siphoviridae,Che8virus	0.8624517969643297,0.8715961771572059,0.9117896639317614	Bacteria,Mycobacteriaceae,Mycobacterium	0.900141284186432,0.8880343383447576,0.884687701279296
ERS4600401_contig-140_996_extended_partial	ERS4600401_contig-140_996_extended_partial	1	75538	circular	SAS2	1	dsDNA,Myoviridae,Luz24virus	0.8120810259399592,0.8038389210541664,0.7999322243099829	Bacteria,Bacillaceae,Bacillus	0.8570661825644263,0.8443915945490537,0.8288814238592276
SRR4198832_contig-140_570_extended_circular	SRR4198832_contig-140_570_extended_circular,SRR4198666_contig-140_765_extended_partial	2	75525	circular	Tous	1	dsDNA,Siphoviridae,P12024virus	0.9947284935990852,0.9782675517065812,0.9810586232167555	Bacteria,Synechococcaceae,Synechococcus	0.996678637673152,0.9962966446905622,0.9964477253948598
ERS4600333_contig-140_156_self_circular	ERS4600333_contig-140_156_self_circular,ERS4600331_contig-140_55	2	75520	circular	Alinen_Mustajärvi	1	dsDNA,Myoviridae,Vegasvirus	0.9763314687352869,0.9743662091718592,0.9786974945035568	Bacteria,Bacillaceae,Bacillus	0.9865551126721654,0.977219559278224,0.9810827280948488
SRR8894380_k141_829599_self_circular	SRR8894380_k141_829599_self_circular	1	75518	circular	Fuxian	1	dsDNA,Siphoviridae,Nit1virus	0.9668295854538932,0.9671703996078166,0.9792540265923154	Bacteria,Mycobacteriaceae,Mycobacterium	0.980016575239749,0.9854319695061102,0.9858863228753039
SRR6754094_k141_4613179_self_circular	SRR6754094_k141_4613179_self_circular	1	75478	circular	Rimov	1	dsDNA,Siphoviridae,Cba41virus	0.9818692128332175,0.9847997389647177,0.9868498630710653	Bacteria,Flavobacteriaceae,Cellulophaga	0.9890792848967994,0.9935973465080897,0.9936783391489722
SRR6754099_k141_615493	SRR6754099_k141_615493	1	75444	high-quality	Rimov	1	dsDNA,Podoviridae,Bcep22virus	0.997131639127413,0.9975315141780304,0.9737823794226392	Bacteria,Pseudomonadaceae,Pseudomonas	0.9979209913571964,0.9906138040473114,0.9913687100558866
ERS4600462_contig-140_94_self_circular	ERS4600462_contig-140_94_self_circular	1	75132	circular	Loclat	1	dsDNA,Myoviridae,Cba41virus	0.9822111180862274,0.9838602641563563,0.9860453711407806	Bacteria,Bacillaceae,Bacillus	0.9899254114211294,0.9883562092037889,0.9898181139980873
SRR8894379_k141_1483003_extended_circular	SRR8894379_k141_1483003_extended_circular	1	75132	circular	Fuxian	1	dsDNA,Podoviridae,T4virus	0.9965431136919042,0.9971973385750563,0.9759561607000182	Bacteria,Pseudomonadaceae,Pseudomonas	0.9975879079679545,0.9796980057912216,0.9828285040760074
SRR12053438_k141_1989917_self_circular	SRR12053438_k141_1989917_self_circular,SRR12053439_k141_2020265_self_circular,SRR12053440_k141_2024591_self_circular	3	74977	circular	Baikal	1	dsDNA,Podoviridae,Schizot4virus	0.9943151245431922,0.9949652977551912,0.9661865429438894	Bacteria,Vibrionaceae,Vibrio	0.9967670389518134,0.9696267606785872,0.9711827686488995
SRR9302961_k141_776806_extended_partial	SRR9302961_k141_776806_extended_partial	1	74945	circular	Erhai	1	dsDNA,Siphoviridae,Nit1virus	0.986333598636863,0.9863476655784942,0.9829982201993597	Bacteria,Bacillaceae,Bacillus	0.9917944670271124,0.9921679454250986,0.9931687026824227
SRR9302966_k141_1806119_extended_circular	SRR9302966_k141_1806119_extended_circular	1	74792	circular	Dianchi	1	dsDNA,Podoviridae,Cba41virus	0.9829790036544627,0.989697303108306,0.9898446669348306	Bacteria,Flavobacteriaceae,Cellulophaga	0.9909293973716405,0.9947322786984475,0.9953070071761152
ERS4600502_contig-140_89_self_circular	ERS4600502_contig-140_89_self_circular,ERS4600496_contig-140_401_extended_partial	2	74673	circular	Loclat	1	dsDNA,Siphoviridae,Phicbkvirus	0.9665016927112526,0.9827663119466202,0.9862768003262049	Bacteria,Bacillaceae,Bacillus	0.980714313903469,0.9913540661246257,0.9920626831167197
ERS4600461_contig-140_1479_extended_circular	ERS4600461_contig-140_1479_extended_circular,ERS4600460_contig-140_246_extended_partial	2	74522	circular	Loclat	1	dsDNA,Myoviridae,Nit1virus	0.9816730376880479,0.9874636859884268,0.9897565034356214	Bacteria,Synechococcaceae,Synechococcus	0.9905110698922609,0.9944705285716623,0.9949621893115137
ERS4600489_contig-140_79_self_circular	ERS4600489_contig-140_79_self_circular,ERS4600490_contig-140_73_self_circular	2	74472	circular	Loclat	1	dsDNA,Podoviridae,Cba41virus	0.9740796583189472,0.9740146942687308,0.9740964618885724	Bacteria,Pseudomonadaceae,Pseudomonas	0.9846450136153755,0.9892866491075957,0.9900870285591601
ERS4600480_contig-140_61_self_circular	ERS4600480_contig-140_61_self_circular,ERS4600483_contig-140_62_self_circular,ERS4600481_contig-140_55_self_circular	3	74457	circular	Loclat	1	dsDNA,Myoviridae,T4virus	0.9518824406430061,0.9782959251068337,0.9808519900154837	Bacteria,Mycobacteriaceae,Synechococcus	0.9713958719760054,0.9894338835539124,0.9898116080006419
ERS4600458_contig-140_226_extended_partial	ERS4600458_contig-140_226_extended_partial	1	74304	high-quality	Lovojärvi	1	dsDNA,Siphoviridae,Chlorovirus	0.32192621572539964,0.5909548752594984,0.7537235302869171	Bacteria,Haloarculaceae,Haloarcula	0.42998224081455466,0.6807650465424444,0.6945130586212056
SRR9214416_k141_372361_extended_partial	SRR9214416_k141_372361_extended_partial	1	74166	high-quality	Jiricka_pond	1	dsDNA,Siphoviridae,Lambdavirus	0.9972269241979239,0.997397528676838,0.9975231566940892	Bacteria,Enterobacteriaceae,Escherichia	0.9979920280989779,0.9984151847792301,0.9985448252380653
ERS4600501_contig-140_97_self_circular	ERS4600501_contig-140_97_self_circular	1	73957	circular	Loclat	1	dsDNA,Podoviridae,Bpp1virus	0.9851271214940699,0.9877316569908118,0.9884340509474822	Bacteria,Flavobacteriaceae,Cellulophaga	0.988700422273965,0.9961330508613215,0.996118088190964
ERS4600489_contig-140_233_extended_partial	ERS4600489_contig-140_233_extended_partial	1	73906	high-quality	Loclat	1	dsDNA,Siphoviridae,Phifelvirus	0.9888586530054032,0.9938902611456233,0.9910844661424612	Bacteria,Flavobacteriaceae,Cellulophaga	0.9940692213583804,0.9964745529798616,0.9967708566013103
ERS4600470_contig-140_2394_extended_partial	ERS4600470_contig-140_2394_extended_partial	1	73904	high-quality	Loclat	1	dsDNA,Podoviridae,P22virus	0.9675428222316884,0.974728758175086,0.9768543263482128	Bacteria,Synechococcaceae,Synechococcus	0.9794293381743557,0.9832704860372666,0.9840581375931713
SRR6754102_k141_936065_extended_circular	SRR6754102_k141_936065_extended_circular,SRR6754100_NODE_3038_length_22910_cov_2.877233_extended_partial	2	73612	circular	Rimov	1	dsDNA,Myoviridae,T4virus	0.9824311144990248,0.9571009951181989,0.9660432772576744	Bacteria,Bacillaceae,Bacillus	0.9862946446189668,0.9695592782240254,0.972217222242704
ERS4600325_contig-140_224_self_circular	ERS4600325_contig-140_224_self_circular	1	73509	circular	Alinen_Mustajärvi	1	dsDNA,Siphoviridae,Bpp1virus	0.9808182745555232,0.9789800393129223,0.9834693438982594	Bacteria,Flavobacteriaceae,Cellulophaga	0.9879663759422235,0.9938938603235886,0.9943961675337716
SRR9302960_k141_183477_self_circular	SRR9302960_k141_183477_self_circular	1	73395	circular	Fuxian	1	dsDNA,Siphoviridae,P12024virus	0.995904143219066,0.9922934692314119,0.9933464109190494	Bacteria,Synechococcaceae,Synechococcus	0.997384269308181,0.9975706316357748,0.9978443461797867
ERS4600485_contig-140_1316_extended_circular	ERS4600485_contig-140_1316_extended_circular	1	73347	circular	Loclat	1	dsDNA,Siphoviridae,T4virus	0.9729054099500034,0.962372142365112,0.9772345314385528	Bacteria,Synechococcaceae,Synechococcus	0.9851217490824421,0.9826549642547483,0.9844853647587468
SRR6754089_k141_2497182_self_circular	SRR6754089_k141_2497182_self_circular	1	73323	circular	Rimov	1	dsDNA,Myoviridae,Phicbkvirus	0.7465291011815349,0.8601979517557617,0.8606520792810267	Bacteria,Bacillaceae,Bacillus	0.8160037886262284,0.8144068905720876,0.8339517645349405
SRR6754099_k141_1225181_extended_circular	SRR6754099_k141_1225181_extended_circular	1	73187	circular	Rimov	1	dsDNA,Siphoviridae,Nit1virus	0.9692033047104455,0.975761234684275,0.9827612807952347	Bacteria,Flavobacteriaceae,Cellulophaga	0.983835194759067,0.9901393819425132,0.9912147347830141
SRR6754087_k141_2618789_self_circular	SRR6754087_k141_2618789_self_circular	1	73113	circular	Rimov	1	dsDNA,Podoviridae,Bpp1virus	0.9885489765262426,0.9858322154739068,0.9898391567161301	Bacteria,Flavobacteriaceae,Cellulophaga	0.993830853624847,0.9970409966136078,0.9972696497387842
SRR9302957_k141_1498830_self_circular	SRR9302957_k141_1498830_self_circular	1	73102	circular	Lugu	1	dsDNA,Myoviridae,T4virus	0.9844152859673116,0.9895633176071136,0.9911946705164728	Bacteria,Synechococcaceae,Synechococcus	0.9914313903468961,0.9948672436075712,0.9953612238214927
SRR6754101_k141_1255372_extended_partial	SRR6754101_k141_1255372_extended_partial,SRR6754095_k141_1714051_extended_partial	2	72631	high-quality	Rimov	1	dsDNA,Myoviridae,T4virus	0.9792600834024617,0.9851055411674393,0.987739763391209	Bacteria,Synechococcaceae,Synechococcus	0.9876664430324795,0.9933233268441114,0.9935438818684357
ERR3687830_contig-140_1005_extended_partial	ERR3687830_contig-140_1005_extended_partial,ERR3687829_contig-140_2003_extended_partial	2	72612	high-quality	Lake_Rotsee	1	dsDNA,Podoviridae,Cba41virus	0.9878357397484474,0.9941976396483589,0.9942528418952948	Bacteria,Flavobacteriaceae,Cellulophaga	0.9930005130431351,0.9972700279745448,0.9975906122794196
SRR9302965_k141_1749400_self_circular	SRR9302965_k141_1749400_self_circular	1	72567	circular	Dianchi	1	dsDNA,Siphoviridae,Bpp1virus	0.9838085442683228,0.9904523508150259,0.991015588408704	Bacteria,Flavobacteriaceae,Cellulophaga	0.9912230159043371,0.9962087130073454,0.9962937501219874
SRR6754087_k141_2823212_extended_partial	SRR6754087_k141_2823212_extended_partial	1	72479	high-quality	Rimov	1	dsDNA,Siphoviridae,Cba41virus	0.9845245835481918,0.990457079715068,0.9903185457430805	Bacteria,Flavobacteriaceae,Cellulophaga	0.9915860925845534,0.9957547401312022,0.9958209809742948
ERS4600539_contig-140_75_self_circular	ERS4600539_contig-140_75_self_circular	1	72388	circular	Mekkojärvi	1	dsDNA,Podoviridae,Bpp1virus	0.9882308925408605,0.9927206465352137,0.993076410202721	Bacteria,Flavobacteriaceae,Cellulophaga	0.9934504124077509,0.9966279221947748,0.9969009765502166
SRR6754101_k141_3047344_extended_partial	SRR6754101_k141_3047344_extended_partial	1	72121	high-quality	Rimov	1	dsDNA,Siphoviridae,Bpp1virus	0.9894177521691366,0.9929318707370937,0.9914123241551457	Bacteria,Flavobacteriaceae,Cellulophaga	0.9931552152807924,0.9971493775254797,0.9974865163202946
SRR12053441_k141_651682_self_circular	SRR12053441_k141_651682_self_circular	1	72106	circular	Baikal	1	dsDNA,Siphoviridae,C5virus	0.9515965854314732,0.9547302398970992,0.9697792055366677	Bacteria,Enterobacteriaceae,Bacillus	0.9710691029638108,0.9430161794297119,0.9525864592843837
ERS4600500_contig-140_70_self_circular	ERS4600500_contig-140_70_self_circular	1	72028	circular	Loclat	1	dsDNA,Siphoviridae,Cba41virus	0.9775911934174831,0.9675329486110432,0.9772868785162083	Bacteria,Mycobacteriaceae,Mycobacterium	0.98706499861873,0.9840373321118328,0.9857670462554732
SRR9302966_k141_2001483_extended_circular	SRR9302966_k141_2001483_extended_circular	1	72009	circular	Dianchi	1	dsDNA,Podoviridae,T4virus	0.980123254041208,0.9863066817781294,0.9886434392581042	Bacteria,Flavobacteriaceae,Cellulophaga	0.9892876593393582,0.9952107906489768,0.9956431503774563
ERS4600549_contig-140_92	ERS4600549_contig-140_92	1	71956	circular	Mekkojärvi	1	dsDNA,Podoviridae,Bpp1virus	0.9893028495841087,0.9906288964165971,0.9910128332993536	Bacteria,Flavobacteriaceae,Cellulophaga	0.9935482852519831,0.9969489750846598,0.9972609750755238
SRR9214414_k141_78739_extended_partial	SRR9214414_k141_78739_extended_partial	1	71920	high-quality	Jiricka_pond	1	dsDNA,Podoviridae,Bpp1virus	0.9822111180862274,0.9878577609919341,0.9906684446305674	Bacteria,Flavobacteriaceae,Cellulophaga	0.9873033663522633,0.9957404256711437,0.9960074862343937
ERS4600494_contig-140_108	ERS4600494_contig-140_108	1	71874	high-quality	Loclat	1	dsDNA,Siphoviridae,T4virus	0.9120224536466157,0.9273120774530775,0.9525818129721568	Bacteria,Flavobacteriaceae,Synechococcus	0.9442266861359959,0.9564083792759337,0.9625991893527183
ERS4600456_contig-140_106_extended_circular	ERS4600459_contig-140_1319_extended_partial,ERS4600456_contig-140_106_extended_circular	2	71281	circular	Lovojärvi	1	dsDNA,Siphoviridae,Lambdavirus	0.9958565006838105,0.9969151808725452,0.9967186647638044	Bacteria,Enterobacteriaceae,Escherichia	0.9974379415130826,0.997865100528408,0.9980677187587425
ERS4600467_contig-140_133_self_circular	ERS4600467_contig-140_133_self_circular,ERS4600472_contig-140_98_self_circular,ERS4600469_contig-140_74_self_circular,ERS4600468_contig-140_56_self_circular	4	71445	circular	Loclat	1	dsDNA,Podoviridae,N4virus	0.997168071654373,0.9974243257770765,0.9888996644276812	Bacteria,Pseudomonadaceae,Pseudomonas	0.997883105094913,0.9883296252065372,0.9890525749653556
ERS4600569_NODE_1095_length_25230_cov_57.531450_extended_circular	ERS4600569_NODE_1095_length_25230_cov_57.531450_extended_circular	1	71363	circular	Björntjärnan	1	dsDNA,Siphoviridae,Phic31virus	0.9625417572809004,0.9739453370681135,0.9776119814195425	Bacteria,Enterobacteriaceae,Streptomyces	0.9781096333714827,0.9693466062460124,0.9740193835350553
SRR9302958_k141_1236698_extended_partial	SRR9302958_k141_1236698_extended_partial	1	71261	high-quality	Lugu	1	dsDNA,Siphoviridae,P12024virus	0.9950479788355043,0.9790635832136659,0.9822378100186796	Bacteria,Synechococcaceae,Synechococcus	0.9970401357591065,0.996560439740213,0.9965171227009432
ERR2814725_NODE_16_length_71237_cov_9.732401_self_circular	ERR2814725_NODE_16_length_71237_cov_9.732401_self_circular	1	71110	circular	Soyang	1	dsDNA,Podoviridae,Bpp1virus	0.9763244624801022,0.9808842097298694,0.9856844518158926	Bacteria,Flavobacteriaceae,Cellulophaga	0.9861067919018114,0.9944112258085624,0.9948060453728261
SRR9302961_k141_690139_extended_partial	SRR9302961_k141_690139_extended_partial	1	71090	high-quality	Erhai	1	dsDNA,Myoviridae,T4virus	0.8990580790529785,0.9033318253396533,0.9527333439864228	Bacteria,Enterobacteriaceae,Bacillus	0.9080168909586014,0.942173671209122,0.9454537174185069
SRR6754088_k141_3360450_self_circular	SRR6754096_k141_2110081,SRR6754097_k141_590563,SRR6754094_k141_4204746_extended_circular,SRR6754100_NODE_1527_length_33940_cov_26.438204_extended_partial,SRR6754098_k141_824869_extended_partial,SRR6754088_k141_2088610_extended_circular,SRR6754088_k141_3360450_self_circular,SRR6754098_k141_2312264_self_circular	8	37539	circular	Rimov	1	dsDNA,Podoviridae,Prtbvirus	0.997055971571419,0.996803263571549,0.9970878494167433	Bacteria,Vibrionaceae,Salinivibrio	0.9979209913571964,0.9981616143439069,0.9982932600035133
SRR7054680_k141_1836933_extended_circular	SRR7054680_k141_1836933_extended_circular	1	71065	circular	Zurich	1	dsDNA,Myoviridae,Nit1virus	0.9853303028944241,0.9870932554851299,0.9894947680473438	Bacteria,Synechococcaceae,Synechococcus	0.9920722996171909,0.9948508842246471,0.9951682125639485
ERS4600370_contig-140_4_self_circular	ERS4600370_contig-140_4_self_circular	1	71028	circular	SAS2	1	dsDNA,Myoviridae,T4virus	0.9791661995829877,0.9732612228620249,0.9764603457111213	Bacteria,Bacillaceae,Mycobacterium	0.9880042622045069,0.9824668313511215,0.9829412746983928
SRR7054680_k141_46392_extended_partial	SRR7054680_k141_46392_extended_partial,SRR6475631_k141_414349_extended_partial	2	71001	circular	Zurich	1	dsDNA,Podoviridae,T4virus	0.9753744142770666,0.9815226112355513,0.9650817440944232	Bacteria,Flavobacteriaceae,Cellulophaga	0.9854264177749714,0.9776980712287533,0.9793044221264636
ERR2814752_NODE_133_length_41118_cov_13.712669_extended_partial	ERR2814752_NODE_133_length_41118_cov_13.712669_extended_partial	1	70949	high-quality	Soyang	1	dsDNA,Siphoviridae,Lambdavirus	0.9978224558886174,0.998374834685536,0.9982753015467184	Bacteria,Enterobacteriaceae,Escherichia	0.9982588105292237,0.9986626204459568,0.9987139811716433
SRR9302964_k141_659723_extended_circular	SRR9302964_k141_659723_extended_circular	1	70918	circular	Xingyun	1	dsDNA,Podoviridae,T4virus	0.970098704123041,0.9701496066343315,0.9536921220403238	Bacteria,Burkholderiaceae,Synechococcus	0.983653656418959,0.9770784596005039,0.9802564664192942
SRR9214415_k141_60491_self_circular	SRR9214415_k141_60491_self_circular	1	70908	circular	Jiricka_pond	1	dsDNA,Siphoviridae,Cba41virus	0.9912716072909894,0.9931273319388333,0.9936356974008298	Bacteria,Flavobacteriaceae,Cellulophaga	0.994910612099925,0.9974377116495166,0.997618804935016
SRR6754088_k141_875296_extended_partial	SRR6754088_k141_875296_extended_partial	1	70885	circular	Rimov	1	dsDNA,Siphoviridae,Phicbkvirus	0.9724766271327041,0.9492116135479833,0.9464902661986654	Bacteria,Pseudomonadaceae,Pseudomonas	0.9844255890129839,0.9581608781716754,0.9643688206578431
ERS4600514_contig-140_473_extended_circular	ERS4600514_contig-140_473_extended_circular	1	70883	circular	Mekkojärvi	1	dsDNA,Myoviridae,Bxz1virus	0.9795207160953299,0.9881682920946978,0.9882990505893179	Bacteria,Enterobacteriaceae,Cronobacter	0.9887651446386992,0.9944582590344693,0.9947084554111465
SRR9302962_k141_539858_extended_partial	SRR9302962_k141_539858_extended_partial	1	70880	high-quality	Erhai	1	dsDNA,Siphoviridae,T4virus	0.986409266192857,0.9744402952725186,0.9823810757048947	Bacteria,Synechococcaceae,Synechococcus	0.9919144401910099,0.9930390825658056,0.99352870120773
SRR6754102_k141_1429899_extended_circular	SRR6754102_k141_1429899_extended_circular	1	70750	circular	Rimov	1	dsDNA,Myoviridae,Cba41virus	0.9300873820146627,0.93189438159386,0.9502482353524612	Bacteria,Flavobacteriaceae,Cellulophaga	0.9555941434152887,0.962798763230651,0.9615061817819059
SRR9214415_k141_265468_self_circular	SRR9214415_k141_265468_self_circular,SRR9214416_k141_1064201_self_circular	2	70724	circular	Jiricka_pond	1	dsDNA,Siphoviridae,Lambdavirus	0.9951965114454184,0.9969671987730081,0.9968812162154715	Bacteria,Enterobacteriaceae,Escherichia	0.9969848849599432,0.9979284931372389,0.9981067547434143
SRR8894379_k141_1368308_extended_circular	SRR8894379_k141_1368308_extended_circular	1	70680	circular	Fuxian	1	dsDNA,Siphoviridae,Cba41virus	0.991109062170706,0.9363348187333799,0.9306594078718984	Bacteria,Pseudomonadaceae,Pseudomonas	0.9951679229646,0.9639112012694881,0.9679731432425458
SRR9214418_k141_835632_extended_partial	SRR9214418_k141_835632_extended_partial	1	70660	high-quality	Jiricka_pond	1	dsDNA,Siphoviridae,Lambdavirus	0.9976276819944847,0.9981636104836561,0.9982753015467184	Bacteria,Enterobacteriaceae,Escherichia	0.9980867437546864,0.9986135422971846,0.9986922945134924
SRR8894380_k141_3339434_extended_circular	SRR8894380_k141_3339434_extended_circular	1	70559	circular	Fuxian	1	dsDNA,Siphoviridae,T4virus	0.9837356792144026,0.9737640625665002,0.9822322997999791	Bacteria,Synechococcaceae,Synechococcus	0.991000434113422,0.992791646899079,0.9933443646134461
ERR2814725_NODE_17_length_69952_cov_48.911980_extended_circular	ERR2814725_NODE_17_length_69952_cov_48.911980_extended_circular	1	70406	circular	Soyang	1	dsDNA,Siphoviridae,T4virus	0.9962600609824451,0.9887136918995518,0.99012293297921	Bacteria,Synechococcaceae,Synechococcus	0.9975310785745294,0.9966258772719093,0.996846759904839
SRR9302960_k141_1537324_self_circular	SRR9302960_k141_1537324_self_circular	1	70395	circular	Fuxian	1	dsDNA,Siphoviridae,Barnyardvirus	0.992223056745062,0.9930296013379635,0.8328447606085485	Bacteria,Mycobacteriaceae,Mycobacterium	0.99551679229646,0.9354254257529406,0.9431809556442781
SRR6754089_k141_3223118_self_circular	SRR6754089_k141_3223118_self_circular	1	70315	circular	Rimov	1	dsDNA,Myoviridae,T4virus	0.9773992220254243,0.9707060405392838,0.9763501413371096	Bacteria,Burkholderiaceae,Ralstonia	0.9869892260941632,0.9914174587334565,0.9922600317058942
SRR6754087_k141_3338936_self_circular	SRR6754087_k141_3338936_self_circular	1	70248	circular	Rimov	1	dsDNA,Siphoviridae,Cba41virus	0.9801779028316481,0.9824069155434215,0.9854172062089145	Bacteria,Flavobacteriaceae,Cellulophaga	0.9887035794624887,0.9942885304366319,0.9946889374188106
SRR6754099_k141_247471_self_circular	SRR6754099_k141_247471_self_circular	1	70212	circular	Rimov	1	dsDNA,Siphoviridae,T4virus	0.8750672600497724,0.8832592209610071,0.9141948743945647	Bacteria,Mycobacteriaceae,Mycobacterium	0.9213197048028731,0.9262232728581478,0.9310364270796962
SRR6754086_k141_76593_extended_circular	SRR6754086_k141_76593_extended_circular,SRR6754097_k141_548878_extended_circular,SRR6754094_k141_4006395_extended_circular,SRR6754088_k141_1619642_extended_circular	4	70067	circular	Rimov	1	dsDNA,Siphoviridae,M12virus	0.9465254579288389,0.9342635605149456,0.9487329252098016	Bacteria,Pseudomonadaceae,Pseudomonas	0.9527826670350054,0.9671564938570517,0.9701786763765065
SRR9214414_k141_818017	SRR9214414_k141_818017	1	69970	circular	Jiricka_pond	1	dsDNA,Podoviridae,Prtbvirus	0.9614585902293568,0.9790399387134554,0.9861445550773911	Bacteria,Vibrionaceae,Salinivibrio	0.9789099806622203,0.9910289233890097,0.9919369004994437
ERR3687822_contig-140_194_extended_circular	ERR3687821_contig-140_146_extended_partial,ERR3687822_contig-140_194_extended_circular	2	69796	circular	Lake_Rotsee	1	dsDNA,Myoviridae,Nit1virus	0.9839626818823846,0.985472819070708,0.9891393589411563	Bacteria,Synechococcaceae,Synechococcus	0.9891961008721734,0.9940492744613674,0.9943137582327976
SRR9214416_k141_227145	SRR9214416_k141_227145	1	69911	high-quality	Jiricka_pond	1	dsDNA,Podoviridae,Prtbvirus	0.998263849965249,0.9984457681861674,0.9985811186846006	Bacteria,Vibrionaceae,Salinivibrio	0.9984908638857097,0.9989795834901107,0.9990110883883127
ERS4600313_contig-140_61_self_circular	ERS4600313_contig-140_61_self_circular	1	69875	circular	SAS2	1	dsDNA,Siphoviridae,Lambdavirus	0.997299789251844,0.9980753376828705,0.9978785658002766	Bacteria,Enterobacteriaceae,Escherichia	0.9980504360866648,0.9986830696746118,0.9987031378425679
SRR9214414_k141_1718517_extended_partial	SRR9214414_k141_1718517_extended_partial,SRR9214416_k141_414576_extended_partial	2	69716	high-quality	Jiricka_pond	1	dsDNA,Siphoviridae,Lambdavirus	0.9901506064614488,0.9900850729117572,0.9897620136543219	Bacteria,Enterobacteriaceae,Escherichia	0.9941292079403291,0.9954295973955862,0.9953698984847532
SRR8894379_k141_106164_extended_circular	SRR8894379_k141_106164_extended_circular	1	69706	circular	Fuxian	1	dsDNA,Podoviridae,Bcep22virus	0.9822713718808151,0.9757864554844995,0.9746502388679806	Bacteria,Pseudomonadaceae,Pseudomonas	0.9875938276964363,0.9846794378916027,0.985931864857421
SRR9214418_k141_619114	SRR9214418_k141_619114	1	69663	high-quality	Jiricka_pond	1	dsDNA,Podoviridae,Lambdavirus	0.9956673317938255,0.9964186463681259,0.9964927457970807	Bacteria,Enterobacteriaceae,Escherichia	0.9969517344804452,0.9974090827293994,0.9976795275778388
ERS4600504_contig-140_130_extended_partial	ERS4600504_contig-140_130_extended_partial	1	69630	circular	Mekkojärvi	1	dsDNA,Siphoviridae,Lambdavirus	0.9848482725377217,0.9933795399410779,0.9946798838445898	Bacteria,Enterobacteriaceae,Escherichia	0.9921149216622598,0.9969673793904494,0.9971829031061801
SRR7054680_k141_1246727_extended_circular	SRR7054680_k141_1246727_extended_circular	1	69568	circular	Zurich	1	dsDNA,Podoviridae,Nit1virus	0.9818089590386296,0.9863823441788029,0.9886654801329064	Bacteria,Synechococcaceae,Synechococcus	0.9881842219503532,0.9926096487640487,0.993485327891428
SRR6754086_k141_1191644_extended_circular	SRR6754086_k141_1191644_extended_circular,SRR6754087_k141_3086528_extended_partial	2	69539	circular	Rimov	1	dsDNA,Podoviridae,Vp5virus	0.9527287962693093,0.9675597457112818,0.9222866305563668	Bacteria,Enterobacteriaceae,Mycobacterium	0.9732522988278938,0.9310411111292882,0.9279894516094753
ERS4600313_contig-140_62_self_circular	ERS4600313_contig-140_62_self_circular,ERS4600403_contig-140_43_self_circular,ERS4600402_contig-140_20_self_circular,ERS4600369_contig-140_9_self_circular,ERS4600314_contig-140_57_self_circular,ERS4600370_contig-140_7_self_circular	6	69524	circular	SAS2	1	dsDNA,Siphoviridae,T4virus	0.9564238952536824,0.9669512939058665,0.9739366655462556	Bacteria,Enterobacteriaceae,Mycobacterium	0.9737416630490549,0.9793565036726815,0.9809482708143124
ERS4600462_contig-140_130_extended_circular	ERS4600462_contig-140_130_extended_circular	1	69432	circular	Loclat	1	dsDNA,Podoviridae,Lambdavirus	0.9865367800372172,0.9901339382121921,0.9857533295496498	Bacteria,Pseudomonadaceae,Pseudomonas	0.9918544536090611,0.9952067008032457,0.9955260424234407
ERS4600553_contig-140_48_extended_partial	ERS4600553_contig-140_48_extended_partial,ERS4600552_contig-140_157_extended_partial	2	69430	circular	Mekkojärvi	1	dsDNA,Myoviridae,Lambdavirus	0.9971582628971145,0.9981368133834176,0.9979860150649379	Bacteria,Enterobacteriaceae,Escherichia	0.9979273057342437,0.9987137435175946,0.9987443424930549
SRR6754095_k141_514993_self_circular	SRR6754103_k141_559605,SRR6754095_k141_514993_self_circular	2	62843	circular	Rimov	1	dsDNA,Podoviridae,Bpp1virus	0.9982764612245814,0.9984867519865321,0.9985618329191486	Bacteria,Flavobacteriaceae,Cellulophaga	0.9985587434389676,0.9991799859309307,0.9991780756560756
SRR6754103_k141_1526733_self_circular	SRR6754103_k141_1526733_self_circular	1	69263	circular	Rimov	1	dsDNA,Siphoviridae,Cba41virus	0.9876199470887609,0.988070561493828,0.9901311983072608	Bacteria,Flavobacteriaceae,Cellulophaga	0.9931204862070326,0.9941392510674497,0.9944178541919226
ERS4600454_contig-140_26_self_circular	ERS4600454_contig-140_26_self_circular	1	69231	circular	Lovojärvi	1	dsDNA,Myoviridae,Pbunavirus	0.9789742281909288,0.9409644118745832,0.948964354395226	Bacteria,Enterobacteriaceae,Pseudomonas	0.9882284225896839,0.9396338770101592,0.9465228696653532
SRR6754098_k141_524725_self_circular	SRR6754098_k141_524725_self_circular	1	69205	circular	Rimov	1	dsDNA,Podoviridae,Bpp1virus	0.9808547070824832,0.9898738487098773,0.9908778329411895	Bacteria,Flavobacteriaceae,Cellulophaga	0.9892845021508346,0.9960778379439528,0.9963935087494822
SRR9214414_k141_1267252_extended_circular	SRR9214414_k141_1267252_extended_circular	1	69188	circular	Jiricka_pond	1	dsDNA,Siphoviridae,Lambdavirus	0.990995560836715,0.9943521170497338,0.9947377411409459	Bacteria,Enterobacteriaceae,Escherichia	0.9949548127392557,0.9969489750846598,0.9972501317464483
SRR9214416_k141_304176_extended_partial	SRR9214416_k141_304176_extended_partial	1	69176	high-quality	Jiricka_pond	1	dsDNA,Podoviridae,Lambdavirus	0.9976318857475954,0.9976749574793071,0.9978758106909263	Bacteria,Enterobacteriaceae,Escherichia	0.9981467303366353,0.9985419699968917,0.9986294032048544
ERS4600484_contig-140_90_self_circular	ERS4600484_contig-140_90_self_circular	1	69122	circular	Loclat	1	dsDNA,Myoviridae,Nit1virus	0.9812218348541578,0.9821231815408963,0.9874174155972251	Bacteria,Synechococcaceae,Synechococcus	0.987787994790639,0.9929143422710095,0.993550387865881
ERS4600504_contig-140_114_self_circular	ERS4600504_contig-140_114_self_circular,ERS4600524_contig-140_127_self_circular	2	69102	circular	Mekkojärvi	1	dsDNA,Siphoviridae,Lambdavirus	0.9974427168576104,0.9980643035827723,0.9978372391600223	Bacteria,Enterobacteriaceae,Escherichia	0.9981214728284463,0.9987137435175946,0.9987443424930549
SRR6754100_NODE_1606_length_33240_cov_4.990034_self_circular	SRR6754101_k141_2323997,SRR6754100_NODE_1606_length_33240_cov_4.990034_self_circular	2	33113	circular	Rimov	1	dsDNA,Myoviridae,P12024virus	0.9956266955137547,0.9973502396764171,0.9970217267923364	Bacteria,Flavobacteriaceae,Cellulophaga	0.9972169383164292,0.9974704304153648,0.9976990455701747
SRR6754101_k141_1740732_extended_partial	SRR6754101_k141_1740732_extended_partial	1	69070	high-quality	Rimov	1	dsDNA,Podoviridae,Bpp1virus	0.9969690940071295,0.9972635431756456,0.9972145844468567	Bacteria,Flavobacteriaceae,Cellulophaga	0.9978341686727968,0.9984090500106336,0.9985339819089898
ERS4600506_contig-140_2327_extended_partial	ERS4600506_contig-140_2327_extended_partial,ERS4600505_contig-140_920_extended_partial,ERS4600504_contig-140_553_extended_partial	3	69016	high-quality	Mekkojärvi	1	dsDNA,Myoviridae,Lambdavirus	0.9974805506356075,0.9981872549838666,0.9981347909698536	Bacteria,Enterobacteriaceae,Escherichia	0.9980520146809266,0.998820079506601,0.9988267517940288
SRR6754089_k141_2369746_extended_partial	SRR6754089_k141_2369746_extended_partial	1	68974	high-quality	Rimov	1	dsDNA,Myoviridae,Cba41virus	0.9720842768423649,0.9814753222351303,0.9853951653341121	Bacteria,Flavobacteriaceae,Cellulophaga	0.9833063656813608,0.9908980483256171,0.991628949953699
SRR6754102_k141_596581_extended_partial	SRR6754102_k141_596581_extended_partial	1	68928	high-quality	Rimov	1	dsDNA,Myoviridae,Phicbkvirus	0.9412147164988902,0.9471230160293949,0.9701759412831096	Bacteria,Synechococcaceae,Synechococcus	0.9657255613875844,0.9728495591146302,0.9736962523286049
SRR6754100_NODE_377_length_68456_cov_5.122700_extended_circular	SRR6754100_NODE_377_length_68456_cov_5.122700_extended_circular,SRR6754101_k141_2173711_extended_circular	2	68875	circular	Rimov	1	dsDNA,Siphoviridae,Bxz1virus	0.9717087415644687,0.9491548667474783,0.9538574286013412	Bacteria,Mycobacteriaceae,Mycobacterium	0.9842614152097557,0.9491857117149541,0.9511486338489697
ERR3687827_contig-140_547_extended_circular	ERR3687827_contig-140_547_extended_circular	1	68837	circular	Lake_Rotsee	1	dsDNA,Siphoviridae,Cba41virus	0.9861542385041365,0.9881068163941507,0.9903874234768378	Bacteria,Flavobacteriaceae,Cellulophaga	0.9918070957812068,0.9962905099219658,0.996118088190964
SRR9302959_k141_2274023_extended_circular	ERR2814753_NODE_874_length_12773_cov_16.753835_extended_partial,SRR9302959_k141_2274023_extended_circular	2	63982	circular	Soyang,Fuxian	2	dsDNA,Podoviridae,Bpp1virus	0.9960302558123894,0.9970349796736113,0.9969996859175341	Bacteria,Flavobacteriaceae,Cellulophaga	0.9974947709065077,0.9984479035450783,0.9985621745645861
ERS4600455_contig-140_76_self_circular	ERS4600455_contig-140_76_self_circular,ERS4600459_contig-140_149_self_circular,ERS4600456_contig-140_121_self_circular	3	68667	circular	Lovojärvi	1	dsDNA,Siphoviridae,Lambdavirus	0.996508082415981,0.9974274783771045,0.9971870333533538	Bacteria,Enterobacteriaceae,Escherichia	0.9976352657958089,0.9982883995615686,0.9984233799524195
SRR6754088_k141_1423779_self_circular	SRR6754088_k141_1423779_self_circular	1	68662	circular	Rimov	1	dsDNA,Siphoviridae,Cba41virus	0.9566340829092214,0.9632816674732069,0.9765402438822797	Bacteria,Flavobacteriaceae,Cellulophaga	0.9735617033032085,0.9875382400575851,0.9874022202800615
SRR9214418_k141_1260001	SRR9214418_k141_1260001	1	68633	high-quality	Jiricka_pond	1	dsDNA,Myoviridae,Lambdavirus	0.9972521467165886,0.998154152683572,0.9981265256418027	Bacteria,Enterobacteriaceae,Escherichia	0.9980125498243814,0.9987689564349633,0.998789884475172
ERR2814751_NODE_23_length_68724_cov_13.696998_self_circular	ERR2814751_NODE_23_length_68724_cov_13.696998_self_circular	1	68597	circular	Soyang	1	dsDNA,Myoviridae,Cba41virus	0.9851075039795529,0.9878451505918219,0.9892716041899703	Bacteria,Flavobacteriaceae,Cellulophaga	0.9920123130352421,0.996239386850328,0.9965366406932791
SRR6754103_k141_1339588	SRR6754103_k141_1339588	1	68575	high-quality	Rimov	1	dsDNA,Siphoviridae,Lambdavirus	0.9977397820774387,0.9981178977832493,0.997873055581576	Bacteria,Enterobacteriaceae,Escherichia	0.9982461817751292,0.9987914505864839,0.9988072338016929
SRR6754092_k141_925202_self_circular	SRR6754100_NODE_587_length_55130_cov_20.035180_extended_circular,SRR6754092_k141_925202_self_circular,SRR6754096_k141_275894_extended_partial,SRR6754101_k141_561951_self_circular	4	67797	circular	Rimov	1	dsDNA,Myoviridae,Cp8virus	0.9467776831154855,0.9509077123630787,0.9729145199772979	Bacteria,Synechococcaceae,Synechococcus	0.964582659142034,0.9732728581477906,0.9772984062474925
ERS4600337_contig-140_165_self_circular	ERS4600333_contig-140_1567_extended_partial,ERS4600337_contig-140_165_self_circular,ERS4600326_contig-140_91_self_circular,ERS4600329_contig-140_45_self_circular,ERS4600341_contig-140_167_self_circular,ERS4600340_contig-140_376_extended_partial,ERS4600334_contig-140_1336_extended_partial,ERS4600332_contig-140_983_extended_circular,ERS4600330_contig-140_43_self_circular,ERS4600335_contig-140_482_e…	11	67299	circular	Alinen_Mustajärvi	1	dsDNA,Siphoviridae,Phic31virus	0.9929559110373741,0.9942748783490464,0.9928890627669013	Bacteria,Enterobacteriaceae,Streptomyces	0.9960756146651407,0.9963702619137206,0.9967123026243025
SRR9214414_k141_1065065_extended_circular	SRR9214414_k141_1065065_extended_circular	1	68437	circular	Jiricka_pond	1	dsDNA,Siphoviridae,Lambdavirus	0.997676725780777,0.9983953265857184,0.9981623420633565	Bacteria,Enterobacteriaceae,Escherichia	0.9981719878448242,0.9987464622834427,0.998789884475172
SRR9214414_k141_644070_extended_circular	SRR9214414_k141_644070_extended_circular	1	68385	circular	Jiricka_pond	1	dsDNA,Siphoviridae,Lambdavirus	0.9977019482994417,0.9982613410845259,0.9981623420633565	Bacteria,Enterobacteriaceae,Escherichia	0.9981719878448242,0.9986789798288809,0.9987248245007189
ERS4600569_NODE_246_length_67434_cov_83.470694_self_circular	ERS4600570_NODE_116_length_62112_cov_15.297798_extended_partial,ERS4600569_NODE_246_length_67434_cov_83.470694_self_circular	2	67307	circular	Björntjärnan	1	dsDNA,Podoviridae,Bpp1virus	0.9757289307894088,0.9739847445684642,0.9423520919545296	Bacteria,Pseudomonadaceae,Pseudomonas	0.9870129050080902,0.9380061184092136,0.9465445563235042
SRR6754087_k141_2969008_extended_circular	SRR6754087_k141_2969008_extended_circular	1	68244	circular	Rimov	1	dsDNA,Podoviridae,Bpp1virus	0.9713864538259759,0.9837593809554585,0.9868581283991161	Bacteria,Flavobacteriaceae,Cellulophaga	0.9813836378704763,0.9932844733096667,0.9937564111183159
SRR9214416_k141_578197_extended_circular	SRR9214416_k141_578197_extended_circular	1	68201	circular	Jiricka_pond	1	dsDNA,Siphoviridae,Lambdavirus	0.9982988812411722,0.9985687195872616,0.9985700982471994	Bacteria,Enterobacteriaceae,Escherichia	0.9985587434389676,0.9990511557904036,0.9990739796969507
SRR6754101_k141_3257645_extended_circular	SRR6754101_k141_3257645_extended_circular	1	68169	circular	Rimov	1	dsDNA,Siphoviridae,Cba41virus	0.9851271214940699,0.9894309084059351,0.9905692606939569	Bacteria,Flavobacteriaceae,Cellulophaga	0.98998697659734,0.9946975150097338,0.9947518287274486
SRR6754086_k141_3438069_self_circular	SRR6754086_k141_3438069_self_circular,SRR6754096_k141_2613868_self_circular,SRR6754098_k141_2312208_self_circular	3	68166	circular	Rimov	1	dsDNA,Siphoviridae,T4virus	0.9616799878931911,0.9400990231668813,0.957987337517426	Bacteria,Bacillaceae,Bacillus	0.976172698212242,0.9612221277013431,0.9662772465751345
ERS4600330_contig-140_40_self_circular	ERS4600330_contig-140_40_self_circular	1	68131	circular	Alinen_Mustajärvi	1	dsDNA,Myoviridae,Vi1virus	0.994184808196758,0.9935119491422564,0.9669111367030158	Bacteria,Enterobacteriaceae,Pseudomonas	0.9966596945420103,0.9097759582508548,0.9179702155436954
SRR9214414_k141_1778314_extended_circular	SRR9214414_k141_1778314_extended_circular	1	68111	circular	Jiricka_pond	1	dsDNA,Siphoviridae,Lambdavirus	0.9976248794924109,0.9983259693851011,0.9982312197971137	Bacteria,Enterobacteriaceae,Escherichia	0.9981341015825408,0.9987362376691151,0.9987747038144663
ERS4600318_contig-140_210_self_circular	ERS4600318_contig-140_210_self_circular,ERS4600319_contig-140_171_self_circular	2	68088	circular	Alinen_Mustajärvi	1	dsDNA,Podoviridae,Cp8virus	0.9732963589893057,0.9868300133827871,0.9897206870140676	Bacteria,Synechococcaceae,Synechococcus	0.985462725442993,0.9943907765799074,0.9948125513702715
SRR6754087_k141_2079922_extended_circular	SRR6754087_k141_2079922_extended_circular,SRR6754093_k141_447669_extended_circular	2	68084	circular	Rimov	1	dsDNA,Myoviridae,Spo1virus	0.934083749971975,0.9615114825574522,0.9600426490927425	Bacteria,Bacillaceae,Bacillus	0.960382019811358,0.9606475043761349,0.9659367660421632
ERS4600320_contig-140_98_self_circular	ERS4600320_contig-140_98_self_circular,ERS4600321_contig-140_74_self_circular	2	68029	circular	Alinen_Mustajärvi	1	dsDNA,Siphoviridae,T4virus	0.9771245768221869,0.9687892597222244,0.9793587207476264	Bacteria,Clostridiaceae,Clostridium	0.9871328781719878,0.9816018289790109,0.9836352477592261
SRR6754103_k141_1042577	SRR6754103_k141_1042577	1	68024	high-quality	Rimov	1	dsDNA,Podoviridae,Bpp1virus	0.9978070421272112,0.998050116882646,0.997939178205983	Bacteria,Flavobacteriaceae,Cellulophaga	0.9982240814554639,0.9988487084267181,0.9988853057710366
ERS4600330_contig-140_41_self_circular	ERS4600330_contig-140_41_self_circular,ERS4600340_contig-140_148_self_circular,ERS4600339_contig-140_323_self_circular	3	67979	circular	Alinen_Mustajärvi	1	dsDNA,Myoviridae,T4virus	0.8652304777705535,0.7851881392881744,0.8976146263245188	Bacteria,Hominidae,Homo	0.9027491219069419,0.8605383054951167,0.8809771140696532
SRR6754086_k141_3731799_extended_partial	SRR6754086_k141_3731799_extended_partial,SRR6754092_k141_1028039_extended_partial,SRR6754101_k141_1314668_extended_partial	3	67913	high-quality	Rimov	1	dsDNA,Siphoviridae,Lambdavirus	0.9978420734031344,0.9982975959848486,0.9982725464373681	Bacteria,Enterobacteriaceae,Escherichia	0.998239867398082,0.9988364388895251,0.9988787997735913
ERR2814750_NODE_1107_length_10716_cov_10.479649_extended_partial	ERR2814750_NODE_1107_length_10716_cov_10.479649_extended_partial	1	67868	high-quality	Soyang	1	dsDNA,Podoviridae,Cba41virus	0.9939634105329238,0.9962673215667791,0.996514786671883	Bacteria,Flavobacteriaceae,Cellulophaga	0.996115079521686,0.9979428075972975,0.9981024174117841
ERS4600338_contig-140_2319_extended_partial	ERS4600338_contig-140_2319_extended_partial,ERS4600328_contig-140_108_extended_partial	2	67861	circular	Alinen_Mustajärvi	1	dsDNA,Myoviridae,Lambdavirus	0.997243739210367,0.9980217434823935,0.9979143822218304	Bacteria,Enterobacteriaceae,Escherichia	0.9979225699514582,0.9986626204459568,0.9987226558349038
ERS4600385_contig-140_44_self_circular	ERS4600385_contig-140_44_self_circular	1	67855	circular	SAS2	1	dsDNA,Myoviridae,Pbunavirus	0.9742534134475259,0.9607059932502834,0.971994313454301	Bacteria,Mycobacteriaceae,Mycobacterium	0.9848960101030033,0.9298325617157721,0.9416216849232184
SRR9302966_k141_2103233_extended_circular	SRR9302965_k141_1769859_extended_partial,SRR9302966_k141_2103233_extended_circular	2	67558	circular	Dianchi	1	dsDNA,Siphoviridae,Lambdavirus	0.9947607223729346,0.9969356727727274,0.996638766592646	Bacteria,Enterobacteriaceae,Escherichia	0.9969738348001105,0.9978691903741391,0.9980677187587425
ERS4600455_contig-140_2776_extended_circular	ERS4600455_contig-140_2776_extended_circular,ERS4600456_contig-140_2257_extended_circular	2	67828	circular	Lovojärvi	1	dsDNA,Podoviridae,Cba41virus	0.9721501356411004,0.9796499668188847,0.9844115912960585	Bacteria,Flavobacteriaceae,Cellulophaga	0.9819882394727495,0.9913540661246257,0.9920453337901989
SRR6754087_k141_2219501_extended_circular	SRR6754087_k141_2219501_extended_circular	1	67814	circular	Rimov	1	dsDNA,Siphoviridae,T4virus	0.9863307961347891,0.9746515194743985,0.9803588254417818	Bacteria,Synechococcaceae,Synechococcus	0.9924211689490509,0.9953396207895038,0.9956670057014224
SRR6754087_k141_649987_self_circular	SRR6754089_k141_1182340_extended_partial,SRR6754087_k141_649987_self_circular	2	67129	circular	Rimov	1	dsDNA,Podoviridae,Cba41virus	0.9920324866040401,0.9933590480408955,0.9946853940632904	Bacteria,Flavobacteriaceae,Cellulophaga	0.9956872804767355,0.99709007476238,0.9974843476544795
ERS4600502_contig-140_104_self_circular	ERS4600502_contig-140_104_self_circular	1	67745	circular	Loclat	1	dsDNA,Siphoviridae,Phic31virus	0.993940990516333,0.9939028715457355,0.9948920272645622	Bacteria,Enterobacteriaceae,Streptomyces	0.9959572200955049,0.9969571547761218,0.9972262764224821
SRR9214418_k141_1160454_extended_partial	SRR9214418_k141_1160454_extended_partial	1	67744	circular	Jiricka_pond	1	dsDNA,Siphoviridae,Lambdavirus	0.9974581306190167,0.9981935601839227,0.9980383621425934	Bacteria,Enterobacteriaceae,Escherichia	0.998015707012905,0.9986462610630327,0.9987031378425679
ERS4600472_contig-140_110_self_circular	ERS4600472_contig-140_110_self_circular	1	67681	circular	Loclat	1	dsDNA,Siphoviridae,Lambdavirus	0.997168071654373,0.9979902174821129,0.9978510147067737	Bacteria,Enterobacteriaceae,Escherichia	0.9979052054145783,0.9985276555368332,0.9985925358859976
SRR6754087_k141_1487295_self_circular	SRR6754087_k141_1487295_self_circular	1	67601	circular	Rimov	1	dsDNA,Siphoviridae,Lambdavirus	0.9974385131044997,0.9981115925831932,0.9980383621425934	Bacteria,Enterobacteriaceae,Escherichia	0.9980772721891156,0.998707608748998,0.9987378364956095
ERS4600466_contig-140_130_self_circular	ERS4600466_contig-140_130_self_circular	1	67588	circular	Loclat	1	dsDNA,Myoviridae,Cba41virus	0.9601554267650158,0.9427487834904642,0.9715342101928025	Bacteria,Bacillaceae,Bacillus	0.9763700224949682,0.9819740049405337,0.9839627162973067
SRR5338504_k141_2161378_self_circular	SRR5338504_k141_2161378_self_circular	1	67585	circular	Tous	1	dsDNA,Podoviridae,Bpp1virus	0.9968752101876556,0.9971736940748459,0.9964569293755269	Bacteria,Flavobacteriaceae,Cellulophaga	0.9978089111646079,0.9983088487902236,0.9984624159370914
SRR6754092_k141_212636_self_circular	SRR6754086_k141_342649_extended_circular,SRR6754092_k141_212636_self_circular,SRR6754088_k141_2117803_extended_circular,SRR6754100_NODE_479_length_60696_cov_3.019416_extended_partial,SRR6754101_k141_2388010_extended_circular,SRR6754095_k141_2089076_extended_circular,SRR6754094_k141_3590198,SRR6754103_k141_1089275_extended_circular	8	67052	circular	Rimov	1	dsDNA,Myoviridae,Avipoxvirus	0.88861035132166,0.8798528366306902,0.9125115025815375	Bacteria,Bacillaceae,Bacillus	0.9261707249694148,0.9393189588888707,0.9415371069564293
SRR6754097_k141_349789_extended_circular	SRR6754097_k141_349789_extended_circular	1	67574	circular	Rimov	1	dsDNA,Siphoviridae,Cba41virus	0.9600447279330987,0.971048097642328,0.9811357662785636	Bacteria,Flavobacteriaceae,Cellulophaga	0.9772035202652039,0.9906178938930423,0.9912147347830141
SRR6754086_k141_1718793_extended_partial	SRR6754086_k141_1718793_extended_partial,SRR6754092_k141_2982117_extended_partial	2	67556	circular	Rimov	1	dsDNA,Siphoviridae,Xp10virus	0.9541426585655673,0.8566024114237615,0.9231186735801544	Bacteria,Mycobacteriaceae,Mycobacterium	0.9737795493113383,0.914452696844275,0.9224029684697677
ERR3687821_contig-140_96_self_circular	ERR3687821_contig-140_96_self_circular,ERR3687822_contig-140_62_self_circular	2	67453	circular	Lake_Rotsee	1	dsDNA,Podoviridae,Bpp1virus	0.9234104208237114,0.8754076705911282,0.9362081981033827	Bacteria,Flavobacteriaceae,Cellulophaga	0.9471170922293698,0.963581968688141,0.9679731432425458
SRR9302960_k141_2288157_extended_circular	SRR9302960_k141_2288157_extended_circular	1	67442	circular	Fuxian	1	dsDNA,Siphoviridae,Nit1virus	0.9872612268233079,0.9885529092981209,0.9897785443104237	Bacteria,Flavobacteriaceae,Cellulophaga	0.993234144993883,0.9962168926988074,0.9964824240479014
SRR6754094_k141_3633293_self_circular	SRR6754088_k141_571922_extended_partial,SRR6754094_k141_3633293_self_circular,SRR6754092_k141_2085751_self_circular,SRR6754086_k141_1849035_extended_circular	4	55313	circular	Rimov	1	dsDNA,Siphoviridae,T4virus	0.9665213102257696,0.9754223301812588,0.9817308698982262	Bacteria,Synechococcaceae,Synechococcus	0.9800844547930069,0.992049339898899,0.9922838870298604
SRR6754086_k141_168974_self_circular	SRR6754086_k141_168974_self_circular,SRR6754094_k141_4613112_self_circular,SRR6754088_k141_3360443_self_circular	3	67317	circular	Rimov	1	dsDNA,Podoviridae,T4virus	0.9875765083066161,0.9881541053945715,0.984976388712868	Bacteria,Pseudomonadaceae,Pseudomonas	0.9925269347645921,0.992149541119309,0.9929344867743916
ERS4600474_contig-140_1307_extended_partial	ERS4600474_contig-140_1307_extended_partial	1	67301	high-quality	Loclat	1	dsDNA,Podoviridae,T4virus	0.9670257605990629,0.9762057512882312,0.9659330728836627	Bacteria,Synechococcaceae,Synechococcus	0.9815462330794428,0.9605677523843801,0.9671078455823193
ERS4600386_contig-140_1533_extended_circular	ERS4600386_contig-140_1533_extended_circular	1	67299	circular	SAS2	1	dsDNA,Myoviridae,Lambdavirus	0.9977762146043988,0.9982786803846803,0.9980879541108987	Bacteria,Enterobacteriaceae,Escherichia	0.9981719878448242,0.9988691576553732,0.9989026550975574
ERS4600483_contig-140_82	ERS4600483_contig-140_82	1	67282	high-quality	Loclat	1	dsDNA,Siphoviridae,Lambdavirus	0.9971610653991884,0.9979665729819025,0.9977793818636662	Bacteria,Enterobacteriaceae,Escherichia	0.9979367772998146,0.998499026616716,0.9985838612227371
SRR8894380_k141_5122705	SRR8894380_k141_5122705	1	67250	high-quality	Fuxian	1	dsDNA,Siphoviridae,Lambdavirus	0.9978070421272112,0.998377987285564,0.9983910161394306	Bacteria,Enterobacteriaceae,Escherichia	0.9981719878448242,0.9988548431953147,0.9988853057710366
SRR9214415_k141_1628953_extended_circular	SRR9214415_k141_1628953_extended_circular	1	67199	circular	Jiricka_pond	1	dsDNA,Podoviridae,Bpp1virus	0.9894555859471336,0.9932455544398854,0.9937762079776946	Bacteria,Flavobacteriaceae,Cellulophaga	0.9938261178420617,0.9973313756605101,0.9976166362692008
SRR6754093_k141_566802_self_circular	SRR6754093_k141_566802_self_circular,SRR6754087_k141_1988277_extended_circular	2	67185	circular	Rimov	1	dsDNA,Siphoviridae,Cba41virus	0.9767798690671031,0.9758778808853131,0.9772813682975078	Bacteria,Enterobacteriaceae,Bacillus	0.9863388452582975,0.984182521635284,0.9845656053939056
SRR9214415_k141_1320165_extended_circular	SRR9214415_k141_1320165_extended_circular	1	67163	circular	Jiricka_pond	1	dsDNA,Siphoviridae,Lambdavirus	0.9974987668990875,0.9979697255819305,0.9976388712868014	Bacteria,Enterobacteriaceae,Escherichia	0.9980204427956905,0.998499026616716,0.9985947045518127
SRR6754097_k141_905916_extended_partial	SRR6754097_k141_905916_extended_partial,SRR6754086_k141_1873675_extended_partial	2	67145	circular	Rimov	1	dsDNA,Siphoviridae,Lambdavirus	0.9967701163598861,0.9977285516797841,0.9976306059587505	Bacteria,Enterobacteriaceae,Escherichia	0.9977331386400411,0.9982393214127963,0.9983843439677476
ERS4600504_contig-140_122_self_circular	ERS4600504_contig-140_122_self_circular,ERS4600505_contig-140_158_self_circular	2	67089	circular	Mekkojärvi	1	dsDNA,Myoviridae,Pbunavirus	0.9959293657377306,0.9962452533665828,0.9738347265002948	Bacteria,Enterobacteriaceae,Pseudomonas	0.9974474130786535,0.9762339064570484,0.9759234721207166
SRR9302963_k141_697562_extended_partial	SRR9302963_k141_697562_extended_partial	1	67055	high-quality	Xingyun	1	dsDNA,Podoviridae,Bpp1virus	0.9977453870815864,0.9982187809841472,0.9979749946275368	Bacteria,Flavobacteriaceae,Cellulophaga	0.9981846165989187,0.9987362376691151,0.9987616918195756
ERS4600464_contig-140_3969_extended_circular	ERS4600464_contig-140_3969_extended_circular	1	67051	circular	Loclat	1	dsDNA,Siphoviridae,Lambdavirus	0.9970475640651975,0.9976986019795175,0.9975479526782418	Bacteria,Enterobacteriaceae,Escherichia	0.9978909980662221,0.9985460598426228,0.998622897207409
SRR6754087_k141_3574685_self_circular	SRR6754087_k141_3574685_self_circular	1	67049	circular	Rimov	1	dsDNA,Podoviridae,Bpp1virus	0.9781068537990718,0.9879681019929161,0.9834390376954061	Bacteria,Flavobacteriaceae,Bordetella	0.9874722759382769,0.9908080717195348,0.9887077571007541
ERS4600385_contig-140_46_self_circular	ERS4600385_contig-140_46_self_circular,ERS4600386_contig-140_35_self_circular	2	66993	circular	SAS2	1	dsDNA,Siphoviridae,Phicbkvirus	0.9387387059166423,0.9603860043474355,0.9710768620406544	Bacteria,Mycobacteriaceae,Mycobacterium	0.956953313074707,0.9821703175356226,0.9847325926616686
SRR6754103_k141_343009_self_circular	SRR6754103_k141_343009_self_circular	1	66993	circular	Rimov	1	dsDNA,Siphoviridae,Lambdavirus	0.9973488330381365,0.9980721850828425,0.998024586595842	Bacteria,Enterobacteriaceae,Escherichia	0.9980551718694503,0.9986135422971846,0.9986749451869715
SRR6754103_k141_520810_extended_circular	SRR6754103_k141_520810_extended_circular	1	66991	circular	Rimov	1	dsDNA,Myoviridae,Spo1virus	0.9420708808824518,0.9694686450282709,0.965090009422474	Bacteria,Bacillaceae,Bacillus	0.9661533604325349,0.9706103685768973,0.971443008546712
SRR6754092_k141_2031001_extended_circular	SRR6754086_k141_3295577_extended_partial,SRR6754092_k141_2031001_extended_circular,SRR6754088_k141_2462580_extended_circular	3	65820	circular	Rimov	1	dsDNA,Siphoviridae,Lambdavirus	0.9970237427975697,0.9978940631812572,0.9978151982852199	Bacteria,Enterobacteriaceae,Escherichia	0.9979115197916255,0.9985746887627399,0.9986619331920809
SRR6754095_k141_790280_self_circular	SRR6754095_k141_790280_self_circular	1	66893	circular	Rimov	1	dsDNA,Podoviridae,P12002virus	0.9979373584736453,0.9983543427853536,0.9984764245292895	Bacteria,Flavobacteriaceae,Cellulophaga	0.9983487904021469,0.9989714037986487,0.9989807270669012
SRR6754089_k141_1979780_extended_circular	SRR6754089_k141_1979780_extended_circular,SRR6754099_k141_227013_extended_circular	2	66862	circular	Rimov	1	dsDNA,Siphoviridae,Lambdavirus	0.9976010582247831,0.9981462711835019,0.9979832599555877	Bacteria,Enterobacteriaceae,Escherichia	0.9980851651604247,0.9986299016801087,0.9986944631793074
ERR2814750_NODE_14_length_62793_cov_11.918377_extended_partial	ERR2814750_NODE_14_length_62793_cov_11.918377_extended_partial,ERR2814751_NODE_35_length_61146_cov_7.405267_extended_partial	2	66852	high-quality	Soyang	1	dsDNA,Siphoviridae,Lambdavirus	0.9970405578100128,0.9978893342812151,0.9978399942693725	Bacteria,Enterobacteriaceae,Escherichia	0.9979115197916255,0.998503116462447,0.9986055478808882
ERR2814726_NODE_686_length_11499_cov_19.407668_extended_circular	ERR2814726_NODE_686_length_11499_cov_19.407668_extended_circular,ERR2814725_NODE_189_length_26921_cov_33.649250_extended_partial	2	66850	circular	Soyang	1	dsDNA,Siphoviridae,Lambdavirus	0.997697744546331,0.9980201671823795,0.9978372391600223	Bacteria,Enterobacteriaceae,Escherichia	0.9981562019022061,0.9985828684542019,0.9986619331920809
SRR6754093_k141_300801_extended_partial	SRR6754093_k141_300801_extended_partial	1	66838	high-quality	Rimov	1	dsDNA,Siphoviridae,Lambdavirus	0.997413290585835,0.9983133589849889,0.99819540337556	Bacteria,Enterobacteriaceae,Escherichia	0.9981056868858281,0.9987750912035598,0.9987877158093569
SRR6754089_k141_1896557_extended_circular	SRR6754089_k141_1896557_extended_circular	1	66758	circular	Rimov	1	dsDNA,Podoviridae,Bcep22virus	0.9763973275340224,0.970234726835089,0.9561138631592287	Bacteria,Enterobacteriaceae,Mycobacterium	0.9857816014838786,0.948719469301618,0.9429836070551036
SRR9302965_k141_239440_self_circular	SRR9302965_k141_239440_self_circular	1	66716	circular	Dianchi	1	dsDNA,Siphoviridae,Cba41virus	0.9830224424366074,0.9878987447922988,0.9893019103928234	Bacteria,Flavobacteriaceae,Cellulophaga	0.9908788823552627,0.9957608748997988,0.9959901369078729
ERS4600333_contig-140_3737_extended_circular	ERS4600339_contig-140_2420_extended_partial,ERS4600337_contig-140_264_extended_partial,ERS4600332_contig-140_1021_extended_partial,ERS4600329_contig-140_243_extended_partial,ERS4600330_contig-140_1261_extended_partial,ERS4600333_contig-140_3737_extended_circular,ERS4600340_contig-140_2608_extended_circular,ERS4600338_contig-140_1820_extended_circular,ERS4600336_contig-140_3548_extended_circular,E…	10	66688	circular	Alinen_Mustajärvi	1	dsDNA,Siphoviridae,Lambdavirus	0.9975001681501244,0.9980658798827863,0.9978014227384685	Bacteria,Enterobacteriaceae,Escherichia	0.9981293657997553,0.9985174309225056,0.998622897207409
ERS4600472_contig-140_114_self_circular	ERS4600473_contig-140_66_extended_circular,ERS4600472_contig-140_114_self_circular,ERS4600471_contig-140_103_self_circular,ERS4600470_contig-140_57_self_circular	4	66694	circular	Loclat	1	dsDNA,Siphoviridae,Lambdavirus	0.9970769903369728,0.9980674561828003,0.9978923413470281	Bacteria,Enterobacteriaceae,Escherichia	0.9979099411973638,0.9985358352282951,0.9986315718706694
SRR9214416_k141_725692_self_circular	SRR9214416_k141_725692_self_circular	1	66683	circular	Jiricka_pond	1	dsDNA,Siphoviridae,Lambdavirus	0.9964828598973163,0.9977190938796999,0.9972724417432128	Bacteria,Enterobacteriaceae,Escherichia	0.9974142625991554,0.998065502969228,0.9981978387076487
SRR6754101_k141_3428280_self_circular	SRR6754101_k141_3428280_self_circular	1	66662	circular	Rimov	1	dsDNA,Podoviridae,Bpp1virus	0.9971750779095576,0.9973202899761506,0.9970355023390879	Bacteria,Flavobacteriaceae,Cellulophaga	0.9979273057342437,0.998503116462447,0.9985925358859976
SRR6754094_k141_4058469_self_circular	SRR6754094_k141_4058469_self_circular	1	66607	circular	Rimov	1	dsDNA,Podoviridae,Bpp1virus	0.9975197856646414,0.9980343538825057,0.9977435654421124	Bacteria,Flavobacteriaceae,Cellulophaga	0.9981262086112317,0.998499026616716,0.9985773552252919
ERS4600472_contig-140_3811_extended_partial	ERS4600472_contig-140_3811_extended_partial,ERS4600473_contig-140_805_extended_partial,ERS4600468_contig-140_575_extended_partial	3	66602	high-quality	Loclat	1	dsDNA,Siphoviridae,Lambdavirus	0.9975001681501244,0.9981462711835019,0.9979997906116894	Bacteria,Enterobacteriaceae,Escherichia	0.9981025296973045,0.9986421712173017,0.9986749451869715
ERR3687821_contig-140_100_self_circular	ERR3687821_contig-140_100_self_circular,ERR3687822_contig-140_65_self_circular	2	66589	circular	Lake_Rotsee	1	dsDNA,Podoviridae,Bpp1virus	0.9973292155236195,0.9978089429804996,0.9976388712868014	Bacteria,Flavobacteriaceae,Cellulophaga	0.9980235999842141,0.9986626204459568,0.9987139811716433
SRR6475631_k141_3763665_extended_circular	SRR6475631_k141_3763665_extended_circular	1	66571	circular	Zurich	1	dsDNA,Siphoviridae,T4virus	0.9453091720287873,0.9339025878117331,0.9636683729977242	Bacteria,Enterobacteriaceae,Synechococcus	0.9657366115474171,0.9648641353248155,0.9690336208261315
SRR6754103_k141_433039_extended_circular	SRR6754103_k141_433039_extended_circular,SRR6754101_k141_3104273_extended_partial	2	66564	circular	Rimov	1	dsDNA,Siphoviridae,Ampullavirus	0.8679517072842634,0.848222800549183,0.8476396978196065	Bacteria,Bacillaceae,Bacillus	0.9085836062985911,0.9066819899553389,0.9137109558828314
SRR6754086_k141_3685307_self_circular	SRR6754086_k141_3685307_self_circular,SRR6754088_k141_1589384_self_circular,SRR6754092_k141_1650611_self_circular	3	66511	circular	Rimov	1	dsDNA,Myoviridae,Nit1virus	0.985747875703428,0.9880484932936315,0.9899934428397463	Bacteria,Synechococcaceae,Synechococcus	0.9898054382572319,0.9946954700868683,0.9952441158674772
SRR6754100_NODE_843_length_45254_cov_25.226383_extended_circular	SRR6754100_NODE_843_length_45254_cov_25.226383_extended_circular,SRR6754098_k141_2136176_extended_circular,SRR6754092_k141_2592830_extended_circular,SRR6754086_k141_2890412_extended_circular,SRR6754088_k141_452833_extended_partial,SRR6754097_k141_1355886_extended_partial	6	66506	circular	Rimov	1	dsDNA,Podoviridae,Bpp1virus	0.979028876981369,0.9820774688404895,0.9860784324529841	Bacteria,Flavobacteriaceae,Cellulophaga	0.9875117407948222,0.9932946979239943,0.9935005085521337
ERS4600317_contig-140_2_self_circular	ERS4600317_contig-140_2_self_circular	1	66488	circular	B1_2	1	dsDNA,Myoviridae,Pbunavirus	0.9815160975719122,0.978202923406006,0.9795130068712428	Bacteria,Pseudomonadaceae,Pseudomonas	0.9901164213268084,0.971512179560587,0.974678657942847
SRR9214415_k141_1371597_extended_circular	SRR9214415_k141_1371597_extended_circular	1	66484	circular	Jiricka_pond	1	dsDNA,Siphoviridae,Lambdavirus	0.9967897338744031,0.9978562319809204,0.9975479526782418	Bacteria,Enterobacteriaceae,Escherichia	0.9977757606851099,0.9984765324651954,0.9985643432304012
SRR6754103_k141_2050582_self_circular	SRR6754103_k141_2050582_self_circular	1	66467	circular	Rimov	1	dsDNA,Siphoviridae,Lambdavirus	0.9974357106024259,0.9980816428829267,0.9977242796766603	Bacteria,Enterobacteriaceae,Escherichia	0.9981277872054936,0.998619677065781,0.9986901258476772
SRR9302961_k141_2829903_extended_circular	SRR9302961_k141_2829903_extended_circular	1	66432	circular	Erhai	1	dsDNA,Podoviridae,Bpp1virus	0.9968135551420308,0.9969230623726153,0.9962806023771084	Bacteria,Flavobacteriaceae,Cellulophaga	0.9977694463080626,0.9983190734045512,0.9984710906003518
ERR2814753_NODE_66_length_62169_cov_10.079366_self_circular	ERR2814726_NODE_393_length_16098_cov_12.810219_extended_partial,ERR2814751_NODE_581_length_16927_cov_12.713810_extended_circular,ERR2814753_NODE_66_length_62169_cov_10.079366_self_circular,ERR2814752_NODE_50_length_62169_cov_38.811402_self_circular	4	62042	circular	Soyang	1	dsDNA,Siphoviridae,Lambdavirus	0.9981363361208887,0.9985498039870933,0.9986692821838099	Bacteria,Enterobacteriaceae,Escherichia	0.9984150913611429,0.9989366401099351,0.9989655464061954
ERS4600549_contig-140_109_self_circular	ERS4600549_contig-140_109_self_circular	1	66364	circular	Mekkojärvi	1	dsDNA,Siphoviridae,Lambdavirus	0.9851467390085868,0.987474720088525,0.9888032356004209	Bacteria,Enterobacteriaceae,Escherichia	0.9903295315521528,0.9939470283180919,0.9943831555388809
SRR9214414_k141_696416_extended_partial	SRR9214414_k141_696416_extended_partial	1	66339	circular	Jiricka_pond	1	dsDNA,Siphoviridae,Lambdavirus	0.9967392888370737,0.9977900273803313,0.9978482595974234	Bacteria,Enterobacteriaceae,Escherichia	0.997692095189234,0.9985317453825642,0.9986380778681148
SRR9214414_k141_1670848	SRR9214414_k141_1670848	1	66337	high-quality	Jiricka_pond	1	dsDNA,Siphoviridae,Lambdavirus	0.9973488330381365,0.9982928670848065,0.9980631581267461	Bacteria,Enterobacteriaceae,Escherichia	0.9979699277793125,0.9987055638261325,0.9987334991639794
ERS4600385_contig-140_457_extended_circular	ERS4600385_contig-140_457_extended_circular	1	66323	circular	SAS2	1	dsDNA,Siphoviridae,Lambdavirus	0.997696343295294,0.998102134783109,0.9979584639714351	Bacteria,Enterobacteriaceae,Escherichia	0.9981719878448242,0.9986094524514535,0.9986814511844169
ERS4600385_contig-140_48_self_circular	ERS4600385_contig-140_48_self_circular,ERS4600386_contig-140_197_extended_partial	2	66321	circular	SAS2	1	dsDNA,Siphoviridae,Lambdavirus	0.9983661412909446,0.9987468414888468,0.9988593847289798	Bacteria,Enterobacteriaceae,Escherichia	0.9986029440782983,0.9992556480769546,0.9992669909544949
ERS4600477_contig-140_175_extended_partial	ERS4600477_contig-140_175_extended_partial,ERS4600476_contig-140_86_extended_partial	2	66291	circular	Loclat	1	dsDNA,Siphoviridae,Lambdavirus	0.9963973835840638,0.9975267852779884,0.9976691774896546	Bacteria,Enterobacteriaceae,Escherichia	0.9976052725048344,0.9982515909499894,0.9983973559626382
SRR9214416_k141_741875_extended_circular	SRR9214416_k141_741875_extended_circular	1	66257	circular	Jiricka_pond	1	dsDNA,Siphoviridae,Lambdavirus	0.9976571082662601,0.9982440017843717,0.9980659132360964	Bacteria,Enterobacteriaceae,Escherichia	0.998181459410395,0.9986912493660739,0.998726993166534
SRR9214415_k141_1581967_extended_partial	SRR9214415_k141_1581967_extended_partial	1	66253	high-quality	Jiricka_pond	1	dsDNA,Siphoviridae,Lambdavirus	0.9971078178597852,0.9975488534781848,0.997302747946066	Bacteria,Enterobacteriaceae,Escherichia	0.9979478274596472,0.9985174309225056,0.9986098852125184
ERS4600401_contig-140_55_extended_partial	ERS4600401_contig-140_55_extended_partial	1	66240	high-quality	SAS2	1	dsDNA,Siphoviridae,Lambdavirus	0.9966748312893752,0.9980280486824497,0.9976306059587505	Bacteria,Enterobacteriaceae,Escherichia	0.9977110383203757,0.9985910481456639,0.9986619331920809
ERR2814753_NODE_236_length_32639_cov_12.919599_extended_partial	ERR2814753_NODE_236_length_32639_cov_12.919599_extended_partial	1	66219	circular	Soyang	1	dsDNA,Siphoviridae,Lambdavirus	0.9974707418783489,0.9980658798827863,0.9979446884246835	Bacteria,Enterobacteriaceae,Escherichia	0.9980346501440467,0.9986094524514535,0.9986792825186017
SRR9302957_k141_762257_extended_partial	SRR9302957_k141_762257_extended_partial	1	66185	circular	Lugu	1	dsDNA,Podoviridae,Vp5virus	0.9659748223213686,0.9739027769677348,0.9269813368892611	Bacteria,Flavobacteriaceae,Cellulophaga	0.980864280358341,0.935098238094459,0.943345774246226
ERS4600385_contig-140_54_extended_partial	ERS4600385_contig-140_54_extended_partial	1	66184	high-quality	SAS2	1	dsDNA,Siphoviridae,Lambdavirus	0.9978448759052082,0.9984678363863637,0.9984902000760411	Bacteria,Enterobacteriaceae,Escherichia	0.9982493389636529,0.9988364388895251,0.9988007278042476
SRR9302959_k141_1959900_extended_circular	SRR9302959_k141_1959900_extended_circular	1	66182	circular	Fuxian	1	dsDNA,Myoviridae,Ranavirus	0.8745305809026299,0.9141483960359207,0.9453028140686904	Bacteria,Synechococcaceae,Synechococcus	0.9104542404988358,0.919922865509513,0.9297026976034074
SRR9214416_k141_147473	SRR9214416_k141_147473	1	66150	high-quality	Jiricka_pond	1	dsDNA,Siphoviridae,P12024virus	0.9900875501647871,0.993546627742565,0.9939635554135143	Bacteria,Flavobacteriaceae,Cellulophaga	0.9943644184853389,0.9967035843407986,0.9969139885451072
SRR9302962_k141_3071888_extended_partial	SRR9302962_k141_3071888_extended_partial	1	66145	high-quality	Erhai	1	dsDNA,Siphoviridae,Lambdavirus	0.9971484541398561,0.9980107093822953,0.9978372391600223	Bacteria,Enterobacteriaceae,Escherichia	0.9979115197916255,0.998503116462447,0.9986055478808882
ERS4600549_contig-140_908_extended_partial	ERS4600549_contig-140_908_extended_partial	1	66134	high-quality	Mekkojärvi	1	dsDNA,Siphoviridae,Lambdavirus	0.9973922718202811,0.9980958295830529,0.9979860150649379	Bacteria,Enterobacteriaceae,Escherichia	0.9980409645210939,0.9986483059858983,0.998705306508383
ERR3687823_contig-140_112_self_circular	ERR3687823_contig-140_112_self_circular	1	66129	circular	Lake_Rotsee	1	dsDNA,Siphoviridae,Lambdavirus	0.9972605542228101,0.9978562319809204,0.997597544646547	Bacteria,Enterobacteriaceae,Escherichia	0.9980251785784758,0.9985419699968917,0.9986402465339299
SRR6754087_k141_3574464_self_circular	SRR6754087_k141_3574464_self_circular,SRR6754089_k141_3223408_self_circular	2	66105	circular	Rimov	1	dsDNA,Siphoviridae,Alphabaculovirus	0.8952578862408358,0.8690315370343806,0.9269124591555039	Bacteria,Flavobacteriaceae,Cellulophaga	0.9298235920912428,0.932063572562043,0.9420944540709111
SRR6754088_k141_565403_extended_circular	SRR6754088_k141_565403_extended_circular,SRR6754100_NODE_450_length_62759_cov_12.611716_extended_circular,SRR6754092_k141_1883607_extended_partial,SRR6754094_k141_3178433_extended_circular,SRR6754086_k141_115335_extended_circular,SRR6754098_k141_1995038_extended_partial	6	66084	circular	Rimov	1	dsDNA,Podoviridae,Ascovirus	0.9570026119319328,0.9750455944779058,0.9606212220563034	Bacteria,Streptococcaceae,Lactococcus	0.9759374876672323,0.9357669278714806,0.9442783005467207
SRR6754087_k141_1417528_extended_circular	SRR6754087_k141_1417528_extended_circular,SRR6754089_k141_1861499_extended_circular	2	66073	circular	Rimov	1	dsDNA,Podoviridae,Bpp1virus	0.9979289509674237,0.9984741415864199,0.9982835668747693	Bacteria,Flavobacteriaceae,Cellulophaga	0.9983045897628162,0.9990082124102279,0.9990306063806486
ERS4600532_contig-140_325_extended_partial	ERS4600532_contig-140_325_extended_partial	1	66069	circular	Mekkojärvi	1	dsDNA,Podoviridae,Bpp1virus	0.9841756720399973,0.9858842333743697,0.9890016034736419	Bacteria,Flavobacteriaceae,Cellulophaga	0.9910777852322507,0.9948058959216058,0.9953070071761152
ERS4600504_contig-140_127_self_circular	ERS4600504_contig-140_127_self_circular	1	66062	circular	Mekkojärvi	1	dsDNA,Siphoviridae,Lambdavirus	0.997243739210367,0.9980674561828003,0.9979722395181865	Bacteria,Enterobacteriaceae,Escherichia	0.9978878408776984,0.9985419699968917,0.9986445838655601
ERR3687825_contig-140_142_self_circular	ERR3687827_contig-140_206_extended_circular,ERR3687825_contig-140_142_self_circular	2	66013	circular	Lake_Rotsee	1	dsDNA,Siphoviridae,Lambdavirus	0.9972885792435486,0.9980091330822812,0.9977986676291182	Bacteria,Enterobacteriaceae,Escherichia	0.9980409645210939,0.9985910481456639,0.9986706078553413
SRR9214416_k141_100952_extended_circular	SRR9214416_k141_100952_extended_circular	1	66005	circular	Jiricka_pond	1	dsDNA,Siphoviridae,Lambdavirus	0.9979149384570545,0.9984095132858447,0.9983910161394306	Bacteria,Enterobacteriaceae,Escherichia	0.9983203757054343,0.9989714037986487,0.9989677150720105
ERS4600569_NODE_257_length_66125_cov_6.877481_self_circular	ERS4600569_NODE_257_length_66125_cov_6.877481_self_circular	1	65998	circular	Björntjärnan	1	dsDNA,Myoviridae,Pbunavirus	0.9901225814407103,0.9760733420870528,0.9744077892451551	Bacteria,Enterobacteriaceae,Salmonella	0.9941465724772091,0.9592324177532023,0.9640868941018795
ERS4600472_contig-140_118_self_circular	ERS4600473_contig-140_2114_extended_partial,ERS4600472_contig-140_118_self_circular,ERS4600470_contig-140_718_extended_partial	3	65889	circular	Loclat	1	dsDNA,Siphoviridae,Lambdavirus	0.9969270564760218,0.9974889540776517,0.9972724417432128	Bacteria,Enterobacteriaceae,Escherichia	0.9977820750621571,0.9984008703191716,0.9985209699140991
ERS4600460_contig-140_76_self_circular	ERS4600461_contig-140_85_extended_circular,ERS4600460_contig-140_76_self_circular,ERS4600472_contig-140_548_extended_circular,ERS4600468_contig-140_70_self_circular,ERS4600470_contig-140_60_self_circular,ERS4600471_contig-140_108_self_circular,ERS4600469_contig-140_90_self_circular,ERS4600463_contig-140_60_self_circular,ERS4600473_contig-140_54_self_circular	9	65969	circular	Loclat	1	dsDNA,Podoviridae,Lambdavirus	0.9888376342398494,0.9915573371248603,0.9932114105608851	Bacteria,Synechococcaceae,Synechococcus	0.993980820079719,0.9970655356879938,0.9974084443509509
SRR6754094_k141_2260138_extended_circular	SRR6754086_k141_1843192_extended_partial,SRR9214416_k141_1050722_extended_partial,SRR6754094_k141_2260138_extended_circular	3	63895	circular	Rimov,Jiricka_pond	2	dsDNA,Siphoviridae,Lambdavirus	0.9971988991771854,0.9977931799803593,0.9975617282249932	Bacteria,Enterobacteriaceae,Escherichia	0.9979509846481708,0.9984315441621542,0.9985469939038804
SRR9214418_k141_1140687_extended_circular	SRR9214418_k141_1140687_extended_circular	1	65949	circular	Jiricka_pond	1	dsDNA,Siphoviridae,Lambdavirus	0.9970083290361634,0.997775840680205,0.9975920344278464	Bacteria,Enterobacteriaceae,Escherichia	0.9978531118039385,0.9984479035450783,0.9985578372329559
SRR6754098_k141_2312237_self_circular	SRR6754098_k141_2312237_self_circular	1	65926	circular	Rimov	1	dsDNA,Siphoviridae,T4virus	0.987580712059727,0.965351349391627,0.972782274728484	Bacteria,Enterobacteriaceae,Haloarcula	0.99344094084218,0.9796734667168354,0.9765393732122061
SRR6754098_k141_1955140_extended_partial	SRR6754098_k141_1955140_extended_partial,SRR6754096_k141_1855347_extended_partial	2	65924	circular	Rimov	1	dsDNA,Siphoviridae,Lambdavirus	0.9980816873304487,0.9985135490867706,0.9985590778097982	Bacteria,Enterobacteriaceae,Escherichia	0.9984135127668811,0.9989836733358418,0.9990002450592371
SRR6754087_k141_3228291_extended_circular	SRR6754087_k141_3228291_extended_circular	1	65919	circular	Rimov	1	dsDNA,Podoviridae,Cba41virus	0.9891851444970069,0.9900661573115888,0.9915555898413608	Bacteria,Flavobacteriaceae,Cellulophaga	0.9932215162397885,0.9964091154481654,0.996638567986589
ERS4600549_contig-140_112	ERS4600549_contig-140_112	1	65917	circular	Mekkojärvi	1	dsDNA,Siphoviridae,Lambdavirus	0.997885512185279,0.9983102063849608,0.9981871380475091	Bacteria,Enterobacteriaceae,Escherichia	0.9982998539800307,0.9987239681319221,0.998768197817021
ERS4600489_contig-140_273_extended_circular	ERS4600489_contig-140_273_extended_circular	1	65914	circular	Loclat	1	dsDNA,Siphoviridae,Lambdavirus	0.9974202968410196,0.9981368133834176,0.9979832599555877	Bacteria,Enterobacteriaceae,Escherichia	0.9980693792178066,0.9985440149197572,0.9986380778681148
SRR9214416_k141_416457_extended_circular	SRR9214416_k141_416457_extended_circular	1	65903	circular	Jiricka_pond	1	dsDNA,Siphoviridae,Lambdavirus	0.9965697374616057,0.997615058078774,0.997446013632281	Bacteria,Enterobacteriaceae,Escherichia	0.9976273728244998,0.9984090500106336,0.9985361505748048
SRR9302965_k141_498666_extended_partial	SRR9302965_k141_498666_extended_partial	1	65897	high-quality	Dianchi	1	dsDNA,Siphoviridae,Cba41virus	0.9931576911866915,0.9939091767457917,0.9940103922724693	Bacteria,Flavobacteriaceae,Cellulophaga	0.994976913058921,0.9970921196852455,0.9974301310091019
ERR3687821_contig-140_1186_extended_partial	ERR3687821_contig-140_1186_extended_partial,ERR3687822_contig-140_2108_extended_partial	2	65892	circular	Lake_Rotsee	1	dsDNA,Myoviridae,Lambdavirus	0.9972619554738471,0.9982250861842032,0.997977749736887	Bacteria,Enterobacteriaceae,Escherichia	0.9979209913571964,0.9986094524514535,0.9986814511844169
ERR3687829_contig-140_275_extended_circular	ERR3687829_contig-140_275_extended_circular	1	65883	circular	Lake_Rotsee	1	dsDNA,Iridoviridae,Prasinovirus	0.632816178283972,0.7984337883060607,0.7937442487092312	Bacteria,Bacillaceae,Bacillus	0.3747188128971151,0.6926276440852651,0.6506756478346957
SRR6754087_k141_2855619_self_circular	SRR6754087_k141_2855619_self_circular	1	65871	circular	Rimov	1	dsDNA,Podoviridae,Bpp1virus	0.9978224558886174,0.9983527664853397,0.9984929551853913	Bacteria,Flavobacteriaceae,Cellulophaga	0.9982777536603654,0.9989795834901107,0.9989720524036407
SRR6754087_k141_1163293_self_circular	SRR6754087_k141_1163293_self_circular	1	65859	circular	Rimov	1	dsDNA,Siphoviridae,Cp8virus	0.9725691097011412,0.9817921585379502,0.9858277175021076	Bacteria,Synechococcaceae,Synechococcus	0.9826102056119026,0.9908203412567278,0.9911756987983422
SRR6754089_k141_580467_extended_partial	SRR6754089_k141_580467_extended_partial	1	65856	high-quality	Rimov	1	dsDNA,Podoviridae,Bpp1virus	0.9968373764096585,0.9973801893766837,0.9971291760569977	Bacteria,Flavobacteriaceae,Cellulophaga	0.9978310114842732,0.9983088487902236,0.9983756693044872
SRR9302966_k141_1579210_extended_partial	SRR9302966_k141_1579210_extended_partial	1	65856	circular	Dianchi	1	dsDNA,Siphoviridae,Phicbkvirus	0.9713360087886465,0.9455861235157165,0.9353293182206401	Bacteria,Pseudomonadaceae,Pseudomonas	0.9839898969967245,0.9449424967690219,0.9518404382439879
SRR9214415_k141_1373413_self_circular	SRR9214415_k141_1373413_self_circular,SRR9214416_k141_465947_self_circular	2	65831	circular	Jiricka_pond	1	dsDNA,Podoviridae,P12024virus	0.9931534874335807,0.9925567113337548,0.993437329527609	Bacteria,Flavobacteriaceae,Cellulophaga	0.9949469197679467,0.9971984556742519,0.9975233836391514
ERS4600328_contig-140_24_self_circular	ERS4600333_contig-140_616_extended_partial,ERS4600339_contig-140_3255_extended_partial,ERS4600340_contig-140_526_extended_partial,ERS4600338_contig-140_1701_extended_partial,ERS4600336_contig-140_1077_extended_partial,ERS4600328_contig-140_24_self_circular,ERS4600332_contig-140_43_extended_circular,ERS4600341_contig-140_309_extended_circular,ERS4600334_contig-140_602_extended_circular	9	65582	circular	Alinen_Mustajärvi	1	dsDNA,Siphoviridae,Lambdavirus	0.9976851332869986,0.9983622242854238,0.9983111179682722	Bacteria,Enterobacteriaceae,Escherichia	0.9982146098898931,0.9988752924239698,0.9989048237633725
SRR6754102_k141_2054671_extended_circular	SRR6754102_k141_2054671_extended_circular	1	65803	circular	Rimov	1	dsDNA,Myoviridae,Phicbkvirus	0.950562462166222,0.9715020720463684,0.9742369724654372	Bacteria,Enterobacteriaceae,Bacillus	0.9721441256561032,0.9835608650841691,0.9854439150490227
SRR6754099_k141_1799510_extended_partial	SRR6754099_k141_1799510_extended_partial	1	65766	high-quality	Rimov	1	dsDNA,Podoviridae,Cba41virus	0.9947411048584176,0.9963035764671019,0.996600195061742	Bacteria,Flavobacteriaceae,Cellulophaga	0.9970496073246774,0.998065502969228,0.9982498866872112
ERS4600511_contig-140_346_extended_partial	ERS4600511_contig-140_346_extended_partial	1	65765	circular	Mekkojärvi	1	dsDNA,Siphoviridae,Lambdavirus	0.9971806829137053,0.9979602677818464,0.99800530083039	Bacteria,Enterobacteriaceae,Escherichia	0.9979525632424326,0.9986094524514535,0.9986836198502319
SRR6754089_k141_2248186_extended_circular	SRR6754089_k141_2248186_extended_circular,SRR6754087_k141_429390_extended_partial	2	65765	circular	Rimov	1	dsDNA,Siphoviridae,Lambdavirus	0.9965094836670179,0.9974889540776517,0.9972669315245122	Bacteria,Enterobacteriaceae,Escherichia	0.9976352657958089,0.9983272530960132,0.9984515726080159
SRR9214414_k141_1473041_self_circular	SRR9214415_k141_1613549_extended_partial,SRR9214414_k141_1473041_self_circular	2	65610	circular	Jiricka_pond	1	dsDNA,Siphoviridae,Lambdavirus	0.9970027240320157,0.9979303180815798,0.9978923413470281	Bacteria,Enterobacteriaceae,Escherichia	0.9978467974268913,0.9985746887627399,0.9986619331920809
ERS4600336_contig-140_340_self_circular	ERS4600336_contig-140_340_self_circular,ERS4600329_contig-140_277_extended_circular,ERS4600340_contig-140_163_self_circular,ERS4600330_contig-140_46_self_circular,ERS4600339_contig-140_347_self_circular	5	65743	circular	Alinen_Mustajärvi	1	dsDNA,Siphoviridae,Cp8virus	0.9629200950608704,0.9732044760615198,0.981976074630402	Bacteria,Pseudomonadaceae,Pseudomonas	0.9789447097359801,0.991382695044743,0.9907289536404309
ERS4600508_contig-140_78_self_circular	ERS4600508_contig-140_78_self_circular,ERS4600505_contig-140_202_extended_partial,ERS4600507_contig-140_153_extended_partial	3	65741	circular	Mekkojärvi	1	dsDNA,Siphoviridae,Lambdavirus	0.9952749815034864,0.9969939958732466,0.9969996859175341	Bacteria,Enterobacteriaceae,Escherichia	0.9971680018943131,0.9981472998838484,0.9982889226718831
ERS4600569_NODE_2049_length_15899_cov_5.515534_extended_partial	ERS4600569_NODE_2049_length_15899_cov_5.515534_extended_partial	1	65734	high-quality	Björntjärnan	1	dsDNA,Podoviridae,Kpp25virus	0.98038668923615,0.9801244331231075,0.979267802139067	Bacteria,Pseudomonadaceae,Pseudomonas	0.9891203283476064,0.9929470610368577,0.9936197851719644
SRR8894378_k141_31416_self_circular	SRR8894378_k141_31416_self_circular,SRR8894379_k141_2363891_self_circular,SRR8894382_k141_2058029_self_circular,SRR8894381_k141_2760600_self_circular	4	65714	circular	Fuxian	1	dsDNA,Myoviridae,T4virus	0.8742951707284263,0.8585554471411435,0.9113956832946699	Bacteria,Enterobacteriaceae,Pseudomonas	0.9244090137732349,0.884997627889476,0.8708754687028993
ERS4600549_contig-140_1916_extended_partial	ERS4600549_contig-140_1916_extended_partial	1	65695	circular	Mekkojärvi	1	dsDNA,Siphoviridae,Lambdavirus	0.9977215658139587,0.998374834685536,0.9982945873121705	Bacteria,Enterobacteriaceae,Escherichia	0.9982240814554639,0.9988630228867768,0.9989026550975574
SRR6754093_k141_267724_extended_partial	SRR6754093_k141_267724_extended_partial	1	65691	high-quality	Rimov	1	dsDNA,Siphoviridae,Lambdavirus	0.9974343093513889,0.9980816428829267,0.997939178205983	Bacteria,Enterobacteriaceae,Escherichia	0.9980267571727377,0.9985562844569503,0.9986489211971903
ERS4600313_contig-140_871_extended_partial	ERS4600313_contig-140_871_extended_partial	1	65673	high-quality	SAS2	1	dsDNA,Siphoviridae,Lambdavirus	0.9972913817456225,0.9977916036803453,0.9975727486623944	Bacteria,Enterobacteriaceae,Escherichia	0.9979099411973638,0.998503116462447,0.9985643432304012
ERS4600385_contig-140_486_extended_circular	ERS4600386_contig-140_329_extended_partial,ERS4600385_contig-140_486_extended_circular	2	65582	circular	SAS2	1	dsDNA,Siphoviridae,Lambdavirus	0.997263356724884,0.9980989821830809,0.9980466274706443	Bacteria,Enterobacteriaceae,Escherichia	0.997916255574411,0.9986135422971846,0.9986814511844169
SRR6754100_NODE_415_length_65433_cov_6.661608_extended_circular	SRR6754100_NODE_415_length_65433_cov_6.661608_extended_circular,SRR6754098_k141_540622	2	65665	circular	Rimov	1	dsDNA,Siphoviridae,Lambdavirus	0.9976501020110755,0.9979555388818043,0.9978758106909263	Bacteria,Enterobacteriaceae,Escherichia	0.9981577804964679,0.9985767336856054,0.9986619331920809
SRR6754102_k141_867336_extended_circular	SRR6754102_k141_867336_extended_circular	1	65657	circular	Rimov	1	dsDNA,Podoviridae,T4virus	0.9588004170123086,0.9644039930831956,0.9765925909599352	Bacteria,Flavobacteriaceae,Cellulophaga	0.9764284304826552,0.9855117214978651,0.9870010171042672
ERS4600463_contig-140_61_self_circular	ERS4600460_contig-140_933_extended_circular,ERS4600463_contig-140_61_self_circular,ERS4600461_contig-140_2341_extended_circular	3	65588	circular	Loclat	1	dsDNA,Myoviridae,T4virus	0.9728339461471202,0.9703702886362956,0.9780280029314363	Bacteria,Synechococcaceae,Synechococcus	0.9833679308575713,0.9894195690938538,0.9899482339469935
ERS4600481_contig-140_76_self_circular	ERS4600489_contig-140_126_extended_circular,ERS4600482_contig-140_1341_extended_partial,ERS4600481_contig-140_76_self_circular	3	65579	circular	Loclat	1	dsDNA,Siphoviridae,Lambdavirus	0.9968009438826985,0.9979050972813553,0.9977215245673101	Bacteria,Enterobacteriaceae,Escherichia	0.9977899680334662,0.9985174309225056,0.9986055478808882
SRR6754087_k141_461427_extended_partial	SRR6754087_k141_461427_extended_partial	1	65563	high-quality	Rimov	1	dsDNA,Podoviridae,Bpp1virus	0.9967028563101137,0.9969435542727977,0.9965671337495385	Bacteria,Flavobacteriaceae,Cellulophaga	0.9976984095662812,0.9982066026469482,0.9983583199779663
SRR6754102_k141_2326562_self_circular	SRR6754102_k141_2326562_self_circular	1	65560	circular	Rimov	1	dsDNA,Siphoviridae,Lambdavirus	0.9969452727395018,0.9978704186810468,0.9975699935530441	Bacteria,Enterobacteriaceae,Escherichia	0.9978720549350804,0.9984785773880609,0.9985816925569221
SRR9214416_k141_204530_extended_circular	SRR9214416_k141_204530_extended_circular	1	65560	circular	Jiricka_pond	1	dsDNA,Siphoviridae,Lambdavirus	0.9973432280339888,0.998106863683151,0.997977749736887	Bacteria,Enterobacteriaceae,Escherichia	0.9980614862464975,0.9986605755230913,0.9987139811716433
ERS4600458_contig-140_248_self_circular	ERS4600458_contig-140_248_self_circular,ERS4600459_contig-140_167_self_circular	2	65557	circular	Lovojärvi	1	dsDNA,Myoviridae,Bxz1virus	0.9589643633836289,0.9351841197231386,0.9578385616125104	Bacteria,Bacillaceae,Bacillus	0.9749177157741031,0.9797000507140871,0.9822256149794085
ERS4600482_contig-140_178_extended_partial	ERS4600482_contig-140_178_extended_partial,ERS4600481_contig-140_194_extended_partial	2	65538	high-quality	Loclat	1	dsDNA,Podoviridae,Alphabaculovirus	0.9590890747259153,0.9749021511766292,0.9535020194951538	Bacteria,Enterobacteriaceae,Staphylococcus	0.9751971269584435,0.954551589314051,0.9490710519981003
ERR3687830_contig-140_84_self_circular	ERR3687826_contig-140_1599_extended_partial,ERR3687829_contig-140_294_extended_circular,ERR3687828_contig-140_277_extended_circular,ERR3687824_contig-140_206_extended_circular,ERR3687830_contig-140_84_self_circular	5	64680	circular	Lake_Rotsee	1	dsDNA,Siphoviridae,Lambdavirus	0.9973642467995426,0.9981431185834737,0.9979722395181865	Bacteria,Enterobacteriaceae,Escherichia	0.9980693792178066,0.9985460598426228,0.9986489211971903
SRR9214416_k141_230790_extended_circular	SRR9214416_k141_230790_extended_circular	1	65494	circular	Jiricka_pond	1	dsDNA,Podoviridae,Bpp1virus	0.9972409367082932,0.9975835320784935,0.9970878494167433	Bacteria,Flavobacteriaceae,Cellulophaga	0.9979399344883382,0.9985419699968917,0.9986142225441487
DRR125122_contig-140_17_self_circular	DRR125122_contig-140_17_self_circular	1	65488	circular	Biwa	1	dsDNA,Siphoviridae,Cba41virus	0.9850808802098514,0.9885670959982471,0.986191391936346	Bacteria,Flavobacteriaceae,Cellulophaga	0.9912009155846718,0.9923990217089012,0.9931079800395999
ERS4600468_contig-140_75	ERS4600468_contig-140_75,ERS4600469_contig-140_361_extended_partial,ERS4600471_contig-140_148_extended_partial,ERS4600470_contig-140_296_extended_partial	4	65484	high-quality	Loclat	1	dsDNA,Siphoviridae,Lambdavirus	0.9979289509674237,0.9984757178864339,0.9985480573723972	Bacteria,Enterobacteriaceae,Escherichia	0.9983045897628162,0.9989816284129762,0.9989959077276069
SRR9302964_k141_1329274_extended_partial	SRR9302964_k141_1329274_extended_partial	1	65459	high-quality	Xingyun	1	dsDNA,Podoviridae,Bcep22virus	0.9899922650942762,0.9928577846364343,0.9914123241551457	Bacteria,Burkholderiaceae,Pseudomonas	0.9942333951616086,0.9953191715608487,0.9953417058291568
SRR6754102_k141_2691482_extended_partial	SRR6754102_k141_2691482_extended_partial	1	65442	circular	Rimov	1	dsDNA,Siphoviridae,Cba41virus	0.9513513665000112,0.9588207384335046,0.9728952342118459	Bacteria,Flavobacteriaceae,Cellulophaga	0.9715205809226883,0.9789597886367726,0.9805622482992238
SRR8894380_k141_1038610_self_circular	SRR8894380_k141_1038610_self_circular	1	65435	circular	Fuxian	1	dsDNA,Podoviridae,T4virus	0.9756644732417102,0.9744733975728133,0.9613430607060794	Bacteria,Enterobacteriaceae,Synechococcus	0.9864746043648132,0.9688701392183486,0.9728483039948993
ERR2814751_NODE_28_length_65528_cov_21.639134_self_circular	ERR2814751_NODE_28_length_65528_cov_21.639134_self_circular	1	65431	circular	Soyang	1	dsDNA,Siphoviridae,Lambdavirus	0.9974819518866443,0.9983054774849187,0.9981733625007576	Bacteria,Enterobacteriaceae,Escherichia	0.9981577804964679,0.9987178333633255,0.9987465111588699
SRR5338504_k141_2295212_extended_circular	SRR5338504_k141_2295212_extended_circular	1	65421	circular	Tous	1	dsDNA,Podoviridae,Bpp1virus	0.9868870927964487,0.984818654564886,0.9666686870801902	Bacteria,Enterobacteriaceae,Bacillus	0.9921575437073287,0.9735346082745758,0.9771834669592919
ERS4600471_contig-140_1690_extended_partial	ERS4600471_contig-140_1690_extended_partial	1	65418	circular	Loclat	1	dsDNA,Siphoviridae,Lambdavirus	0.9972045041813331,0.9982440017843717,0.9980466274706443	Bacteria,Enterobacteriaceae,Escherichia	0.9980235999842141,0.9986626204459568,0.9987183185032736
SRR7054680_k141_1680729_extended_partial	SRR7054680_k141_1680729_extended_partial	1	65408	circular	Zurich	1	dsDNA,Siphoviridae,T4virus	0.962360995897137,0.9753624307807256,0.9782236156953069	Bacteria,Enterobacteriaceae,Bacillus	0.9785863688385493,0.9807368266069004,0.9822386269742991
ERS4600570_NODE_4568_length_10952_cov_43.076952_extended_circular	ERS4600570_NODE_4568_length_10952_cov_43.076952_extended_circular	1	65407	circular	Björntjärnan	1	dsDNA,Myoviridae,N4virus	0.9503718920252001,0.945720109016909,0.9710575762752024	Bacteria,Enterobacteriaceae,Achromobacter	0.9604183274793796,0.972391496392756,0.9754745582969901
ERS4600470_contig-140_320_extended_partial	ERS4600470_contig-140_320_extended_partial,ERS4600472_contig-140_2127_extended_partial	2	65403	high-quality	Loclat	1	dsDNA,Siphoviridae,Lambdavirus	0.9969186489698002,0.9978924868812431,0.9976085650839481	Bacteria,Enterobacteriaceae,Escherichia	0.9978452188326296,0.9985010715395816,0.9985925358859976
SRR6754102_k141_654574_extended_partial	SRR6754102_k141_654574_extended_partial	1	65397	circular	Rimov	1	dsDNA,Siphoviridae,Lambdavirus	0.9976501020110755,0.9983054774849187,0.9983221384056733	Bacteria,Enterobacteriaceae,Escherichia	0.998140415959588,0.9987975853550805,0.9988115711333231
SRR6754097_k141_1085218_extended_partial	SRR6754097_k141_1085218_extended_partial	1	65380	high-quality	Rimov	1	dsDNA,Siphoviridae,Lambdavirus	0.9973838643140596,0.9982912907847925,0.9980356070332431	Bacteria,Enterobacteriaceae,Escherichia	0.9980283357669995,0.998503116462447,0.9985925358859976
SRR9302958_k141_545069_self_circular	SRR9302958_k141_545069_self_circular	1	65353	circular	Lugu	1	dsDNA,Siphoviridae,Betabaculovirus	0.9172897562944197,0.8797330378296241,0.9212672400967594	Bacteria,Enterobacteriaceae,Synechococcus	0.9484952050199298,0.9379427258003828,0.9452281761737361
SRR5896115_k141_58884_extended_circular	SRR5896115_k141_58884_extended_circular	1	65343	circular	Baikal	1	dsDNA,Podoviridae,Bpp1virus	0.9969172477187633,0.9975835320784935,0.9974019318826765	Bacteria,Flavobacteriaceae,Cellulophaga	0.9978625833695095,0.9985767336856054,0.9986489211971903
SRR8894380_k141_1086762_extended_partial	SRR8894380_k141_1086762_extended_partial	1	65336	circular	Fuxian	1	dsDNA,Myoviridae,Cp8virus	0.9469108019639935,0.9496829272521781,0.9707434938092693	Bacteria,Flavobacteriaceae,Bacillus	0.9431058842101109,0.9720090958169058,0.971525417847686
ERS4600483_contig-140_91_self_circular	ERS4600483_contig-140_91_self_circular	1	65307	circular	Loclat	1	dsDNA,Siphoviridae,Lambdavirus	0.9970867990942314,0.9977080597796018,0.9975314220221401	Bacteria,Enterobacteriaceae,Escherichia	0.9979067840088401,0.9984274543164232,0.9985621745645861
ERS4600401_contig-140_352_extended_partial	ERS4600401_contig-140_352_extended_partial	1	65296	circular	SAS2	1	dsDNA,Siphoviridae,Lambdavirus	0.9976108669820416,0.9982282387842313,0.9980631581267461	Bacteria,Enterobacteriaceae,Escherichia	0.9981577804964679,0.9986053626057225,0.9986749451869715
ERS4600472_contig-140_123_self_circular	ERS4600472_contig-140_123_self_circular	1	65230	circular	Loclat	1	dsDNA,Siphoviridae,Lambdavirus	0.9972675604779948,0.9980721850828425,0.9979061168937795	Bacteria,Enterobacteriaceae,Escherichia	0.9980141284186432,0.998603317682857,0.9986792825186017
ERS4600570_NODE_185_length_52162_cov_4.926492_extended_partial	ERS4600570_NODE_185_length_52162_cov_4.926492_extended_partial	1	65217	circular	Björntjärnan	1	dsDNA,Siphoviridae,Lambdavirus	0.9976571082662601,0.9984300051860271,0.9983965263581311	Bacteria,Enterobacteriaceae,Escherichia	0.9981577804964679,0.9988752924239698,0.9989243417557084
SRR6754098_k141_2237065_extended_circular	SRR6754098_k141_2237065_extended_circular	1	65190	circular	Rimov	1	dsDNA,Siphoviridae,Phic31virus	0.966891240499518,0.9675723561113939,0.9785514737079914	Bacteria,Streptomycetaceae,Streptomyces	0.981967717747346,0.9751255582639423,0.9792415308178256
SRR6754096_k141_1319841_extended_partial	SRR6754096_k141_1319841_extended_partial	1	65172	circular	Rimov	1	dsDNA,Siphoviridae,Lambdavirus	0.9970405578100128,0.9979350469816219,0.9978923413470281	Bacteria,Enterobacteriaceae,Escherichia	0.9978957338490074,0.9984785773880609,0.9985838612227371
SRR6754102_k141_2170809	SRR6754102_k141_2170809	1	65107	high-quality	Rimov	1	dsDNA,Siphoviridae,T4virus	0.9706928345626976,0.9754128723811746,0.9687680804051113	Bacteria,Streptomycetaceae,Streptomyces	0.9818966810055646,0.9830169156019435,0.9846762073504759
ERS4600468_contig-140_77_self_circular	ERS4600468_contig-140_77_self_circular,ERS4600469_contig-140_95_self_circular,ERS4600472_contig-140_126_self_circular	3	65103	circular	Loclat	1	dsDNA,Siphoviridae,Lambdavirus	0.9969326614801695,0.9979287417815658,0.9977738716449656	Bacteria,Enterobacteriaceae,Escherichia	0.9978562689924622,0.9983845109362475,0.9985253072457294
SRR9214418_k141_1322196_self_circular	SRR9214418_k141_1322196_self_circular	1	65089	circular	Jiricka_pond	1	dsDNA,Siphoviridae,Bcep22virus	0.9923659843508285,0.9884756705974335,0.986629454323042	Bacteria,Enterobacteriaceae,Pseudomonas	0.9958277753660365,0.9940022412354605,0.9939927956921623
[truncated: 6,208 more rows]

## Sheet: ST6
Supplementary Table 6 | The information of genomes encoded cysC/cysH gene.
Genome	Genome	Genome_taxonomy	Genome_taxonomy	Genome_quality	Genome Length	cys gene	Gene_ID	Rotsee Lake
[truncated: 229 more rows]

## Sheet: ST7
Supplementary Table 7 | The distribution of cysC/cysH encoding phages.
[truncated: 158 more rows]
[truncated: 179 more columns]

[truncated: 2 more sheets: ST8, ST9]
