# Supplementary material for: COBRA improves the completeness and contiguity of viral genomes assembled from metagenomes
Source: Nat Microbiol. 2024 Feb 6;9(3):737–50. doi: 10.1038/s41564-023-01598-2 (PMC10914622; doi:10.1038/s41564-023-01598-2)
Supplement: Supplementary file 5 — Source data for Fig. 2. [file 41564_2023_1598_MOESM5_ESM.xlsx]

## Sheet: Fig.2a
MEGAHIT					metaSPAdes					IDBA_UD
SeqID	Length	Coverage	Status		SeqID	Length	Coverage	Status		SeqID	Length	Coverage	Status
k141_619312	29958	172.491	Extended_circular		NODE_2176_length_11544_cov_5.413243	11544	34.433	Extended_circular		contig-140_114	44829	28.913	Extended_circular
k141_525933	32951	19.571	Extended_circular		NODE_1136_length_16770_cov_8.524785	16770	54.838	Extended_circular		contig-140_597	23761	15.643	Extended_circular
k141_417435	14396	25.756	Extended_circular		NODE_394_length_28852_cov_8.752411	28852	60.461	Extended_circular		contig-140_312	32719	41.514	Extended_circular
k141_513852	25948	34.714	Extended_circular		NODE_1173_length_16488_cov_12.311472	16488	81.249	Extended_circular		contig-140_1886	12372	70.404	Extended_circular
k141_63677	14588	41.783	Extended_circular		NODE_345_length_31255_cov_2.607684	31255	16.885	Extended_circular		contig-140_726	21587	14.746	Extended_circular
k141_57502	19004	82.699	Extended_circular		NODE_608_length_23261_cov_7.977782	23261	52.677	Extended_circular		contig-140_768	20826	27.66	Extended_circular
k141_469362	32744	20.481	Extended_circular		NODE_296_length_34177_cov_8.463994	34177	53.28	Extended_circular		contig-140_332	32091	20.683	Extended_circular
k141_2455	13863	42.965	Extended_circular		NODE_1410_length_14792_cov_9.058984	14792	59.119	Extended_circular		contig-140_2255	11083	32.878	Extended_circular
k141_795962	19076	31.733	Extended_circular		NODE_1224_length_16001_cov_9.610747	16001	64.163	Extended_circular		contig-140_1611	13547	61.424	Extended_circular
k141_725207	22084	105.198	Extended_circular		NODE_683_length_21972_cov_11.540764	21972	75.985	Extended_circular		contig-140_1356	14932	24.519	Extended_circular
k141_665105	37555	188.34	Extended_circular		NODE_161_length_41345_cov_15.535082	41345	100.856	Extended_circular		contig-140_471	26596	10.858	Extended_circular
k141_483472	17812	39.147	Extended_circular		NODE_1344_length_15133_cov_3.638944	15133	24.46	Extended_circular		contig-140_100	47501	17.231	Extended_circular
k141_512674	14283	34.218	Extended_circular		NODE_978_length_18085_cov_2.444092	18085	15.901	Extended_circular		contig-140_188	38386	38.263	Extended_circular
k141_206355	22543	15.198	Extended_circular		NODE_240_length_36801_cov_27.188962	36801	178.354	Extended_circular		contig-140_1126	16661	33.577	Extended_circular
k141_463794	24487	75.509	Extended_circular		NODE_642_length_22673_cov_17.006653	22673	109.968	Extended_circular		contig-140_715	21760	32.495	Extended_circular
k141_71625	21760	32.249	Extended_circular		NODE_740_length_21109_cov_15.607759	21109	98.599	Extended_circular		contig-140_975	18002	29.034	Extended_circular
k141_107693	39003	65.146	Extended_circular		NODE_138_length_42868_cov_25.644019	42868	164.61	Extended_circular		contig-140_1528	13893	71.743	Extended_circular
k141_768663	44351	42.215	Extended_circular		NODE_710_length_21539_cov_18.045162	21539	112.945	Extended_circular		contig-140_394	29528	26.591	Extended_circular
k141_178337	36087	29.278	Extended_circular		NODE_838_length_19786_cov_4.302203	19786	28.898	Extended_circular		contig-140_1702	13142	53.345	Extended_circular
k141_4936	21310	39.632	Extended_circular		NODE_909_length_18892_cov_15.049400	18892	98.456	Extended_circular		contig-140_2199	11271	98.602	Extended_circular
k141_619034	27362	51.069	Extended_circular		NODE_254_length_36079_cov_14.449711	36079	96.691	Extended_circular		contig-140_1884	12380	23.106	Extended_circular
k141_516408	21822	89.551	Extended_circular		NODE_779_length_20475_cov_13.552929	20475	83.624	Extended_circular		contig-140_946	18455	95.541	Extended_circular
k141_71344	24891	69.403	Extended_circular		NODE_1209_length_16203_cov_3.700858	16203	22.602	Extended_circular		contig-140_894	19115	50.998	Extended_circular
k141_120816	47246	30.531	Extended_circular		NODE_508_length_25214_cov_6.198629	25214	40.057	Extended_circular		contig-140_2593	10106	34.085	Extended_circular
k141_215068	25058	131.623	Extended_circular		NODE_224_length_37323_cov_13.468437	37323	87.797	Extended_circular		contig-140_254	34534	29.825	Extended_circular
k141_461578	24095	35.424	Extended_circular		NODE_130_length_44002_cov_2.154279	44002	14.521	Extended_circular		contig-140_2029	11769	43.879	Extended_circular
k141_683430	35320	39.736	Extended_circular		NODE_93_length_47926_cov_4.034624	47926	26.378	Extended_circular		contig-140_306	32904	75.915	Extended_circular
k141_451949	19600	95.851	Extended_circular		NODE_1756_length_13042_cov_8.491676	13042	55.198	Extended_circular		contig-140_160	40329	21.052	Extended_circular
k141_55226	42745	171.736	Extended_circular		NODE_929_length_18637_cov_2.980983	18637	20.5	Extended_circular		contig-140_852	19662	19.106	Extended_circular
k141_348685	15950	23.325	Extended_circular		NODE_301_length_33978_cov_21.187882	33978	134.802	Extended_circular		contig-140_903	19016	45.455	Extended_circular
k141_767986	11831	24.424	Extended_circular		NODE_1218_length_16058_cov_8.176072	16058	56.123	Extended_circular		contig-140_928	18699	33.002	Extended_circular
k141_324200	20517	14.447	Extended_circular		NODE_735_length_21162_cov_11.993725	21162	77.38	Extended_circular		contig-140_2589	10116	97.691	Extended_circular
k141_487699	26896	16.79	Extended_circular		NODE_1681_length_13369_cov_2.612672	13369	17.408	Extended_circular		contig-140_189	38358	62.806	Extended_circular
k141_51748	18129	124.38	Extended_circular		NODE_367_length_29973_cov_4.574516	29973	30.919	Extended_circular		contig-140_278	33867	72.339	Extended_circular
k141_480125	26707	22.559	Extended_circular		NODE_647_length_22597_cov_14.955763	22597	98.592	Extended_circular		contig-140_323	32328	43.176	Extended_circular
k141_697394	39616	33.67	Extended_circular		NODE_1915_length_12359_cov_18.934434	12359	119.818	Extended_circular		contig-140_694	22082	105.053	Extended_circular
k141_729885	10985	22.642	Extended_circular		NODE_471_length_26339_cov_15.109110	26339	101.873	Extended_circular		contig-140_251	34665	54.724	Extended_circular
k141_536547	19201	113.179	Extended_circular		NODE_1985_length_12099_cov_12.273889	12099	79.865	Extended_circular		contig-140_112	45060	16.427	Extended_circular
k141_620773	25866	117.319	Extended_circular		NODE_34_length_63353_cov_5.986556	63353	38.337	Extended_circular		contig-140_1579	13667	14.824	Extended_circular
k141_538279	11524	34.862	Extended_circular		NODE_150_length_41831_cov_2.588529	41831	16.521	Extended_circular		contig-140_272	34045	27.374	Extended_circular
k141_163557	41151	15.669	Extended_circular		NODE_659_length_22386_cov_22.625185	22386	150.09	Extended_circular		contig-140_2280	11028	22.446	Extended_circular
k141_222767	11083	32.883	Extended_circular		NODE_637_length_22778_cov_23.727473	22778	150.637	Extended_circular		contig-140_1065	17136	31.887	Extended_circular
k141_521761	16708	106.743	Extended_circular		NODE_425_length_27602_cov_6.727898	27602	44.72	Extended_circular		contig-140_246	34901	30.433	Extended_circular
k141_724509	10312	45.363	Extended_circular		NODE_904_length_18982_cov_28.794431	18982	183.111	Extended_circular		contig-140_2609	10052	56.897	Extended_circular
k141_171323	26991	79.685	Extended_circular		NODE_146_length_42221_cov_4.474985	42221	28.028	Extended_circular		contig-140_1569	13703	35.17	Extended_circular
k141_157218	20817	29.061	Extended_circular		NODE_723_length_21366_cov_10.600593	21366	69.879	Extended_circular		contig-140_2464	10487	45.812	Extended_circular
k141_683646	11535	42.409	Extended_circular		NODE_342_length_31344_cov_15.910818	31344	105.232	Extended_circular		contig-140_1188	16186	33.134	Extended_circular
k141_333440	14163	133.416	Extended_circular		NODE_526_length_24792_cov_3.891385	24792	25.602	Extended_circular		contig-140_1053	17251	17.443	Extended_circular
k141_211846	17151	12.359	Extended_circular		NODE_2504_length_10575_cov_7.251053	10575	47.218	Extended_partial		contig-140_1826	12636	64.338	Extended_circular
k141_680399	17554	103.22	Extended_circular		NODE_851_length_19572_cov_22.182875	19572	135.214	Extended_partial		contig-140_1202	16075	93.496	Extended_circular
k141_550057	10717	16.497	Extended_circular		NODE_173_length_40591_cov_3.287342	40591	21.032	Extended_partial		contig-140_375	30338	18.845	Extended_circular
k141_542312	33196	43.393	Extended_circular		NODE_2192_length_11481_cov_13.600493	11481	86.913	Extended_partial		contig-140_217	36738	44.238	Extended_circular
k141_316629	47502	17.16	Extended_circular		NODE_962_length_18246_cov_4.867984	18246	33.968	Extended_partial		contig-140_1508	13972	42.834	Extended_circular
k141_467767	16137	60.102	Extended_circular		NODE_1137_length_16764_cov_2.236040	16764	15.355	Extended_partial		contig-140_1033	17490	37.058	Extended_partial
k141_478697	22022	44.659	Extended_circular		NODE_1269_length_15661_cov_2.034698	15661	12.897	Extended_partial		contig-140_1025	17544	49.973	Extended_partial
k141_490589	35404	40.151	Extended_circular		NODE_674_length_22154_cov_3.596768	22154	22.753	Extended_partial		contig-140_632	23227	12.678	Extended_partial
k141_447487	28889	11.894	Extended_circular		NODE_2577_length_10396_cov_2.201578	10396	14.608	Extended_partial		contig-140_1023	17579	9.626	Extended_partial
k141_568463	42141	28.309	Extended_circular		NODE_800_length_20226_cov_3.195383	20226	21.054	Extended_partial		contig-140_343	31617	33.939	Extended_partial
k141_205050	10497	56.716	Extended_circular		NODE_450_length_26949_cov_3.012602	26949	20.256	Extended_partial		contig-140_1846	12537	21.25	Extended_partial
k141_34657	13974	42.87	Extended_circular		NODE_1744_length_13074_cov_2.038233	13074	13.061	Extended_partial		contig-140_1480	14120	55.258	Extended_partial
k141_616178	15500	33.707	Extended_partial		NODE_1580_length_13840_cov_4.570772	13840	29.878	Extended_partial		contig-140_292	33330	34.107	Extended_partial
k141_62970	24981	36.532	Extended_partial		NODE_2214_length_11419_cov_33.812611	11419	246.684	Extended_partial		contig-140_209	37151	39.248	Extended_partial
k141_340900	23740	27.168	Extended_partial		NODE_1345_length_15130_cov_19.148304	15130	103.493	Extended_partial		contig-140_847	19722	9.279	Extended_partial
k141_670342	13275	14.707	Extended_partial		NODE_309_length_33534_cov_19.243602	33534	126.16	Extended_partial		contig-140_2424	10625	15.678	Extended_partial
k141_214017	18652	9.448	Extended_partial		NODE_2601_length_10317_cov_3.520903	10317	23.28	Extended_partial		contig-140_1947	12100	19.624	Extended_partial
k141_108860	10865	21.346	Extended_partial		NODE_789_length_20357_cov_14.047108	20357	90.031	Extended_partial		contig-140_1538	13854	9.411	Extended_partial
k141_774195	15414	72.715	Extended_partial		NODE_2042_length_11915_cov_42.246267	11915	287.242	Extended_partial		contig-140_813	20132	27.474	Extended_partial
k141_727764	14461	59.631	Extended_partial		NODE_2072_length_11816_cov_1.314398	11816	8.951	Extended_partial		contig-140_857	19550	49.799	Extended_partial
k141_638468	33612	61.492	Extended_partial		NODE_2597_length_10325_cov_1.732399	10325	11.491	Extended_partial		contig-140_763	20966	55.031	Extended_partial
k141_43172	21692	24.972	Extended_partial		NODE_1709_length_13230_cov_15.405709	13230	108.708	Extended_partial		contig-140_411	29164	55.223	Extended_partial
k141_51520	11451	29.417	Extended_partial		NODE_1131_length_16802_cov_19.247256	16802	129.313	Extended_partial		contig-140_1141	16581	23.197	Extended_partial
k141_726316	10199	40.496	Extended_partial		NODE_2727_length_10053_cov_4.126033	10053	28.025	Extended_partial		contig-140_1654	13344	12.597	Extended_partial
k141_260481	15181	54.499	Extended_partial		NODE_602_length_23316_cov_1.470870	23316	9.647	Extended_partial		contig-140_1159	16390	22.701	Extended_partial
k141_266979	20124	71.971	Extended_partial		NODE_871_length_19336_cov_46.764642	19336	314.238	Extended_partial		contig-140_392	29642	81.799	Extended_partial
k141_414883	18988	11.099	Extended_partial		NODE_2719_length_10060_cov_29.073190	10060	180.953	Extended_partial		contig-140_1622	13487	17.807	Extended_partial
k141_362022	11626	19.615	Extended_partial		NODE_2112_length_11705_cov_2.759112	11705	18.421	Extended_partial		contig-140_1421	14531	40.951	Extended_partial
k141_427269	16081	42.908	Extended_partial		NODE_1587_length_13831_cov_11.462347	13831	74.963	Extended_partial		contig-140_1119	16700	24.141	Extended_partial
k141_607227	19704	30.817	Extended_partial		NODE_1207_length_16235_cov_4.608455	16235	30.496	Extended_partial		contig-140_2157	11401	36.816	Extended_partial
k141_542068	15548	9.203	Extended_partial		NODE_1050_length_17413_cov_2.731690	17413	17.596	Extended_partial		contig-140_2582	10150	37.63	Extended_partial
k141_318136	18640	13.426	Extended_partial		NODE_828_length_19914_cov_11.406732	19914	73.177	Extended_partial		contig-140_2077	11619	14.797	Extended_partial
k141_34359	12864	68.785	Extended_partial		NODE_628_length_22970_cov_18.835836	22970	122.287	Extended_partial		contig-140_2311	10936	25.663	Extended_partial
k141_570083	16648	54.857	Extended_partial		NODE_2180_length_11530_cov_3.434798	11530	23.179	Extended_partial		contig-140_1560	13735	15.822	Extended_partial
k141_256727	13162	60.072	Extended_partial		NODE_2487_length_10637_cov_2.740152	10637	19.757	Extended_partial		contig-140_790	20511	14.491	Extended_partial
k141_592901	24257	17.853	Extended_partial		NODE_1856_length_12628_cov_2.438925	12628	15.795	Extended_partial		contig-140_1310	15301	17.541	Extended_partial
k141_180363	18906	59.621	Extended_partial		NODE_2273_length_11241_cov_3.478945	11241	23.46	Extended_partial		contig-140_510	25783	20.034	Extended_partial
k141_768849	15389	15.119	Extended_partial		NODE_2092_length_11751_cov_4.746387	11751	29.598	Extended_partial		contig-140_1444	14378	8.122	Extended_partial
k141_139715	13477	188.966	Extended_partial		NODE_1365_length_15048_cov_5.890557	15048	42.274	Extended_partial		contig-140_1753	12905	51.391	Extended_partial
k141_716767	16832	6.822	Extended_partial		NODE_1066_length_17270_cov_13.247681	17270	94.597	Extended_partial		contig-140_516	25622	12.073	Extended_partial
k141_308207	11231	48.444	Extended_partial		NODE_377_length_29570_cov_4.823082	29570	31.92	Extended_partial		contig-140_2215	11199	22.438	Extended_partial
k141_512787	25697	14.563	Extended_partial		NODE_1530_length_14058_cov_1.695786	14058	11.707	Extended_partial		contig-140_540	25135	50.478	Extended_partial
k141_503544	25565	28.815	Extended_partial		NODE_1656_length_13500_cov_20.709340	13500	131.556	Extended_partial		contig-140_778	20654	53.552	Extended_partial
k141_674441	19131	22.166	Extended_partial		NODE_2231_length_11370_cov_6.833941	11370	42.728	Extended_partial		contig-140_1704	13134	14.716	Extended_partial
k141_413537	33011	38.066	Extended_partial		NODE_2659_length_10195_cov_9.674017	10195	65.378	Extended_partial		contig-140_1695	13177	8.011	Extended_partial
k141_562440	10919	10.557	Extended_partial		NODE_2454_length_10724_cov_2.942531	10724	19.232	Extended_partial		contig-140_2435	10586	17.543	Extended_partial
k141_669800	10841	32.873	Extended_partial		NODE_1351_length_15100_cov_3.949376	15100	25.439	Extended_partial		contig-140_2334	10859	132.18	Extended_partial
k141_162393	23101	39.943	Extended_partial		NODE_567_length_24025_cov_3.391665	24025	22.47	Extended_partial		contig-140_1318	15245	49.707	Extended_partial
k141_104718	15913	20.078	Extended_partial		NODE_115_length_44974_cov_3.346734	44974	21.557	Extended_partial		contig-140_1831	12613	29.375	Extended_partial
k141_364498	17585	167.028	Extended_partial		NODE_651_length_22522_cov_5.655727	22522	37.119	Extended_partial		contig-140_1778	12808	31.366	Extended_partial
k141_220143	16575	26.779	Extended_partial		NODE_479_length_26057_cov_2.306363	26057	15.486	Extended_partial		contig-140_2067	11656	50.522	Extended_partial
k141_673224	17298	37.554	Extended_partial		NODE_2489_length_10623_cov_10.864901	10623	70.506	Extended_partial		contig-140_1409	14609	26.582	Extended_partial
k141_233580	11480	8.382	Extended_partial		NODE_665_length_22296_cov_4.098020	22296	27.963	Extended_partial		contig-140_1221	15958	84.806	Extended_partial
k141_74649	33589	15.676	Extended_partial		NODE_1873_length_12569_cov_2.797139	12569	18.324	Extended_partial		contig-140_1137	16604	61.363	Extended_partial
k141_318150	35368	38.84	Extended_partial		NODE_1010_length_17781_cov_8.021808	17781	52.515	Extended_partial		contig-140_1449	14333	12.963	Extended_partial
k141_217115	18009	43.078	Extended_partial		NODE_2190_length_11486_cov_12.909851	11486	84.741	Extended_partial		contig-140_1520	13924	75.574	Extended_partial
k141_167429	12261	10.347	Extended_partial		NODE_990_length_17985_cov_4.523743	17985	29.788	Extended_partial		contig-140_822	19945	22.629	Extended_partial
k141_378476	17737	140.457	Extended_partial		NODE_824_length_19984_cov_17.592688	19984	113.013	Extended_partial		contig-140_1674	13237	10.643	Extended_partial
k141_208660	12195	107.422	Extended_partial		NODE_645_length_22652_cov_4.601820	22652	30.646	Extended_partial		contig-140_1373	14840	35.356	Extended_partial
k141_233107	12778	42.089	Extended_partial		NODE_354_length_30692_cov_3.219794	30692	20.363	Extended_partial		contig-140_2626	10014	270.28	Extended_partial
k141_215763	10722	32.995	Extended_partial		NODE_1943_length_12244_cov_3.638112	12244	25.171	Extended_partial		contig-140_398	29487	88.759	Extended_partial
k141_615145	11386	27.119	Extended_partial		NODE_1508_length_14196_cov_4.363565	14196	27.651	Extended_partial		contig-140_1149	16514	41.024	Extended_partial
k141_613688	24683	22.696	Extended_partial		NODE_1268_length_15668_cov_3.270060	15668	21.903	Extended_partial		contig-140_1223	15920	9.948	Extended_partial
k141_689926	12940	123.446	Extended_partial		NODE_859_length_19511_cov_5.828312	19511	38.537	Extended_partial		contig-140_1047	17285	13.152	Extended_partial
k141_609960	13202	17.766	Extended_partial		NODE_1913_length_12369_cov_11.859663	12369	77.654	Extended_partial		contig-140_1851	12523	15.688	Extended_partial
k141_107464	10372	22.326	Extended_partial		NODE_1658_length_13486_cov_7.774534	13486	52.138	Extended_partial		contig-140_2434	10588	15.075	Extended_partial
k141_511745	35761	10.572	Extended_partial		NODE_2574_length_10401_cov_3.087210	10401	20.633	Extended_partial		contig-140_806	20288	37.686	Extended_partial
k141_673814	27124	82.257	Extended_partial		NODE_1583_length_13836_cov_16.696841	13836	109.611	Extended_partial		contig-140_766	20931	39.129	Extended_partial
k141_638057	20454	15.39	Extended_partial		NODE_488_length_25902_cov_2.419321	25902	16.533	Extended_partial		contig-140_2171	11354	13.194	Extended_partial
k141_569660	10057	23.477	Extended_partial		NODE_1155_length_16635_cov_23.659196	16635	150.67	Extended_partial		contig-140_486	26370	17.691	Extended_partial
k141_211959	15636	27.14	Extended_partial		NODE_2560_length_10426_cov_4.165453	10426	26.116	Extended_partial		contig-140_1863	12467	12.554	Extended_partial
k141_614085	30293	105.484	Extended_partial		NODE_261_length_35655_cov_31.416291	35655	200.144	Extended_partial		contig-140_1022	17583	30.009	Extended_partial
k141_809663	24093	56.131	Extended_partial		NODE_1800_length_12843_cov_3.917820	12843	25.864	Extended_partial		contig-140_2408	10663	30.649	Extended_partial
k141_747788	25049	49.668	Extended_partial		NODE_2345_length_11001_cov_13.486390	11001	88.323	Extended_partial		contig-140_712	21799	19.117	Extended_partial
k141_796546	21764	13.405	Extended_partial		NODE_897_length_19047_cov_4.387844	19047	29.336	Extended_partial		contig-140_1812	12678	24.456	Extended_partial
k141_676091	10220	365.52	Extended_partial		NODE_2155_length_11592_cov_7.269429	11592	53.678	Extended_partial		contig-140_1754	12904	15.264	Extended_partial
k141_409814	17018	34.411	Extended_partial		NODE_2226_length_11395_cov_2.616436	11395	17.323	Extended_partial		contig-140_2134	11472	14.338	Extended_partial
k141_313859	21721	36.898	Extended_partial		NODE_2700_length_10096_cov_6.857759	10096	45.271	Extended_partial		contig-140_2428	10607	11.83	Extended_partial
k141_359714	10070	21.974	Extended_partial		NODE_2034_length_11944_cov_12.350258	11944	83.123	Extended_partial		contig-140_499	26033	17.49	Extended_partial
k141_641412	24011	15.625	Extended_partial		NODE_562_length_24159_cov_13.508738	24159	86.257	Extended_partial		contig-140_1078	16970	13.542	Extended_partial
k141_266092	13474	54.51	Extended_partial		NODE_1349_length_15107_cov_3.518425	15107	22.291	Extended_partial		contig-140_2009	11853	22.232	Extended_partial
k141_238021	18552	25.75	Extended_partial		NODE_1098_length_17070_cov_26.787169	17070	183.495	Extended_partial		contig-140_2260	11072	13.788	Extended_partial
k141_518268	11647	72.68	Extended_partial		NODE_2411_length_10829_cov_20.267800	10829	129.649	Extended_partial		contig-140_1880	12392	42.241	Extended_partial
k141_521806	12982	41.13	Extended_partial		NODE_1668_length_13441_cov_3.432402	13441	23.934	Extended_partial		contig-140_2030	11762	11.691	Extended_partial
k141_425277	20485	24.73	Extended_partial		NODE_1113_length_16934_cov_2.534063	16934	16.776	Extended_partial		contig-140_1541	13852	55.392	Extended_partial
k141_705737	37759	31.63	Extended_partial		NODE_281_length_34606_cov_2.562371	34606	16.86	Extended_partial		contig-140_2541	10284	29.62	Extended_partial
k141_467003	32288	16.184	Extended_partial		NODE_199_length_38688_cov_8.567050	38688	56.724	Extended_partial		contig-140_1849	12526	32.91	Extended_partial
k141_381750	20942	41.853	Extended_partial		NODE_1236_length_15904_cov_9.168980	15904	58.706	Extended_partial		contig-140_923	18793	10.883	Extended_partial
k141_567920	73197	24.993	Extended_partial		NODE_222_length_37342_cov_35.418003	37342	233.99	Extended_partial		contig-140_816	20089	11.904	Extended_partial
k141_462990	13592	10.666	Extended_partial		NODE_1115_length_16924_cov_2.649223	16924	18.163	Extended_partial		contig-140_564	24760	12.474	Extended_partial
k141_665869	18640	23.111	Extended_partial		NODE_483_length_25993_cov_8.572566	25993	55.12	Extended_partial		contig-140_2375	10765	33.909	Extended_partial
k141_143106	10422	18.023	Extended_partial		NODE_1401_length_14860_cov_18.929139	14860	122.205	Extended_partial		contig-140_2562	10220	15.347	Extended_partial
k141_565098	17016	112.113	Extended_partial		NODE_2297_length_11185_cov_3.772563	11185	25.081	Extended_partial		contig-140_1856	12503	14.599	Extended_partial
k141_15904	23294	25.817	Extended_partial		NODE_2382_length_10908_cov_4.179482	10908	27.407	Extended_partial		contig-140_357	30964	56.535	Extended_partial
k141_727484	17292	9.875	Extended_partial		NODE_2144_length_11618_cov_2.284222	11618	15.009	Extended_partial		contig-140_514	25635	22.235	Extended_partial
k141_614353	10046	12.15	Extended_partial		NODE_1421_length_14733_cov_11.755991	14733	77.105	Extended_partial		contig-140_1176	16280	17.278	Extended_partial
k141_773306	37380	22.173	Extended_partial		NODE_1462_length_14409_cov_1.448467	14409	9.832	Extended_partial		contig-140_2080	11611	24.652	Extended_partial
k141_32155	30718	10.303	Extended_partial		NODE_2198_length_11464_cov_19.985181	11464	130.088	Extended_partial		contig-140_969	18079	34.099	Extended_partial
k141_61476	26875	19.12	Extended_partial		NODE_747_length_20994_cov_5.197920	20994	33.283	Extended_partial		contig-140_1128	16653	25.112	Extended_partial
k141_684805	10281	30.102	Extended_partial		NODE_1579_length_13860_cov_13.687104	13860	91.018	Extended_partial		contig-140_2056	11691	18.677	Extended_partial
k141_615032	12059	14.603	Extended_partial		NODE_381_length_29415_cov_2.669387	29415	17.446	Extended_partial		contig-140_1834	12603	22.568	Extended_partial
k141_523385	11631	132.493	Extended_partial		NODE_574_length_23918_cov_3.692993	23918	25.625	Extended_partial		contig-140_1230	15886	55.123	Extended_partial
k141_800276	14816	22.083	Extended_partial		NODE_200_length_38587_cov_27.947140	38587	182.526	Extended_partial		contig-140_2425	10618	27.786	Extended_partial
k141_570960	25285	18.31	Extended_partial		NODE_1705_length_13238_cov_101.094272	13238	670.301	Extended_partial		contig-140_864	19449	17.448	Extended_partial
k141_614019	25681	32.599	Extended_partial		NODE_834_length_19818_cov_2.150678	19818	14.323	Extended_partial		contig-140_498	26057	71.196	Extended_partial
k141_532038	16044	13.895	Extended_partial		NODE_1460_length_14440_cov_1.714944	14440	11.815	Extended_partial		contig-140_1590	13633	10.923	Extended_partial
k141_255738	22588	150.126	Extended_partial		NODE_1760_length_13033_cov_3.894855	13033	25.101	Extended_partial		contig-140_713	21773	13.54	Extended_partial
k141_7730	26290	26.778	Extended_partial		NODE_1005_length_17830_cov_3.312602	17830	21.892	Extended_partial		contig-140_328	32227	21.387	Extended_partial
k141_69282	14181	9.452	Extended_partial		NODE_989_length_18006_cov_8.054645	18006	53.636	Extended_partial		contig-140_1111	16747	20.502	Extended_partial
k141_425593	21837	12.506	Extended_partial		NODE_686_length_21936_cov_1.537118	21936	10.004	Extended_partial		contig-140_1517	13935	25.044	Extended_partial
k141_404820	17441	9.633	Extended_partial		NODE_1568_length_13895_cov_20.800261	13895	134.289	Extended_partial		contig-140_1052	17255	79.287	Extended_partial
k141_603818	28367	10.443	Extended_partial		NODE_704_length_21635_cov_5.062721	21635	33.216	Extended_partial		contig-140_1007	17694	11.314	Extended_partial
k141_466360	11654	36.653	Extended_partial		NODE_1398_length_14866_cov_3.332858	14866	21.821	Extended_partial		contig-140_659	22773	46.821	Extended_partial
k141_419131	17530	22.953	Extended_partial		NODE_2695_length_10106_cov_4.701974	10106	32.866	Extended_partial		contig-140_577	24269	47.339	Extended_partial
k141_63413	26024	89.019	Extended_partial		NODE_2387_length_10904_cov_2.983669	10904	19.326	Extended_partial		contig-140_136	42520	10.771	Extended_partial
k141_526740	28553	64.784	Extended_partial		NODE_1903_length_12420_cov_1.687302	12420	11.161	Extended_partial		contig-140_1377	14819	28.25	Extended_partial
k141_282660	15591	76.632	Extended_partial		NODE_1196_length_16305_cov_10.629497	16305	68.248	Extended_partial		contig-140_1073	17021	73.941	Extended_partial
k141_567316	11762	55.872	Extended_partial		NODE_1788_length_12909_cov_9.606556	12909	63.803	Extended_partial		contig-140_774	20708	30.56	Extended_partial
k141_566797	13467	49.968	Extended_partial		NODE_2243_length_11329_cov_2.956615	11329	20.022	Extended_partial		contig-140_931	18623	10.85	Extended_partial
k141_441394	11149	44.725	Extended_partial		NODE_1246_length_15824_cov_1.522074	15824	10.068	Extended_partial		contig-140_2040	11734	42.64	Extended_partial
k141_364673	18157	17.291	Extended_partial		NODE_609_length_23252_cov_25.513816	23252	162.896	Extended_partial		contig-140_512	25695	14.851	Extended_partial
k141_327336	12517	13.297	Extended_partial		NODE_934_length_18599_cov_12.002599	18599	77.046	Extended_partial		contig-140_2495	10413	54.883	Extended_partial
k141_783240	16615	84.378	Extended_partial		NODE_2227_length_11395_cov_2.460153	11395	15.846	Extended_partial		contig-140_665	22656	43.721	Extended_partial
k141_524328	12303	14.749	Extended_partial		NODE_2434_length_10781_cov_1.443589	10781	9.762	Extended_partial		contig-140_1942	12118	25.248	Extended_partial
k141_477096	16353	41.322	Extended_partial		NODE_1461_length_14424_cov_1.881164	14424	12.134	Extended_partial		contig-140_2625	10015	83.208	Extended_partial
k141_116725	32966	88.472	Extended_partial		NODE_668_length_22237_cov_7.533379	22237	51.012	Extended_partial		contig-140_311	32767	11.219	Extended_partial
k141_617112	27095	19.783	Extended_partial		NODE_826_length_19951_cov_1.636199	19951	11.246	Extended_partial		contig-140_2393	10719	15.269	Extended_partial
k141_787934	12789	17.325	Extended_partial		NODE_1540_length_14010_cov_2.073975	14010	14.626	Extended_partial		contig-140_656	22836	30.072	Extended_partial
k141_625375	11756	48.218	Extended_partial		NODE_1555_length_13960_cov_10.155209	13960	66.142	Extended_partial		contig-140_1870	12442	11.041	Extended_partial
k141_260493	22232	23.245	Extended_partial		NODE_156_length_41618_cov_23.663325	41618	158.554	Extended_partial		contig-140_258	34452	16.655	Extended_partial
k141_501754	35586	37.277	Extended_partial		NODE_1485_length_14265_cov_10.647263	14265	69.94	Extended_partial		contig-140_2279	11029	21.803	Extended_partial
k141_108162	42324	11.022	Extended_partial		NODE_1425_length_14676_cov_15.160148	14676	97.193	Extended_partial		contig-140_2270	11053	12.378	Extended_partial
k141_84155	11211	26.258	Extended_partial		NODE_2079_length_11794_cov_18.446902	11794	120.447	Extended_partial		contig-140_1477	14125	12.199	Extended_partial
k141_308807	22245	21.256	Extended_partial		NODE_2048_length_11885_cov_1.959432	11885	12.563	Extended_partial		contig-140_1803	12710	64.334	Extended_partial
k141_514169	10035	40.38	Extended_partial		NODE_690_length_21886_cov_4.054001	21886	28.131	Extended_partial		contig-140_482	26421	14.753	Extended_partial
k141_727235	12694	13.053	Extended_partial		NODE_2256_length_11295_cov_27.657772	11295	164.997	Extended_partial		contig-140_2328	10880	93.001	Extended_partial
k141_103586	11984	49.787	Extended_partial		NODE_1723_length_13169_cov_2.152737	13169	15.27	Extended_partial		contig-140_377	30261	22.876	Extended_partial
k141_742289	24394	18.486	Extended_partial		NODE_819_length_20026_cov_46.835771	20026	298.618	Extended_partial		contig-140_389	29739	10.413	Extended_partial
k141_422515	10378	8.803	Extended_partial		NODE_1086_length_17133_cov_16.522463	17133	112.873	Extended_partial		contig-140_517	25601	14.851	Extended_partial
k141_255665	31513	66.415	Extended_partial		NODE_930_length_18637_cov_2.560508	18637	16.881	Extended_partial		contig-140_688	22250	28.723	Extended_partial
k141_513088	11751	78.134	Extended_partial		NODE_1371_length_15025_cov_27.616996	15025	186.553	Extended_partial		contig-140_549	25008	32.605	Extended_partial
k141_111068	34631	48.246	Extended_partial		NODE_993_length_17976_cov_1.773881	17976	11.891	Extended_partial		contig-140_1956	12079	21.436	Extended_partial
k141_175387	24130	35.723	Extended_partial		NODE_1130_length_16841_cov_61.874118	16841	425.466	Extended_partial		contig-140_2403	10676	192.797	Extended_partial
k141_414426	22183	40.136	Extended_partial		NODE_2475_length_10684_cov_7.469925	10684	49.391	Extended_partial		contig-140_1983	11973	57.612	Extended_partial
k141_416237	10510	17.985	Extended_partial		NODE_861_length_19488_cov_8.570735	19488	56.245	Extended_partial		contig-140_524	25485	19.616	Extended_partial
k141_372759	13143	51.434	Extended_partial		NODE_2220_length_11411_cov_5.302552	11411	35.31	Extended_partial		contig-140_751	21190	52.239	Extended_partial
k141_64805	21901	34.327	Extended_partial		NODE_298_length_34016_cov_6.407625	34016	40.854	Extended_partial		contig-140_2506	10382	190.787	Extended_partial
k141_230201	13426	75.438	Extended_partial		NODE_1797_length_12859_cov_49.971568	12859	326.349	Extended_partial		contig-140_695	22043	15.151	Extended_partial
k141_382967	13443	51.061	Extended_partial		NODE_244_length_36629_cov_6.077941	36629	39.696	Extended_partial		contig-140_913	18911	111.032	Extended_partial
k141_333381	12607	33.65	Extended_partial		NODE_2248_length_11309_cov_2.106242	11309	13.63	Extended_partial		contig-140_985	17926	11.094	Extended_partial
k141_288683	33322	40.489	Extended_partial		NODE_966_length_18179_cov_1.703800	18179	11.822	Extended_partial		contig-140_1359	14917	42.748	Extended_partial
k141_658977	22290	10.486	Extended_partial		NODE_114_length_45097_cov_1.882588	45097	11.397	Extended_partial		contig-140_359	30723	15.639	Extended_partial
k141_319142	11283	12.587	Extended_partial		NODE_2106_length_11717_cov_3.047196	11717	19.265	Extended_partial		contig-140_2470	10475	8.721	Extended_partial
k141_161329	13637	271.209	Extended_partial		NODE_2712_length_10077_cov_7.773568	10077	51.306	Extended_partial		contig-140_1036	17457	17.103	Extended_partial
k141_368784	10940	41.114	Extended_partial		NODE_1949_length_12225_cov_5.840965	12225	39.534	Extended_partial		contig-140_979	17955	14.621	Extended_partial
k141_367506	12661	33.316	Extended_partial		NODE_1223_length_16004_cov_10.792845	16004	68.082	Extended_partial		contig-140_538	25215	14.489	Extended_partial
k141_621807	27948	30.444	Extended_partial		NODE_1101_length_17044_cov_7.422947	17044	49.217	Extended_partial		contig-140_1208	16048	22.318	Extended_partial
k141_205563	13305	119.97	Extended_partial		NODE_1254_length_15761_cov_8.273890	15761	54.1	Extended_partial		contig-140_1054	17250	35.75	Extended_partial
k141_416756	10448	41.501	Extended_partial		NODE_2558_length_10427_cov_2.455437	10427	15.735	Extended_partial		contig-140_104	46256	55.542	Extended_partial
k141_105692	14647	20.979	Extended_partial		NODE_1368_length_15045_cov_2.128502	15045	13.806	Extended_partial		contig-140_1876	12405	40.601	Extended_partial
k141_576543	17691	75.208	Extended_partial		NODE_316_length_33174_cov_3.736224	33174	23.779	Extended_partial		contig-140_280	33817	30.125	Extended_partial
k141_10121	11882	29.439	Extended_partial		NODE_300_length_33998_cov_103.122376	33998	670.123	Extended_partial		contig-140_331	32112	51.079	Extended_partial
k141_78898	23403	10.083	Extended_partial		NODE_2723_length_10057_cov_9.217925	10057	60.029	Extended_partial		contig-140_318	32595	24.61	Extended_partial
k141_574609	23415	34.692	Extended_partial		NODE_773_length_20548_cov_16.244160	20548	109.404	Extended_partial		contig-140_553	24959	13.838	Extended_partial
k141_34663	14739	15.866	Extended_partial		NODE_1975_length_12139_cov_12.916916	12139	84.87	Extended_partial		contig-140_1120	16699	33.303	Extended_partial
k141_391143	19332	28.715	Extended_partial		NODE_792_length_20305_cov_4.919070	20305	33.474	Extended_partial		contig-140_532	25260	12.716	Extended_partial
k141_670440	20778	97.58	Extended_partial		NODE_218_length_37425_cov_1.894257	37425	12.521	Extended_partial		contig-140_879	19326	65.436	Extended_partial
k141_412886	25757	12.594	Extended_partial		NODE_2499_length_10592_cov_6.485237	10592	43.496	Extended_partial		contig-140_645	23021	18.189	Extended_partial
k141_618303	29919	17.601	Extended_partial		NODE_687_length_21931_cov_6.515043	21931	42.563	Extended_partial		contig-140_2510	10361	11.37	Extended_partial
k141_571459	17367	113.554	Extended_partial		NODE_1030_length_17594_cov_1.594263	17594	9.952	Extended_partial		contig-140_755	21053	21.64	Extended_partial
k141_411647	10493	26.148	Extended_partial		NODE_889_length_19176_cov_8.068823	19176	51.7	Extended_partial		contig-140_198	37784	43.027	Extended_partial
k141_492908	31332	48.611	Extended_partial		NODE_1848_length_12641_cov_1.726786	12641	12.257	Extended_partial		contig-140_2124	11494	25.42	Extended_partial
k141_738772	10629	59.195	Extended_partial		NODE_1960_length_12200_cov_3.553384	12200	23.815	Extended_partial		contig-140_1515	13942	26.182	Extended_partial
k141_626308	12787	13.589	Extended_partial		NODE_2661_length_10192_cov_2.422851	10192	15.675	Extended_partial		contig-140_1640	13408	8.703	Extended_partial
k141_104148	12799	56.26	Extended_partial		NODE_1457_length_14466_cov_17.858498	14466	100.515	Extended_partial		contig-140_252	34627	48.24	Extended_partial
k141_224201	18922	20.046	Extended_partial		NODE_494_length_25754_cov_12.120849	25754	81.182	Extended_partial		contig-140_2042	11732	10.902	Extended_partial
k141_362452	10268	16.623	Extended_partial		NODE_1089_length_17117_cov_2.370924	17117	16.067	Extended_partial		contig-140_1416	14574	33.253	Extended_partial
k141_771552	18111	124.773	Extended_partial		NODE_2153_length_11598_cov_4.805510	11598	32.073	Extended_partial		contig-140_1404	14669	23.903	Extended_partial
k141_378578	24146	91.273	Extended_partial		NODE_1263_length_15716_cov_93.547501	15716	590.483	Extended_partial		contig-140_761	20993	10.335	Extended_partial
k141_368763	10228	60.834	Extended_partial		NODE_1446_length_14518_cov_2.056702	14518	13.138	Extended_partial		contig-140_868	19436	26.262	Extended_partial
k141_157098	18819	16.058	Extended_partial		NODE_2003_length_12055_cov_2.925721	12055	19.269	Extended_partial		contig-140_348	31570	18.041	Extended_partial
k141_293827	21777	20.116	Extended_partial		NODE_1558_length_13941_cov_3.702621	13941	23.795	Extended_partial		contig-140_1376	14824	49.201	Extended_partial
k141_723767	15835	16.042	Extended_partial		NODE_2386_length_10905_cov_3.626925	10905	24.538	Extended_partial		contig-140_393	29556	109.792	Extended_partial
k141_788279	13882	14.293	Extended_partial		NODE_1531_length_14056_cov_2.671908	14056	19.371	Extended_partial		contig-140_416	29047	17.834	Extended_partial
k141_724100	26598	51.16	Extended_partial		NODE_995_length_17937_cov_1.718529	17937	11.062	Extended_partial		contig-140_2097	11567	16.767	Extended_partial
k141_720295	19715	10.791	Extended_partial		NODE_899_length_19015_cov_5.221357	19015	34.499	Extended_partial		contig-140_673	22516	21.077	Extended_partial
k141_643695	12057	27.563	Extended_partial		NODE_427_length_27532_cov_10.571465	27532	67.191	Extended_partial		contig-140_1874	12412	37.868	Extended_partial
k141_378735	13266	31.806	Extended_partial		NODE_1303_length_15369_cov_30.158969	15369	195.603	Extended_partial		contig-140_942	18489	12.516	Extended_partial
k141_207498	12476	15.012	Extended_partial		NODE_961_length_18280_cov_28.938523	18280	181.334	Extended_partial		contig-140_182	38610	9.937	Extended_partial
k141_29132	25530	13.857	Extended_partial		NODE_955_length_18360_cov_4.359897	18360	29.263	Extended_partial		contig-140_1903	12296	40.491	Extended_partial
k141_530733	12965	10.704	Extended_partial		NODE_97_length_47395_cov_20.531417	47395	138.618	Extended_partial		contig-140_1479	14121	17.549	Extended_partial
k141_8557	18193	25.288	Extended_partial		NODE_264_length_35489_cov_15.572592	35489	100.787	Extended_partial		contig-140_130	43464	29.981	Extended_partial
k141_725478	10870	147.009	Extended_partial		NODE_1519_length_14100_cov_42.498604	14100	229.907	Extended_partial		contig-140_1899	12305	11.814	Extended_partial
k141_81393	11869	15.56	Extended_partial		NODE_1695_length_13314_cov_9.423902	13314	62.254	Extended_partial		contig-140_1451	14331	15.585	Extended_partial
k141_734727	15811	19.676	Extended_partial		NODE_2328_length_11055_cov_1.543649	11055	9.778	Extended_partial		contig-140_216	36814	14.349	Extended_partial
k141_276717	18313	32.283	Extended_partial		NODE_1539_length_14014_cov_3.003240	14014	19.068	Extended_partial		contig-140_575	24349	16.729	Extended_partial
k141_582310	24562	27.89	Extended_partial		NODE_1897_length_12454_cov_4.668451	12454	31.098	Extended_partial		contig-140_627	23279	32.56	Extended_partial
k141_722520	17499	12.418	Extended_partial		NODE_1956_length_12210_cov_10.001986	12210	64.855	Extended_partial		contig-140_1012	17663	51.67	Extended_partial
k141_260221	41150	26.531	Extended_partial		NODE_1596_length_13764_cov_4.725379	13764	29.358	Extended_partial		contig-140_1340	15089	21.714	Extended_partial
k141_679367	15386	42.321	Extended_partial		NODE_1717_length_13188_cov_19.454023	13188	125.006	Extended_partial		contig-140_335	31885	63.11	Extended_partial
k141_464700	12743	21.39	Extended_partial		NODE_220_length_37392_cov_12.234161	37392	78.716	Extended_partial		contig-140_1060	17173	12.011	Extended_partial
k141_309813	11532	56.277	Extended_partial		NODE_1618_length_13665_cov_8.432043	13665	56.323	Extended_partial		contig-140_1752	12907	39.497	Extended_partial
k141_423921	24083	22.162	Extended_partial		NODE_768_length_20590_cov_3.669697	20590	24.748	Extended_partial		contig-140_983	17930	53.049	Extended_partial
k141_681489	24476	14.478	Extended_partial		NODE_2517_length_10536_cov_5.229993	10536	34.429	Extended_partial		contig-140_2155	11407	69.09	Extended_partial
k141_345017	11569	19.362	Extended_partial		NODE_2325_length_11064_cov_2.059523	11064	13.045	Extended_partial		contig-140_317	32622	64.882	Extended_partial
k141_776086	18257	50.971	Extended_partial		NODE_2403_length_10850_cov_12.477665	10850	82.359	Extended_partial		contig-140_2568	10191	42.195	Extended_partial
k141_324618	13717	21.622	Extended_partial		NODE_1464_length_14401_cov_103.858904	14401	697.794	Extended_partial		contig-140_1326	15180	12.007	Extended_partial
k141_564526	11885	45.174	Extended_partial		NODE_1082_length_17153_cov_4.545988	17153	31.218	Extended_partial		contig-140_1260	15643	12.098	Extended_partial
k141_524954	20085	42.453	Extended_partial		NODE_646_length_22640_cov_8.377249	22640	53.206	Extended_partial		contig-140_1638	13418	22.824	Extended_partial
k141_257795	15400	33.904	Extended_partial		NODE_1275_length_15642_cov_11.367257	15642	71.375	Extended_partial		contig-140_1889	12351	24.042	Extended_partial
k141_164384	18716	86.142	Extended_partial		NODE_2501_length_10586_cov_7.811263	10586	50.771	Extended_partial		contig-140_1271	15548	9.28	Extended_partial
k141_573435	11405	100.958	Extended_partial		NODE_810_length_20124_cov_5.284743	20124	34.479	Extended_partial		contig-140_2205	11241	22.822	Extended_partial
k141_619581	12720	31.199	Extended_partial		NODE_2303_length_11132_cov_5.728941	11132	37.226	Extended_partial		contig-140_1072	17029	15.243	Extended_partial
k141_419578	16589	15.442	Extended_partial		NODE_2229_length_11392_cov_9.404439	11392	61.264	Extended_partial		contig-140_2193	11279	8.856	Extended_partial
k141_334689	16699	666.464	Extended_partial		NODE_293_length_34234_cov_23.494297	34234	153.744	Extended_partial		contig-140_617	23502	13.417	Extended_partial
k141_285038	22117	10.112	Extended_partial		NODE_1458_length_14456_cov_5.353409	14456	34.926	Extended_partial		contig-140_1786	12776	42.152	Extended_partial
k141_170348	16840	10.764	Extended_partial		NODE_528_length_24777_cov_4.550588	24777	30.95	Extended_partial		contig-140_1988	11950	9.513	Extended_partial
k141_124421	12038	23.283	Extended_partial		NODE_363_length_30171_cov_1.678072	30171	11.277	Extended_partial		contig-140_1705	13122	9.722	Extended_partial
k141_186756	37272	20.785	Extended_partial		NODE_509_length_25190_cov_4.413917	25190	28.114	Extended_partial		contig-140_1742	12934	41.702	Extended_partial
k141_250330	19928	73.117	Extended_partial		NODE_1215_length_16087_cov_6.256391	16087	41.483	Extended_partial		contig-140_661	22715	75.562	Extended_partial
k141_318638	20858	47.459	Extended_partial		NODE_2684_length_10126_cov_12.649865	10126	84.978	Extended_partial		contig-140_746	21277	15.238	Extended_partial
k141_169259	12157	16.614	Extended_partial		NODE_1296_length_15423_cov_4.238494	15423	27.874	Extended_partial		contig-140_1091	16893	12.451	Extended_partial
k141_390971	21835	47.304	Extended_partial		NODE_1012_length_17757_cov_7.746398	17757	51.398	Extended_partial		contig-140_1657	13326	31.839	Extended_partial
k141_155896	26168	64.5	Extended_partial		NODE_983_length_18038_cov_1.552677	18038	9.83	Extended_partial		contig-140_291	33440	9.922	Extended_partial
k141_261934	18562	14.533	Extended_partial		NODE_433_length_27431_cov_1.672173	27431	11.901	Extended_partial		contig-140_1608	13576	22.148	Extended_partial
k141_465734	18193	32.077	Extended_partial		NODE_2745_length_10002_cov_4.789063	10002	31.712	Extended_partial		contig-140_1103	16809	23.792	Extended_partial
k141_554749	13415	8.697	Extended_partial		NODE_292_length_34235_cov_9.735546	34235	61.357	Extended_partial		contig-140_1847	12530	10.122	Extended_partial
k141_469916	20091	15.284	Extended_partial		NODE_1168_length_16546_cov_4.454230	16546	29.511	Extended_partial		contig-140_2484	10443	32.125	Extended_partial
k141_132334	20204	23.676	Extended_partial		NODE_475_length_26217_cov_3.549214	26217	24.596	Extended_partial		contig-140_1196	16119	8.971	Extended_partial
k141_360511	41062	8.75	Extended_partial		NODE_763_length_20696_cov_1.987214	20696	12.946	Extended_partial		contig-140_744	21284	9.634	Extended_partial
k141_777896	12430	55.098	Extended_partial		NODE_466_length_26537_cov_10.029307	26537	66.53	Extended_partial		contig-140_996	17833	18.209	Extended_partial
k141_211975	11933	68.488	Extended_partial		NODE_195_length_38793_cov_13.748461	38793	91.766	Extended_partial		contig-140_2182	11318	40.104	Extended_partial
k141_310276	14976	8.298	Extended_partial		NODE_653_length_22491_cov_1.319263	22491	8.655	Extended_partial		contig-140_2628	10010	5.607	Extended_partial
k141_412987	47487	29.128	Extended_partial		NODE_2483_length_10661_cov_3.431080	10661	21.54	Extended_partial		contig-140_1581	13664	89.721	Extended_partial
k141_366539	12661	22.047	Extended_partial		NODE_2660_length_10193_cov_31.842142	10193	215.012	Extended_partial		contig-140_1658	13323	10.72	Extended_partial
k141_654437	11929	127.563	Extended_partial		NODE_711_length_21518_cov_11.178533	21518	73.486	Extended_partial		contig-140_1161	16358	21.755	Extended_partial
k141_716120	24854	11.122	Extended_partial		NODE_1891_length_12482_cov_6.556050	12482	43.527	Extended_partial		contig-140_1929	12182	33.845	Extended_partial
k141_65209	17154	55.854	Extended_partial		NODE_2207_length_11441_cov_2.916564	11441	19.001	Extended_partial		contig-140_1535	13859	128.869	Extended_partial
k141_296885	34433	37.349	Extended_partial		NODE_2158_length_11583_cov_5.338251	11583	34.475	Extended_partial		contig-140_900	19045	29.3	Extended_partial
k141_718107	20367	27.556	Extended_partial		NODE_506_length_25259_cov_6.180407	25259	39.677	Extended_partial		contig-140_1521	13913	13.521	Extended_partial
k141_56090	25735	21.711	Extended_partial		NODE_858_length_19514_cov_10.323516	19514	71.699	Extended_partial		contig-140_290	33486	37.413	Extended_partial
k141_577974	12117	685.516	Extended_partial		NODE_52_length_56855_cov_38.497867	56855	259.981	Extended_partial		contig-140_1814	12669	65.665	Extended_partial
k141_573819	11954	40.528	Extended_partial		NODE_2460_length_10717_cov_9.146176	10717	61.214	Extended_partial		contig-140_705	21898	155.6	Extended_partial
k141_807558	32532	13.573	Extended_partial		NODE_71_length_53005_cov_2.520330	53005	16.125	Extended_partial		contig-140_676	22505	28.081	Extended_partial
k141_111881	12694	48.343	Extended_partial		NODE_2671_length_10163_cov_4.820446	10163	33.085	Extended_partial		contig-140_2166	11365	20.213	Extended_partial
k141_701097	13008	10.922	Extended_partial		NODE_554_length_24327_cov_13.360248	24327	89.081	Extended_partial		contig-140_1278	15457	179.863	Extended_partial
k141_396818	15459	11.655	Extended_partial		NODE_2456_length_10722_cov_4.273336	10722	27.361	Extended_partial		contig-140_2529	10315	24.29	Extended_partial
k141_541679	14161	21.164	Extended_partial		NODE_1386_length_14946_cov_2.037182	14946	16.579	Extended_partial		contig-140_2071	11638	23.742	Extended_partial
k141_699710	13743	186.75	Extended_partial		NODE_691_length_21859_cov_3.869823	21859	26.29	Extended_partial		contig-140_1005	17699	19.508	Extended_partial
k141_29521	14499	75.686	Extended_partial		NODE_1045_length_17463_cov_10.816221	17463	67.365	Extended_partial		contig-140_1032	17496	24.255	Extended_partial
k141_446408	12551	13.757	Extended_partial		NODE_2026_length_11968_cov_3.260789	11968	22.494	Extended_partial		contig-140_2477	10454	43.666	Extended_partial
k141_668427	36710	43.342	Extended_partial		NODE_2242_length_11331_cov_8.206355	11331	56.019	Extended_partial		contig-140_1858	12498	13.572	Extended_partial
k141_292968	11562	12.476	Extended_partial		NODE_1479_length_14315_cov_9.495278	14315	63.444	Extended_partial		contig-140_2572	10187	35.622	Extended_partial
k141_463646	10462	9.009	Extended_partial		NODE_1778_length_12963_cov_5.186429	12963	32.262	Extended_partial		contig-140_2576	10179	31.858	Extended_partial
k141_118140	20179	18.365	Extended_partial		NODE_2011_length_12016_cov_2.400454	12016	16.043	Extended_partial		contig-140_1532	13873	23.585	Extended_partial
k141_302668	26719	66.965	Extended_partial		NODE_2031_length_11946_cov_20.607581	11946	138.667	Extended_partial		contig-140_1238	15839	39.719	Extended_partial
k141_8238	18306	116.803	Extended_partial		NODE_422_length_27656_cov_26.973846	27656	174.517	Extended_partial		contig-140_522	25551	16.878	Extended_partial
k141_337822	14437	127.981	Extended_partial		NODE_487_length_25937_cov_10.934986	25937	73.299	Extended_partial		contig-140_2466	10481	158.817	Extended_partial
k141_416797	11764	21.931	Extended_partial		NODE_329_length_32257_cov_2.712449	32257	18.029	Extended_partial		contig-140_1127	16659	36.244	Extended_partial
k141_155503	18209	23.576	Extended_partial		NODE_585_length_23693_cov_21.513494	23693	146.391	Extended_partial		contig-140_2287	11000	26.09	Extended_partial
k141_736142	12437	20.249	Extended_partial		NODE_1148_length_16701_cov_3.529987	16701	23.462	Extended_partial		contig-140_1934	12158	38.353	Extended_partial
k141_110465	11885	55.316	Extended_partial		NODE_468_length_26430_cov_6.572064	26430	42.431	Extended_partial		contig-140_1667	13266	17.208	Extended_partial
k141_467772	14465	18.216	Extended_partial		NODE_832_length_19833_cov_2.851365	19833	18.592	Extended_partial		contig-140_625	23295	18.826	Extended_partial
k141_284232	16059	14.008	Extended_partial		NODE_2200_length_11463_cov_25.668931	11463	165.968	Extended_partial		contig-140_2386	10728	34.646	Extended_partial
k141_38473	10248	13.235	Extended_partial		NODE_1262_length_15719_cov_2.495382	15719	17.926	Extended_partial		contig-140_916	18891	16.055	Extended_partial
k141_360065	25327	12.556	Extended_partial		NODE_1463_length_14408_cov_8.829634	14408	54.409	Extended_partial		contig-140_2433	10588	25.944	Extended_partial
k141_410456	48403	20.055	Extended_partial		NODE_2304_length_11128_cov_3.277429	11128	21.579	Extended_partial		contig-140_2436	10586	49.84	Extended_partial
k141_515015	11535	12.788	Extended_partial		NODE_1927_length_12297_cov_20.098932	12297	127.393	Extended_partial		contig-140_1375	14827	93.62	Extended_partial
k141_629895	55610	97.603	Extended_partial		NODE_1287_length_15494_cov_6.646385	15494	42.757	Extended_partial		contig-140_2442	10577	16.236	Extended_partial
k141_767253	15942	11.694	Extended_partial		NODE_1825_length_12737_cov_8.569865	12737	61.709	Extended_partial		contig-140_1372	14842	14.496	Extended_partial
k141_160129	40502	80.85	Extended_partial		NODE_648_length_22587_cov_3.723019	22587	23.47	Extended_partial		contig-140_339	31773	23.212	Extended_partial
k141_428034	27027	53.567	Extended_partial		NODE_2469_length_10693_cov_29.630513	10693	193.429	Extended_partial		contig-140_788	20571	14.121	Extended_partial
k141_6425	22473	17.347	Extended_partial		NODE_1986_length_12099_cov_2.827598	12099	19.613	Extended_partial		contig-140_1164	16339	9.154	Extended_partial
k141_433275	11420	117.493	Extended_partial		NODE_1084_length_17147_cov_19.478790	17147	128.39	Extended_partial		contig-140_1158	16390	33.829	Extended_partial
k141_668107	33559	21.65	Extended_partial		NODE_749_length_20977_cov_13.864508	20977	92.2	Extended_partial		contig-140_444	27534	12.044	Extended_partial
k141_156073	21338	14.96	Extended_partial		NODE_1492_length_14239_cov_3.912628	14239	26.591	Extended_partial		contig-140_386	29804	32.431	Extended_partial
k141_84604	33861	57.773	Extended_partial		NODE_2020_length_11987_cov_1.464334	11987	10.373	Extended_partial		contig-140_383	29941	17.837	Extended_partial
k141_525817	24054	19.447	Extended_partial		NODE_801_length_20226_cov_2.725857	20226	17.231	Extended_partial		contig-140_2348	10829	58.281	Extended_partial
k141_170811	14983	33.549	Extended_partial		NODE_2422_length_10808_cov_2.233686	10808	17.174	Extended_partial		contig-140_1191	16162	28.378	Extended_partial
k141_409193	19008	81.167	Extended_partial		NODE_2319_length_11078_cov_10.195233	11078	69.748	Extended_partial		contig-140_2058	11688	137.066	Extended_partial
k141_665624	21419	12.918	Extended_partial		NODE_2490_length_10619_cov_2.432997	10619	17.406	Extended_partial		contig-140_439	27671	8.723	Extended_partial
k141_565381	28026	10.434	Extended_partial		NODE_1069_length_17256_cov_2.603304	17256	18.018	Extended_partial		contig-140_1151	16471	34.727	Extended_partial
k141_378361	20827	69.374	Extended_partial		NODE_1417_length_14750_cov_7.618751	14750	50.62	Extended_partial		contig-140_2430	10598	22.41	Extended_partial
k141_55884	23192	37.357	Extended_partial		NODE_2164_length_11575_cov_5.451695	11575	36.65	Extended_partial		contig-140_897	19093	166.325	Extended_partial
k141_512914	10507	15.964	Extended_partial		NODE_720_length_21388_cov_30.496637	21388	191.811	Extended_partial		contig-140_1150	16500	41.461	Extended_partial
k141_336534	11873	11.301	Extended_partial		NODE_1390_length_14917_cov_10.894861	14917	69.016	Extended_partial		contig-140_354	31101	26.966	Extended_partial
k141_142002	15246	18.566	Extended_partial		NODE_1593_length_13780_cov_10.368930	13780	69.221	Extended_partial		contig-140_1362	14892	11.186	Extended_partial
k141_733900	40241	15.906	Extended_partial		NODE_1757_length_13041_cov_3.049636	13041	20.868	Extended_partial		contig-140_815	20090	12.254	Extended_partial
k141_717095	19509	161.904	Extended_partial		NODE_2189_length_11489_cov_6.112304	11489	40.821	Extended_partial		contig-140_2578	10170	45.49	Extended_partial
k141_219520	18546	33.339	Extended_partial		NODE_2617_length_10291_cov_3.397973	10291	22.023	Extended_partial		contig-140_962	18197	31.456	Extended_partial
k141_568419	12696	20.644	Extended_partial		NODE_2647_length_10209_cov_4.493652	10209	31.636	Extended_partial		contig-140_2181	11323	9.355	Extended_partial
k141_279073	15514	110.602	Extended_partial		NODE_1466_length_14390_cov_1.356026	14390	9.781	Extended_partial		contig-140_1634	13443	51.134	Extended_partial
k141_104373	13519	12.41	Extended_partial		NODE_2173_length_11552_cov_2.982582	11552	21.289	Extended_failed		contig-140_795	20420	35.387	Extended_partial
k141_568350	12302	26.639	Extended_partial		NODE_2266_length_11269_cov_7.973254	11269	50.708	Extended_failed		contig-140_2088	11597	37.984	Extended_partial
k141_261734	22782	12.13	Extended_partial		NODE_1271_length_15655_cov_1.346278	15655	9.315	Extended_failed		contig-140_155	40777	33.245	Extended_partial
k141_473	15908	57.488	Extended_partial		NODE_1887_length_12493_cov_59.645803	12493	395.653	Extended_failed		contig-140_1976	11999	15.656	Extended_partial
k141_534256	10028	23.155	Extended_partial		NODE_2223_length_11400_cov_1.921050	11400	12.988	Extended_failed		contig-140_890	19142	18.928	Extended_partial
k141_698813	10507	10.448	Extended_partial		NODE_635_length_22815_cov_52.541784	22815	356.792	Extended_failed		contig-140_518	25596	117.925	Extended_partial
k141_25452	34399	14.304	Extended_partial		NODE_1298_length_15402_cov_3.357447	15402	22.034	Extended_failed		contig-140_565	24723	9.848	Extended_partial
k141_219402	22427	82.592	Extended_partial		NODE_2263_length_11278_cov_3.724150	11278	27.137	Extended_failed		contig-140_1325	15182	16.013	Extended_partial
k141_492325	15253	12.237	Extended_partial		NODE_1291_length_15438_cov_5.255045	15438	37.703	Extended_failed		contig-140_1767	12847	12.69	Extended_partial
k141_59054	38043	16.191	Extended_partial		NODE_884_length_19225_cov_2.361975	19225	15.52	Extended_failed		contig-140_2596	10095	41.638	Extended_partial
k141_93800	22689	21.934	Extended_partial		NODE_1000_length_17893_cov_1.068389	17893	7.182	Extended_failed		contig-140_1205	16062	10.911	Extended_partial
k141_196699	17098	39.151	Extended_partial		NODE_571_length_23934_cov_2.177931	23934	14.543	Extended_failed		contig-140_723	21640	185.306	Extended_partial
k141_727939	37423	55.434	Extended_partial		NODE_1621_length_13658_cov_1.824994	13658	12.447	Extended_failed		contig-140_2251	11097	9.636	Extended_failed
k141_220506	18489	12.217	Extended_partial		NODE_587_length_23643_cov_19.452883	23643	133.348	Extended_failed		contig-140_1192	16162	18.763	Extended_failed
k141_166082	23097	89.129	Extended_partial		NODE_1020_length_17694_cov_2.240052	17694	14.522	Extended_failed		contig-140_823	19926	73.147	Extended_failed
k141_30433	11512	33.108	Extended_partial		NODE_621_length_23066_cov_13.894677	23066	93.024	Extended_failed		contig-140_1636	13429	14.959	Extended_failed
k141_57836	10514	41.068	Extended_partial		NODE_1313_length_15311_cov_1.445205	15311	10.194	Extended_failed		contig-140_2075	11625	17.843	Extended_failed
k141_633558	11102	15.637	Extended_partial		NODE_584_length_23697_cov_2.238821	23697	14.471	Extended_failed		contig-140_221	36445	9.616	Extended_failed
k141_786006	10079	33.979	Extended_partial		NODE_569_length_23955_cov_3.161826	23955	20.945	Extended_failed		contig-140_544	25062	8.656	Extended_failed
k141_735197	38382	38.267	Extended_partial		NODE_1021_length_17671_cov_1.603055	17671	10.512	Extended_failed		contig-140_1277	15469	22.057	Extended_failed
k141_576747	13260	55.57	Extended_partial		NODE_594_length_23444_cov_3.477334	23444	22.611	Extended_failed		contig-140_1981	11973	27.45	Extended_failed
k141_511753	30366	17.837	Extended_partial		NODE_1870_length_12576_cov_15.917744	12576	105.383	Extended_failed		contig-140_967	18116	8.735	Extended_failed
k141_112400	11289	33.611	Extended_partial		NODE_402_length_28605_cov_11.759569	28605	79.74	Extended_failed		contig-140_2439	10583	17.617	Extended_failed
k141_27201	22276	15.707	Extended_partial		NODE_1930_length_12278_cov_1.584479	12278	11.183	Extended_failed		contig-140_1174	16286	14.752	Extended_failed
k141_465724	29628	17.739	Extended_partial		NODE_2471_length_10688_cov_5.410094	10688	36.155	Extended_failed		contig-140_303	32994	8.841	Extended_failed
k141_679269	11329	22.324	Extended_partial		NODE_125_length_44280_cov_8.103096	44280	45.949	Extended_failed		contig-140_963	18183	12.217	Extended_failed
k141_470507	11716	15.934	Extended_partial		NODE_206_length_38256_cov_2.670802	38256	17.692	Extended_failed		contig-140_1198	16086	19.866	Extended_failed
k141_722252	25030	157.189	Extended_partial		NODE_1356_length_15092_cov_6.111126	15092	39.952	Extended_failed		contig-140_222	36442	24.32	Extended_failed
k141_758486	12541	222.064	Extended_partial		NODE_1352_length_15097_cov_18.126787	15097	117.738	Extended_failed		contig-140_467	26717	67.139	Extended_failed
k141_481003	21289	9.51	Extended_partial		NODE_1055_length_17371_cov_1.339596	17371	8.505	Extended_failed		contig-140_1313	15273	24.022	Extended_failed
k141_4366	13848	97.135	Extended_partial		NODE_1456_length_14472_cov_1.834786	14472	12.456	Extended_failed		contig-140_1493	14043	6.587	Extended_failed
k141_346266	11102	23.182	Extended_partial		NODE_2391_length_10889_cov_10.544416	10889	73.968	Extended_failed		contig-140_1468	14194	43.896	Extended_failed
k141_52402	19486	14.615	Extended_partial		NODE_1312_length_15311_cov_18.596812	15311	121.273	Extended_failed		contig-140_2135	11466	10.877	Extended_failed
k141_147276	12682	23.351	Extended_partial		NODE_1382_length_14972_cov_20.371371	14972	139.42	Extended_failed		contig-140_2597	10092	33.953	Extended_failed
k141_350032	34576	28.879	Extended_partial		NODE_1796_length_12872_cov_30.128835	12872	164.301	Extended_failed		contig-140_260	34424	10.514	Extended_failed
k141_466291	20910	27.063	Extended_partial		NODE_1883_length_12526_cov_4.158884	12526	28.781	Extended_failed		contig-140_2153	11411	126.018	Extended_failed
k141_213111	11906	82.593	Extended_partial		NODE_198_length_38720_cov_2.519032	38720	16.294	Extended_failed		contig-140_2341	10842	29.074	Extended_failed
k141_327884	17310	20.173	Extended_partial		NODE_689_length_21888_cov_2.083406	21888	13.613	Extended_failed		contig-140_2096	11572	9.333	Extended_failed
k141_224856	15408	71.459	Extended_partial		NODE_517_length_25015_cov_2.129058	25015	14.121	Extended_failed		contig-140_1027	17534	13.846	Extended_failed
k141_326909	12671	32.111	Extended_partial		NODE_1220_length_16043_cov_11.680950	16043	71.352	Extended_failed		contig-140_455	27045	11.512	Extended_failed
k141_111558	21265	44.495	Extended_failed		NODE_804_length_20176_cov_1.516285	20176	10.847	Extended_failed		contig-140_612	23590	9.842	Extended_failed
k141_562689	24240	46.066	Extended_failed		NODE_1988_length_12097_cov_30.979950	12097	179.801	Extended_failed		contig-140_973	18022	19.069	Extended_failed
k141_726616	38056	10.997	Extended_failed		NODE_732_length_21181_cov_2.598746	21181	16.508	Extended_failed		contig-140_313	32692	13.6	Extended_failed
k141_469527	10770	14.472	Extended_failed		NODE_158_length_41491_cov_7.497703	41491	48.485	Extended_failed		contig-140_773	20722	14.38	Extended_failed
k141_288496	14576	33.796	Extended_failed		NODE_412_length_28135_cov_19.414310	28135	132.015	Extended_failed		contig-140_2554	10251	9.707	Extended_failed
k141_768529	17946	29.671	Extended_failed		NODE_662_length_22346_cov_7.822179	22346	50.207	Extended_failed		contig-140_208	37176	28.754	Extended_failed
k141_281047	19671	8.87	Extended_failed		NODE_2544_length_10464_cov_21.725646	10464	133.659	Extended_failed		contig-140_401	29420	17.78	Extended_failed
k141_231135	36037	9.634	Extended_failed		NODE_336_length_31764_cov_3.055757	31764	21.057	Extended_failed		contig-140_1910	12270	10.758	Extended_failed
k141_126085	49443	54.841	Extended_failed		NODE_698_length_21773_cov_6.482814	21773	39.628	Extended_failed		contig-140_2387	10727	15.255	Extended_failed
k141_718920	25078	25.13	Extended_failed		NODE_234_length_36940_cov_4.714259	36940	30.833	Extended_failed		contig-140_18	75859	24.567	Extended_failed
k141_371099	30715	16.663	Extended_failed		NODE_921_length_18685_cov_8.147484	18685	52.322	Extended_failed		contig-140_1029	17521	14.185	Extended_failed
k141_75788	19401	9.472	Extended_failed		NODE_2389_length_10894_cov_4.327296	10894	30.405	Extended_failed		contig-140_1090	16903	8.646	Extended_failed
k141_716241	14776	29.242	Extended_failed		NODE_2376_length_10937_cov_13.353191	10937	83.015	Extended_failed		contig-140_2604	10064	15.858	Extended_failed
k141_236716	31892	144.348	Extended_failed		NODE_503_length_25369_cov_8.474764	25369	54.028	Extended_failed		contig-140_1996	11909	45.547	Extended_failed
k141_640386	14713	25.233	Extended_failed		NODE_618_length_23091_cov_53.416652	23091	359.7	Extended_failed		contig-140_1927	12192	23.594	Extended_failed
k141_704311	36468	30.447	Extended_failed		NODE_1171_length_16492_cov_3.691965	16492	23.107	Extended_failed		contig-140_372	30431	16.871	Extended_failed
k141_210748	12605	66.855	Extended_failed		NODE_1067_length_17259_cov_6.586505	17259	42.139	Extended_failed		contig-140_2064	11669	9.856	Extended_failed
k141_10665	20118	11.34	Extended_failed		NODE_2157_length_11589_cov_1.687227	11589	10.564	Extended_failed		contig-140_1143	16565	8.566	Extended_failed
k141_404051	15224	14.991	Extended_failed		NODE_313_length_33288_cov_2.435150	33288	17.184	Orphan_end		contig-140_1966	12039	25.721	Extended_failed
k141_764490	37281	11.583	Extended_failed		NODE_935_length_18587_cov_1.548050	18587	10.485	Orphan_end		contig-140_59	56310	16.155	Extended_failed
k141_215682	17809	25.564	Extended_failed		NODE_1937_length_12258_cov_6.070398	12258	38.834	Orphan_end		contig-140_2074	11628	42.191	Extended_failed
k141_389700	15237	10.873	Extended_failed		NODE_709_length_21554_cov_1.308023	21554	8.769	Orphan_end		contig-140_427	28554	20.829	Extended_failed
k141_127030	14093	38.886	Extended_failed		NODE_2332_length_11047_cov_1.620971	11047	11.175	Orphan_end		contig-140_1559	13736	16.58	Extended_failed
k141_775700	11452	16.227	Extended_failed		NODE_166_length_41153_cov_2.982231	41153	18.647	Orphan_end		contig-140_1551	13782	7.603	Extended_failed
k141_523401	13036	27.898	Extended_failed		NODE_1299_length_15398_cov_1.093511	15398	7.175	Orphan_end		contig-140_150	41077	27.953	Extended_failed
k141_123044	36730	72.064	Extended_failed		NODE_2677_length_10147_cov_1.226547	10147	7.898	Orphan_end		contig-140_929	18670	20.063	Extended_failed
k141_104107	12217	102.774	Extended_failed		NODE_956_length_18358_cov_2.720037	18358	18.102	Orphan_end		contig-140_932	18614	57.83	Extended_failed
k141_572938	23480	63.526	Extended_failed		NODE_1567_length_13896_cov_0.955552	13896	6.589	Orphan_end		contig-140_1229	15890	19.539	Extended_failed
k141_77555	13395	15.636	Extended_failed		NODE_2359_length_10972_cov_2.334624	10972	17.468	Orphan_end		contig-140_192	38069	48.479	Extended_failed
k141_166557	10255	8.293	Extended_failed		NODE_987_length_18017_cov_1.351817	18017	8.924	Orphan_end		contig-140_154	40820	14.452	Orphan_end
k141_1146	56011	15.196	Extended_failed		NODE_514_length_25074_cov_19.682527	25074	126.146	Orphan_end		contig-140_376	30322	9.24	Orphan_end
k141_61763	15729	10.991	Extended_failed		NODE_60_length_55466_cov_7.989013	55466	25.514	Orphan_end		contig-140_521	25555	20.15	Orphan_end
k141_253680	18838	19.572	Extended_failed		NODE_667_length_22244_cov_1.884478	22244	12.744	Orphan_end		contig-140_1660	13299	5.203	Orphan_end
k141_56989	26941	11.507	Extended_failed		NODE_1710_length_13230_cov_2.226589	13230	14.592	Orphan_end		contig-140_1280	15451	8.595	Orphan_end
k141_553161	10345	7.323	Extended_failed		NODE_37_length_62440_cov_10.555229	62440	60.744	Orphan_end		contig-140_606	23635	14.409	Orphan_end
k141_652106	12027	8.232	Extended_failed		NODE_1702_length_13252_cov_1.033905	13252	7.36	Orphan_end		contig-140_174	39340	7.443	Orphan_end
k141_162742	20174	27.187	Extended_failed		NODE_783_length_20430_cov_1.426144	20430	9.682	Orphan_end		contig-140_1302	15340	10.877	Orphan_end
k141_361769	18352	24.275	Extended_failed		NODE_2145_length_11616_cov_1.039429	11616	6.914	Orphan_end		contig-140_635	23172	9.64	Orphan_end
k141_17457	31592	31.894	Extended_failed		NODE_456_length_26801_cov_0.897053	26801	6.066	Orphan_end		contig-140_1003	17723	66.882	Orphan_end
k141_494754	14176	131.76	Extended_failed		NODE_438_length_27361_cov_5.318022	27361	34.558	Orphan_end		contig-140_344	31612	8.449	Orphan_end
k141_358594	24870	49.516	Extended_failed		NODE_967_length_18176_cov_1.583356	18176	11.123	Orphan_end		contig-140_488	26286	26.843	Orphan_end
k141_14139	13768	18.697	Extended_failed		NODE_169_length_40707_cov_1.546550	40707	10.047	Orphan_end		contig-140_1723	13038	13.613	Orphan_end
k141_61284	14736	16.187	Extended_failed		NODE_256_length_35960_cov_2.327073	35960	14.103	Orphan_end		contig-140_1268	15584	17.478	Orphan_end
k141_194624	35528	52.525	Extended_failed		NODE_776_length_20505_cov_1.336785	20505	8.432	Orphan_end		contig-140_1156	16399	5.983	Orphan_end
k141_19590	14559	35.515	Extended_failed		NODE_1804_length_12803_cov_1.711265	12803	12.441	Orphan_end		contig-140_1443	14391	6.33	Orphan_end
k141_730004	11680	116.685	Extended_failed		NODE_2570_length_10409_cov_1.720969	10409	11.748	Orphan_end		contig-140_691	22173	12.531	Orphan_end
k141_24419	11405	51.294	Extended_failed		NODE_238_length_36860_cov_1.711622	36860	11.891	Orphan_end		contig-140_1015	17647	10.72	Orphan_end
k141_232140	17522	13.895	Extended_failed		NODE_279_length_34734_cov_8.400959	34734	53.817	Orphan_end		contig-140_796	20420	8.41	Orphan_end
k141_363549	36263	76.159	Extended_failed		NODE_56_length_55998_cov_2.374165	55998	15.221	Orphan_end		contig-140_1324	15183	9.972	Orphan_end
k141_526654	13845	97.658	Extended_failed		NODE_1532_length_14051_cov_2.007972	14051	13.793	Orphan_end		contig-140_2049	11716	9.453	Orphan_end
k141_771588	34838	12.135	Extended_failed		NODE_1243_length_15843_cov_1.767053	15843	11.556	Orphan_end		contig-140_1857	12500	23.608	Orphan_end
k141_240991	15942	19.24	Extended_failed		NODE_1595_length_13770_cov_1.577292	13770	10.19	Orphan_end		contig-140_206	37251	11.388	Orphan_end
k141_103983	14760	21.259	Extended_failed		NODE_2538_length_10482_cov_2.055818	10482	13.413	Orphan_end		contig-140_259	34441	16.835	Orphan_end
k141_72676	16271	33.111	Extended_failed		NODE_2357_length_10977_cov_1.630507	10977	11.658	Orphan_end		contig-140_153	40923	18.742	Orphan_end
k141_369239	30122	174.761	Extended_failed		NODE_2279_length_11236_cov_4.190206	11236	29.374	Orphan_end		contig-140_164	40172	16.209	Orphan_end
k141_534523	15371	8.577	Extended_failed		NODE_1673_length_13412_cov_1.065563	13412	7.326	Orphan_end		contig-140_1692	13193	6.89	Orphan_end
k141_59114	10649	149.406	Extended_failed		NODE_214_length_37883_cov_1.295079	37883	8.681	Orphan_end		contig-140_1214	16008	56.991	Orphan_end
k141_70624	43157	28.103	Extended_failed		NODE_2027_length_11966_cov_3.985641	11966	25.815	Orphan_end		contig-140_2550	10266	8.32	Orphan_end
k141_314435	32240	30.443	Extended_failed		NODE_539_length_24591_cov_2.828769	24591	18.188	Orphan_end		contig-140_316	32629	30.053	Orphan_end
k141_789788	14000	58.105	Extended_failed		NODE_2525_length_10516_cov_1.305323	10516	8.707	Orphan_end		contig-140_143	41836	10.957	Orphan_end
k141_487495	10491	8.825	Extended_failed		NODE_215_length_37843_cov_1.618915	37843	11.029	Orphan_end		contig-140_1135	16625	8.922	Orphan_end
k141_208550	20842	49.015	Extended_failed		NODE_143_length_42457_cov_3.342452	42457	20.849	Orphan_end		contig-140_2359	10797	18.798	Orphan_end
k141_465696	28678	23.598	Extended_failed		NODE_777_length_20499_cov_1.126154	20499	7.656	Orphan_end		contig-140_1970	12023	6.074	Orphan_end
k141_485047	14766	39.46	Extended_failed		NODE_1214_length_16099_cov_1.595667	16099	11.386	Orphan_end		contig-140_146	41510	11.903	Orphan_end
k141_792143	19166	66.69	Extended_failed		NODE_1380_length_14987_cov_2.055316	14987	13.575	Orphan_end		contig-140_102	47120	11.865	Orphan_end
k141_283790	29021	17.846	Extended_failed		NODE_271_length_35217_cov_4.523197	35217	28.866	Orphan_end		contig-140_1478	14122	7.137	Orphan_end
k141_622186	17782	11.311	Extended_failed		NODE_1946_length_12232_cov_1.484097	12232	10.295	Orphan_end		contig-140_139	42289	10.976	Orphan_end
k141_640224	17406	58.645	Extended_failed		NODE_918_length_18732_cov_8.667401	18732	60.078	Orphan_end		contig-140_2212	11202	10.898	Orphan_end
k141_494552	10526	8.914	Extended_failed		NODE_110_length_45282_cov_8.813221	45282	55.09	Orphan_end		contig-140_1071	17030	25.322	Orphan_end
k141_567835	13974	148.742	Extended_failed		NODE_767_length_20590_cov_11.388213	20590	73.889	Orphan_end		contig-140_1339	15095	11.237	Orphan_end
k141_573059	18578	16.321	Extended_failed		NODE_2234_length_11360_cov_2.474584	11360	16.267	Orphan_end		contig-140_287	33565	11.78	Orphan_end
k141_6819	26564	48.631	Extended_failed		NODE_2235_length_11359_cov_1.217593	11359	8.112	Orphan_end		contig-140_1435	14431	8.933	Orphan_end
k141_21179	10994	5.598	Extended_failed		NODE_692_length_21854_cov_18.278732	21854	123.557	Orphan_end		contig-140_459	26949	29.697	Orphan_end
k141_256471	13372	16.748	Extended_failed		NODE_512_length_25124_cov_1.521423	25124	10.251	Orphan_end		contig-140_1563	13732	11.063	Orphan_end
k141_334347	11234	212.255	Extended_failed		NODE_2006_length_12045_cov_7.234351	12045	45.571	Orphan_end		contig-140_727	21583	10.333	Orphan_end
k141_2989	17064	19.447	Extended_failed		NODE_331_length_32153_cov_1.624805	32153	11.291	Orphan_end		contig-140_2003	11887	9.712	Orphan_end
k141_614877	46088	256.65	Extended_failed		NODE_338_length_31740_cov_28.921804	31740	186.259	Orphan_end		contig-140_871	19413	34.473	Orphan_end
k141_224944	20568	18.703	Extended_failed		NODE_1036_length_17557_cov_4.306540	17557	28.169	Orphan_end		contig-140_2105	11555	11.118	Orphan_end
k141_527849	11325	10.896	Extended_failed		NODE_1526_length_14088_cov_1.711124	14088	12.148	Orphan_end		contig-140_378	30202	9.368	Orphan_end
k141_716063	19116	18.869	Extended_failed		NODE_1232_length_15927_cov_1.444367	15927	9.971	Orphan_end		contig-140_476	26507	11.313	Orphan_end
k141_758259	13690	27.531	Extended_failed		NODE_2272_length_11258_cov_2.067379	11258	14.939	Orphan_end		contig-140_587	23914	8.9	Orphan_end
k141_530055	17267	12.062	Extended_failed		NODE_1629_length_13615_cov_1.944098	13615	13.161	Orphan_end		contig-140_1412	14601	97.028	Orphan_end
k141_135092	21982	30.482	Extended_failed		NODE_2098_length_11738_cov_1.177590	11738	8.242	Orphan_end		contig-140_2519	10338	5.392	Orphan_end
k141_436741	16638	17.598	Extended_failed		NODE_771_length_20567_cov_1.344569	20567	9.392	Orphan_end		contig-140_1212	16030	26.901	Orphan_end
k141_412726	14548	8.092	Extended_failed		NODE_241_length_36708_cov_1.613297	36708	10.637	Orphan_end		contig-140_1696	13165	7.571	Orphan_end
k141_56667	37539	102.401	Extended_failed		NODE_1781_length_12946_cov_1.651377	12946	11.139	Orphan_end		contig-140_460	26884	21.844	Orphan_end
k141_446321	11308	54.507	Extended_failed		NODE_1536_length_14033_cov_1.656551	14033	10.883	Orphan_end		contig-140_268	34126	13.517	Orphan_end
k141_108681	11678	14.448	Extended_failed		NODE_236_length_36935_cov_17.000869	36935	108.138	Orphan_end		contig-140_883	19263	9.514	Orphan_end
k141_52176	19483	32.343	Extended_failed		NODE_677_length_22081_cov_1.135237	22081	7.351	Orphan_end		contig-140_1968	12035	7.826	Orphan_end
k141_339333	19815	7.461	Orphan_end		NODE_915_length_18761_cov_1.496565	18761	10.49	Orphan_end		contig-140_283	33690	8.548	Orphan_end
k141_426857	12009	23.734	Orphan_end		NODE_971_length_18125_cov_1.113513	18125	7.59	Orphan_end		contig-140_567	24643	7.301	Orphan_end
k141_122115	17174	24.864	Orphan_end		NODE_1614_length_13695_cov_3.882739	13695	24.86	Orphan_end		contig-140_953	18354	6.827	Orphan_end
k141_571897	24793	11.123	Orphan_end		NODE_1641_length_13556_cov_0.742944	13556	5.167	Orphan_end		contig-140_2006	11867	8.495	Orphan_end
k141_553729	12031	263.425	Orphan_end		NODE_1428_length_14637_cov_1.375603	14637	9.537	Orphan_end		contig-140_730	21528	9.998	Orphan_end
k141_632492	59775	24.072	Orphan_end		NODE_684_length_21963_cov_1.814160	21963	11.762	Orphan_end		contig-140_2325	10895	7.843	Orphan_end
k141_624507	30872	16.691	Orphan_end		NODE_1581_length_13838_cov_1.026913	13838	6.982	Orphan_end		contig-140_187	38386	9.877	Orphan_end
k141_129108	21410	8.97	Orphan_end		NODE_1575_length_13882_cov_2.518284	13882	16.496	Orphan_end		contig-140_558	24840	69.829	Orphan_end
k141_285939	11398	9.4	Orphan_end		NODE_2414_length_10826_cov_0.821385	10826	5.88	Orphan_end		contig-140_1991	11926	10.305	Orphan_end
k141_158927	10302	16.872	Orphan_end		NODE_1430_length_14619_cov_6.225987	14619	42.896	Orphan_end		contig-140_2358	10799	14.183	Orphan_end
k141_651558	42524	20.876	Orphan_end		NODE_2177_length_11538_cov_1.411270	11538	9.092	Orphan_end		contig-140_271	34096	10.324	Orphan_end
k141_667179	29127	7.266	Orphan_end		NODE_1185_length_16400_cov_3.167701	16400	21.076	Orphan_end		contig-140_1355	14947	8.983	Orphan_end
k141_739569	15992	10.138	Orphan_end		NODE_1019_length_17718_cov_7.762663	17718	51.332	Orphan_end		contig-140_2253	11090	5.903	Orphan_end
k141_437087	10721	11.717	Orphan_end		NODE_1940_length_12252_cov_1.208660	12252	8.047	Orphan_end		contig-140_2209	11227	10.437	Orphan_end
k141_585290	13723	8.945	Orphan_end		NODE_2285_length_11218_cov_1.002615	11218	7.238	Orphan_end		contig-140_371	30442	20.975	Orphan_end
k141_406883	22925	9.054	Orphan_end		NODE_1126_length_16852_cov_1.803827	16852	11.805	Orphan_end		contig-140_1365	14881	223.046	Orphan_end
k141_421049	24924	16.515	Orphan_end		NODE_744_length_21062_cov_2.672701	21062	15.919	Orphan_end		contig-140_2617	10038	7.595	Orphan_end
k141_220167	12017	9.893	Orphan_end		NODE_505_length_25304_cov_3.289193	25304	21.304	Orphan_end		contig-140_1665	13280	6.641	Orphan_end
k141_347417	18018	11.04	Orphan_end		NODE_187_length_39150_cov_2.379238	39150	14.902	Orphan_end		contig-140_589	23859	9.085	Orphan_end
k141_374145	12154	7.621	Orphan_end		NODE_1260_length_15724_cov_2.140219	15724	13.797	Orphan_end		contig-140_1440	14401	11.924	Orphan_end
k141_224477	39215	18.507	Orphan_end		NODE_2360_length_10969_cov_2.264711	10969	15.259	Orphan_end		contig-140_886	19207	7.584	Orphan_end
k141_527888	37556	11.265	Orphan_end		NODE_75_length_52434_cov_5.111018	52434	33.818	Orphan_end		contig-140_1864	12464	14.743	Orphan_end
k141_548914	59160	52.987	Orphan_end		NODE_1376_length_15005_cov_1.402406	15005	9.171	Orphan_end		contig-140_2369	10771	11.309	Orphan_end
k141_562013	20463	8.319	Orphan_end		NODE_1803_length_12827_cov_26.690866	12827	167.875	Orphan_end		contig-140_231	35845	11.41	Orphan_end
k141_356854	21580	10.324	Orphan_end		NODE_2416_length_10817_cov_1.428906	10817	9.659	Orphan_end		contig-140_1757	12883	6.633	Orphan_end
k141_583827	21510	10.002	Orphan_end		NODE_944_length_18504_cov_1.287424	18504	9.116	Orphan_end		contig-140_501	25982	8.32	Orphan_end
k141_805636	10285	6.169	Orphan_end		NODE_2315_length_11090_cov_0.847761	11090	5.865	Orphan_end		contig-140_1006	17695	9.726	Orphan_end
k141_56579	14739	49.465	Orphan_end		NODE_335_length_31805_cov_2.490656	31805	15.65	Orphan_end		contig-140_520	25555	39.388	Orphan_end
k141_268382	17176	13.934	Orphan_end		NODE_703_length_21637_cov_1.364203	21637	9.174	Orphan_end		contig-140_1772	12825	52.025	Orphan_end
k141_213379	31604	9.193	Orphan_end		NODE_919_length_18725_cov_2.091246	18725	12.979	Orphan_end		contig-140_2591	10114	15.575	Orphan_end
k141_326826	14506	8.366	Orphan_end		NODE_2131_length_11651_cov_1.597536	11651	10.564	Orphan_end		contig-140_2385	10730	7.891	Orphan_end
k141_801629	17592	13.085	Orphan_end		NODE_2398_length_10868_cov_4.102039	10868	26.24	Orphan_end		contig-140_2607	10058	6.269	Orphan_end
k141_193518	11517	9.945	Orphan_end		NODE_2692_length_10112_cov_1.050175	10112	7.496	Orphan_end		contig-140_968	18092	19.375	Orphan_end
k141_233303	13591	8.563	Orphan_end		NODE_100_length_46600_cov_1.903234	46600	11.967	Orphan_end		contig-140_878	19351	7.915	Orphan_end
k141_29482	11085	5.887	Orphan_end		NODE_1038_length_17517_cov_2.602645	17517	17.154	Orphan_end		contig-140_2129	11482	9.987	Orphan_end
k141_113134	11830	10.3	Orphan_end		NODE_2356_length_10979_cov_0.805566	10979	5.409	Orphan_end		contig-140_642	23109	39.873	Orphan_end
k141_110926	10730	72.309	Orphan_end		NODE_1561_length_13917_cov_1.852139	13917	12.169	Orphan_end		contig-140_1784	12779	7.409	Orphan_end
k141_682923	29427	8.481	Orphan_end		NODE_357_length_30613_cov_2.769206	30613	17.699	Orphan_end		contig-140_716	21749	13.7	Orphan_end
k141_217810	16729	8.266	Orphan_end		NODE_1132_length_16799_cov_1.393534	16799	9.754	Orphan_end		contig-140_2619	10031	5.228	Orphan_end
k141_425874	10312	7.423	Orphan_end		NODE_1689_length_13331_cov_1.498637	13331	9.996	Orphan_end		contig-140_1396	14709	6.261	Orphan_end
k141_449795	34082	9.623	Orphan_end		NODE_1828_length_12734_cov_3.912509	12734	28.088	Orphan_end		contig-140_168	39831	9.96	Orphan_end
k141_562321	10185	14.008	Orphan_end		NODE_358_length_30564_cov_1.025462	30564	6.789	Orphan_end		contig-140_641	23131	11	Orphan_end
k141_45173	13900	7.249	Orphan_end		NODE_1294_length_15433_cov_1.164053	15433	7.56	Orphan_end		contig-140_1248	15748	6.958	Orphan_end
k141_120888	12052	10.372	Orphan_end		NODE_2445_length_10746_cov_1.493078	10746	11.098	Orphan_end		contig-140_1684	13213	11.473	Orphan_end
k141_154220	21749	6.406	Orphan_end		NODE_1256_length_15751_cov_9.726895	15751	63.822	Orphan_end		contig-140_2044	11731	16.13	Orphan_end
k141_296728	15323	7.17	Orphan_end		NODE_1364_length_15050_cov_1.370502	15050	9.106	Orphan_end		contig-140_2120	11500	6.546	Orphan_end
k141_74935	10724	22.468	Orphan_end		NODE_1785_length_12934_cov_1.622706	12934	11.328	Orphan_end		contig-140_1525	13900	7.238	Orphan_end
k141_236831	14661	44.904	Orphan_end		NODE_1192_length_16347_cov_1.498212	16347	10.405	Orphan_end		contig-140_2243	11122	15.887	Orphan_end
k141_253285	14244	6.953	Orphan_end		NODE_1674_length_13407_cov_1.379669	13407	9.825	Orphan_end		contig-140_779	20641	9.382	Orphan_end
k141_412787	10063	11.971	Orphan_end		NODE_2587_length_10364_cov_2.244310	10364	15.376	Orphan_end		contig-140_2404	10676	24.315	Orphan_end
k141_338735	15722	6.083	Orphan_end		NODE_248_length_36446_cov_1.391668	36446	9.081	Orphan_end		contig-140_304	32971	10.175	Orphan_end
k141_605363	15677	10.281	Orphan_end		NODE_360_length_30470_cov_1.405860	30470	9.328	Orphan_end		contig-140_550	25008	11.14	Orphan_end
k141_280679	13918	34.642	Orphan_end		NODE_2136_length_11633_cov_1.163393	11633	8.409	Orphan_end		contig-140_2195	11279	199.833	Orphan_end
k141_157220	10362	6.232	Orphan_end		NODE_39_length_62231_cov_1.626803	62231	10.236	Orphan_end		contig-140_1952	12092	20.021	Orphan_end
k141_286641	17411	10.202	Orphan_end		NODE_598_length_23373_cov_19.086510	23373	128.811	Orphan_end		contig-140_244	35009	9.674	Orphan_end
k141_67944	16437	6.087	Orphan_end		NODE_144_length_42273_cov_9.040478	42273	61.768	Orphan_end		contig-140_1020	17609	9.041	Orphan_end
k141_801964	41851	10.946	Orphan_end		NODE_2186_length_11512_cov_0.945982	11512	6.338	Orphan_end		contig-140_367	30601	16.835	Orphan_end
k141_81295	16626	8.878	Orphan_end		NODE_625_length_23052_cov_1.630273	23052	10.869	Orphan_end		contig-140_1220	15977	6.839	Orphan_end
k141_370182	33471	12.139	Orphan_end		NODE_242_length_36658_cov_1.766281	36658	10.806	Orphan_end		contig-140_449	27300	30.422	Self_circular
k141_676951	17903	57.651	Orphan_end		NODE_429_length_27492_cov_4.597296	27492	30.418	Orphan_end		contig-140_274	33819	14.875	Self_circular
k141_767246	32657	30.086	Orphan_end		NODE_1572_length_13886_cov_3.067156	13886	22.728	Orphan_end		contig-140_228	35796	20.977	Self_circular
k141_731422	45291	55.157	Orphan_end		NODE_165_length_41199_cov_3.589769	41199	22.997	Orphan_end		contig-140_191	38047	32.027	Self_circular
k141_464358	54727	70.403	Orphan_end		NODE_2211_length_11434_cov_1.015212	11434	7.254	Orphan_end		contig-140_181	38567	23.839	Self_circular
k141_705414	11976	8.683	Orphan_end		NODE_2496_length_10605_cov_2.376599	10605	16.827	Orphan_end		contig-140_207	37111	16.346	Self_circular
k141_548161	38367	9.941	Orphan_end		NODE_1841_length_12665_cov_3.557266	12665	22.433	Orphan_end		contig-140_180	38585	18.693	Self_circular
k141_262911	24690	6.731	Orphan_end		NODE_843_length_19699_cov_1.060852	19699	7.188	Orphan_end		contig-140_203	37372	43.459	Self_circular
k141_717825	56986	12.823	Orphan_end		NODE_634_length_22824_cov_11.708287	22824	74.689	Orphan_end		contig-140_48	59031	52.63	Self_circular
k141_159687	48037	32.984	Orphan_end		NODE_94_length_47851_cov_5.095696	47851	33.12	Orphan_end		contig-140_1637	13289	73.236	Self_circular
k141_695603	11461	6.077	Orphan_end		NODE_577_length_23828_cov_2.537108	23828	17.615	Orphan_end		contig-140_200	37501	29.378	Self_circular
k141_462490	15357	8.644	Orphan_end		NODE_1290_length_15459_cov_1.312223	15459	8.974	Orphan_end		contig-140_60	56156	12.897	Self_circular
k141_61484	11599	62.569	Orphan_end		NODE_1589_length_13823_cov_2.065859	13823	14.409	Orphan_end		contig-140_94	48829	23.72	Self_circular
k141_151429	37399	16.241	Orphan_end		NODE_1178_length_16437_cov_2.480258	16437	15.898	Orphan_end		contig-140_288	33398	12.03	Self_circular
k141_60248	34764	17.346	Orphan_end		NODE_2415_length_10825_cov_0.966910	10825	5.973	Orphan_end		contig-140_273	33860	15.599	Self_circular
k141_54620	33842	18.66	Orphan_end		NODE_1328_length_15219_cov_1.898224	15219	12.526	Orphan_end		contig-140_145	41637	171.856	Self_circular
k141_59225	31045	10.224	Orphan_end		NODE_63_length_55085_cov_3.994469	55085	25.161	Orphan_end		contig-140_236	35545	17.458	Self_circular
k141_461202	18586	20.194	Orphan_end		NODE_116_length_44967_cov_2.075981	44967	13.345	Orphan_end		contig-140_267	34047	17.572	Self_circular
k141_699212	21509	9.423	Orphan_end		NODE_2127_length_11663_cov_5.048717	11663	34.097	Orphan_end		contig-140_175	39145	30.371	Self_circular
k141_578045	22139	41.538	Orphan_end		NODE_245_length_36594_cov_1.563935	36594	9.972	Orphan_end		contig-140_214	36786	20.08	Self_circular
k141_116411	30103	28.073	Orphan_end		NODE_900_length_19001_cov_0.982622	19001	6.725	Orphan_end		contig-140_151	40909	23.086	Self_circular
k141_247434	13111	28.089	Orphan_end		NODE_1153_length_16668_cov_1.899281	16668	13.745	Orphan_end		contig-140_224	36141	13.312	Self_circular
k141_764140	12850	11.406	Orphan_end		NODE_291_length_34269_cov_2.358444	34269	15.54	Orphan_end		contig-140_65	54945	25.266	Self_circular
k141_685690	11562	63.92	Orphan_end		NODE_2616_length_10292_cov_1.446827	10292	10.827	Orphan_end		contig-140_37	62071	10.233	Self_circular
k141_43728	16145	6.865	Orphan_end		NODE_1659_length_13485_cov_2.104057	13485	14.617	Orphan_end
k141_415753	39051	14.87	Orphan_end		NODE_716_length_21460_cov_1.439835	21460	10.043	Orphan_end
k141_345034	30531	6.777	Orphan_end		NODE_1075_length_17201_cov_1.315509	17201	8.576	Orphan_end
k141_171185	15519	9.848	Orphan_end		NODE_1332_length_15202_cov_12.087032	15202	77.674	Orphan_end
k141_208286	47529	8.835	Orphan_end		NODE_1014_length_17735_cov_1.930145	17735	13.264	Orphan_end
k141_768966	63752	10.16	Orphan_end		NODE_1724_length_13169_cov_2.014798	13169	14.355	Orphan_end
k141_422109	37357	43.819	Orphan_end		NODE_317_length_33146_cov_1.648687	33146	10.607	Orphan_end
k141_418203	13901	11.461	Orphan_end		NODE_914_length_18767_cov_3.115987	18767	20.466	Orphan_end
k141_29443	21742	13.7	Orphan_end		NODE_1616_length_13688_cov_1.435735	13688	9.481	Orphan_end
k141_362335	30215	9.377	Orphan_end		NODE_55_length_56309_cov_1.947759	56309	12.899	Orphan_end
k141_670913	11546	31.506	Orphan_end		NODE_724_length_21351_cov_1.813796	21351	13.33	Orphan_end
k141_760127	35857	11.388	Orphan_end		NODE_2683_length_10131_cov_1.416533	10131	9.765	Orphan_end
k141_770882	10018	7.583	Orphan_end		NODE_251_length_36411_cov_2.609222	36411	16.212	Orphan_end
k141_631147	10565	6.722	Orphan_end		NODE_104_length_46018_cov_2.234948	46018	14.787	Orphan_end
k141_643626	16026	7.926	Orphan_end		NODE_1729_length_13142_cov_0.958356	13142	6.609	Orphan_end
k141_486669	32751	15.198	Orphan_end		NODE_192_length_38813_cov_4.673732	38813	29.888	Orphan_end
k141_702538	26762	8.733	Orphan_end		NODE_124_length_44391_cov_1.408955	44391	8.953	Orphan_end
k141_262942	21166	9.646	Orphan_end		NODE_538_length_24607_cov_2.589420	24607	15.747	Orphan_end
k141_83074	15765	7.142	Orphan_end		NODE_101_length_46400_cov_1.886543	46400	12.013	Orphan_end
k141_671000	12085	80.927	Orphan_end		NODE_1104_length_17025_cov_1.222807	17025	8.664	Orphan_end
k141_342583	33482	52.022	Orphan_end		NODE_227_length_37254_cov_2.530638	37254	16.328	Orphan_end
k141_772415	14923	9.089	Orphan_end		NODE_258_length_35876_cov_1.133990	35876	7.201	Orphan_end
k141_732888	25924	8.757	Orphan_end		NODE_1284_length_15562_cov_1.755815	15562	11.863	Orphan_end
k141_290643	39531	11.417	Orphan_end		NODE_210_length_38079_cov_1.474178	38079	9.974	Orphan_end
k141_187700	42209	22.541	Orphan_end		NODE_582_length_23728_cov_1.655099	23728	11.41	Orphan_end
k141_785755	13870	16.098	Orphan_end		NODE_894_length_19096_cov_3.646265	19096	22.918	Orphan_end
k141_25351	13809	7.519	Orphan_end		NODE_507_length_25222_cov_1.947639	25222	13.464	Orphan_end
k141_551988	13691	10.493	Orphan_end		NODE_1739_length_13093_cov_1.663736	13093	10.715	Orphan_end
k141_259002	21574	43.946	Orphan_end		NODE_352_length_30759_cov_1.787118	30759	11.547	Orphan_end
k141_364063	18985	11.982	Orphan_end		NODE_1665_length_13450_cov_2.211664	13450	14.867	Orphan_end
k141_118135	15070	38.503	Orphan_end		NODE_588_length_23608_cov_1.379243	23608	9.68	Orphan_end
k141_726764	19194	11.034	Orphan_end		NODE_451_length_26917_cov_1.673423	26917	11.383	Orphan_end
k141_2176	35437	16.706	Orphan_end		NODE_1527_length_14080_cov_3.560023	14080	24.003	Orphan_end
k141_61663	25982	51.416	Orphan_end		NODE_1393_length_14913_cov_3.825781	14913	26.116	Orphan_end
k141_530173	40038	23.217	Orphan_end		NODE_2139_length_11626_cov_1.434907	11626	9.463	Orphan_end
k141_446025	11510	15.452	Orphan_end		NODE_2691_length_10113_cov_0.733227	10113	5.185	Orphan_end
k141_527683	19775	7.838	Orphan_end		NODE_636_length_22798_cov_2.021128	22798	13.809	Orphan_end
k141_356380	16490	5.975	Orphan_end		NODE_1747_length_13060_cov_1.338669	13060	8.912	Orphan_end
k141_259701	35931	135.916	Self_circular		NODE_294_length_34203_cov_2.737352	34203	17.591	Orphan_end
k141_817571	48760	23.685	Self_circular		NODE_976_length_18095_cov_2.042631	18095	14.719	Orphan_end
k141_164099	49337	26.666	Self_circular		NODE_307_length_33595_cov_1.773366	33595	11.969	Orphan_end
k141_348534	13289	73.274	Self_circular		NODE_276_length_34872_cov_2.001957	34872	13.426	Orphan_end
k141_817576	27300	30.445	Self_circular		NODE_1322_length_15258_cov_1.349151	15258	9.049	Orphan_end
k141_90148	39004	14.329	Self_circular		NODE_1206_length_16240_cov_1.250357	16240	9.52	Orphan_end
k141_817557	46461	11.956	Self_circular		NODE_2082_length_11792_cov_1.620489	11792	10.805	Orphan_end
k141_817560	45064	28.983	Self_circular		NODE_1453_length_14482_cov_1.480251	14482	9.641	Orphan_end
k141_461390	36786	20.073	Self_circular		NODE_2530_length_10506_cov_1.451585	10506	9.532	Orphan_end
k141_121655	38567	23.857	Self_circular		NODE_1992_length_12082_cov_2.915015	12082	12.129	Orphan_end
k141_817558	41637	171.888	Self_circular		NODE_1771_length_12987_cov_2.667807	12987	17.091	Orphan_end
k141_162703	36600	108.383	Self_circular		NODE_272_length_35150_cov_1.943294	35150	12.344	Orphan_end
k141_215102	38351	24.766	Self_circular		NODE_164_length_41273_cov_2.158825	41273	13.651	Orphan_end
k141_60580	43012	164.411	Self_circular		NODE_1838_length_12698_cov_1.251134	12698	8.655	Orphan_end
k141_117456	41399	11.862	Self_circular		NODE_1447_length_14503_cov_1.403728	14503	9.414	Orphan_end
k141_686006	39145	30.333	Self_circular		NODE_299_length_34011_cov_1.490969	34011	9.695	Orphan_end
k141_273228	40762	20.922	Self_circular		NODE_2393_length_10887_cov_0.769888	10887	5.464	Orphan_end
k141_166882	35796	20.928	Self_circular		NODE_1677_length_13399_cov_1.427215	13399	9.64	Orphan_end
k141_368307	30471	58.668	Self_circular		NODE_2516_length_10537_cov_1.365802	10537	8.918	Orphan_end
k141_531475	33819	14.889	Self_circular		NODE_384_length_29309_cov_3.424714	29309	22.816	Orphan_end
k141_11774	41089	61.921	Self_circular		NODE_1612_length_13703_cov_1.168901	13703	7.37	Orphan_end
k141_271506	36118	13.206	Self_circular		NODE_522_length_24951_cov_1.326458	24951	8.903	Orphan_end
k141_629303	38047	32.485	Self_circular		NODE_803_length_20176_cov_1.823482	20176	12.087	Orphan_end
k141_10999	35249	76.28	Self_circular		NODE_2008_length_12037_cov_1.310663	12037	8.637	Orphan_end
k141_56357	40994	18.634	Self_circular		NODE_255_length_36063_cov_2.081756	36063	13.351	Orphan_end
k141_787505	37372	43.506	Self_circular		NODE_2500_length_10591_cov_1.245126	10591	7.916	Orphan_end
k141_97473	54945	25.272	Self_circular		NODE_225_length_37323_cov_6.521965	37196	42.427	Self_circular
					NODE_86_length_48956_cov_3.715354	48829	23.686	Self_circular
					NODE_237_length_36913_cov_3.247567	36786	20.059	Self_circular
					NODE_157_length_41526_cov_1.853209	41399	11.912	Self_circular
					NODE_268_length_35369_cov_21.171897	35242	138.8	Self_circular
					NODE_213_length_37883_cov_13.816321	37756	88.353	Self_circular
					NODE_1671_length_13416_cov_11.253367	13289	73.273	Self_circular
					NODE_121_length_44599_cov_4.732056	44472	29.798	Self_circular
					NODE_152_length_41764_cov_26.392127	41637	171.932	Self_circular
					NODE_134_length_43183_cov_1.545243	43056	10.25	Self_circular
					NODE_189_length_39078_cov_4.614208	38951	29.626	Self_circular
					NODE_182_length_39624_cov_7.351014	39497	47.55	Self_circular
					NODE_228_length_37252_cov_6.983731	37125	44.011	Self_circular
					NODE_139_length_42747_cov_7.907977	42620	49.373	Self_circular
					NODE_217_length_37499_cov_6.743123	37372	43.389	Self_circular
					NODE_207_length_38174_cov_4.977396	38047	32.487	Self_circular
					NODE_229_length_37237_cov_1.758232	37110	11.365	Self_circular

## Sheet: Fig.2b
MEGAHIT							metaSPAdes							IBDA_UD
COBRA_SeqID	Polished_SeqID	Similarity	AF_polished	AF_cobra	Status		COBRA_SeqID	Polished_SeqID	Similarity	AF_polished	AF_cobra	Status		COBRA_SeqID	Polished_SeqID	Similarity	AF_polished	AF_cobra	Status
k141_255665	MN694214.1_Marine_virus_AFVG_250M996,_complete_genome	99.7378	0.901612	0.986802	Extended_partial		NODE_34_length_63353_cov_5.986556	MN694104.1_Marine_virus_AFVG_250M598,_complete_genome	100	0.988997	0.992956	Extended_circular		contig-140_37	MN694209.1_Marine_virus_AFVG_250M582,_complete_genome	99.9284	0.994706	0.996993	Self_circular
k141_562440	MN694059.1_Marine_virus_AFVG_250M105,_complete_genome	99.6498	0.538179	0.997887	Extended_partial		NODE_52_length_56855_cov_38.497867	MN693963.1_Marine_virus_AFVG_250M975,_complete_genome	99.9934	0.990099	0.994169	Extended_partial		contig-140_48	MN694241.1_Marine_virus_AFVG_250M570,_complete_genome	99.964	0.996184	0.997127	Self_circular
k141_409193	MN694478.1_Marine_virus_AFVG_250M504,_complete_genome	97.4221	0.690779	0.940911	Extended_partial		NODE_71_length_53005_cov_2.520330	MN694320.1_Marine_virus_AFVG_250M198,_complete_genome	99.7765	0.995723	0.718602	Extended_partial		contig-140_60	MN694464.1_Marine_virus_AFVG_250M526,_complete_genome	99.969	0.990117	0.99476	Self_circular
k141_255738	MN694785.1_Marine_virus_AFVG_250M136,_complete_genome	98.9347	0.831385	0.978115	Extended_partial		NODE_86_length_48956_cov_3.715354	MN694448.1_Marine_virus_AFVG_250M777,_complete_genome	99.9963	0.965635	0.990686	Self_circular		contig-140_65	MN693627.1_Marine_virus_AFVG_250M592,_complete_genome	100	0.99757	0.998475	Self_circular
k141_613688	MN693673.1_Marine_virus_AFVG_250M950,_complete_genome	99.829	0.818926	0.97481	Extended_partial		NODE_93_length_47926_cov_4.034624	MN693999.1_Marine_virus_AFVG_250M363,_complete_genome	99.9926	0.977724	0.980531	Extended_circular		contig-140_94	MN694448.1_Marine_virus_AFVG_250M777,_complete_genome	99.9979	0.965635	0.990443	Self_circular
k141_473	MN694507.1_Marine_virus_AFVG_250M1178,_complete_genome	99.8439	0.953374	0.996863	Extended_partial		NODE_97_length_47395_cov_20.531417	MN693887.1_Marine_virus_AFVG_250M171,_complete_genome	99.9312	0.951853	0.997405	Extended_partial		contig-140_100	MN694509.1_Marine_virus_AFVG_250M847,_complete_genome	99.9324	0.997387	0.997984	Extended_circular
k141_51520	MN694713.1_Marine_virus_AFVG_250M230,_complete_genome	99.6566	0.291029	0.979474	Extended_partial		NODE_114_length_45097_cov_1.882588	MN693668.1_Marine_virus_AFVG_250M1112,_complete_genome	97.942	0.410041	0.392944	Extended_partial		contig-140_114	MN693768.1_Marine_virus_AFVG_250M1177,_complete_genome	99.9724	0.942784	0.995509	Extended_circular
k141_665105	MN694807.1_Marine_virus_AFVG_250M918,_complete_genome	99.9101	0.994164	0.998522	Extended_circular		NODE_121_length_44599_cov_4.732056	MN693629.1_Marine_virus_AFVG_250M71,_complete_genome	99.998	0.985972	0.986569	Self_circular		contig-140_130	MN693629.1_Marine_virus_AFVG_250M71,_complete_genome	99.9924	0.997177	0.998317	Extended_partial
k141_511745	MN693880.1_Marine_virus_AFVG_250M607,_complete_genome	99.9794	0.845083	0.98857	Extended_partial		NODE_130_length_44002_cov_2.154279	MN694120.1_Marine_virus_AFVG_250M1160,_complete_genome	99.8556	0.993794	0.99711	Extended_circular		contig-140_136	MN694335.1_Marine_virus_AFVG_250M1017,_complete_genome	99.9916	0.989086	0.999357	Extended_partial
k141_716120	MN694196.1_Marine_virus_AFVG_250M182,_complete_genome	99.8615	0.899546	0.921621	Extended_partial		NODE_134_length_43183_cov_1.545243	MN694136.1_Marine_virus_AFVG_250M984,_complete_genome	99.9872	0.982886	0.984184	Self_circular		contig-140_145	MN694599.1_Marine_virus_AFVG_250M856,_complete_genome	100	0.990264	0.993393	Self_circular
k141_511753	MN694720.1_Marine_virus_AFVG_250M584,_complete_genome	99.3985	0.667075	0.994116	Extended_partial		NODE_138_length_42868_cov_25.644019	MN693721.1_Marine_virus_AFVG_250M181,_complete_genome	99.9157	0.994473	0.99657	Extended_circular		contig-140_151	MN694084.1_Marine_virus_AFVG_250M585,_complete_genome	99.9878	0.984677	0.998831	Self_circular
k141_614085	MN694115.1_Marine_virus_AFVG_250M901,_complete_genome	99.9557	0.977567	0.975894	Extended_partial		NODE_139_length_42747_cov_7.907977	MN693917.1_Marine_virus_AFVG_250M787,_complete_genome	99.9944	0.992828	0.994222	Self_circular		contig-140_155	MN694483.1_Marine_virus_AFVG_250M1031,_complete_genome	99.9145	0.99288	0.994422	Extended_partial
k141_409814	MN693755.1_Marine_virus_AFVG_250M121,_complete_genome	99.9845	0.982379	0.994901	Extended_partial		NODE_146_length_42221_cov_4.474985	MN693768.1_Marine_virus_AFVG_250M1177,_complete_genome	99.9604	0.942784	0.995773	Extended_circular		contig-140_160	MN694130.1_Marine_virus_AFVG_250M413,_complete_genome	99.903	0.984826	0.990729	Extended_circular
k141_614353	MN694082.1_Marine_virus_AFVG_250M1102,_complete_genome	99.8803	0.299858	0.987654	Extended_partial		NODE_150_length_41831_cov_2.588529	MN693771.1_Marine_virus_AFVG_250M633,_complete_genome	99.9833	0.989753	0.995166	Extended_circular		contig-140_175	MN694179.1_Marine_virus_AFVG_250M333,_complete_genome	99.974	0.981675	0.992771	Self_circular
k141_767986	MN694058.1_Marine_virus_AFVG_250M728,_complete_genome	99.7184	0.980248	0.976038	Extended_circular		NODE_152_length_41764_cov_26.392127	MN694599.1_Marine_virus_AFVG_250M856,_complete_genome	99.9906	0.990264	0.993679	Self_circular		contig-140_180	MN694056.1_Marine_virus_AFVG_250M46,_complete_genome	99.7974	0.973211	0.981304	Self_circular
k141_665624	MN693829.1_Marine_virus_AFVG_250M529,_complete_genome	99.8833	0.541139	0.986239	Extended_partial		NODE_156_length_41618_cov_23.663325	MN694714.1_Marine_virus_AFVG_250M691,_complete_genome	99.94	0.977911	0.996343	Extended_partial		contig-140_181	MN693707.1_Marine_virus_AFVG_250M784,_complete_genome	99.9606	0.986572	0.994678	Self_circular
k141_205563	MN694366.1_Marine_virus_AFVG_250M1050,_complete_genome	98.7168	0.401778	0.755216	Extended_partial		NODE_157_length_41526_cov_1.853209	MN694744.1_Marine_virus_AFVG_250M730,_complete_genome	99.9877	0.974823	0.975293	Self_circular		contig-140_182	MN694491.1_Marine_virus_AFVG_250M564,_complete_genome	99.7217	0.934037	0.829262	Extended_partial
k141_256727	MN694133.1_Marine_virus_AFVG_250M544,_complete_genome	99.7565	0.411332	0.971404	Extended_partial		NODE_161_length_41345_cov_15.535082	MN694531.1_Marine_virus_AFVG_250M1045,_complete_genome	99.9707	0.983699	0.984944	Extended_circular		contig-140_188	MN694517.1_Marine_virus_AFVG_250M306,_complete_genome	99.9587	0.987959	0.991121	Extended_circular
k141_103586	MN694663.1_Marine_virus_AFVG_250M439,_complete_genome	98.5436	0.335132	0.911535	Extended_partial		NODE_173_length_40591_cov_3.287342	MN694130.1_Marine_virus_AFVG_250M413,_complete_genome	99.9331	0.984826	0.991723	Extended_partial		contig-140_189	MN694160.1_Marine_virus_AFVG_250M933,_complete_genome	99.9132	0.991704	0.994494	Extended_circular
k141_461390	MN694777.1_Marine_virus_AFVG_250M80,_complete_genome	100	0.980893	0.988437	Self_circular		NODE_182_length_39624_cov_7.351014	MN693672.1_Marine_virus_AFVG_250M258,_complete_genome	99.9805	0.995941	0.996871	Self_circular		contig-140_191	MN694673.1_Marine_virus_AFVG_250M602,_complete_genome	99.9973	0.994947	0.995129	Self_circular
k141_716767	MN692957.1_Marine_virus_AFVG_117M60,_complete_genome	99.7827	0.384041	0.978008	Extended_partial		NODE_189_length_39078_cov_4.614208	MN694365.1_Marine_virus_AFVG_250M715,_complete_genome	99.9978	0.99272	0.998004	Self_circular		contig-140_198	MN693781.1_Marine_virus_AFVG_250M157,_complete_genome	99.9596	0.9851	0.998203	Extended_partial
k141_665869	MN694659.1_Marine_virus_AFVG_250M322,_complete_genome	99.7251	0.751688	0.984142	Extended_partial		NODE_195_length_38793_cov_13.748461	MN694352.1_Marine_virus_AFVG_250M36,_complete_genome	99.9792	0.989277	0.992915	Extended_partial		contig-140_200	MN693831.1_Marine_virus_AFVG_250M545,_complete_genome	99.5674	1.00214	0.982997	Self_circular
k141_52402	MN694527.1_Marine_virus_AFVG_250M568,_complete_genome	99.8778	0.558079	0.991201	Extended_partial		NODE_200_length_38587_cov_27.947140	MN693923.1_Marine_virus_AFVG_250M958,_complete_genome	99.9774	0.979112	0.982135	Extended_partial		contig-140_203	MN694163.1_Marine_virus_AFVG_250M1018,_complete_genome	99.9819	0.997261	0.999707	Self_circular
k141_461578	MN693680.1_Marine_virus_AFVG_250M653,_complete_genome	99.9158	0.974725	0.978206	Extended_circular		NODE_207_length_38174_cov_4.977396	MN694673.1_Marine_virus_AFVG_250M602,_complete_genome	99.9725	0.994947	0.995442	Self_circular		contig-140_207	MN694745.1_Marine_virus_AFVG_250M427,_complete_genome	99.989	0.98801	0.993289	Self_circular
k141_308207	MN694808.1_Marine_virus_AFVG_250M14,_complete_genome	99.593	0.394544	0.980118	Extended_partial		NODE_213_length_37883_cov_13.816321	MN693845.1_Marine_virus_AFVG_250M833,_complete_genome	99.9964	0.983271	0.98989	Self_circular		contig-140_209	MN694742.1_Marine_virus_AFVG_250M371,_complete_genome	99.9221	0.996647	0.996834	Extended_partial
k141_410456	MN694460.1_Marine_virus_AFVG_250M188,_complete_genome	99.3268	0.766244	0.525081	Extended_partial		NODE_217_length_37499_cov_6.743123	MN694163.1_Marine_virus_AFVG_250M1018,_complete_genome	99.9754	0.983964	0.986693	Self_circular		contig-140_214	MN694777.1_Marine_virus_AFVG_250M80,_complete_genome	100	0.980893	0.98849	Self_circular
k141_512674	MN694170.1_Marine_virus_AFVG_250M437,_complete_genome	99.3765	0.993907	0.998625	Extended_circular		NODE_218_length_37425_cov_1.894257	MN694312.1_Marine_virus_AFVG_250M269,_complete_genome	99.9357	0.988066	0.979145	Extended_partial		contig-140_216	MN694126.1_Marine_virus_AFVG_250M600,_complete_genome	99.9654	0.994746	0.996754	Extended_partial
k141_717095	MN694019.1_Marine_virus_AFVG_250M719,_complete_genome	98.8345	0.902527	0.953304	Extended_partial		NODE_222_length_37342_cov_35.418003	MN694291.1_Marine_virus_AFVG_250M864,_complete_genome	99.9615	0.978065	0.976893	Extended_partial		contig-140_217	MN694571.1_Marine_virus_AFVG_250M1012,_complete_genome	99.9723	0.990762	0.992915	Extended_circular
k141_512787	MN694276.1_Marine_virus_AFVG_250M401,_complete_genome	99.7375	0.883076	0.99395	Extended_partial		NODE_225_length_37323_cov_6.521965	MN694458.1_Marine_virus_AFVG_250M890,_complete_genome	100	0.983886	0.991346	Self_circular		contig-140_224	MN693666.1_Marine_virus_AFVG_250M158,_complete_genome	99.7927	0.98668	0.992282	Self_circular
k141_104148	MN694485.1_Marine_virus_AFVG_250M19,_complete_genome	99.6793	0.989351	0.99808	Extended_partial		NODE_228_length_37252_cov_6.983731	MN694571.1_Marine_virus_AFVG_250M1012,_complete_genome	100	0.977373	0.979813	Self_circular		contig-140_228	MN693838.1_Marine_virus_AFVG_250M37,_complete_genome	99.9323	0.972006	0.973981	Self_circular
k141_512914	MN694310.1_Marine_virus_AFVG_250M603,_complete_genome	99.832	0.994231	0.980826	Extended_partial		NODE_229_length_37237_cov_1.758232	MN693719.1_Marine_virus_AFVG_250M1014,_complete_genome	99.9824	0.990762	0.993635	Self_circular		contig-140_236	MN694310.1_Marine_virus_AFVG_250M603,_complete_genome	99.9362	0.994231	0.994844	Self_circular
k141_615032	MN693860.1_Marine_virus_AFVG_250M392,_complete_genome	99.5963	0.694199	0.990099	Extended_partial		NODE_237_length_36913_cov_3.247567	MN694777.1_Marine_virus_AFVG_250M80,_complete_genome	100	0.980893	0.988812	Self_circular		contig-140_246	MN694323.1_Marine_virus_AFVG_250M1162,_complete_genome	99.9844	0.992915	0.997869	Extended_circular
k141_359714	MN694006.1_Marine_virus_AFVG_250M23,_complete_genome	99.7773	0.653455	0.986385	Extended_partial		NODE_240_length_36801_cov_27.188962	MN694746.1_Marine_virus_AFVG_250M97,_complete_genome	99.9274	0.992348	0.99803	Extended_circular		contig-140_251	MN694763.1_Marine_virus_AFVG_250M1123,_complete_genome	100	0.943693	0.992676	Extended_circular
k141_206355	MN694028.1_Marine_virus_AFVG_250M137,_complete_genome	99.9549	0.983316	0.987006	Extended_circular		NODE_244_length_36629_cov_6.077941	MN694048.1_Marine_virus_AFVG_250M379,_complete_genome	99.9304	0.912716	0.999237	Extended_partial		contig-140_252	MN693978.1_Marine_virus_AFVG_250M738,_complete_genome	99.9896	0.82712	0.994649	Extended_partial
k141_615145	MN693864.1_Marine_virus_AFVG_250M734,_complete_genome	99.6389	0.651873	0.99975	Extended_partial		NODE_261_length_35655_cov_31.416291	MN694466.1_Marine_virus_AFVG_250M969,_complete_genome	99.7915	0.998464	0.994898	Extended_partial		contig-140_254	MN693968.1_Marine_virus_AFVG_250M909,_complete_genome	99.9798	0.979013	0.983298	Extended_circular
k141_513088	MN693918.1_Marine_virus_AFVG_250M1135,_complete_genome	99.8133	0.533803	0.987552	Extended_partial		NODE_264_length_35489_cov_15.572592	MN694544.1_Marine_virus_AFVG_250M272,_complete_genome	99.9692	0.964506	0.977572	Extended_partial		contig-140_258	MN694515.1_Marine_virus_AFVG_250M511,_complete_genome	99.6798	0.886098	0.993049	Extended_partial
k141_104373	MN694312.1_Marine_virus_AFVG_250M269,_complete_genome	99.906	0.988066	0.990634	Extended_partial		NODE_268_length_35369_cov_21.171897	MN693798.1_Marine_virus_AFVG_250M119,_complete_genome	99.9976	0.985777	0.989567	Self_circular		contig-140_267	MN694140.1_Marine_virus_AFVG_250M934,_complete_genome	99.9747	0.990936	0.994559	Self_circular
k141_768849	MN694223.1_Marine_virus_AFVG_250M234,_complete_genome	99.9098	0.707252	0.995063	Extended_partial		NODE_281_length_34606_cov_2.562371	MN694515.1_Marine_virus_AFVG_250M511,_complete_genome	99.7165	0.712731	0.992995	Extended_partial		contig-140_272	MN694178.1_Marine_virus_AFVG_250M81,_complete_genome	99.8631	0.99579	0.994436	Extended_circular
k141_564526	MN694095.1_Marine_virus_AFVG_250M410,_complete_genome	99.4558	0.444269	0.609294	Extended_partial		NODE_292_length_34235_cov_9.735546	MN694160.1_Marine_virus_AFVG_250M933,_complete_genome	99.8966	0.991704	0.990793	Extended_partial		contig-140_273	MN694811.1_Marine_virus_AFVG_250M587,_complete_genome	99.94	0.974886	0.985323	Self_circular
k141_308807	MN694227.1_Marine_virus_AFVG_250M515,_complete_genome	99.9652	0.783516	0.996565	Extended_partial		NODE_293_length_34234_cov_23.494297	MN694045.1_Marine_virus_AFVG_250M907,_complete_genome	99.6611	0.957183	0.997051	Extended_partial		contig-140_274	MN693897.1_Marine_virus_AFVG_250M931,_complete_genome	99.989	0.98457	0.986513	Self_circular
k141_360065	MN693671.1_Marine_virus_AFVG_250M196,_complete_genome	99.6987	0.88252	0.997329	Extended_partial		NODE_296_length_34177_cov_8.463994	MN694175.1_Marine_virus_AFVG_250M202,_complete_genome	99.9956	0.978867	0.979997	Extended_circular		contig-140_278	MN693863.1_Marine_virus_AFVG_250M38,_complete_genome	100	0.989763	0.995053	Extended_circular
k141_257795	MN693812.1_Marine_virus_AFVG_250M1204,_complete_genome	99.9257	0.993446	0.988726	Extended_partial		NODE_298_length_34016_cov_6.407625	MN694414.1_Marine_virus_AFVG_250M701,_complete_genome	100	0.954294	0.989815	Extended_partial		contig-140_280	MN694265.1_Marine_virus_AFVG_250M803,_complete_genome	99.9897	0.806809	0.993385	Extended_partial
k141_104718	MN693899.1_Marine_virus_AFVG_250M76,_complete_genome	99.8954	0.37376	0.943666	Extended_partial		NODE_300_length_33998_cov_103.122376	MN694014.1_Marine_virus_AFVG_250M1,_complete_genome	99.82	0.986379	0.997411	Extended_partial		contig-140_288	MN693885.1_Marine_virus_AFVG_250M83,_complete_genome	99.9904	0.982464	0.983988	Self_circular
k141_155896	MN693683.1_Marine_virus_AFVG_250M978,_complete_genome	99.9027	0.738453	0.975552	Extended_partial		NODE_301_length_33978_cov_21.187882	MN694496.1_Marine_virus_AFVG_250M65,_complete_genome	99.652	0.953209	0.98935	Extended_circular		contig-140_291	MN694273.1_Marine_virus_AFVG_250M205,_complete_genome	99.8931	0.942788	0.98691	Extended_partial
k141_360511	MN694332.1_Marine_virus_AFVG_250M646,_complete_genome	99.9554	0.902606	0.99204	Extended_partial		NODE_309_length_33534_cov_19.243602	MN693609.1_Marine_virus_AFVG_250M479,_complete_genome	99.8925	0.911705	0.992836	Extended_partial		contig-140_292	MN693755.1_Marine_virus_AFVG_250M121,_complete_genome	99.9968	0.982379	0.992587	Extended_partial
k141_2455	MN694493.1_Marine_virus_AFVG_250M720,_complete_genome	99.7981	0.987585	0.992814	Extended_circular		NODE_316_length_33174_cov_3.736224	MN693704.1_Marine_virus_AFVG_250M971,_complete_genome	99.9606	0.988331	0.989886	Extended_partial		contig-140_306	MN694097.1_Marine_virus_AFVG_250M464,_complete_genome	100	0.976424	0.974907	Extended_circular
k141_156073	MN694413.1_Marine_virus_AFVG_250M994,_complete_genome	99.777	0.998268	0.995849	Extended_partial		NODE_329_length_32257_cov_2.712449	MN693868.1_Marine_virus_AFVG_250M1130,_complete_genome	99.9718	0.940394	0.993945	Extended_partial		contig-140_311	MN694196.1_Marine_virus_AFVG_250M182,_complete_genome	99.5613	0.980103	0.897556	Extended_partial
k141_411647	MN693869.1_Marine_virus_AFVG_250M793,_complete_genome	99.216	0.890304	0.962492	Extended_partial		NODE_345_length_31255_cov_2.607684	MN693648.1_Marine_virus_AFVG_250M612,_complete_genome	99.9788	0.99652	0.997309	Extended_circular		contig-140_312	MN694137.1_Marine_virus_AFVG_250M241,_complete_genome	99.9787	0.982335	0.993175	Extended_circular
k141_513852	MN694637.1_Marine_virus_AFVG_250M580,_complete_genome	99.7567	0.990481	0.990761	Extended_circular		NODE_354_length_30692_cov_3.219794	MN694676.1_Marine_virus_AFVG_250M673,_complete_genome	99.9762	0.994967	0.999118	Extended_partial		contig-140_317	MN694214.1_Marine_virus_AFVG_250M996,_complete_genome	99.6304	0.97205	0.962263	Extended_partial
k141_565381	MN694335.1_Marine_virus_AFVG_250M1017,_complete_genome	99.9547	0.625284	0.977639	Extended_partial		NODE_363_length_30171_cov_1.678072	MN694322.1_Marine_virus_AFVG_250M1032,_complete_genome	99.9053	0.757783	0.975469	Extended_partial		contig-140_318	MN694024.1_Marine_virus_AFVG_250M601,_complete_genome	99.9067	0.993452	0.997987	Extended_partial
k141_462990	MN694085.1_Marine_virus_AFVG_250M500,_complete_genome	99.4584	0.280118	0.98919	Extended_partial		NODE_367_length_29973_cov_4.574516	MN693968.1_Marine_virus_AFVG_250M909,_complete_genome	99.9671	0.992802	0.997479	Extended_circular		contig-140_323	MN694458.1_Marine_virus_AFVG_250M890,_complete_genome	100	0.983886	0.991027	Extended_circular
k141_616178	MN693848.1_Marine_virus_AFVG_250M13,_complete_genome	99.9554	0.467254	0.99607	Extended_partial		NODE_377_length_29570_cov_4.823082	MN693812.1_Marine_virus_AFVG_250M1204,_complete_genome	99.993	0.993446	0.992539	Extended_partial		contig-140_328	MN693774.1_Marine_virus_AFVG_250M641,_complete_genome	99.9663	0.968256	0.972571	Extended_partial
k141_514169	MN694414.1_Marine_virus_AFVG_250M701,_complete_genome	100	0.853842	0.998708	Extended_partial		NODE_381_length_29415_cov_2.669387	MN694357.1_Marine_virus_AFVG_250M880,_complete_genome	99.9415	0.908734	0.989649	Extended_partial		contig-140_331	MN694786.1_Marine_virus_AFVG_250M645,_complete_genome	100	0.818331	0.99429	Extended_partial
k141_105692	MN694039.1_Marine_virus_AFVG_250M632,_complete_genome	99.5894	0.435565	0.972826	Extended_partial		NODE_422_length_27656_cov_26.973846	MN693827.1_Marine_virus_AFVG_250M166,_complete_genome	99.7365	0.983107	0.981418	Extended_partial		contig-140_332	MN694676.1_Marine_virus_AFVG_250M673,_complete_genome	99.9829	0.980335	0.985758	Extended_circular
k141_310276	MN693722.1_Marine_virus_AFVG_250M657,_complete_genome	99.7071	0.306748	0.983994	Extended_partial		NODE_425_length_27602_cov_6.727898	MN693685.1_Marine_virus_AFVG_250M1024,_complete_genome	99.9816	0.988972	0.992522	Extended_circular		contig-140_339	MN693681.1_Marine_virus_AFVG_250M138,_complete_genome	99.8532	0.872836	0.988853	Extended_partial
k141_463646	MN694426.1_Marine_virus_AFVG_250M547,_complete_genome	99.6574	0.30199	0.976736	Extended_partial		NODE_427_length_27532_cov_10.571465	MN694214.1_Marine_virus_AFVG_250M996,_complete_genome	99.7712	0.915699	0.967809	Extended_partial		contig-140_343	MN693855.1_Marine_virus_AFVG_250M616,_complete_genome	99.7868	0.617475	0.99419	Extended_partial
k141_157098	MN693938.1_Marine_virus_AFVG_250M86,_complete_genome	99.6043	0.724682	0.861881	Extended_partial		NODE_433_length_27431_cov_1.672173	MN694527.1_Marine_virus_AFVG_250M568,_complete_genome	99.19	0.587452	0.990884	Extended_partial		contig-140_348	MN694799.1_Marine_virus_AFVG_250M1004,_complete_genome	99.8641	0.830034	0.983656	Extended_partial
k141_668107	MN694419.1_Marine_virus_AFVG_250M478,_complete_genome	99.9138	0.992796	0.984848	Extended_partial		NODE_450_length_26949_cov_3.012602	MN693838.1_Marine_virus_AFVG_250M37,_complete_genome	99.924	0.972006	0.973466	Extended_partial		contig-140_354	MN694679.1_Marine_virus_AFVG_250M876,_complete_genome	99.8949	0.867342	0.98948	Extended_partial
k141_157218	MN694051.1_Marine_virus_AFVG_250M33,_complete_genome	99.9114	0.992945	0.996173	Extended_circular		NODE_468_length_26430_cov_6.572064	MN694137.1_Marine_virus_AFVG_250M241,_complete_genome	99.9809	0.982335	0.990719	Extended_partial		contig-140_357	MN693644.1_Marine_virus_AFVG_250M1161,_complete_genome	99.9501	0.990571	0.990844	Extended_partial
k141_515015	MN694085.1_Marine_virus_AFVG_250M500,_complete_genome	98.4913	0.230097	0.950728	Extended_partial		NODE_471_length_26339_cov_15.109110	MN694123.1_Marine_virus_AFVG_250M986,_complete_genome	99.9148	0.990442	0.994357	Extended_circular		contig-140_359	MN694185.1_Marine_virus_AFVG_250M651,_complete_genome	99.9106	0.825636	0.977696	Extended_partial
k141_617112	MN693698.1_Marine_virus_AFVG_250M751,_complete_genome	99.7169	0.705829	0.994387	Extended_partial		NODE_475_length_26217_cov_3.549214	MN693026.1_Marine_virus_AFVG_117M72,_complete_genome	99.8802	0.912314	0.999684	Extended_partial		contig-140_375	MN693868.1_Marine_virus_AFVG_250M1130,_complete_genome	99.9586	0.969329	0.998539	Extended_circular
k141_668427	MN693781.1_Marine_virus_AFVG_250M157,_complete_genome	99.2739	0.935845	0.964002	Extended_partial		NODE_479_length_26057_cov_2.306363	MN694423.1_Marine_virus_AFVG_250M1001,_complete_genome	99.8843	0.984722	0.993595	Extended_partial		contig-140_383	MN694720.1_Marine_virus_AFVG_250M584,_complete_genome	99.9364	0.567915	0.991907	Extended_partial
k141_412886	MN693987.1_Marine_virus_AFVG_250M285,_complete_genome	99.2978	0.684369	0.811042	Extended_partial		NODE_483_length_25993_cov_8.572566	MN694010.1_Marine_virus_AFVG_250M212,_complete_genome	99.9765	0.972132	0.994325	Extended_partial		contig-140_386	MN694358.1_Marine_virus_AFVG_250M310,_complete_genome	99.9212	0.59399	0.987624	Extended_partial
k141_259701	MN693798.1_Marine_virus_AFVG_250M119,_complete_genome	99.9581	0.985777	0.970282	Self_circular		NODE_487_length_25937_cov_10.934986	MN694783.1_Marine_virus_AFVG_250M759,_complete_genome	99.9485	0.782645	0.990476	Extended_partial		contig-140_389	MN694025.1_Marine_virus_AFVG_250M274,_complete_genome	99.8415	0.763301	0.991604	Extended_partial
k141_362022	MN694114.1_Marine_virus_AFVG_250M252,_complete_genome	99.5699	0.357563	0.954198	Extended_partial		NODE_494_length_25754_cov_12.120849	MN693725.1_Marine_virus_AFVG_250M494,_complete_genome	99.7621	0.932635	0.972224	Extended_partial		contig-140_393	MN694253.1_Marine_virus_AFVG_250M61,_complete_genome	99.5332	0.866309	0.921577	Extended_partial
k141_208660	MN694499.1_Marine_virus_AFVG_250M606,_complete_genome	99.5772	0.272047	0.988377	Extended_partial		NODE_506_length_25259_cov_6.180407	MN693750.1_Marine_virus_AFVG_250M298,_complete_genome	99.9819	0.921761	0.989211	Extended_partial		contig-140_398	MN693845.1_Marine_virus_AFVG_250M833,_complete_genome	99.9953	0.983271	0.990151	Extended_partial
k141_55226	MN693825.1_Marine_virus_AFVG_250M771,_complete_genome	99.711	0.991377	0.989985	Extended_circular		NODE_508_length_25214_cov_6.198629	MN693781.1_Marine_virus_AFVG_250M157,_complete_genome	99.9821	0.9851	0.993641	Extended_circular		contig-140_411	MN694353.1_Marine_virus_AFVG_250M583,_complete_genome	99.7984	0.989294	0.985343	Extended_partial
k141_566797	MN694259.1_Marine_virus_AFVG_250M30,_complete_genome	97.2699	0.314211	0.866712	Extended_partial		NODE_528_length_24777_cov_4.550588	MN694172.1_Marine_virus_AFVG_250M818,_complete_genome	99.9541	0.626553	0.991441	Extended_partial		contig-140_416	MN694128.1_Marine_virus_AFVG_250M1142,_complete_genome	99.9284	0.766107	0.997705	Extended_partial
k141_412987	MN693629.1_Marine_virus_AFVG_250M71,_complete_genome	99.9339	0.985972	0.728272	Extended_partial		NODE_554_length_24327_cov_13.360248	MN694057.1_Marine_virus_AFVG_250M273,_complete_genome	99.8666	1.00596	0.985994	Extended_partial		contig-140_449	MN694315.1_Marine_virus_AFVG_250M710,_complete_genome	99.9308	0.945643	0.984001	Self_circular
k141_771552	MN692992.1_Marine_virus_AFVG_117M93,_complete_genome	99.7924	0.43487	0.999039	Extended_partial		NODE_562_length_24159_cov_13.508738	MN693913.1_Marine_virus_AFVG_250M869,_complete_genome	99.8095	0.715325	0.987117	Extended_partial		contig-140_482	MN694068.1_Marine_virus_AFVG_250M543,_complete_genome	99.9557	0.846551	0.998759	Extended_partial
k141_260221	MN694679.1_Marine_virus_AFVG_250M876,_complete_genome	99.8726	0.970054	0.99313	Extended_partial		NODE_567_length_24025_cov_3.391665	MN694659.1_Marine_virus_AFVG_250M322,_complete_genome	99.7242	0.737505	0.992101	Extended_partial		contig-140_486	MN694020.1_Marine_virus_AFVG_250M542,_complete_genome	99.7679	0.473136	0.996899	Extended_partial
k141_362452	MN694503.1_Marine_virus_AFVG_250M970,_complete_genome	99.9098	0.728181	0.982422	Extended_partial		NODE_602_length_23316_cov_1.470870	MN694617.1_Marine_virus_AFVG_250M855,_complete_genome	99.8273	0.950545	0.982898	Extended_partial		contig-140_498	MN693804.1_Marine_virus_AFVG_250M425,_complete_genome	99.9579	0.457194	0.963391	Extended_partial
k141_567316	MN694786.1_Marine_virus_AFVG_250M645,_complete_genome	99.9269	0.28057	0.988224	Extended_partial		NODE_609_length_23252_cov_25.513816	MN693894.1_Marine_virus_AFVG_250M736,_complete_genome	99.3761	0.956323	0.940747	Extended_partial		contig-140_499	MN693712.1_Marine_virus_AFVG_250M462,_complete_genome	99.7555	0.990501	0.989095	Extended_partial
k141_260493	MN694250.1_Marine_virus_AFVG_250M283,_complete_genome	99.8904	0.978993	0.996942	Extended_partial		NODE_628_length_22970_cov_18.835836	MN693654.1_Marine_virus_AFVG_250M1181,_complete_genome	99.8427	0.392992	0.924357	Extended_partial		contig-140_512	MN694276.1_Marine_virus_AFVG_250M401,_complete_genome	99.8439	0.678304	0.981009	Extended_partial
k141_413537	MN693896.1_Marine_virus_AFVG_250M448,_complete_genome	99.8285	0.908004	0.990894	Extended_partial		NODE_642_length_22673_cov_17.006653	MN694198.1_Marine_virus_AFVG_250M320,_complete_genome	99.9745	0.990642	0.996424	Extended_circular		contig-140_514	MN693997.1_Marine_virus_AFVG_250M1029,_complete_genome	99.8348	0.942458	0.970141	Extended_partial
k141_464700	MN693747.1_Marine_virus_AFVG_250M949,_complete_genome	99.9086	0.964969	0.974803	Extended_partial		NODE_647_length_22597_cov_14.955763	MN694125.1_Marine_virus_AFVG_250M700,_complete_genome	99.883	0.982843	0.983654	Extended_circular		contig-140_516	MN694312.1_Marine_virus_AFVG_250M269,_complete_genome	99.929	0.988066	0.991578	Extended_partial
k141_618303	MN694357.1_Marine_virus_AFVG_250M880,_complete_genome	99.8904	0.982415	0.990786	Extended_partial		NODE_651_length_22522_cov_5.655727	MN694204.1_Marine_virus_AFVG_250M304,_complete_genome	96.1972	0.643577	0.754043	Extended_partial		contig-140_518	MN694561.1_Marine_virus_AFVG_250M845,_complete_genome	99.7021	0.932289	0.935429	Extended_partial
k141_107464	MN693681.1_Marine_virus_AFVG_250M138,_complete_genome	99.9211	0.484027	0.981718	Extended_partial		NODE_653_length_22491_cov_1.319263	MN693761.1_Marine_virus_AFVG_250M219,_complete_genome	99.9244	0.501422	0.994935	Extended_partial		contig-140_524	MN694186.1_Marine_virus_AFVG_250M615,_complete_genome	99.8659	0.988848	0.989065	Extended_partial
k141_55884	MN694055.1_Marine_virus_AFVG_250M1074,_complete_genome	98.8984	0.920297	0.935753	Extended_partial		NODE_659_length_22386_cov_22.625185	MN694062.1_Marine_virus_AFVG_250M191,_complete_genome	99.9149	0.978234	0.980903	Extended_circular		contig-140_532	MN693987.1_Marine_virus_AFVG_250M285,_complete_genome	99.9395	0.983003	0.990248	Extended_partial
k141_720295	MN694322.1_Marine_virus_AFVG_250M1032,_complete_genome	99.4435	0.496907	0.909711	Extended_partial		NODE_665_length_22296_cov_4.098020	MN694632.1_Marine_virus_AFVG_250M389,_complete_genome	98.7867	0.42271	0.893076	Extended_partial		contig-140_538	MN694120.1_Marine_virus_AFVG_250M1160,_complete_genome	99.8269	0.993794	0.9911	Extended_partial
k141_107693	MN693643.1_Marine_virus_AFVG_250M711,_complete_genome	99.8942	0.977003	0.986917	Extended_circular		NODE_668_length_22237_cov_7.533379	MN694092.1_Marine_virus_AFVG_250M12,_complete_genome	99.9509	0.789273	0.989509	Extended_partial		contig-140_549	MN693940.1_Marine_virus_AFVG_250M588,_complete_genome	99.9881	0.814727	0.997175	Extended_partial
k141_4936	MN694032.1_Marine_virus_AFVG_250M268,_complete_genome	99.948	0.995013	0.997863	Extended_circular		NODE_674_length_22154_cov_3.596768	MN693640.1_Marine_virus_AFVG_250M111,_complete_genome	99.7672	0.856616	0.994249	Extended_partial		contig-140_553	MN694752.1_Marine_virus_AFVG_250M643,_complete_genome	99.781	0.809027	0.995566	Extended_partial
k141_669800	MN694536.1_Marine_virus_AFVG_250M991,_complete_genome	99.1617	0.303605	0.938233	Extended_partial		NODE_683_length_21972_cov_11.540764	MN694667.1_Marine_virus_AFVG_250M114,_complete_genome	99.8549	0.986163	0.983103	Extended_circular		contig-140_565	MN693652.1_Marine_virus_AFVG_250M189,_complete_genome	99.5059	0.676296	0.973013	Extended_partial
k141_567920	MN693026.1_Marine_virus_AFVG_117M72,_complete_genome	99.8555	0.952733	0.991491	Extended_partial		NODE_686_length_21936_cov_1.537118	MN693620.1_Marine_virus_AFVG_250M617,_complete_genome	99.9649	0.910479	0.992794	Extended_partial		contig-140_575	MN693843.1_Marine_virus_AFVG_250M254,_complete_genome	99.4531	0.85181	0.969158	Extended_partial
k141_516408	MN694352.1_Marine_virus_AFVG_250M36,_complete_genome	99.7747	0.989277	0.99102	Extended_circular		NODE_687_length_21931_cov_6.515043	MN693664.1_Marine_virus_AFVG_250M619,_complete_genome	99.8864	0.651186	0.991436	Extended_partial		contig-140_577	MN693672.1_Marine_virus_AFVG_250M258,_complete_genome	99.9711	0.9203	0.989321	Extended_partial
k141_56090	MN694751.1_Marine_virus_AFVG_250M1010,_complete_genome	99.9606	0.995966	0.998602	Extended_partial		NODE_690_length_21886_cov_4.054001	MN693645.1_Marine_virus_AFVG_250M791,_complete_genome	99.9356	0.748236	0.985484	Extended_partial		contig-140_617	MN693858.1_Marine_virus_AFVG_250M1106,_complete_genome	99.6303	0.990562	0.988251	Extended_partial
k141_619034	MN694463.1_Marine_virus_AFVG_250M142,_complete_genome	99.904	0.953405	0.988711	Extended_circular		NODE_691_length_21859_cov_3.869823	MN694250.1_Marine_virus_AFVG_250M283,_complete_genome	99.96	0.978993	0.99484	Extended_partial		contig-140_625	MN694111.1_Marine_virus_AFVG_250M218,_complete_genome	99.9904	0.974159	0.996329	Extended_partial
k141_414426	MN693916.1_Marine_virus_AFVG_250M613,_complete_genome	99.5961	0.573936	0.99889	Extended_partial		NODE_704_length_21635_cov_5.062721	MN694487.1_Marine_virus_AFVG_250M1119,_complete_genome	99.122	0.564057	0.840643	Extended_partial		contig-140_627	MN692959.1_Marine_virus_AFVG_117M52,_complete_genome	99.9868	0.540776	0.987287	Extended_partial
k141_56357	MN693844.1_Marine_virus_AFVG_250M676,_complete_genome	99.9679	0.993313	0.996912	Self_circular		NODE_710_length_21539_cov_18.045162	MN692962.1_Marine_virus_AFVG_117M5,_complete_genome	99.1526	0.942101	0.98616	Extended_circular		contig-140_632	MN693671.1_Marine_virus_AFVG_250M196,_complete_genome	99.6356	0.912436	0.9982	Extended_partial
k141_568350	MN693921.1_Marine_virus_AFVG_250M344,_complete_genome	99.5245	0.401794	0.949871	Extended_partial		NODE_711_length_21518_cov_11.178533	MN693975.1_Marine_virus_AFVG_250M1117,_complete_genome	99.9592	0.499541	0.994976	Extended_partial		contig-140_645	MN694782.1_Marine_virus_AFVG_250M435,_complete_genome	99.9632	0.547939	0.970393	Extended_partial
k141_670342	MN694677.1_Marine_virus_AFVG_250M798,_complete_genome	99.6232	0.94304	0.996555	Extended_partial		NODE_720_length_21388_cov_30.496637	MN694807.1_Marine_virus_AFVG_250M918,_complete_genome	99.9063	0.968342	0.978652	Extended_partial		contig-140_656	MN693782.1_Marine_virus_AFVG_250M789,_complete_genome	99.8999	0.981684	0.98138	Extended_partial
k141_619312	MN694436.1_Marine_virus_AFVG_250M900,_complete_genome	99.7174	0.926031	0.953163	Extended_circular		NODE_740_length_21109_cov_15.607759	MN694115.1_Marine_virus_AFVG_250M901,_complete_genome	99.9195	0.977567	0.976128	Extended_circular		contig-140_659	MN694760.1_Marine_virus_AFVG_250M661,_complete_genome	99.9371	0.453437	0.978984	Extended_partial
k141_465724	MN694320.1_Marine_virus_AFVG_250M198,_complete_genome	99.9441	0.712847	0.998036	Extended_partial		NODE_747_length_20994_cov_5.197920	MN693755.1_Marine_virus_AFVG_250M121,_complete_genome	99.987	0.990053	0.998467	Extended_partial		contig-140_661	MN694506.1_Marine_virus_AFVG_250M1048,_complete_genome	99.7959	0.804505	0.999068	Extended_partial
k141_568463	MN694289.1_Marine_virus_AFVG_250M1105,_complete_genome	99.9729	0.982361	0.992129	Extended_circular		NODE_749_length_20977_cov_13.864508	MN694434.1_Marine_virus_AFVG_250M173,_complete_genome	99.83	0.472466	0.989156	Extended_partial		contig-140_665	MN693922.1_Marine_virus_AFVG_250M430,_complete_genome	99.8287	0.989702	0.975455	Extended_partial
k141_465734	MN694164.1_Marine_virus_AFVG_250M1189,_complete_genome	99.719	0.47828	0.960886	Extended_partial		NODE_768_length_20590_cov_3.669697	MN694024.1_Marine_virus_AFVG_250M601,_complete_genome	99.9305	0.984813	0.993949	Extended_partial		contig-140_673	MN694227.1_Marine_virus_AFVG_250M515,_complete_genome	99.7847	0.966892	0.992641	Extended_partial
k141_414883	MN694122.1_Marine_virus_AFVG_250M535,_complete_genome	99.7886	0.899093	0.991693	Extended_partial		NODE_779_length_20475_cov_13.552929	MN694795.1_Marine_virus_AFVG_250M739,_complete_genome	99.9064	0.995876	0.997395	Extended_circular		contig-140_676	MN693645.1_Marine_virus_AFVG_250M791,_complete_genome	99.9884	0.700729	0.992598	Extended_partial
k141_261934	MN693653.1_Marine_virus_AFVG_250M591,_complete_genome	99.8565	0.562119	0.986724	Extended_partial		NODE_789_length_20357_cov_14.047108	MN694299.1_Marine_virus_AFVG_250M399,_complete_genome	99.9358	0.787169	0.997233	Extended_partial		contig-140_688	MN694189.1_Marine_virus_AFVG_250M578,_complete_genome	99.8558	0.993775	0.992472	Extended_partial
k141_619581	MN694172.1_Marine_virus_AFVG_250M818,_complete_genome	99.8049	0.960715	0.997549	Extended_partial		NODE_792_length_20305_cov_4.919070	MN694716.1_Marine_virus_AFVG_250M694,_complete_genome	99.8204	0.686191	0.995979	Extended_partial		contig-140_695	MN694040.1_Marine_virus_AFVG_250M411,_complete_genome	99.6977	0.748705	0.994101	Extended_partial
k141_108860	MN693853.1_Marine_virus_AFVG_250M299,_complete_genome	99.5019	0.32006	0.989936	Extended_partial		NODE_801_length_20226_cov_2.725857	MN694666.1_Marine_virus_AFVG_250M184,_complete_genome	99.9286	0.781337	0.993049	Extended_partial		contig-140_705	MN694286.1_Marine_virus_AFVG_250M908,_complete_genome	99.8048	0.723511	0.996494	Extended_partial
k141_364498	MN693827.1_Marine_virus_AFVG_250M166,_complete_genome	99.778	0.688175	0.984621	Extended_partial		NODE_810_length_20124_cov_5.284743	MN693848.1_Marine_virus_AFVG_250M13,_complete_genome	99.913	0.972394	0.998315	Extended_partial		contig-140_712	MN694330.1_Marine_virus_AFVG_250M1134,_complete_genome	99.7487	0.820761	0.98287	Extended_partial
k141_160129	MN693725.1_Marine_virus_AFVG_250M494,_complete_genome	99.6638	0.961332	0.975581	Extended_partial		NODE_819_length_20026_cov_46.835771	MN693857.1_Marine_virus_AFVG_250M1199,_complete_genome	99.7022	0.662334	0.979052	Extended_partial		contig-140_713	MN694658.1_Marine_virus_AFVG_250M284,_complete_genome	99.9574	0.563896	0.988533	Extended_partial
k141_6425	MN693843.1_Marine_virus_AFVG_250M254,_complete_genome	99.5479	0.563698	0.9852	Extended_partial		NODE_824_length_19984_cov_17.592688	MN694144.1_Marine_virus_AFVG_250M73,_complete_genome	99.9003	0.977442	0.979609	Extended_partial		contig-140_715	MN694530.1_Marine_virus_AFVG_250M438,_complete_genome	99.8588	0.995115	0.998677	Extended_circular
k141_364673	MN694776.1_Marine_virus_AFVG_250M599,_complete_genome	99.9698	0.296807	0.989411	Extended_partial		NODE_828_length_19914_cov_11.406732	MN694731.1_Marine_virus_AFVG_250M1191,_complete_genome	98.5556	0.405858	0.49548	Extended_partial		contig-140_723	MN693923.1_Marine_virus_AFVG_250M958,_complete_genome	99.9907	0.475569	0.981222	Extended_partial
k141_57502	MN693659.1_Marine_virus_AFVG_250M987,_complete_genome	99.7542	0.915842	0.928365	Extended_circular		NODE_834_length_19818_cov_2.150678	MN693625.1_Marine_virus_AFVG_250M334,_complete_genome	99.8494	0.707614	0.997725	Extended_partial		contig-140_726	MN694461.1_Marine_virus_AFVG_250M560,_complete_genome	99.8879	0.95101	0.991319	Extended_circular
k141_774195	MN694783.1_Marine_virus_AFVG_250M759,_complete_genome	99.7983	0.983324	0.97311	Extended_partial		NODE_838_length_19786_cov_4.302203	MN694013.1_Marine_virus_AFVG_250M1104,_complete_genome	99.9498	0.94162	0.996587	Extended_circular		contig-140_744	MN693761.1_Marine_virus_AFVG_250M219,_complete_genome	99.9338	0.893443	0.999164	Extended_partial
k141_722252	MN694286.1_Marine_virus_AFVG_250M908,_complete_genome	99.6603	0.964682	0.983526	Extended_partial		NODE_851_length_19572_cov_22.182875	MN693031.1_Marine_virus_AFVG_117M81,_complete_genome	99.1826	1.0041	0.9996	Extended_partial		contig-140_751	MN693852.1_Marine_virus_AFVG_250M192,_complete_genome	99.9864	0.97514	0.990099	Extended_partial
k141_518268	MN694070.1_Marine_virus_AFVG_250M43,_complete_genome	99.8337	0.402283	0.966242	Extended_partial		NODE_858_length_19514_cov_10.323516	MN694651.1_Marine_virus_AFVG_250M473,_complete_genome	99.4243	0.639411	0.967369	Extended_partial		contig-140_755	MN694184.1_Marine_virus_AFVG_250M683,_complete_genome	99.8423	0.579762	0.954239	Extended_partial
k141_620773	MN694561.1_Marine_virus_AFVG_250M845,_complete_genome	99.4838	0.958926	0.960179	Extended_circular		NODE_871_length_19336_cov_46.764642	MN694688.1_Marine_virus_AFVG_250M1099,_complete_genome	99.8804	0.634083	0.968279	Extended_partial		contig-140_761	MN693735.1_Marine_virus_AFVG_250M590,_complete_genome	99.7564	0.375782	0.993163	Extended_partial
k141_467003	MN694515.1_Marine_virus_AFVG_250M511,_complete_genome	99.2217	0.828309	0.978073	Extended_partial		NODE_897_length_19047_cov_4.387844	MN693726.1_Marine_virus_AFVG_250M1037,_complete_genome	99.9939	0.955553	0.999229	Extended_partial		contig-140_766	MN694104.1_Marine_virus_AFVG_250M598,_complete_genome	100	0.934912	0.993057	Extended_partial
k141_57836	MN694089.1_Marine_virus_AFVG_250M217,_complete_genome	99.6561	0.307814	0.998961	Extended_partial		NODE_899_length_19015_cov_5.221357	MN693637.1_Marine_virus_AFVG_250M988,_complete_genome	99.9787	0.560904	0.999964	Extended_partial		contig-140_768	MN693747.1_Marine_virus_AFVG_250M949,_complete_genome	99.9258	0.99421	0.996045	Extended_circular
k141_313859	MN694449.1_Marine_virus_AFVG_250M57,_complete_genome	99.8645	0.964088	0.999556	Extended_partial		NODE_904_length_18982_cov_28.794431	MN693915.1_Marine_virus_AFVG_250M899,_complete_genome	99.2268	0.937447	0.967855	Extended_circular		contig-140_778	MN694175.1_Marine_virus_AFVG_250M202,_complete_genome	100	0.590002	0.989342	Extended_partial
k141_569660	MN694362.1_Marine_virus_AFVG_250M129,_complete_genome	99.301	0.287535	0.966495	Extended_partial		NODE_909_length_18892_cov_15.049400	MN693856.1_Marine_virus_AFVG_250M393,_complete_genome	99.9532	0.940175	0.994921	Extended_circular		contig-140_788	MN694223.1_Marine_virus_AFVG_250M234,_complete_genome	99.8334	0.68005	0.983439	Extended_partial
k141_211959	MN694610.1_Marine_virus_AFVG_250M990,_complete_genome	99.6291	0.439452	0.987898	Extended_partial		NODE_929_length_18637_cov_2.980983	MN694751.1_Marine_virus_AFVG_250M1010,_complete_genome	99.9595	0.995966	0.997183	Extended_circular		contig-140_790	MN694028.1_Marine_virus_AFVG_250M137,_complete_genome	99.9559	0.994122	0.998026	Extended_partial
k141_211975	MN693975.1_Marine_virus_AFVG_250M1117,_complete_genome	97.779	0.221108	0.805489	Extended_partial		NODE_930_length_18637_cov_2.560508	MN694020.1_Marine_virus_AFVG_250M542,_complete_genome	99.9471	0.508184	0.998932	Extended_partial		contig-140_795	MN693680.1_Marine_virus_AFVG_250M653,_complete_genome	99.7521	0.974725	0.979789	Extended_partial
k141_416237	MN694725.1_Marine_virus_AFVG_250M823,_complete_genome	99.0682	0.641565	0.960519	Extended_partial		NODE_955_length_18360_cov_4.359897	MN694265.1_Marine_virus_AFVG_250M803,_complete_genome	99.9948	0.98413	0.988371	Extended_partial		contig-140_806	MN694449.1_Marine_virus_AFVG_250M57,_complete_genome	99.8792	0.629335	0.994751	Extended_partial
k141_722520	MN693956.1_Marine_virus_AFVG_250M695,_complete_genome	99.8275	0.48743	0.862655	Extended_partial		NODE_961_length_18280_cov_28.938523	MN694309.1_Marine_virus_AFVG_250M1141,_complete_genome	99.6223	0.73524	0.990262	Extended_partial		contig-140_813	MN694017.1_Marine_virus_AFVG_250M1107,_complete_genome	99.3378	0.801809	0.972081	Extended_partial
k141_110465	MN694133.1_Marine_virus_AFVG_250M544,_complete_genome	99.6932	0.37277	0.993559	Extended_partial		NODE_962_length_18246_cov_4.867984	MN694483.1_Marine_virus_AFVG_250M1031,_complete_genome	99.9252	0.920231	0.996957	Extended_partial		contig-140_816	MN694278.1_Marine_virus_AFVG_250M229,_complete_genome	99.9127	0.428456	0.985028	Extended_partial
k141_161329	MN694384.1_Marine_virus_AFVG_250M349,_complete_genome	99.0709	0.512515	0.979868	Extended_partial		NODE_966_length_18179_cov_1.703800	MN694278.1_Marine_virus_AFVG_250M229,_complete_genome	99.889	0.342765	0.998153	Extended_partial		contig-140_822	MN694419.1_Marine_virus_AFVG_250M478,_complete_genome	99.9455	0.610951	0.969893	Extended_partial
k141_467767	MN694471.1_Marine_virus_AFVG_250M232,_complete_genome	99.6469	0.976404	0.960026	Extended_circular		NODE_983_length_18038_cov_1.552677	MN694529.1_Marine_virus_AFVG_250M1084,_complete_genome	99.9603	0.909473	0.992518	Extended_partial		contig-140_847	MN693876.1_Marine_virus_AFVG_250M699,_complete_genome	99.8389	0.669015	0.98894	Extended_partial
k141_416756	MN693619.1_Marine_virus_AFVG_250M78,_complete_genome	99.7133	0.529073	0.948459	Extended_partial		NODE_989_length_18006_cov_8.054645	MN694353.1_Marine_virus_AFVG_250M583,_complete_genome	99.9992	0.989294	0.989976	Extended_partial		contig-140_852	MN694361.1_Marine_virus_AFVG_250M609,_complete_genome	99.5747	0.944625	0.99233	Extended_circular
k141_416797	MN694573.1_Marine_virus_AFVG_250M323,_complete_genome	99.6678	0.772755	0.98163	Extended_partial		NODE_993_length_17976_cov_1.773881	MN694411.1_Marine_virus_AFVG_250M1188,_complete_genome	99.8859	0.706901	0.99105	Extended_partial		contig-140_857	MN694760.1_Marine_virus_AFVG_250M661,_complete_genome	99.8676	0.503819	0.998084	Extended_partial
k141_621807	MN693782.1_Marine_virus_AFVG_250M789,_complete_genome	99.7851	0.994601	0.994781	Extended_partial		NODE_995_length_17937_cov_1.718529	MN694167.1_Marine_virus_AFVG_250M1085,_complete_genome	99.9214	0.552283	0.986518	Extended_partial		contig-140_868	MN694508.1_Marine_virus_AFVG_250M817,_complete_genome	99.56	0.478313	0.989669	Extended_partial
k141_673224	MN694487.1_Marine_virus_AFVG_250M1119,_complete_genome	98.8869	0.63763	0.914013	Extended_partial		NODE_1005_length_17830_cov_3.312602	MN693774.1_Marine_virus_AFVG_250M641,_complete_genome	99.9775	0.956	0.989346	Extended_partial		contig-140_879	MN693683.1_Marine_virus_AFVG_250M978,_complete_genome	99.9601	0.51468	0.98299	Extended_partial
k141_570960	MN694361.1_Marine_virus_AFVG_250M609,_complete_genome	99.5365	0.702086	0.984886	Extended_partial		NODE_1010_length_17781_cov_8.021808	MN693961.1_Marine_virus_AFVG_250M531,_complete_genome	99.9879	0.493214	0.990004	Extended_partial		contig-140_890	MN694557.1_Marine_virus_AFVG_250M634,_complete_genome	99.9281	0.978186	0.995928	Extended_partial
k141_111068	MN693978.1_Marine_virus_AFVG_250M738,_complete_genome	99.9534	0.897018	0.997849	Extended_partial		NODE_1012_length_17757_cov_7.746398	MN694188.1_Marine_virus_AFVG_250M625,_complete_genome	99.846	0.511743	0.962561	Extended_partial		contig-140_894	MN694463.1_Marine_virus_AFVG_250M142,_complete_genome	99.9089	0.953405	0.988782	Extended_circular
k141_8238	MN694144.1_Marine_virus_AFVG_250M73,_complete_genome	99.6405	0.977442	0.974609	Extended_partial		NODE_1030_length_17594_cov_1.594263	MN693761.1_Marine_virus_AFVG_250M219,_complete_genome	99.961	0.355554	0.983805	Extended_partial		contig-140_897	MN694714.1_Marine_virus_AFVG_250M691,_complete_genome	99.9114	0.966406	0.987538	Extended_partial
k141_59054	MN693668.1_Marine_virus_AFVG_250M1112,_complete_genome	99.7852	0.979543	0.99567	Extended_partial		NODE_1045_length_17463_cov_10.816221	MN692964.1_Marine_virus_AFVG_117M15,_complete_genome	99.6736	0.738746	0.987764	Extended_partial		contig-140_900	MN693726.1_Marine_virus_AFVG_250M1037,_complete_genome	100	0.559681	0.983496	Extended_partial
k141_723767	MN694720.1_Marine_virus_AFVG_250M584,_complete_genome	94.4817	0.405654	0.737874	Extended_partial		NODE_1050_length_17413_cov_2.731690	MN694539.1_Marine_virus_AFVG_250M1194,_complete_genome	98.3685	0.522388	0.972808	Extended_partial		contig-140_913	MN694544.1_Marine_virus_AFVG_250M272,_complete_genome	99.9701	0.92317	0.993741	Extended_partial
k141_162393	MN694005.1_Marine_virus_AFVG_250M179,_complete_genome	99.9451	0.600284	0.968035	Extended_partial		NODE_1066_length_17270_cov_13.247681	MN694693.1_Marine_virus_AFVG_250M737,_complete_genome	99.8748	0.97983	0.989048	Extended_partial		contig-140_916	MN693938.1_Marine_virus_AFVG_250M86,_complete_genome	99.8563	0.775716	0.990486	Extended_partial
k141_8557	MN693789.1_Marine_virus_AFVG_250M406,_complete_genome	99.5633	0.785376	0.985356	Extended_partial		NODE_1069_length_17256_cov_2.603304	MN693839.1_Marine_virus_AFVG_250M206,_complete_genome	99.9067	0.527182	0.976609	Extended_partial		contig-140_923	MN694513.1_Marine_virus_AFVG_250M126,_complete_genome	99.9135	0.60361	0.980104	Extended_partial
k141_673814	MN694299.1_Marine_virus_AFVG_250M399,_complete_genome	99.5306	0.924924	0.968274	Extended_partial		NODE_1082_length_17153_cov_4.545988	MN692959.1_Marine_virus_AFVG_117M52,_complete_genome	99.5227	0.616675	0.996596	Extended_partial		contig-140_931	MN694322.1_Marine_virus_AFVG_250M1032,_complete_genome	99.9126	0.509329	0.984016	Extended_partial
k141_776086	MN694188.1_Marine_virus_AFVG_250M625,_complete_genome	99.3516	0.902284	0.970199	Extended_partial		NODE_1086_length_17133_cov_16.522463	MN694088.1_Marine_virus_AFVG_250M454,_complete_genome	99.9734	0.986995	0.984803	Extended_partial		contig-140_946	MN694531.1_Marine_virus_AFVG_250M1045,_complete_genome	99.9989	0.983699	0.984667	Extended_circular
k141_724100	MN694293.1_Marine_virus_AFVG_250M335,_complete_genome	99.7032	0.988067	0.942712	Extended_partial		NODE_1098_length_17070_cov_26.787169	MN693684.1_Marine_virus_AFVG_250M122,_complete_genome	99.9102	0.981065	0.988875	Extended_partial		contig-140_962	MN694172.1_Marine_virus_AFVG_250M818,_complete_genome	99.7161	0.908502	0.987514	Extended_partial
k141_162703	MN694253.1_Marine_virus_AFVG_250M61,_complete_genome	99.6821	0.964118	0.939005	Self_circular		NODE_1101_length_17044_cov_7.422947	MN693663.1_Marine_virus_AFVG_250M195,_complete_genome	99.9744	0.984509	0.99069	Extended_partial		contig-140_969	MN694211.1_Marine_virus_AFVG_250M746,_complete_genome	99.9569	0.596792	0.997092	Extended_partial
k141_214017	MN694364.1_Marine_virus_AFVG_250M610,_complete_genome	99.7798	0.606119	0.998109	Extended_partial		NODE_1113_length_16934_cov_2.534063	MN694782.1_Marine_virus_AFVG_250M435,_complete_genome	99.9629	0.990953	0.983751	Extended_partial		contig-140_975	MN694051.1_Marine_virus_AFVG_250M33,_complete_genome	99.8765	0.992945	0.989661	Extended_circular
k141_469362	MN694676.1_Marine_virus_AFVG_250M673,_complete_genome	99.9715	0.980335	0.9857	Extended_circular		NODE_1115_length_16924_cov_2.649223	MN694720.1_Marine_virus_AFVG_250M584,_complete_genome	99.9546	0.432698	0.981515	Extended_partial		contig-140_983	MN694628.1_Marine_virus_AFVG_250M527,_complete_genome	99.9378	0.566302	0.995449	Extended_partial
k141_111881	MN693961.1_Marine_virus_AFVG_250M531,_complete_genome	98.9209	0.318203	0.983865	Extended_partial		NODE_1130_length_16841_cov_61.874118	MN693764.1_Marine_virus_AFVG_250M260,_complete_genome	99.697	0.540839	1	Extended_partial		contig-140_985	MN694059.1_Marine_virus_AFVG_250M105,_complete_genome	99.7787	0.411549	0.986892	Extended_partial
k141_674441	MN694532.1_Marine_virus_AFVG_250M629,_complete_genome	99.9245	0.671333	0.989599	Extended_partial		NODE_1131_length_16802_cov_19.247256	MN693670.1_Marine_virus_AFVG_250M508,_complete_genome	99.7563	0.671754	0.991041	Extended_partial		contig-140_996	MN694606.1_Marine_virus_AFVG_250M830,_complete_genome	99.9899	0.504244	0.986085	Extended_partial
k141_266092	MN694803.1_Marine_virus_AFVG_250M814,_complete_genome	99.5551	0.582396	0.992449	Extended_partial		NODE_1136_length_16770_cov_8.524785	MN694241.1_Marine_virus_AFVG_250M570,_complete_genome	99.9981	0.987742	0.988877	Extended_circular		contig-140_1007	MN694073.1_Marine_virus_AFVG_250M377,_complete_genome	99.3538	0.812121	0.99741	Extended_partial
k141_469916	MN692986.1_Marine_virus_AFVG_117M62,_complete_genome	98.8509	0.240371	0.999286	Extended_partial		NODE_1137_length_16764_cov_2.236040	MN694672.1_Marine_virus_AFVG_250M611,_complete_genome	99.7178	0.39962	0.983833	Extended_partial		contig-140_1012	MN694293.1_Marine_virus_AFVG_250M335,_complete_genome	99.7698	0.810722	0.951984	Extended_partial
k141_419131	MN694456.1_Marine_virus_AFVG_250M1118,_complete_genome	99.8184	0.440626	0.988453	Extended_partial		NODE_1148_length_16701_cov_3.529987	MN694200.1_Marine_virus_AFVG_250M858,_complete_genome	99.7916	0.567752	0.947568	Extended_partial		contig-140_1022	MN693855.1_Marine_virus_AFVG_250M616,_complete_genome	99.8074	0.356977	0.995373	Extended_partial
k141_316629	MN694509.1_Marine_virus_AFVG_250M847,_complete_genome	99.9104	0.997387	0.997924	Extended_circular		NODE_1155_length_16635_cov_23.659196	MN693929.1_Marine_virus_AFVG_250M681,_complete_genome	99.9482	0.986991	0.874477	Extended_partial		contig-140_1023	MN694367.1_Marine_virus_AFVG_250M957,_complete_genome	99.8797	0.83981	0.991763	Extended_partial
k141_215068	MN693775.1_Marine_virus_AFVG_250M63,_complete_genome	99.7454	0.94874	0.98843	Extended_circular		NODE_1173_length_16488_cov_12.311472	MN693703.1_Marine_virus_AFVG_250M594,_complete_genome	99.9374	0.993213	0.997042	Extended_circular		contig-140_1025	MN694484.1_Marine_virus_AFVG_250M1201,_complete_genome	99.8971	0.351155	0.975927	Extended_partial
k141_368307	MN693992.1_Marine_virus_AFVG_250M87,_complete_genome	99.5799	0.932517	0.980008	Self_circular		NODE_1196_length_16305_cov_10.629497	MN693683.1_Marine_virus_AFVG_250M978,_complete_genome	99.9211	0.68251	0.993712	Extended_partial		contig-140_1033	MN694089.1_Marine_virus_AFVG_250M217,_complete_genome	99.6437	0.800315	0.992579	Extended_partial
k141_215102	MN694409.1_Marine_virus_AFVG_250M249,_complete_genome	99.9621	0.983004	0.987218	Self_circular		NODE_1207_length_16235_cov_4.608455	MN694165.1_Marine_virus_AFVG_250M579,_complete_genome	100	0.927511	0.995284	Extended_partial		contig-140_1036	MN694357.1_Marine_virus_AFVG_250M880,_complete_genome	99.9131	0.994695	0.993329	Extended_partial
k141_60580	MN693721.1_Marine_virus_AFVG_250M181,_complete_genome	99.9192	0.982909	0.984868	Self_circular		NODE_1209_length_16203_cov_3.700858	MN693707.1_Marine_virus_AFVG_250M784,_complete_genome	99.9652	0.986572	0.995012	Extended_circular		contig-140_1047	MN694668.1_Marine_virus_AFVG_250M472,_complete_genome	99.9728	0.554164	0.991159	Extended_partial
k141_521806	MN693696.1_Marine_virus_AFVG_250M1082,_complete_genome	99.0958	0.374028	0.994497	Extended_partial		NODE_1218_length_16058_cov_8.176072	MN694692.1_Marine_virus_AFVG_250M385,_complete_genome	99.9341	0.99653	0.995596	Extended_circular		contig-140_1052	MN693725.1_Marine_virus_AFVG_250M494,_complete_genome	99.9408	0.660019	0.983789	Extended_partial
k141_725478	MN694272.1_Marine_virus_AFVG_250M1166,_complete_genome	99.3532	0.305103	0.968132	Extended_partial		NODE_1224_length_16001_cov_9.610747	MN694670.1_Marine_virus_AFVG_250M589,_complete_genome	99.9782	0.995569	0.996834	Extended_circular		contig-140_1053	MN694776.1_Marine_virus_AFVG_250M599,_complete_genome	99.9866	0.994706	0.995648	Extended_circular
k141_10121	MN693783.1_Marine_virus_AFVG_250M207,_complete_genome	99.262	0.418359	0.995666	Extended_partial		NODE_1236_length_15904_cov_9.168980	MN693850.1_Marine_virus_AFVG_250M88,_complete_genome	99.8393	0.946088	0.990646	Extended_partial		contig-140_1060	MN693859.1_Marine_virus_AFVG_250M1186,_complete_genome	99.923	0.976458	0.995493	Extended_partial
k141_164099	MN693999.1_Marine_virus_AFVG_250M363,_complete_genome	99.9853	0.987804	0.990339	Self_circular		NODE_1254_length_15761_cov_8.273890	MN694507.1_Marine_virus_AFVG_250M1178,_complete_genome	99.9868	0.940662	0.995855	Extended_partial		contig-140_1065	MN693988.1_Marine_virus_AFVG_250M765,_complete_genome	99.9984	0.988081	0.994015	Extended_circular
k141_368763	MN693016.1_Marine_virus_AFVG_117M69,_complete_genome	99.4271	0.800694	0.981675	Extended_partial		NODE_1262_length_15719_cov_2.495382	MN694186.1_Marine_virus_AFVG_250M615,_complete_genome	99.8918	0.695856	0.9893	Extended_partial		contig-140_1072	MN694672.1_Marine_virus_AFVG_250M611,_complete_genome	99.7001	0.453622	0.985314	Extended_partial
k141_573435	MN694088.1_Marine_virus_AFVG_250M454,_complete_genome	99.7166	0.986995	0.989024	Extended_partial		NODE_1263_length_15716_cov_93.547501	MN693891.1_Marine_virus_AFVG_250M480,_complete_genome	98.0297	0.816872	0.983724	Extended_partial		contig-140_1073	MN694783.1_Marine_virus_AFVG_250M759,_complete_genome	99.9722	0.69234	0.992292	Extended_partial
k141_215763	MN693637.1_Marine_virus_AFVG_250M988,_complete_genome	99.8677	0.693481	0.988746	Extended_partial		NODE_1268_length_15668_cov_3.270060	MN694419.1_Marine_virus_AFVG_250M478,_complete_genome	99.9293	0.865514	0.980788	Extended_partial		contig-140_1078	MN694672.1_Marine_virus_AFVG_250M611,_complete_genome	99.5506	0.421221	0.977836	Extended_partial
k141_777896	MN693763.1_Marine_virus_AFVG_250M1147,_complete_genome	99.8067	0.347538	0.992518	Extended_partial		NODE_1269_length_15661_cov_2.034698	MN693776.1_Marine_virus_AFVG_250M197,_complete_genome	99.7444	0.753989	0.971477	Extended_partial		contig-140_1091	MN693969.1_Marine_virus_AFVG_250M168,_complete_genome	99.8775	0.682092	0.99655	Extended_partial
k141_164384	MN694119.1_Marine_virus_AFVG_250M974,_complete_genome	99.5804	0.96574	0.996612	Extended_partial		NODE_1287_length_15494_cov_6.646385	MN693824.1_Marine_virus_AFVG_250M380,_complete_genome	99.5145	0.952817	0.994286	Extended_partial		contig-140_1103	MN694250.1_Marine_virus_AFVG_250M283,_complete_genome	99.9813	0.298676	0.980339	Extended_partial
k141_573819	MN694244.1_Marine_virus_AFVG_250M127,_complete_genome	99.8872	0.532512	0.943685	Extended_partial		NODE_1296_length_15423_cov_4.238494	MN694632.1_Marine_virus_AFVG_250M389,_complete_genome	99.9839	0.314961	0.996277	Extended_partial		contig-140_1111	MN694768.1_Marine_virus_AFVG_250M955,_complete_genome	99.7716	0.859693	0.992908	Extended_partial
k141_676091	MN693646.1_Marine_virus_AFVG_250M659,_complete_genome	99.8009	0.227922	0.982838	Extended_partial		NODE_1303_length_15369_cov_30.158969	MN693737.1_Marine_virus_AFVG_250M938,_complete_genome	99.7496	0.968865	0.998812	Extended_partial		contig-140_1119	MN694200.1_Marine_virus_AFVG_250M858,_complete_genome	99.8657	0.946253	0.990655	Extended_partial
k141_726316	MN694740.1_Marine_virus_AFVG_250M752,_complete_genome	99.4741	0.619989	0.958282	Extended_partial		NODE_1344_length_15133_cov_3.638944	MN694058.1_Marine_virus_AFVG_250M728,_complete_genome	99.7692	0.980248	0.980849	Extended_circular		contig-140_1120	MN694713.1_Marine_virus_AFVG_250M230,_complete_genome	99.1801	0.847779	0.992534	Extended_partial
k141_625375	MN694497.1_Marine_virus_AFVG_250M1195,_complete_genome	99.8517	0.319651	0.996843	Extended_partial		NODE_1345_length_15130_cov_19.148304	MN693654.1_Marine_virus_AFVG_250M1181,_complete_genome	99.1827	0.360242	0.999364	Extended_partial		contig-140_1126	MN694048.1_Marine_virus_AFVG_250M379,_complete_genome	99.8567	0.984772	0.999683	Extended_circular
k141_318136	MN694585.1_Marine_virus_AFVG_250M655,_complete_genome	98.8208	0.405901	0.913504	Extended_partial		NODE_1349_length_15107_cov_3.518425	MN694737.1_Marine_virus_AFVG_250M893,_complete_genome	99.9175	0.656379	0.997253	Extended_partial		contig-140_1127	MN694305.1_Marine_virus_AFVG_250M434,_complete_genome	99.8813	0.883509	0.996846	Extended_partial
k141_10999	MN694097.1_Marine_virus_AFVG_250M464,_complete_genome	99.9968	0.976424	0.974852	Self_circular		NODE_1351_length_15100_cov_3.949376	MN694409.1_Marine_virus_AFVG_250M249,_complete_genome	99.9968	0.97007	0.998403	Extended_partial		contig-140_1141	MN693704.1_Marine_virus_AFVG_250M971,_complete_genome	99.9586	0.988331	0.99287	Extended_partial
k141_318150	MN694742.1_Marine_virus_AFVG_250M371,_complete_genome	99.4294	0.949746	0.90525	Extended_partial		NODE_1365_length_15048_cov_5.890557	MN693928.1_Marine_virus_AFVG_250M221,_complete_genome	99.9952	0.539222	0.981492	Extended_partial		contig-140_1149	MN693664.1_Marine_virus_AFVG_250M619,_complete_genome	100	0.609621	0.99117	Extended_partial
k141_574609	MN694204.1_Marine_virus_AFVG_250M304,_complete_genome	99.7831	0.613874	0.992286	Extended_partial		NODE_1386_length_14946_cov_2.037182	MN692977.1_Marine_virus_AFVG_117M37,_complete_genome	99.4224	0.37771	0.99131	Extended_partial		contig-140_1150	MN694414.1_Marine_virus_AFVG_250M701,_complete_genome	99.9965	0.853842	0.986852	Extended_partial
k141_318638	MN693917.1_Marine_virus_AFVG_250M787,_complete_genome	99.9466	0.525615	0.965748	Extended_partial		NODE_1390_length_14917_cov_10.894861	MN693804.1_Marine_virus_AFVG_250M425,_complete_genome	99.9846	0.439265	0.99327	Extended_partial		contig-140_1151	MN694514.1_Marine_virus_AFVG_250M159,_complete_genome	99.9475	0.464168	0.97852	Extended_partial
k141_11774	MN693655.1_Marine_virus_AFVG_250M932,_complete_genome	99.89	0.991943	0.994422	Self_circular		NODE_1398_length_14866_cov_3.332858	MN694699.1_Marine_virus_AFVG_250M1158,_complete_genome	99.8463	0.481445	0.991744	Extended_partial		contig-140_1158	MN694567.1_Marine_virus_AFVG_250M1183,_complete_genome	99.9226	0.746734	0.992475	Extended_partial
k141_727235	MN694709.1_Marine_virus_AFVG_250M204,_complete_genome	98.5098	0.308698	0.988866	Extended_partial		NODE_1421_length_14733_cov_11.755991	MN694382.1_Marine_virus_AFVG_250M235,_complete_genome	99.9871	0.357811	0.981486	Extended_partial		contig-140_1159	MN694456.1_Marine_virus_AFVG_250M1118,_complete_genome	99.8238	0.350498	0.98464	Extended_partial
k141_217115	MN694563.1_Marine_virus_AFVG_250M1025,_complete_genome	99.6885	0.530923	0.995319	Extended_partial		NODE_1425_length_14676_cov_15.160148	MN693777.1_Marine_virus_AFVG_250M423,_complete_genome	99.8437	0.610561	0.992506	Extended_partial		contig-140_1161	MN694416.1_Marine_virus_AFVG_250M895,_complete_genome	99.9943	0.981194	0.989679	Extended_partial
k141_626308	MN693820.1_Marine_virus_AFVG_250M714,_complete_genome	99.7732	0.462202	0.976192	Extended_partial		NODE_1446_length_14518_cov_2.056702	MN694784.1_Marine_virus_AFVG_250M786,_complete_genome	99.5437	0.500726	0.987508	Extended_partial		contig-140_1164	MN694426.1_Marine_virus_AFVG_250M547,_complete_genome	99.8422	0.452986	0.983665	Extended_partial
k141_319142	MN694752.1_Marine_virus_AFVG_250M643,_complete_genome	99.2843	0.463842	0.962787	Extended_partial		NODE_1457_length_14466_cov_17.858498	MN693980.1_Marine_virus_AFVG_250M1182,_complete_genome	99.8627	0.575685	0.993471	Extended_partial		contig-140_1176	MN694503.1_Marine_virus_AFVG_250M970,_complete_genome	99.8966	0.702174	0.986085	Extended_partial
k141_727484	MN694394.1_Marine_virus_AFVG_250M672,_complete_genome	99.9483	0.992769	0.998668	Extended_partial		NODE_1458_length_14456_cov_5.353409	MN693680.1_Marine_virus_AFVG_250M653,_complete_genome	99.9278	0.566701	0.989315	Extended_partial		contig-140_1188	MN693694.1_Marine_virus_AFVG_250M548,_complete_genome	99.9856	0.997911	0.999063	Extended_circular
k141_166082	MN693703.1_Marine_virus_AFVG_250M594,_complete_genome	99.8239	0.463499	0.972627	Extended_partial		NODE_1461_length_14424_cov_1.881164	MN694303.1_Marine_virus_AFVG_250M806,_complete_genome	99.9218	0.245244	0.935766	Extended_partial		contig-140_1196	MN694030.1_Marine_virus_AFVG_250M187,_complete_genome	99.8628	0.486478	0.979752	Extended_partial
k141_524328	MN693689.1_Marine_virus_AFVG_250M368,_complete_genome	99.7717	0.686568	0.979931	Extended_partial		NODE_1462_length_14409_cov_1.448467	MN694113.1_Marine_virus_AFVG_250M153,_complete_genome	99.6701	0.452226	0.997085	Extended_partial		contig-140_1208	MN694590.1_Marine_virus_AFVG_250M75,_complete_genome	99.9008	0.445819	0.977338	Extended_partial
k141_727764	MN694670.1_Marine_virus_AFVG_250M589,_complete_genome	99.6229	0.937006	0.996243	Extended_partial		NODE_1463_length_14408_cov_8.829634	MN694293.1_Marine_virus_AFVG_250M335,_complete_genome	99.8999	0.848724	0.990275	Extended_partial		contig-140_1221	MN693766.1_Marine_virus_AFVG_250M849,_complete_genome	99.7874	0.92205	0.982164	Extended_partial
k141_62970	MN694164.1_Marine_virus_AFVG_250M1189,_complete_genome	99.8277	0.487658	0.968271	Extended_partial		NODE_1466_length_14390_cov_1.356026	MN694367.1_Marine_virus_AFVG_250M957,_complete_genome	99.9105	0.441256	0.990795	Extended_partial		contig-140_1223	MN694167.1_Marine_virus_AFVG_250M1085,_complete_genome	99.9555	0.414212	0.974764	Extended_partial
k141_422515	MN694298.1_Marine_virus_AFVG_250M557,_complete_genome	99.6952	0.319727	0.978027	Extended_partial		NODE_1485_length_14265_cov_10.647263	MN694733.1_Marine_virus_AFVG_250M925,_complete_genome	99.125	0.362627	0.865568	Extended_partial		contig-140_1238	MN693916.1_Marine_virus_AFVG_250M613,_complete_genome	99.6862	0.420886	0.99716	Extended_partial
k141_727939	MN694353.1_Marine_virus_AFVG_250M583,_complete_genome	99.8139	0.945129	0.992027	Extended_partial		NODE_1492_length_14239_cov_3.912628	MN694311.1_Marine_virus_AFVG_250M573,_complete_genome	99.3503	0.460238	0.927324	Extended_partial		contig-140_1260	MN693829.1_Marine_virus_AFVG_250M529,_complete_genome	99.7836	0.553724	0.95511	Extended_partial
k141_166882	MN693838.1_Marine_virus_AFVG_250M37,_complete_genome	99.9232	0.972006	0.973927	Self_circular		NODE_1508_length_14196_cov_4.363565	MN694289.1_Marine_virus_AFVG_250M1105,_complete_genome	99.9774	0.982361	0.99202	Extended_partial		contig-140_1271	MN694597.1_Marine_virus_AFVG_250M99,_complete_genome	99.8096	0.427398	0.980949	Extended_partial
k141_524954	MN694574.1_Marine_virus_AFVG_250M706,_complete_genome	99.6606	0.762918	0.972788	Extended_partial		NODE_1519_length_14100_cov_42.498604	MN694395.1_Marine_virus_AFVG_250M357,_complete_genome	99.1936	0.388561	0.953592	Extended_partial		contig-140_1278	MN694279.1_Marine_virus_AFVG_250M773,_complete_genome	99.8998	0.619138	0.996788	Extended_partial
k141_63413	MN694434.1_Marine_virus_AFVG_250M173,_complete_genome	99.7332	0.498714	0.999825	Extended_partial		NODE_1530_length_14058_cov_1.695786	MN694122.1_Marine_virus_AFVG_250M535,_complete_genome	99.7745	0.873032	0.988726	Extended_partial		contig-140_1310	MN694232.1_Marine_virus_AFVG_250M183,_complete_genome	99.4105	0.671846	0.998801	Extended_partial
k141_167429	MN694433.1_Marine_virus_AFVG_250M1159,_complete_genome	99.7934	0.828749	0.987859	Extended_partial		NODE_1531_length_14056_cov_2.671908	MN693698.1_Marine_virus_AFVG_250M751,_complete_genome	99.8574	0.466758	0.992928	Extended_partial		contig-140_1318	MN694497.1_Marine_virus_AFVG_250M1195,_complete_genome	99.8366	0.639301	0.998668	Extended_partial
k141_576747	MN693641.1_Marine_virus_AFVG_250M18,_complete_genome	99.5827	0.404779	0.984252	Extended_partial		NODE_1539_length_14014_cov_3.003240	MN693709.1_Marine_virus_AFVG_250M390,_complete_genome	99.7527	0.363419	0.983699	Extended_partial		contig-140_1325	MN693946.1_Marine_virus_AFVG_250M886,_complete_genome	99.6196	0.474895	0.974608	Extended_partial
k141_116725	MN693845.1_Marine_virus_AFVG_250M833,_complete_genome	99.9838	0.983271	0.991146	Extended_partial		NODE_1540_length_14010_cov_2.073975	MN694566.1_Marine_virus_AFVG_250M779,_complete_genome	99.5096	0.398888	0.999226	Extended_partial		contig-140_1326	MN694303.1_Marine_virus_AFVG_250M806,_complete_genome	99.7362	0.621869	0.929879	Extended_partial
k141_525933	MN693839.1_Marine_virus_AFVG_250M206,_complete_genome	99.8457	0.990074	0.999118	Extended_circular		NODE_1555_length_13960_cov_10.155209	MN694651.1_Marine_virus_AFVG_250M473,_complete_genome	100	0.33402	0.99664	Extended_partial		contig-140_1340	MN694011.1_Marine_virus_AFVG_250M697,_complete_genome	99.7583	0.407226	0.949422	Extended_partial
k141_423921	MN694590.1_Marine_virus_AFVG_250M75,_complete_genome	99.545	0.975229	0.988701	Extended_partial		NODE_1558_length_13941_cov_3.702621	MN694114.1_Marine_virus_AFVG_250M252,_complete_genome	99.772	0.32296	0.951216	Extended_partial		contig-140_1356	MN693999.1_Marine_virus_AFVG_250M363,_complete_genome	99.984	0.987804	0.990399	Extended_circular
k141_679269	MN693640.1_Marine_virus_AFVG_250M111,_complete_genome	99.7619	0.975224	0.988802	Extended_partial		NODE_1568_length_13895_cov_20.800261	MN694162.1_Marine_virus_AFVG_250M665,_complete_genome	99.9541	0.455113	0.981437	Extended_partial		contig-140_1372	MN693668.1_Marine_virus_AFVG_250M1112,_complete_genome	99.7896	0.990934	0.998141	Extended_partial
k141_679367	MN694634.1_Marine_virus_AFVG_250M824,_complete_genome	99.5597	0.608744	0.997145	Extended_partial		NODE_1579_length_13860_cov_13.687104	MN692947.1_Marine_virus_AFVG_117M18,_complete_genome	99.9009	0.404095	0.986134	Extended_partial		contig-140_1373	MN694164.1_Marine_virus_AFVG_250M1189,_complete_genome	99.7403	0.618951	0.97239	Extended_partial
k141_219402	MN693703.1_Marine_virus_AFVG_250M594,_complete_genome	99.5029	0.51316	0.995089	Extended_partial		NODE_1580_length_13840_cov_4.570772	MN694179.1_Marine_virus_AFVG_250M333,_complete_genome	99.9793	0.96909	0.989794	Extended_partial		contig-140_1375	MN694718.1_Marine_virus_AFVG_250M398,_complete_genome	99.9208	0.452062	0.999609	Extended_partial
k141_219520	MN694567.1_Marine_virus_AFVG_250M1183,_complete_genome	99.8373	0.958495	0.994864	Extended_partial		NODE_1583_length_13836_cov_16.696841	MN694478.1_Marine_virus_AFVG_250M504,_complete_genome	99.6546	0.870382	0.990224	Extended_partial		contig-140_1376	MN694092.1_Marine_virus_AFVG_250M12,_complete_genome	99.9763	0.722708	0.992478	Extended_partial
k141_372759	MN694459.1_Marine_virus_AFVG_250M532,_complete_genome	95.8545	0.537001	0.776282	Extended_partial		NODE_1587_length_13831_cov_11.462347	MN694506.1_Marine_virus_AFVG_250M1048,_complete_genome	99.8363	0.974345	0.994054	Extended_partial		contig-140_1377	MN694551.1_Marine_virus_AFVG_250M1007,_complete_genome	99.9824	0.74445	0.991051	Extended_partial
k141_577974	MN694543.1_Marine_virus_AFVG_250M1151,_complete_genome	99.379	0.428643	0.986537	Extended_partial		NODE_1593_length_13780_cov_10.368930	MN694000.1_Marine_virus_AFVG_250M989,_complete_genome	99.9113	0.560134	0.966584	Extended_partial		contig-140_1404	MN694697.1_Marine_virus_AFVG_250M792,_complete_genome	99.1678	0.669381	0.966469	Extended_partial
k141_117456	MN694744.1_Marine_virus_AFVG_250M730,_complete_genome	99.9894	0.986858	0.987	Self_circular		NODE_1596_length_13764_cov_4.725379	MN693941.1_Marine_virus_AFVG_250M763,_complete_genome	99.4813	0.376927	0.979649	Extended_partial		contig-140_1409	MN693678.1_Marine_virus_AFVG_250M132,_complete_genome	99.917	0.967227	0.992086	Extended_partial
k141_271506	MN693666.1_Marine_virus_AFVG_250M158,_complete_genome	99.7454	0.972976	0.979067	Self_circular		NODE_1618_length_13665_cov_8.432043	MN693632.1_Marine_virus_AFVG_250M242,_complete_genome	99.9383	0.540749	0.997459	Extended_partial		contig-140_1416	MN694164.1_Marine_virus_AFVG_250M1189,_complete_genome	99.8261	0.33761	0.992173	Extended_partial
k141_526740	MN694177.1_Marine_virus_AFVG_250M361,_complete_genome	99.762	0.870344	0.902839	Extended_partial		NODE_1658_length_13486_cov_7.774534	MN694026.1_Marine_virus_AFVG_250M644,_complete_genome	99.806	0.819044	0.988647	Extended_partial		contig-140_1421	MN694574.1_Marine_virus_AFVG_250M706,_complete_genome	99.9374	0.793847	0.984151	Extended_partial
k141_65209	MN693778.1_Marine_virus_AFVG_250M953,_complete_genome	99.5924	0.990894	0.900346	Extended_partial		NODE_1668_length_13441_cov_3.432402	MN694421.1_Marine_virus_AFVG_250M313,_complete_genome	99.9258	0.52343	0.983488	Extended_partial		contig-140_1444	MN694595.1_Marine_virus_AFVG_250M567,_complete_genome	99.7843	0.362178	0.984838	Extended_partial
k141_629303	MN694673.1_Marine_virus_AFVG_250M602,_complete_genome	100	0.981855	0.981984	Self_circular		NODE_1681_length_13369_cov_2.612672	MN693871.1_Marine_virus_AFVG_250M47,_complete_genome	99.8267	0.988371	0.997694	Extended_circular		contig-140_1451	MN694527.1_Marine_virus_AFVG_250M568,_complete_genome	99.8684	0.352471	0.989609	Extended_partial
k141_220143	MN694632.1_Marine_virus_AFVG_250M389,_complete_genome	95.9037	0.381268	0.81903	Extended_partial		NODE_1695_length_13314_cov_9.423902	MN693632.1_Marine_virus_AFVG_250M242,_complete_genome	99.8792	0.214818	0.994854	Extended_partial		contig-140_1477	MN694675.1_Marine_virus_AFVG_250M635,_complete_genome	99.7262	0.95057	0.984879	Extended_partial
k141_680399	MN694112.1_Marine_virus_AFVG_250M84,_complete_genome	98.4231	0.837872	0.847637	Extended_circular		NODE_1705_length_13238_cov_101.094272	MN694407.1_Marine_virus_AFVG_250M1153,_complete_genome	99.1539	0.964284	0.971707	Extended_partial		contig-140_1480	MN694033.1_Marine_virus_AFVG_250M593,_complete_genome	99.8536	0.562292	0.998235	Extended_partial
k141_118140	MN694020.1_Marine_virus_AFVG_250M542,_complete_genome	99.7853	0.464375	0.989434	Extended_partial		NODE_1709_length_13230_cov_15.405709	MN694499.1_Marine_virus_AFVG_250M606,_complete_genome	99.7357	0.29381	0.981961	Extended_partial		contig-140_1515	MN694751.1_Marine_virus_AFVG_250M1010,_complete_genome	99.9577	0.995966	0.997954	Extended_partial
k141_425593	MN693742.1_Marine_virus_AFVG_250M488,_complete_genome	99.2153	0.580491	0.905518	Extended_partial		NODE_1717_length_13188_cov_19.454023	MN694430.1_Marine_virus_AFVG_250M44,_complete_genome	99.7358	0.91941	0.992923	Extended_partial		contig-140_1517	MN694421.1_Marine_virus_AFVG_250M313,_complete_genome	99.9135	0.895341	0.987842	Extended_partial
k141_220506	MN694220.1_Marine_virus_AFVG_250M208,_complete_genome	99.8162	0.732371	0.982284	Extended_partial		NODE_1723_length_13169_cov_2.152737	MN694223.1_Marine_virus_AFVG_250M234,_complete_genome	99.9621	0.435232	0.977099	Extended_partial		contig-140_1520	MN694001.1_Marine_virus_AFVG_250M499,_complete_genome	99.9824	0.548027	0.987433	Extended_partial
k141_629895	MN693856.1_Marine_virus_AFVG_250M393,_complete_genome	99.9404	0.931928	0.99175	Extended_partial		NODE_1744_length_13074_cov_2.038233	MN694675.1_Marine_virus_AFVG_250M635,_complete_genome	99.8598	0.866696	0.974077	Extended_partial		contig-140_1521	MN694085.1_Marine_virus_AFVG_250M500,_complete_genome	99.8857	0.990416	0.999394	Extended_partial
k141_783240	MN694382.1_Marine_virus_AFVG_250M235,_complete_genome	99.8931	0.27649	0.98711	Extended_partial		NODE_1756_length_13042_cov_8.491676	MN693644.1_Marine_virus_AFVG_250M1161,_complete_genome	99.9673	0.978032	0.978375	Extended_circular		contig-140_1528	MN694171.1_Marine_virus_AFVG_250M572,_complete_genome	99.7226	0.98154	0.972563	Extended_circular
k141_15904	MN694178.1_Marine_virus_AFVG_250M81,_complete_genome	99.6145	0.693271	0.995367	Extended_partial		NODE_1757_length_13041_cov_3.049636	MN693681.1_Marine_virus_AFVG_250M138,_complete_genome	99.9648	0.436418	0.994467	Extended_partial		contig-140_1535	MN694198.1_Marine_virus_AFVG_250M320,_complete_genome	99.9929	0.309576	0.985638	Extended_partial
k141_681489	MN694185.1_Marine_virus_AFVG_250M651,_complete_genome	99.8276	1.00624	1	Extended_partial		NODE_1778_length_12963_cov_5.186429	MN694530.1_Marine_virus_AFVG_250M438,_complete_genome	99.8689	0.90465	0.994262	Extended_partial		contig-140_1538	MN692998.1_Marine_virus_AFVG_117M82,_complete_genome	99.8763	0.484268	0.997466	Extended_partial
k141_273228	MN694130.1_Marine_virus_AFVG_250M413,_complete_genome	99.8995	0.984826	0.990147	Self_circular		NODE_1788_length_12909_cov_9.606556	MN694001.1_Marine_virus_AFVG_250M499,_complete_genome	99.9766	0.986449	0.995455	Extended_partial		contig-140_1541	MN694074.1_Marine_virus_AFVG_250M808,_complete_genome	99.9471	0.983942	0.995302	Extended_partial
k141_170348	MN694367.1_Marine_virus_AFVG_250M957,_complete_genome	99.8478	0.483958	0.993397	Extended_partial		NODE_1797_length_12859_cov_49.971568	MN694371.1_Marine_virus_AFVG_250M245,_complete_genome	98.3972	0.917227	0.964245	Extended_partial		contig-140_1560	MN694566.1_Marine_virus_AFVG_250M779,_complete_genome	98.9707	0.566164	0.959651	Extended_partial
k141_170811	MN693848.1_Marine_virus_AFVG_250M13,_complete_genome	99.844	0.454626	0.977836	Extended_partial		NODE_1825_length_12737_cov_8.569865	MN694663.1_Marine_virus_AFVG_250M439,_complete_genome	99.8638	0.720534	0.991583	Extended_partial		contig-140_1579	MN694495.1_Marine_virus_AFVG_250M1041,_complete_genome	99.8508	0.98994	0.99225	Extended_circular
k141_427269	MN694568.1_Marine_virus_AFVG_250M879,_complete_genome	99.9668	0.293292	0.995475	Extended_partial		NODE_1848_length_12641_cov_1.726786	MN693662.1_Marine_virus_AFVG_250M383,_complete_genome	99.0346	0.355058	0.960102	Extended_partial		contig-140_1581	MN693703.1_Marine_virus_AFVG_250M594,_complete_genome	99.941	0.446946	0.991736	Extended_partial
k141_171323	MN693766.1_Marine_virus_AFVG_250M849,_complete_genome	99.7654	0.977373	0.973263	Extended_circular		NODE_1856_length_12628_cov_2.438925	MN694065.1_Marine_virus_AFVG_250M443,_complete_genome	99.9632	0.226794	0.96406	Extended_partial		contig-140_1590	MN694494.1_Marine_virus_AFVG_250M305,_complete_genome	99.6634	0.384969	0.98668	Extended_partial
k141_478697	MN693685.1_Marine_virus_AFVG_250M1024,_complete_genome	99.962	0.988972	0.992117	Extended_circular		NODE_1873_length_12569_cov_2.797139	MN694128.1_Marine_virus_AFVG_250M1142,_complete_genome	99.9554	0.612886	0.986436	Extended_partial		contig-140_1608	MN694573.1_Marine_virus_AFVG_250M323,_complete_genome	99.6409	0.758956	0.997172	Extended_partial
k141_428034	MN694074.1_Marine_virus_AFVG_250M808,_complete_genome	99.933	0.957704	0.994171	Extended_partial		NODE_1897_length_12454_cov_4.668451	MN694178.1_Marine_virus_AFVG_250M81,_complete_genome	99.8906	0.97058	0.999922	Extended_partial		contig-140_1611	MN693850.1_Marine_virus_AFVG_250M88,_complete_genome	99.8627	0.946088	0.996406	Extended_circular
k141_120816	MN694265.1_Marine_virus_AFVG_250M803,_complete_genome	99.9777	0.992996	0.994459	Extended_circular		NODE_1913_length_12369_cov_11.859663	MN694382.1_Marine_virus_AFVG_250M235,_complete_genome	100	0.211434	0.997698	Extended_partial		contig-140_1622	MN694782.1_Marine_virus_AFVG_250M435,_complete_genome	99.8399	0.373065	0.986802	Extended_partial
k141_683430	MN693750.1_Marine_virus_AFVG_250M298,_complete_genome	99.9052	0.983212	0.986972	Extended_circular		NODE_1927_length_12297_cov_20.098932	MN693995.1_Marine_virus_AFVG_250M873,_complete_genome	99.7799	0.230793	0.983865	Extended_partial		contig-140_1634	MN693883.1_Marine_virus_AFVG_250M954,_complete_genome	99.8653	0.539523	0.986601	Extended_partial
k141_530733	MN694335.1_Marine_virus_AFVG_250M1017,_complete_genome	99.874	0.306958	0.966011	Extended_partial		NODE_1949_length_12225_cov_5.840965	MN694305.1_Marine_virus_AFVG_250M434,_complete_genome	99.9368	0.514281	0.988894	Extended_partial		contig-140_1638	MN694250.1_Marine_virus_AFVG_250M283,_complete_genome	99.9298	0.2406	0.983451	Extended_partial
k141_733900	MN694776.1_Marine_virus_AFVG_250M599,_complete_genome	99.8908	0.681855	0.994967	Extended_partial		NODE_1956_length_12210_cov_10.001986	MN694731.1_Marine_virus_AFVG_250M1191,_complete_genome	99.9676	0.588079	0.981911	Extended_partial		contig-140_1640	MN694512.1_Marine_virus_AFVG_250M827,_complete_genome	98.9878	0.285169	0.96224	Extended_partial
k141_224201	MN694705.1_Marine_virus_AFVG_250M45,_complete_genome	99.9358	0.427046	0.990958	Extended_partial		NODE_1975_length_12139_cov_12.916916	MN694377.1_Marine_virus_AFVG_250M826,_complete_genome	99.9023	0.987321	0.999763	Extended_partial		contig-140_1657	MN693848.1_Marine_virus_AFVG_250M13,_complete_genome	99.882	0.555654	0.994935	Extended_partial
k141_121655	MN693707.1_Marine_virus_AFVG_250M784,_complete_genome	99.959	0.986572	0.994626	Self_circular		NODE_1985_length_12099_cov_12.273889	MN693733.1_Marine_virus_AFVG_250M308,_complete_genome	99.8002	0.983179	0.978335	Extended_circular		contig-140_1667	MN694647.1_Marine_virus_AFVG_250M689,_complete_genome	99.7837	0.681072	0.994152	Extended_partial
k141_69282	MN692998.1_Marine_virus_AFVG_117M82,_complete_genome	99.9254	0.379561	0.974987	Extended_partial		NODE_2003_length_12055_cov_2.925721	MN693899.1_Marine_virus_AFVG_250M76,_complete_genome	99.9527	0.339782	0.99108	Extended_partial		contig-140_1674	MN694154.1_Marine_virus_AFVG_250M77,_complete_genome	99.977	0.594596	0.978741	Extended_partial
k141_582310	MN693645.1_Marine_virus_AFVG_250M791,_complete_genome	99.8529	0.688852	0.997764	Extended_partial		NODE_2011_length_12016_cov_2.400454	MN694383.1_Marine_virus_AFVG_250M176,_complete_genome	99.9579	0.315076	0.99112	Extended_partial		contig-140_1695	MN693021.1_Marine_virus_AFVG_117M32,_complete_genome	99.4234	0.303553	0.975109	Extended_partial
k141_633558	MN694063.1_Marine_virus_AFVG_250M885,_complete_genome	99.9566	0.533281	0.987067	Extended_partial		NODE_2020_length_11987_cov_1.464334	MN694042.1_Marine_virus_AFVG_250M538,_complete_genome	99.7975	0.21562	0.986749	Extended_partial		contig-140_1702	MN694297.1_Marine_virus_AFVG_250M922,_complete_genome	99.9908	0.992289	0.998431	Extended_circular
k141_480125	MN693997.1_Marine_virus_AFVG_250M1029,_complete_genome	99.937	0.994816	0.994556	Extended_circular		NODE_2026_length_11968_cov_3.260789	MN694251.1_Marine_virus_AFVG_250M445,_complete_genome	99.5542	0.31713	0.969328	Extended_partial		contig-140_1704	MN694677.1_Marine_virus_AFVG_250M798,_complete_genome	99.7056	0.781376	0.99821	Extended_partial
k141_326909	MN694195.1_Marine_virus_AFVG_250M1021,_complete_genome	99.8983	0.944666	0.992511	Extended_partial		NODE_2031_length_11946_cov_20.607581	MN694640.1_Marine_virus_AFVG_250M10,_complete_genome	99.9896	0.972403	0.989578	Extended_partial		contig-140_1705	MN694644.1_Marine_virus_AFVG_250M391,_complete_genome	99.6551	0.864829	0.997677	Extended_partial
k141_684805	MN694570.1_Marine_virus_AFVG_250M650,_complete_genome	99.4841	0.501709	0.889723	Extended_partial		NODE_2034_length_11944_cov_12.350258	MN693904.1_Marine_virus_AFVG_250M977,_complete_genome	99.8206	0.369588	0.979158	Extended_partial		contig-140_1752	MN694032.1_Marine_virus_AFVG_250M268,_complete_genome	99.9465	0.959895	0.988643	Extended_partial
k141_276717	MN694713.1_Marine_virus_AFVG_250M230,_complete_genome	99.955	0.468177	0.994036	Extended_partial		NODE_2042_length_11915_cov_42.246267	MN693977.1_Marine_virus_AFVG_250M523,_complete_genome	99.1226	0.40031	0.977671	Extended_partial		contig-140_1753	MN694459.1_Marine_virus_AFVG_250M532,_complete_genome	99.9355	0.382097	0.979873	Extended_partial
k141_531475	MN693897.1_Marine_virus_AFVG_250M931,_complete_genome	99.9899	0.969875	0.971731	Self_circular		NODE_2072_length_11816_cov_1.314398	MN694433.1_Marine_virus_AFVG_250M1159,_complete_genome	99.7473	0.912825	0.995624	Extended_partial		contig-140_1754	MN694344.1_Marine_virus_AFVG_250M1167,_complete_genome	99.0314	0.416058	0.994731	Extended_partial
k141_224856	MN694132.1_Marine_virus_AFVG_250M1196,_complete_genome	99.3628	0.357149	0.936901	Extended_partial		NODE_2079_length_11794_cov_18.446902	MN693902.1_Marine_virus_AFVG_250M1076,_complete_genome	99.9866	0.32098	0.999923	Extended_partial		contig-140_1786	MN694255.1_Marine_virus_AFVG_250M362,_complete_genome	99.9286	0.285619	0.983718	Extended_partial
k141_327336	MN693625.1_Marine_virus_AFVG_250M334,_complete_genome	98.6616	0.367959	0.968271	Extended_partial		NODE_2092_length_11751_cov_4.746387	MN694446.1_Marine_virus_AFVG_250M343,_complete_genome	99.7732	0.979508	0.99824	Extended_partial		contig-140_1803	MN693632.1_Marine_virus_AFVG_250M242,_complete_genome	99.9041	0.92594	0.98652	Extended_partial
k141_378361	MN693762.1_Marine_virus_AFVG_250M302,_complete_genome	99.9522	0.653524	0.998137	Extended_partial		NODE_2106_length_11717_cov_3.047196	MN694330.1_Marine_virus_AFVG_250M1134,_complete_genome	99.8923	0.495062	0.951141	Extended_partial		contig-140_1812	MN694155.1_Marine_virus_AFVG_250M1019,_complete_genome	99.8221	0.781768	0.993228	Extended_partial
k141_378476	MN693887.1_Marine_virus_AFVG_250M171,_complete_genome	99.8286	0.665373	0.997755	Extended_partial		NODE_2112_length_11705_cov_2.759112	MN694232.1_Marine_virus_AFVG_250M183,_complete_genome	99.8208	0.3176	0.969354	Extended_partial		contig-140_1814	MN693643.1_Marine_virus_AFVG_250M711,_complete_genome	99.9097	0.951952	0.994634	Extended_partial
k141_787505	MN694163.1_Marine_virus_AFVG_250M1018,_complete_genome	100	0.983964	0.986667	Self_circular		NODE_2144_length_11618_cov_2.284222	MN694276.1_Marine_virus_AFVG_250M401,_complete_genome	99.8738	0.396744	0.989846	Extended_partial		contig-140_1831	MN694446.1_Marine_virus_AFVG_250M343,_complete_genome	99.7784	0.59286	0.999131	Extended_partial
k141_378578	MN694377.1_Marine_virus_AFVG_250M826,_complete_genome	99.8253	1.00031	0.96605	Extended_partial		NODE_2153_length_11598_cov_4.805510	MN694032.1_Marine_virus_AFVG_250M268,_complete_genome	99.7658	0.386299	0.965703	Extended_partial		contig-140_1847	MN694433.1_Marine_virus_AFVG_250M1159,_complete_genome	99.9068	0.312282	0.971745	Extended_partial
k141_327884	MN693936.1_Marine_virus_AFVG_250M769,_complete_genome	99.8743	0.480794	0.991904	Extended_partial		NODE_2155_length_11592_cov_7.269429	MN694568.1_Marine_virus_AFVG_250M879,_complete_genome	99.914	0.417718	0.986566	Extended_partial		contig-140_1849	MN694452.1_Marine_virus_AFVG_250M839,_complete_genome	99.927	0.404132	0.97561	Extended_partial
k141_735197	MN694517.1_Marine_virus_AFVG_250M306,_complete_genome	99.9579	0.987959	0.991879	Extended_partial		NODE_2158_length_11583_cov_5.338251	MN694514.1_Marine_virus_AFVG_250M159,_complete_genome	99.9808	0.532096	0.993405	Extended_partial		contig-140_1856	MN693653.1_Marine_virus_AFVG_250M591,_complete_genome	99.8063	0.57234	0.982801	Extended_partial
k141_378735	MN694740.1_Marine_virus_AFVG_250M752,_complete_genome	98.6331	0.220818	0.902464	Extended_partial		NODE_2176_length_11544_cov_5.413243	MN694449.1_Marine_virus_AFVG_250M57,_complete_genome	99.9523	0.990868	0.993662	Extended_circular		contig-140_1863	MN694727.1_Marine_virus_AFVG_250M275,_complete_genome	99.7656	0.988368	0.984128	Extended_partial
k141_787934	MN694539.1_Marine_virus_AFVG_250M1194,_complete_genome	99.9928	0.335821	0.998299	Extended_partial		NODE_2180_length_11530_cov_3.434798	MN694456.1_Marine_virus_AFVG_250M1118,_complete_genome	99.9518	0.490697	0.991421	Extended_partial		contig-140_1870	MN694159.1_Marine_virus_AFVG_250M1044,_complete_genome	99.6065	0.31604	0.943739	Extended_partial
k141_686006	MN694179.1_Marine_virus_AFVG_250M333,_complete_genome	99.9678	0.981675	0.99272	Self_circular		NODE_2189_length_11489_cov_6.112304	MN693786.1_Marine_virus_AFVG_250M1027,_complete_genome	99.9303	0.351204	0.998981	Extended_partial		contig-140_1874	MN693619.1_Marine_virus_AFVG_250M78,_complete_genome	99.8009	0.645211	0.976562	Extended_partial
k141_71344	MN694001.1_Marine_virus_AFVG_250M499,_complete_genome	99.9357	0.976485	0.98218	Extended_circular		NODE_2192_length_11481_cov_13.600493	MN693766.1_Marine_virus_AFVG_250M849,_complete_genome	99.7028	0.995814	0.963426	Extended_partial		contig-140_1876	MN693691.1_Marine_virus_AFVG_250M1053,_complete_genome	100	0.328888	0.979465	Extended_partial
k141_175387	MN693940.1_Marine_virus_AFVG_250M588,_complete_genome	99.9913	0.989312	0.99243	Extended_partial		NODE_2198_length_11464_cov_19.985181	MN694366.1_Marine_virus_AFVG_250M1050,_complete_genome	98.0969	0.351556	0.769865	Extended_partial		contig-140_1880	MN694110.1_Marine_virus_AFVG_250M1083,_complete_genome	99.8012	0.315696	0.990805	Extended_partial
k141_736142	MN694320.1_Marine_virus_AFVG_250M198,_complete_genome	99.7686	0.294191	0.933439	Extended_partial		NODE_2200_length_11463_cov_25.668931	MN694648.1_Marine_virus_AFVG_250M756,_complete_genome	99.1899	0.547697	0.937704	Extended_partial		contig-140_1884	MN694343.1_Marine_virus_AFVG_250M112,_complete_genome	99.6467	0.998188	0.9995	Extended_circular
k141_279073	MN694321.1_Marine_virus_AFVG_250M307,_complete_genome	99.5746	0.30405	0.92523	Extended_partial		NODE_2207_length_11441_cov_2.916564	MN694557.1_Marine_virus_AFVG_250M634,_complete_genome	99.9367	0.969529	0.994883	Extended_partial		contig-140_1889	MN694114.1_Marine_virus_AFVG_250M252,_complete_genome	99.7272	0.461372	0.978282	Extended_partial
k141_124421	MN694747.1_Marine_virus_AFVG_250M618,_complete_genome	99.6064	0.741781	0.976767	Extended_partial		NODE_2214_length_11419_cov_33.812611	MN694151.1_Marine_virus_AFVG_250M708,_complete_genome	99.8521	0.745236	0.991221	Extended_partial		contig-140_1903	MN694244.1_Marine_virus_AFVG_250M127,_complete_genome	99.9814	0.431767	0.95584	Extended_partial
k141_483472	MN694245.1_Marine_virus_AFVG_250M381,_complete_genome	99.5462	0.986977	0.988381	Extended_circular		NODE_2220_length_11411_cov_5.302552	MN694356.1_Marine_virus_AFVG_250M50,_complete_genome	97.4651	0.741388	0.83207	Extended_partial		contig-140_1929	MN694808.1_Marine_virus_AFVG_250M14,_complete_genome	99.4711	0.428362	0.969982	Extended_partial
k141_534256	MN694537.1_Marine_virus_AFVG_250M1002,_complete_genome	99.3572	0.962997	0.993814	Extended_partial		NODE_2226_length_11395_cov_2.616436	MN694361.1_Marine_virus_AFVG_250M609,_complete_genome	99.6411	0.434017	0.992933	Extended_partial		contig-140_1934	MN693637.1_Marine_virus_AFVG_250M988,_complete_genome	99.8199	0.550706	0.982032	Extended_partial
k141_433275	MN693902.1_Marine_virus_AFVG_250M1076,_complete_genome	99.7352	0.382707	0.973863	Extended_partial		NODE_2227_length_11395_cov_2.460153	MN692967.1_Marine_virus_AFVG_117M39,_complete_genome	99.7434	0.440041	0.975395	Extended_partial		contig-140_1947	MN694232.1_Marine_virus_AFVG_250M183,_complete_genome	99.2678	0.329815	0.963941	Extended_partial
k141_381750	MN693705.1_Marine_virus_AFVG_250M220,_complete_genome	99.9277	0.88176	0.992376	Extended_partial		NODE_2229_length_11392_cov_9.404439	MN693016.1_Marine_virus_AFVG_117M69,_complete_genome	99.8087	0.900781	0.988468	Extended_partial		contig-140_1956	MN694532.1_Marine_virus_AFVG_250M629,_complete_genome	99.9028	0.657049	0.980852	Extended_partial
k141_638057	MN694672.1_Marine_virus_AFVG_250M611,_complete_genome	99.6768	0.928846	0.995025	Extended_partial		NODE_2231_length_11370_cov_6.833941	MN693922.1_Marine_virus_AFVG_250M430,_complete_genome	99.953	0.5216	0.987992	Extended_partial		contig-140_1983	MN694485.1_Marine_virus_AFVG_250M19,_complete_genome	99.4384	0.211464	0.968389	Extended_partial
k141_638468	MN694786.1_Marine_virus_AFVG_250M645,_complete_genome	97.0602	0.771569	0.905623	Extended_partial		NODE_2243_length_11329_cov_2.956615	MN693709.1_Marine_virus_AFVG_250M390,_complete_genome	99.7619	0.402357	0.972702	Extended_partial		contig-140_1988	MN694741.1_Marine_virus_AFVG_250M412,_complete_genome	99.6754	0.514077	0.975671	Extended_partial
k141_178337	MN694533.1_Marine_virus_AFVG_250M233,_complete_genome	99.8204	0.988224	0.9898	Extended_circular		NODE_2248_length_11309_cov_2.106242	MN694752.1_Marine_virus_AFVG_250M643,_complete_genome	99.8526	0.992406	0.98299	Extended_partial		contig-140_2009	MN693010.1_Marine_virus_AFVG_117M73,_complete_genome	99.8	0.34618	0.991189	Extended_partial
k141_74649	MN694811.1_Marine_virus_AFVG_250M587,_complete_genome	99.9202	0.974886	0.9866	Extended_partial		NODE_2256_length_11295_cov_27.657772	MN694192.1_Marine_virus_AFVG_250M638,_complete_genome	99.8602	0.321676	0.979706	Extended_partial		contig-140_2030	MN693734.1_Marine_virus_AFVG_250M835,_complete_genome	99.9956	0.329036	0.966564	Extended_partial
k141_689926	MN693795.1_Marine_virus_AFVG_250M470,_complete_genome	99.6453	0.382497	0.976817	Extended_partial		NODE_2297_length_11185_cov_3.772563	MN694354.1_Marine_virus_AFVG_250M116,_complete_genome	99.923	0.312703	0.985338	Extended_partial		contig-140_2040	MN693705.1_Marine_virus_AFVG_250M220,_complete_genome	99.9532	0.545852	0.993884	Extended_partial
k141_230201	MN694506.1_Marine_virus_AFVG_250M1048,_complete_genome	99.5635	0.312863	0.935529	Extended_partial		NODE_2303_length_11132_cov_5.728941	MN694517.1_Marine_virus_AFVG_250M306,_complete_genome	99.9781	0.946794	0.987019	Extended_partial		contig-140_2042	MN694393.1_Marine_virus_AFVG_250M420,_complete_genome	99.266	0.325821	0.977676	Extended_partial
k141_25452	MN694120.1_Marine_virus_AFVG_250M1160,_complete_genome	99.3976	0.932949	0.993649	Extended_partial		NODE_2304_length_11128_cov_3.277429	MN693747.1_Marine_virus_AFVG_250M949,_complete_genome	99.9013	0.964969	0.988379	Extended_partial		contig-140_2058	MN693798.1_Marine_virus_AFVG_250M119,_complete_genome	99.9609	0.971694	0.959559	Extended_partial
k141_282660	MN694667.1_Marine_virus_AFVG_250M114,_complete_genome	99.4618	0.986163	0.984676	Extended_partial		NODE_2319_length_11078_cov_10.195233	MN694620.1_Marine_virus_AFVG_250M860,_complete_genome	99.6434	0.765195	0.977047	Extended_partial		contig-140_2067	MN694484.1_Marine_virus_AFVG_250M1201,_complete_genome	99.9651	0.549243	0.984506	Extended_partial
k141_536547	MN694198.1_Marine_virus_AFVG_250M320,_complete_genome	99.9695	0.990642	0.996814	Extended_circular		NODE_2325_length_11064_cov_2.059523	MN693987.1_Marine_virus_AFVG_250M285,_complete_genome	99.9835	0.497723	0.993049	Extended_partial		contig-140_2071	MN694549.1_Marine_virus_AFVG_250M1124,_complete_genome	99.5363	0.340767	0.985416	Extended_partial
k141_333381	MN693932.1_Marine_virus_AFVG_250M696,_complete_genome	99.8949	0.397324	0.990226	Extended_partial		NODE_2328_length_11055_cov_1.543649	MN694442.1_Marine_virus_AFVG_250M595,_complete_genome	99.7995	0.304422	0.968992	Extended_partial		contig-140_2077	MN693967.1_Marine_virus_AFVG_250M992,_complete_genome	99.9347	0.432605	0.984303	Extended_partial
k141_333440	MN693013.1_Marine_virus_AFVG_117M80,_complete_genome	99.5243	0.981447	0.998468	Extended_circular		NODE_2345_length_11001_cov_13.486390	MN694243.1_Marine_virus_AFVG_250M276,_complete_genome	99.8835	0.907289	0.97715	Extended_partial		contig-140_2088	MN694706.1_Marine_virus_AFVG_250M574,_complete_genome	99.8877	0.797732	0.995932	Extended_partial
k141_284232	MN693829.1_Marine_virus_AFVG_250M529,_complete_genome	99.8141	0.415293	0.61496	Extended_partial		NODE_2382_length_10908_cov_4.179482	MN693831.1_Marine_virus_AFVG_250M545,_complete_genome	99.8997	0.609409	0.971838	Extended_partial		contig-140_2097	MN694539.1_Marine_virus_AFVG_250M1194,_complete_genome	100	0.373134	0.987427	Extended_partial
k141_487699	MN694267.1_Marine_virus_AFVG_250M705,_complete_genome	99.8646	0.989144	0.993641	Extended_circular		NODE_2386_length_10905_cov_3.626925	MN693673.1_Marine_virus_AFVG_250M950,_complete_genome	99.9898	0.454959	0.980557	Extended_partial		contig-140_2124	MN693835.1_Marine_virus_AFVG_250M729,_complete_genome	99.7855	0.978809	0.985222	Extended_partial
k141_334689	MN694031.1_Marine_virus_AFVG_250M4,_complete_genome	99.4753	0.469704	0.995025	Extended_partial		NODE_2387_length_10904_cov_2.983669	MN693892.1_Marine_virus_AFVG_250M109,_complete_genome	99.9577	0.290973	0.982157	Extended_partial		contig-140_2134	MN694474.1_Marine_virus_AFVG_250M581,_complete_genome	99.752	0.770777	0.97527	Extended_partial
k141_27201	MN692967.1_Marine_virus_AFVG_117M39,_complete_genome	99.7237	0.809107	0.996678	Extended_partial		NODE_2403_length_10850_cov_12.477665	MN694766.1_Marine_virus_AFVG_250M151,_complete_genome	99.8516	0.334612	0.971019	Extended_partial		contig-140_2155	MN693762.1_Marine_virus_AFVG_250M302,_complete_genome	98.1307	0.37033	0.921659	Extended_partial
k141_641412	MN694495.1_Marine_virus_AFVG_250M1041,_complete_genome	99.753	0.963185	0.99048	Extended_partial		NODE_2411_length_10829_cov_20.267800	MN694162.1_Marine_virus_AFVG_250M665,_complete_genome	99.9207	0.286071	0.970103	Extended_partial		contig-140_2166	MN693899.1_Marine_virus_AFVG_250M76,_complete_genome	99.9523	0.305803	0.945709	Extended_partial
k141_285038	MN694025.1_Marine_virus_AFVG_250M274,_complete_genome	99.7945	0.954126	0.987206	Extended_partial		NODE_2422_length_10808_cov_2.233686	MN694223.1_Marine_virus_AFVG_250M234,_complete_genome	99.8855	0.312823	0.961699	Extended_partial		contig-140_2171	MN693658.1_Marine_virus_AFVG_250M475,_complete_genome	99.5619	0.312175	0.933489	Extended_partial
k141_233107	MN694255.1_Marine_virus_AFVG_250M362,_complete_genome	99.5745	0.472748	0.925105	Extended_partial		NODE_2454_length_10724_cov_2.942531	MN694114.1_Marine_virus_AFVG_250M252,_complete_genome	99.9561	0.392166	0.97561	Extended_partial		contig-140_2181	MN694044.1_Marine_virus_AFVG_250M514,_complete_genome	99.6745	0.424769	0.999334	Extended_partial
k141_233580	MN692948.1_Marine_virus_AFVG_117M19,_complete_genome	99.5203	0.180361	0.964522	Extended_partial		NODE_2456_length_10722_cov_4.273336	MN693817.1_Marine_virus_AFVG_250M336,_complete_genome	100	0.37977	0.999931	Extended_partial		contig-140_2182	MN693952.1_Marine_virus_AFVG_250M31,_complete_genome	99.2124	0.305451	0.907502	Extended_partial
k141_795962	MN693694.1_Marine_virus_AFVG_250M548,_complete_genome	99.9441	0.997911	0.999001	Extended_circular		NODE_2460_length_10717_cov_9.146176	MN694471.1_Marine_virus_AFVG_250M232,_complete_genome	99.8659	0.908598	0.999881	Extended_partial		contig-140_2193	MN694674.1_Marine_virus_AFVG_250M850,_complete_genome	99.7409	0.458634	0.996528	Extended_partial
k141_336534	MN694741.1_Marine_virus_AFVG_250M412,_complete_genome	99.9132	0.306259	0.986958	Extended_partial		NODE_2475_length_10684_cov_7.469925	MN694484.1_Marine_virus_AFVG_250M1201,_complete_genome	99.9891	0.855378	0.997396	Extended_partial		contig-140_2205	MN694006.1_Marine_virus_AFVG_250M23,_complete_genome	99.9527	0.771291	0.991326	Extended_partial
k141_29132	MN694698.1_Marine_virus_AFVG_250M1036,_complete_genome	99.8957	0.667447	0.991304	Extended_partial		NODE_2487_length_10637_cov_2.740152	MN694799.1_Marine_virus_AFVG_250M1004,_complete_genome	99.8644	0.319244	0.973217	Extended_partial		contig-140_2270	MN694159.1_Marine_virus_AFVG_250M1044,_complete_genome	99.4597	0.437594	0.976774	Extended_partial
k141_796546	MN694658.1_Marine_virus_AFVG_250M284,_complete_genome	99.4408	0.563896	0.99796	Extended_partial		NODE_2489_length_10623_cov_10.864901	MN693643.1_Marine_virus_AFVG_250M711,_complete_genome	99.9219	0.526078	0.98884	Extended_partial		contig-140_2279	MN694659.1_Marine_virus_AFVG_250M322,_complete_genome	99.7445	0.921881	0.994462	Extended_partial
k141_643695	MN694508.1_Marine_virus_AFVG_250M817,_complete_genome	99.8027	0.513311	0.981705	Extended_partial		NODE_2490_length_10619_cov_2.432997	MN693936.1_Marine_virus_AFVG_250M769,_complete_genome	99.9229	0.337855	0.981428	Extended_partial		contig-140_2287	MN694689.1_Marine_virus_AFVG_250M951,_complete_genome	99.9749	0.525512	0.998004	Extended_partial
k141_29521	MN694243.1_Marine_virus_AFVG_250M276,_complete_genome	99.4925	0.907289	0.967348	Extended_partial		NODE_2499_length_10592_cov_6.485237	MN694568.1_Marine_virus_AFVG_250M879,_complete_genome	99.9755	0.426606	0.999084	Extended_partial		contig-140_2311	MN694632.1_Marine_virus_AFVG_250M389,_complete_genome	99.8113	0.207211	0.976334	Extended_partial
k141_592901	MN694782.1_Marine_virus_AFVG_250M435,_complete_genome	99.8952	0.990953	0.98537	Extended_partial		NODE_2501_length_10586_cov_7.811263	MN694497.1_Marine_virus_AFVG_250M1195,_complete_genome	99.8846	0.745851	0.998716	Extended_partial		contig-140_2328	MN694434.1_Marine_virus_AFVG_250M173,_complete_genome	99.8771	0.384972	0.957813	Extended_partial
k141_337822	MN693609.1_Marine_virus_AFVG_250M479,_complete_genome	99.7575	0.568062	0.990172	Extended_partial		NODE_2504_length_10575_cov_7.251053	MN693994.1_Marine_virus_AFVG_250M330,_complete_genome	96.7146	0.325969	0.839604	Extended_partial		contig-140_2334	MN694366.1_Marine_virus_AFVG_250M1050,_complete_genome	99.4603	0.301333	0.786782	Extended_partial
k141_490589	MN694048.1_Marine_virus_AFVG_250M379,_complete_genome	99.9095	0.984772	0.999634	Extended_circular		NODE_2517_length_10536_cov_5.229993	MN693889.1_Marine_virus_AFVG_250M624,_complete_genome	99.9761	0.874052	0.989246	Extended_partial		contig-140_2386	MN693889.1_Marine_virus_AFVG_250M624,_complete_genome	100	0.35244	0.995302	Extended_partial
k141_30433	MN694452.1_Marine_virus_AFVG_250M839,_complete_genome	99.9796	0.429391	0.982602	Extended_partial		NODE_2558_length_10427_cov_2.455437	MN694495.1_Marine_virus_AFVG_250M1041,_complete_genome	99.8252	0.963185	0.997562	Extended_partial		contig-140_2393	MN694374.1_Marine_virus_AFVG_250M614,_complete_genome	99.8629	0.751155	0.986377	Extended_partial
k141_541679	MN694116.1_Marine_virus_AFVG_250M865,_complete_genome	99.3458	0.584572	0.917724	Extended_partial		NODE_2560_length_10426_cov_4.165453	MN693789.1_Marine_virus_AFVG_250M406,_complete_genome	99.5899	0.907244	0.986774	Extended_partial		contig-140_2403	MN694807.1_Marine_virus_AFVG_250M918,_complete_genome	99.9337	0.968342	0.999068	Extended_partial
k141_542068	MN694597.1_Marine_virus_AFVG_250M99,_complete_genome	99.8104	0.427398	0.981861	Extended_partial		NODE_2574_length_10401_cov_3.087210	MN694768.1_Marine_virus_AFVG_250M955,_complete_genome	99.8046	0.573128	0.977062	Extended_partial		contig-140_2424	MN694063.1_Marine_virus_AFVG_250M885,_complete_genome	99.982	0.533281	0.99319	Extended_partial
k141_288683	MN694706.1_Marine_virus_AFVG_250M574,_complete_genome	99.8689	0.975949	0.975568	Extended_partial		NODE_2577_length_10396_cov_2.201578	MN694303.1_Marine_virus_AFVG_250M806,_complete_genome	99.922	0.297796	0.99777	Extended_partial		contig-140_2425	MN694632.1_Marine_virus_AFVG_250M389,_complete_genome	99.992	0.314961	0.980291	Extended_partial
k141_542312	MN694458.1_Marine_virus_AFVG_250M890,_complete_genome	99.994	0.983886	0.990974	Extended_circular		NODE_2597_length_10325_cov_1.732399	MN693820.1_Marine_virus_AFVG_250M714,_complete_genome	99.8603	0.629108	0.983936	Extended_partial		contig-140_2428	MN693744.1_Marine_virus_AFVG_250M180,_complete_genome	99.8907	0.98196	0.993528	Extended_partial
k141_81393	MN694474.1_Marine_virus_AFVG_250M581,_complete_genome	99.9262	0.688193	0.969293	Extended_partial		NODE_2601_length_10317_cov_3.520903	MN694537.1_Marine_virus_AFVG_250M1002,_complete_genome	99.8968	0.987072	0.99288	Extended_partial		contig-140_2433	MN694537.1_Marine_virus_AFVG_250M1002,_complete_genome	99.7447	0.553723	0.997744	Extended_partial
k141_492325	MN693735.1_Marine_virus_AFVG_250M590,_complete_genome	99.8163	0.340826	0.983012	Extended_partial		NODE_2647_length_10209_cov_4.493652	MN694716.1_Marine_virus_AFVG_250M694,_complete_genome	99.9932	0.310728	0.966028	Extended_partial		contig-140_2434	MN693689.1_Marine_virus_AFVG_250M368,_complete_genome	99.6448	0.384478	0.992978	Extended_partial
k141_32155	MN693620.1_Marine_virus_AFVG_250M617,_complete_genome	99.8643	0.954535	0.985535	Extended_partial		NODE_2659_length_10195_cov_9.674017	MN693979.1_Marine_virus_AFVG_250M571,_complete_genome	99.8228	0.976744	0.999676	Extended_partial		contig-140_2435	MN693960.1_Marine_virus_AFVG_250M896,_complete_genome	99.8685	0.284104	0.980953	Extended_partial
k141_390971	MN693672.1_Marine_virus_AFVG_250M258,_complete_genome	100	0.68077	0.973113	Extended_partial		NODE_2660_length_10193_cov_31.842142	MN694246.1_Marine_virus_AFVG_250M226,_complete_genome	99.8507	0.262944	0.975395	Extended_partial		contig-140_2436	MN693917.1_Marine_virus_AFVG_250M787,_complete_genome	99.9835	0.992828	0.994292	Extended_partial
k141_492908	MN694628.1_Marine_virus_AFVG_250M527,_complete_genome	99.8255	0.701136	0.992897	Extended_partial		NODE_2661_length_10192_cov_2.422851	MN694647.1_Marine_virus_AFVG_250M689,_complete_genome	99.7093	0.347213	0.988593	Extended_partial		contig-140_2442	MN692986.1_Marine_virus_AFVG_117M62,_complete_genome	99.0083	0.188863	0.996798	Extended_partial
k141_697394	MN694483.1_Marine_virus_AFVG_250M1031,_complete_genome	99.9082	0.980772	0.981176	Extended_circular		NODE_2671_length_10163_cov_4.820446	MN694195.1_Marine_virus_AFVG_250M1021,_complete_genome	99.8837	0.987605	0.995872	Extended_partial		contig-140_2464	MN693685.1_Marine_virus_AFVG_250M1024,_complete_genome	99.9726	0.988972	0.992198	Extended_circular
k141_391143	MN692959.1_Marine_virus_AFVG_117M52,_complete_genome	99.8725	0.483853	0.999334	Extended_partial		NODE_2684_length_10126_cov_12.649865	MN693910.1_Marine_virus_AFVG_250M312,_complete_genome	99.9146	0.869768	0.986832	Extended_partial		contig-140_2466	MN693721.1_Marine_virus_AFVG_250M181,_complete_genome	99.9532	0.971345	0.98884	Extended_partial
k141_186756	MN693774.1_Marine_virus_AFVG_250M641,_complete_genome	99.933	0.931487	0.993568	Extended_partial		NODE_2695_length_10106_cov_4.701974	MN694164.1_Marine_virus_AFVG_250M1189,_complete_genome	99.9544	0.243829	0.966471	Extended_partial		contig-140_2477	MN694055.1_Marine_virus_AFVG_250M1074,_complete_genome	99.9187	0.29062	0.975372	Extended_partial
k141_238021	MN693898.1_Marine_virus_AFVG_250M937,_complete_genome	95.2553	0.765739	0.788481	Extended_partial		NODE_2712_length_10077_cov_7.773568	MN694396.1_Marine_virus_AFVG_250M754,_complete_genome	99.9912	0.779696	0.997215	Extended_partial		contig-140_2484	MN694487.1_Marine_virus_AFVG_250M1119,_complete_genome	99.9725	0.907397	0.976382	Extended_partial
k141_340900	MN694788.1_Marine_virus_AFVG_250M530,_complete_genome	98.1312	0.708675	0.995685	Extended_partial		NODE_2723_length_10057_cov_9.217925	MN693677.1_Marine_virus_AFVG_250M686,_complete_genome	99.9923	0.891686	0.983208	Extended_partial		contig-140_2510	MN694278.1_Marine_virus_AFVG_250M229,_complete_genome	99.5491	0.505579	0.969566	Extended_partial
k141_698813	MN694345.1_Marine_virus_AFVG_250M178,_complete_genome	98.9214	0.357489	0.983008	Extended_partial		NODE_2727_length_10053_cov_4.126033	MN694189.1_Marine_virus_AFVG_250M578,_complete_genome	99.9237	0.206255	0.965082	Extended_partial		contig-140_2529	MN694456.1_Marine_virus_AFVG_250M1118,_complete_genome	99.889	0.210299	0.956894	Extended_partial
k141_747788	MN694036.1_Marine_virus_AFVG_250M883,_complete_genome	99.5746	0.798677	0.993758	Extended_partial		NODE_2745_length_10002_cov_4.789063	MN694713.1_Marine_virus_AFVG_250M230,_complete_genome	99.9495	0.733899	0.987974	Extended_partial		contig-140_2541	MN693864.1_Marine_virus_AFVG_250M734,_complete_genome	99.6981	0.638292	0.989849	Extended_partial
k141_34359	MN694620.1_Marine_virus_AFVG_250M860,_complete_genome	99.7915	0.340086	0.972357	Extended_partial									contig-140_2562	MN694303.1_Marine_virus_AFVG_250M806,_complete_genome	99.8649	0.245244	0.980873	Extended_partial
k141_34657	MN694137.1_Marine_virus_AFVG_250M241,_complete_genome	99.9779	0.982335	0.993445	Extended_circular									contig-140_2568	MN693824.1_Marine_virus_AFVG_250M380,_complete_genome	99.568	0.928695	0.999325	Extended_partial
k141_34663	MN694111.1_Marine_virus_AFVG_250M218,_complete_genome	99.5571	0.974159	0.974559	Extended_partial									contig-140_2572	MN694460.1_Marine_virus_AFVG_250M188,_complete_genome	99.6041	0.357581	0.970201	Extended_partial
k141_84155	MN694689.1_Marine_virus_AFVG_250M951,_complete_genome	99.8344	0.287781	0.977891	Extended_partial									contig-140_2576	MN694765.1_Marine_virus_AFVG_250M628,_complete_genome	99.651	0.936079	0.978048	Extended_partial
k141_699710	MN693737.1_Marine_virus_AFVG_250M938,_complete_genome	98.7302	0.47134	0.995025	Extended_partial									contig-140_2582	MN694204.1_Marine_virus_AFVG_250M304,_complete_genome	98.7422	0.782194	0.913823	Extended_partial
k141_292968	MN694727.1_Marine_virus_AFVG_250M275,_complete_genome	99.5102	0.316785	0.989707	Extended_partial									contig-140_2589	MN693856.1_Marine_virus_AFVG_250M393,_complete_genome	99.9552	0.940175	0.99473	Extended_circular
k141_293827	MN694186.1_Marine_virus_AFVG_250M615,_complete_genome	99.8316	0.988848	0.993963	Extended_partial									contig-140_2593	MN693812.1_Marine_virus_AFVG_250M1204,_complete_genome	99.9633	0.993446	0.992969	Extended_circular
k141_701097	MN694306.1_Marine_virus_AFVG_250M113,_complete_genome	99.7816	0.516894	0.998424	Extended_partial									contig-140_2596	MN694740.1_Marine_virus_AFVG_250M752,_complete_genome	99.8758	0.314241	0.959992	Extended_partial
k141_446408	MN693858.1_Marine_virus_AFVG_250M1106,_complete_genome	99.7881	0.44025	0.998752	Extended_partial									contig-140_2625	MN694382.1_Marine_virus_AFVG_250M235,_complete_genome	99.8557	0.219566	0.984755	Extended_partial
k141_345017	MN694053.1_Marine_virus_AFVG_250M559,_complete_genome	99.5643	0.734523	0.998451	Extended_partial									contig-140_2626	MN693963.1_Marine_virus_AFVG_250M975,_complete_genome	100	0.798735	0.989874	Extended_partial
k141_139715	MN694684.1_Marine_virus_AFVG_250M1170,_complete_genome	99.6037	0.624877	0.99245	Extended_partial									contig-140_2628	MN694386.1_Marine_virus_AFVG_250M1120,_complete_genome	99.7953	0.256385	0.965517	Extended_partial
k141_447487	MN693859.1_Marine_virus_AFVG_250M1186,_complete_genome	99.8711	0.976458	0.991307	Extended_circular
k141_396818	MN694769.1_Marine_virus_AFVG_250M378,_complete_genome	99.5391	0.423729	0.994205	Extended_partial
k141_346266	MN694456.1_Marine_virus_AFVG_250M1118,_complete_genome	99.2892	0.230327	0.977725	Extended_partial
k141_296885	MN693917.1_Marine_virus_AFVG_250M787,_complete_genome	95.829	0.548976	0.640641	Extended_partial
k141_550057	MN694423.1_Marine_virus_AFVG_250M1001,_complete_genome	99.8503	0.984722	0.995612	Extended_circular
k141_142002	MN694232.1_Marine_virus_AFVG_250M183,_complete_genome	99.5576	0.940584	0.987509	Extended_partial
k141_654437	MN694162.1_Marine_virus_AFVG_250M665,_complete_genome	99.7881	0.780193	0.984801	Extended_partial
k141_807558	MN694303.1_Marine_virus_AFVG_250M806,_complete_genome	99.7272	0.639386	0.957854	Extended_partial
k141_603818	MN694491.1_Marine_virus_AFVG_250M564,_complete_genome	99.659	0.984525	0.998975	Extended_partial
k141_348685	MN694200.1_Marine_virus_AFVG_250M858,_complete_genome	99.8028	0.977795	0.98519	Extended_circular
k141_90148	MN694126.1_Marine_virus_AFVG_250M600,_complete_genome	99.9413	0.994746	0.996296	Self_circular
k141_705737	MN693968.1_Marine_virus_AFVG_250M909,_complete_genome	99.9294	0.992802	0.768869	Extended_partial
k141_451949	MN694531.1_Marine_virus_AFVG_250M1045,_complete_genome	99.9964	0.995409	0.996343	Extended_circular
k141_809663	MN693644.1_Marine_virus_AFVG_250M1161,_complete_genome	99.9392	0.978032	0.988668	Extended_partial
k141_350032	MN694593.1_Marine_virus_AFVG_250M740,_complete_genome	99.9016	0.737246	0.99412	Extended_partial
k141_43172	MN694421.1_Marine_virus_AFVG_250M313,_complete_genome	99.9112	0.854018	0.99181	Extended_partial
k141_503544	MN694189.1_Marine_virus_AFVG_250M578,_complete_genome	99.8515	0.993775	0.998305	Extended_partial
k141_196699	MN694104.1_Marine_virus_AFVG_250M598,_complete_genome	99.983	0.965818	0.994985	Extended_partial
k141_554749	MN694512.1_Marine_virus_AFVG_250M827,_complete_genome	99.0452	0.285169	0.960965	Extended_partial
k141_758486	MN692996.1_Marine_virus_AFVG_117M70,_complete_genome	99.0176	0.454156	0.975583	Extended_partial
k141_93800	MN694184.1_Marine_virus_AFVG_250M683,_complete_genome	99.8482	0.979154	0.978852	Extended_partial
k141_658977	MN694042.1_Marine_virus_AFVG_250M538,_complete_genome	99.8582	0.985692	0.992664	Extended_partial
k141_302668	MN694731.1_Marine_virus_AFVG_250M1191,_complete_genome	99.6194	0.94424	0.961166	Extended_partial
k141_147276	MN694114.1_Marine_virus_AFVG_250M252,_complete_genome	99.7263	0.380632	0.931677	Extended_partial
k141_404820	MN694113.1_Marine_virus_AFVG_250M153,_complete_genome	99.6274	0.429035	0.990894	Extended_partial
k141_97473	MN693627.1_Marine_virus_AFVG_250M592,_complete_genome	100	0.988501	0.989739	Self_circular
k141_817557	MN694721.1_Marine_virus_AFVG_250M781,_complete_genome	99.9447	0.9905	0.997811	Self_circular
k141_817558	MN694599.1_Marine_virus_AFVG_250M856,_complete_genome	100	0.978333	0.981378	Self_circular
k141_817560	MN693768.1_Marine_virus_AFVG_250M1177,_complete_genome	99.9556	0.942784	0.995465	Self_circular
k141_817571	MN694448.1_Marine_virus_AFVG_250M777,_complete_genome	99.9851	0.965635	0.9918	Self_circular
k141_817576	MN694315.1_Marine_virus_AFVG_250M710,_complete_genome	99.9148	0.945643	0.983929	Self_circular

## Sheet: Fig.2c
Seq	Length	Status
k141_619312_extended_Circular	34097	megahit_C
k141_619312	29958	megahit_Q
k141_525933_extended_Circular	38534	megahit_C
k141_525933	32951	megahit_Q
k141_767986_extended_Circular	40982	megahit_C
k141_417435	14396	megahit_Q
k141_339947_extended_Circular	55750	megahit_C
k141_288768	25654	megahit_Q
k141_603797_extended_Circular	62317	megahit_C
k141_313237	34226	megahit_Q
k141_17465_extended_Circular	146125	megahit_C
k141_111211	124518	megahit_Q
k141_721711_extended_Circular	33151	megahit_C
k141_721711	31338	megahit_Q
k141_17465	21255	megahit_Q
k141_623167_extended_Circular	53583	megahit_C
k141_623167	24598	megahit_Q
k141_513852_extended_Circular	38859	megahit_C
k141_513852	25948	megahit_Q
k141_240640_extended_Circular	38454	megahit_C
k141_240640	17506	megahit_Q
k141_156596_extended_Circular	36211	megahit_C
k141_156596	16915	megahit_Q
k141_324681	15677	megahit_Q
k141_204240_extended_Circular	55670	megahit_C
k141_204240	18589	megahit_Q
k141_2455_extended_Circular	42304	megahit_C
k141_63677	14588	megahit_Q
k141_787312	13738	megahit_Q
k141_57502_extended_Circular	39855	megahit_C
k141_57502	19004	megahit_Q
k141_366913_extended_Circular	52910	megahit_C
k141_366913	34668	megahit_Q
k141_469362_extended_Circular	33986	megahit_C
k141_469362	32744	megahit_Q
k141_2455	13863	megahit_Q
k141_340339_extended_Circular	32997	megahit_C
k141_340339	32320	megahit_Q
k141_740175_extended_Circular	37161	megahit_C
k141_740175	28519	megahit_Q
k141_795962_extended_Circular	32032	megahit_C
k141_795962	19076	megahit_Q
k141_451949_extended_Circular	42656	megahit_C
k141_725207	22084	megahit_Q
k141_665105_extended_Circular	38557	megahit_C
k141_665105	37555	megahit_Q
k141_205460_extended_Circular	38745	megahit_C
k141_205460	38348	megahit_Q
k141_474635_extended_Circular	61889	megahit_C
k141_474635	12744	megahit_Q
k141_136331_extended_Circular	35252	megahit_C
k141_136331	11388	megahit_Q
k141_483472_extended_Circular	41482	megahit_C
k141_483472	17812	megahit_Q
k141_84413_extended_Circular	86125	megahit_C
k141_546958	65601	megahit_Q
k141_640375_extended_Circular	50180	megahit_C
k141_175988	17545	megahit_Q
k141_512674_extended_Circular	38553	megahit_C
k141_512674	14283	megahit_Q
k141_206355_extended_Circular	46099	megahit_C
k141_206355	22543	megahit_Q
k141_71344_extended_Circular	49889	megahit_C
k141_463794	24487	megahit_Q
k141_71625	21760	megahit_Q
k141_107693_extended_Circular	39517	megahit_C
k141_107693	39003	megahit_Q
k141_219322_extended_Circular	45827	megahit_C
k141_394729	11950	megahit_Q
k141_34657_extended_Circular	58886	megahit_C
k141_768663	44351	megahit_Q
k141_178337_extended_Circular	36371	megahit_C
k141_178337	36087	megahit_Q
k141_4936_extended_Circular	42591	megahit_C
k141_4936	21310	megahit_Q
k141_619034_extended_Circular	27814	megahit_C
k141_619034	27362	megahit_Q
k141_73710_extended_Circular	100200	megahit_C
k141_73710	16746	megahit_Q
k141_516408_extended_Circular	40867	megahit_C
k141_516408	21822	megahit_Q
k141_71344	24891	megahit_Q
k141_523035_extended_Circular	58886	megahit_C
k141_523035	17880	megahit_Q
k141_120816_extended_Circular	56312	megahit_C
k141_120816	47246	megahit_Q
k141_215068_extended_Circular	34398	megahit_C
k141_215068	25058	megahit_Q
k141_263539_extended_Circular	38548	megahit_C
k141_263539	10398	megahit_Q
k141_477048_extended_Circular	100614	megahit_C
k141_477048	14871	megahit_Q
k141_10650	34236	megahit_Q
k141_699610	23760	megahit_Q
k141_461578_extended_Circular	43958	megahit_C
k141_461578	24095	megahit_Q
k141_118147_extended_Circular	62347	megahit_C
k141_118147	62193	megahit_Q
k141_683430_extended_Circular	40528	megahit_C
k141_683430	35320	megahit_Q
k141_84413	12944	megahit_Q
k141_716089_extended_Circular	173703	megahit_C
k141_372756	22144	megahit_Q
k141_451949	19600	megahit_Q
k141_684876_extended_Circular	55817	megahit_C
k141_3279	21038	megahit_Q
k141_55226_extended_Circular	43435	megahit_C
k141_55226	42745	megahit_Q
k141_348685_extended_Circular	31466	megahit_C
k141_348685	15950	megahit_Q
k141_684876	26952	megahit_Q
k141_675592_extended_Circular	52993	megahit_C
k141_675592	37759	megahit_Q
k141_767986	11831	megahit_Q
k141_324200	20517	megahit_Q
k141_487699_extended_Circular	40256	megahit_C
k141_487699	26896	megahit_Q
k141_536547_extended_Circular	56179	megahit_C
k141_51748	18129	megahit_Q
k141_241952	32480	megahit_Q
k141_547205_extended_Circular	55704	megahit_C
k141_547205	55543	megahit_Q
k141_480125_extended_Circular	38208	megahit_C
k141_480125	26707	megahit_Q
k141_697394_extended_Circular	41277	megahit_C
k141_697394	39616	megahit_Q
k141_650299_extended_Circular	64455	megahit_C
k141_650299	15877	megahit_Q
k141_725861	17302	megahit_Q
k141_729885	10985	megahit_Q
k141_536547	19201	megahit_Q
k141_440587_extended_Circular	40061	megahit_C
k141_440587	35880	megahit_Q
k141_696750_extended_Circular	49715	megahit_C
k141_696750	34634	megahit_Q
k141_620773_extended_Circular	37493	megahit_C
k141_620773	25866	megahit_Q
k141_56453	25382	megahit_Q
k141_603797	14000	megahit_Q
k141_785691_extended_Circular	61896	megahit_C
k141_785691	57321	megahit_Q
k141_538279	11524	megahit_Q
k141_550057_extended_Circular	51727	megahit_C
k141_163557	41151	megahit_Q
k141_222767	11083	megahit_Q
k141_634269_extended_Circular	85612	megahit_C
k141_393012	26584	megahit_Q
k141_311689_extended_Circular	81563	megahit_C
k141_735352	65733	megahit_Q
k141_160341	45526	megahit_Q
k141_28842_extended_Circular	72424	megahit_C
k141_28842	72119	megahit_Q
k141_321320	18118	megahit_Q
k141_521761	16708	megahit_Q
k141_363131	11857	megahit_Q
k141_724509	10312	megahit_Q
k141_171323_extended_Circular	54456	megahit_C
k141_171323	26991	megahit_Q
k141_481727_extended_Circular	47804	megahit_C
k141_481727	45758	megahit_Q
k141_313637	14726	megahit_Q
k141_220734	15191	megahit_Q
k141_716089	131907	megahit_Q
k141_523687_extended_Circular	32603	megahit_C
k141_523687	10373	megahit_Q
k141_157218_extended_Circular	38146	megahit_C
k141_157218	20817	megahit_Q
k141_683646	11535	megahit_Q
k141_333440_extended_Circular	36556	megahit_C
k141_333440	14163	megahit_Q
k141_307174_extended_Circular	42992	megahit_C
k141_307174	42443	megahit_Q
k141_614010	83595	megahit_Q
k141_339947	28180	megahit_Q
k141_525486	14913	megahit_Q
k141_464267_extended_Circular	127006	megahit_C
k141_313836	56546	megahit_Q
k141_447487_extended_Circular	45899	megahit_C
k141_211846	17151	megahit_Q
k141_680399_extended_Circular	42471	megahit_C
k141_680399	17554	megahit_Q
k141_550057	10717	megahit_Q
k141_542312_extended_Circular	37337	megahit_C
k141_542312	33196	megahit_Q
k141_212431_extended_Circular	71155	megahit_C
k141_212431	24396	megahit_Q
k141_311689	15278	megahit_Q
k141_640375	21831	megahit_Q
k141_164527_extended_Circular	61418	megahit_C
k141_164527	31814	megahit_Q
k141_315280_extended_Circular	30749	megahit_C
k141_315280	14673	megahit_Q
k141_316629_extended_Circular	50104	megahit_C
k141_316629	47502	megahit_Q
k141_467767_extended_Circular	37499	megahit_C
k141_467767	16137	megahit_Q
k141_634269	46771	megahit_Q
k141_768733_extended_Circular	33907	megahit_C
k141_768733	33361	megahit_Q
k141_63127_extended_Circular	12986	megahit_C
k141_63127	12637	megahit_Q
k141_478697_extended_Circular	36790	megahit_C
k141_478697	22022	megahit_Q
k141_464267	70601	megahit_Q
k141_490589_extended_Circular	41015	megahit_C
k141_490589	35404	megahit_Q
k141_447487	28889	megahit_Q
k141_515409	24462	megahit_Q
k141_552959_extended_Circular	45082	megahit_C
k141_552959	44485	megahit_Q
k141_568463_extended_Circular	45357	megahit_C
k141_568463	42141	megahit_Q
k141_205050	10497	megahit_Q
k141_219322	33438	megahit_Q
k141_621962_extended_Circular	26457	megahit_C
k141_621962	13365	megahit_Q
k141_5447	41147	megahit_Q
k141_34657	13974	megahit_Q
k141_569141_extended_partial	13086	megahit_C
k141_569141	11859	megahit_Q
k141_123311_extended_partial	37315	megahit_C
k141_123311	24738	megahit_Q
k141_616178_extended_partial	18573	megahit_C
k141_616178	15500	megahit_Q
k141_376266_extended_partial	56321	megahit_C
k141_171846	14197	megahit_Q
k141_168870_extended_partial	17051	megahit_C
k141_168870	13734	megahit_Q
k141_776982_extended_partial	11577	megahit_C
k141_776982	10055	megahit_Q
k141_62970_extended_partial	26852	megahit_C
k141_62970	24981	megahit_Q
k141_340900_extended_partial	24104	megahit_C
k141_340900	23740	megahit_Q
k141_4665_extended_partial	24058	megahit_C
k141_4665	12775	megahit_Q
k141_400989_extended_partial	15769	megahit_C
k141_400989	15559	megahit_Q
k141_205447_extended_partial	50637	megahit_C
k141_205447	14341	megahit_Q
k141_670342_extended_partial	35121	megahit_C
k141_670342	13275	megahit_Q
k141_471094_extended_partial	24695	megahit_C
k141_471094	19299	megahit_Q
k141_414174_extended_partial	10780	megahit_C
k141_414174	10299	megahit_Q
k141_755211_extended_partial	12214	megahit_C
k141_755211	11087	megahit_Q
k141_517408_extended_partial	11535	megahit_C
k141_517408	11188	megahit_Q
k141_479163_extended_partial	28324	megahit_C
k141_479163	16552	megahit_Q
k141_491817_extended_partial	62433	megahit_C
k141_491817	53688	megahit_Q
k141_774963_extended_partial	19988	megahit_C
k141_774963	12231	megahit_Q
k141_214017_extended_partial	19036	megahit_C
k141_214017	18652	megahit_Q
k141_108860_extended_partial	12122	megahit_C
k141_108860	10865	megahit_Q
k141_376266	15157	megahit_Q
k141_114799_extended_partial	35986	megahit_C
k141_223949	17974	megahit_Q
k141_129605_extended_partial	36183	megahit_C
k141_398303	12326	megahit_Q
k141_207921_extended_partial	30116	megahit_C
k141_207921	12355	megahit_Q
k141_774195_extended_partial	50354	megahit_C
k141_774195	15414	megahit_Q
k141_240172_extended_partial	25941	megahit_C
k141_240172	16903	megahit_Q
k141_652922_extended_partial	16898	megahit_C
k141_652922	15034	megahit_Q
k141_290599_extended_partial	18815	megahit_C
k141_290599	14495	megahit_Q
k141_616135_extended_partial	49818	megahit_C
k141_616135	14734	megahit_Q
k141_626049_extended_partial	143512	megahit_C
k141_626049	138383	megahit_Q
k141_19713_extended_partial	40757	megahit_C
k141_19713	38987	megahit_Q
k141_152191_extended_partial	18770	megahit_C
k141_152191	10427	megahit_Q
k141_224879_extended_partial	24776	megahit_C
k141_224879	19423	megahit_Q
k141_727764_extended_partial	48181	megahit_C
k141_727764	14461	megahit_Q
k141_778915_extended_partial	95759	megahit_C
k141_483246	33050	megahit_Q
k141_223670_extended_partial	11366	megahit_C
k141_223670	11064	megahit_Q
k141_492339_extended_partial	15943	megahit_C
k141_492339	14990	megahit_Q
k141_614946_extended_partial	48604	megahit_C
k141_614946	47151	megahit_Q
k141_178654_extended_partial	16795	megahit_C
k141_178654	12834	megahit_Q
k141_638468_extended_partial	36439	megahit_C
k141_638468	33612	megahit_Q
k141_195182_extended_partial	13847	megahit_C
k141_195182	12943	megahit_Q
k141_43172_extended_partial	31256	megahit_C
k141_43172	21692	megahit_Q
k141_489753_extended_partial	39161	megahit_C
k141_489753	12427	megahit_Q
k141_790601_extended_partial	15832	megahit_C
k141_790601	13776	megahit_Q
k141_51520_extended_partial	11741	megahit_C
k141_51520	11451	megahit_Q
k141_726316_extended_partial	38089	megahit_C
k141_726316	10199	megahit_Q
k141_809663_extended_partial	39447	megahit_C
k141_260481	15181	megahit_Q
k141_266979	20124	megahit_Q
k141_15340_extended_partial	20640	megahit_C
k141_15340	11976	megahit_Q
k141_431287_extended_partial	28031	megahit_C
k141_431287	24678	megahit_Q
k141_500719_extended_partial	11090	megahit_C
k141_500719	10130	megahit_Q
k141_414883_extended_partial	34789	megahit_C
k141_414883	18988	megahit_Q
k141_256328_extended_partial	19721	megahit_C
k141_256328	18136	megahit_Q
k141_345401_extended_partial	32692	megahit_C
k141_345401	19651	megahit_Q
k141_691915_extended_partial	39447	megahit_C
k141_691915	29230	megahit_Q
k141_362022_extended_partial	16244	megahit_C
k141_362022	11626	megahit_Q
k141_576632_extended_partial	31668	megahit_C
k141_576632	22457	megahit_Q
k141_427269_extended_partial	16575	megahit_C
k141_427269	16081	megahit_Q
k141_3780_extended_partial	44968	megahit_C
k141_3780	42492	megahit_Q
k141_8873_extended_partial	13519	megahit_C
k141_8873	13194	megahit_Q
k141_80222_extended_partial	53838	megahit_C
k141_282318	18766	megahit_Q
k141_169943_extended_partial	15242	megahit_C
k141_169943	10080	megahit_Q
k141_619581_extended_partial	46113	megahit_C
k141_607227	19704	megahit_Q
k141_542068_extended_partial	19351	megahit_C
k141_542068	15548	megahit_Q
k141_216297_extended_partial	15847	megahit_C
k141_216297	14330	megahit_Q
k141_213182_extended_partial	12185	megahit_C
k141_213182	10310	megahit_Q
k141_152882_extended_partial	20163	megahit_C
k141_152882	19049	megahit_Q
k141_318136_extended_partial	19157	megahit_C
k141_318136	18640	megahit_Q
k141_124828_extended_partial	19402	megahit_C
k141_124828	11552	megahit_Q
k141_341600_extended_partial	27743	megahit_C
k141_341600	10246	megahit_Q
k141_426335_extended_partial	59429	megahit_C
k141_426335	49595	megahit_Q
k141_89969_extended_partial	78195	megahit_C
k141_89969	40001	megahit_Q
k141_34359_extended_partial	14398	megahit_C
k141_34359	12864	megahit_Q
k141_727939_extended_partial	53930	megahit_C
k141_570083	16648	megahit_Q
k141_525729_extended_partial	21033	megahit_C
k141_525729	19388	megahit_Q
k141_666854_extended_partial	29490	megahit_C
k141_666854	17017	megahit_Q
k141_271144_extended_partial	195567	megahit_C
k141_271144	94869	megahit_Q
k141_114799	18153	megahit_Q
k141_310030_extended_partial	20960	megahit_C
k141_310030	11110	megahit_Q
k141_673165_extended_partial	30918	megahit_C
k141_673165	30654	megahit_Q
k141_59061_extended_partial	49829	megahit_C
k141_59061	49713	megahit_Q
k141_256727_extended_partial	16471	megahit_C
k141_256727	13162	megahit_Q
k141_53274_extended_partial	15081	megahit_C
k141_53274	12790	megahit_Q
k141_785003_extended_partial	20473	megahit_C
k141_785003	16574	megahit_Q
k141_485151_extended_partial	18432	megahit_C
k141_485151	16482	megahit_Q
k141_106496_extended_partial	34075	megahit_C
k141_106496	33540	megahit_Q
k141_163271_extended_partial	41870	megahit_C
k141_553961	14125	megahit_Q
k141_629119_extended_partial	34768	megahit_C
k141_629119	18143	megahit_Q
k141_592901_extended_partial	43131	megahit_C
k141_592901	24257	megahit_Q
k141_195566_extended_partial	21120	megahit_C
k141_195566	14073	megahit_Q
k141_104148_extended_partial	65626	megahit_C
k141_180363	18906	megahit_Q
k141_614506_extended_partial	31250	megahit_C
k141_614506	16379	megahit_Q
k141_775397_extended_partial	49315	megahit_C
k141_412046	32313	megahit_Q
k141_417045_extended_partial	43751	megahit_C
k141_417045	12118	megahit_Q
k141_462460_extended_partial	32178	megahit_C
k141_462460	31810	megahit_Q
k141_732271_extended_partial	37098	megahit_C
k141_732271	13283	megahit_Q
k141_9509_extended_partial	149402	megahit_C
k141_637024	31700	megahit_Q
k141_265026_extended_partial	19472	megahit_C
k141_265026	12872	megahit_Q
k141_123215_extended_partial	24026	megahit_C
k141_123215	23663	megahit_Q
k141_36879_extended_partial	17988	megahit_C
k141_36879	17144	megahit_Q
k141_217423_extended_partial	13482	megahit_C
k141_217423	11971	megahit_Q
k141_9825_extended_partial	12789	megahit_C
k141_9825	10350	megahit_Q
k141_630569_extended_partial	21940	megahit_C
k141_630569	21289	megahit_Q
k141_768849_extended_partial	26129	megahit_C
k141_768849	15389	megahit_Q
k141_139715_extended_partial	25694	megahit_C
k141_139715	13477	megahit_Q
k141_716767_extended_partial	18916	megahit_C
k141_716767	16832	megahit_Q
k141_218587_extended_partial	17351	megahit_C
k141_218587	12746	megahit_Q
k141_308207_extended_partial	17855	megahit_C
k141_308207	11231	megahit_Q
k141_338463_extended_partial	25985	megahit_C
k141_338463	24743	megahit_Q
k141_803433_extended_partial	20041	megahit_C
k141_803433	18260	megahit_Q
k141_7216_extended_partial	27267	megahit_C
k141_7216	22216	megahit_Q
k141_675426_extended_partial	94988	megahit_C
k141_675426	30414	megahit_Q
k141_179220_extended_partial	10941	megahit_C
k141_179220	10870	megahit_Q
k141_713154_extended_partial	25579	megahit_C
k141_713154	20253	megahit_Q
k141_504476_extended_partial	40681	megahit_C
k141_776726	10531	megahit_Q
k141_676541_extended_partial	15477	megahit_C
k141_676541	13198	megahit_Q
k141_126593_extended_partial	30622	megahit_C
k141_126593	13585	megahit_Q
k141_645804_extended_partial	56573	megahit_C
k141_645804	14407	megahit_Q
k141_711958_extended_partial	38566	megahit_C
k141_711958	29330	megahit_Q
k141_485147_extended_partial	36842	megahit_C
k141_674720	20213	megahit_Q
k141_512787_extended_partial	34710	megahit_C
k141_512787	25697	megahit_Q
k141_61791_extended_partial	16324	megahit_C
k141_61791	16140	megahit_Q
k141_503544_extended_partial	53090	megahit_C
k141_503544	25565	megahit_Q
k141_490430_extended_partial	48637	megahit_C
k141_490430	45027	megahit_Q
k141_674441_extended_partial	23747	megahit_C
k141_674441	19131	megahit_Q
k141_35955_extended_partial	15181	megahit_C
k141_35955	14941	megahit_Q
k141_402928_extended_partial	19468	megahit_C
k141_402928	11067	megahit_Q
k141_413537_extended_partial	39863	megahit_C
k141_413537	33011	megahit_Q
k141_412059_extended_partial	19187	megahit_C
k141_412059	14745	megahit_Q
k141_416481_extended_partial	21985	megahit_C
k141_416481	20216	megahit_Q
k141_562440_extended_partial	25554	megahit_C
k141_562440	10919	megahit_Q
k141_167415_extended_partial	19223	megahit_C
k141_167415	17644	megahit_Q
k141_153990_extended_partial	52887	megahit_C
k141_574958	14058	megahit_Q
k141_684440_extended_partial	13228	megahit_C
k141_684440	13117	megahit_Q
k141_669800_extended_partial	12790	megahit_C
k141_669800	10841	megahit_Q
k141_539403_extended_partial	32700	megahit_C
k141_539403	20824	megahit_Q
k141_361042_extended_partial	28031	megahit_C
k141_361042	14853	megahit_Q
k141_9509	91186	megahit_Q
k141_210107_extended_partial	14135	megahit_C
k141_210107	13754	megahit_Q
k141_427587_extended_partial	13870	megahit_C
k141_427587	12913	megahit_Q
k141_162393_extended_partial	25309	megahit_C
k141_162393	23101	megahit_Q
k141_270677_extended_partial	34182	megahit_C
k141_270677	18279	megahit_Q
k141_717034_extended_partial	18560	megahit_C
k141_717034	11718	megahit_Q
k141_705656_extended_partial	13890	megahit_C
k141_705656	12645	megahit_Q
k141_722434_extended_partial	26437	megahit_C
k141_722434	16235	megahit_Q
k141_361462_extended_partial	22769	megahit_C
k141_361462	21750	megahit_Q
k141_437178_extended_partial	23646	megahit_C
k141_437178	15617	megahit_Q
k141_104718_extended_partial	17485	megahit_C
k141_104718	15913	megahit_Q
k141_67602_extended_partial	15555	megahit_C
k141_67602	13940	megahit_Q
k141_678718_extended_partial	13444	megahit_C
k141_678718	12871	megahit_Q
k141_413082_extended_partial	145819	megahit_C
k141_605994	15813	megahit_Q
k141_312339_extended_partial	60372	megahit_C
k141_533398	21887	megahit_Q
k141_233776_extended_partial	41995	megahit_C
k141_233776	20046	megahit_Q
k141_218672_extended_partial	53235	megahit_C
k141_218672	13668	megahit_Q
k141_535350_extended_partial	35846	megahit_C
k141_251342	12697	megahit_Q
k141_364498_extended_partial	42656	megahit_C
k141_364498	17585	megahit_Q
k141_110842_extended_partial	61250	megahit_C
k141_110842	23261	megahit_Q
k141_685938_extended_partial	41360	megahit_C
k141_321995	18596	megahit_Q
k141_358238_extended_partial	15399	megahit_C
k141_358238	11666	megahit_Q
k141_315342_extended_partial	16843	megahit_C
k141_315342	14317	megahit_Q
k141_563260_extended_partial	59132	megahit_C
k141_563260	21634	megahit_Q
k141_597601_extended_partial	16279	megahit_C
k141_597601	14153	megahit_Q
k141_325599_extended_partial	24410	megahit_C
k141_388052	12766	megahit_Q
k141_266692	16600	megahit_Q
k141_220143_extended_partial	28082	megahit_C
k141_220143	16575	megahit_Q
k141_203009_extended_partial	20133	megahit_C
k141_203009	17051	megahit_Q
k141_627268_extended_partial	13934	megahit_C
k141_627268	13711	megahit_Q
k141_673224_extended_partial	28446	megahit_C
k141_673224	17298	megahit_Q
k141_233580_extended_partial	11923	megahit_C
k141_233580	11480	megahit_Q
k141_74649_extended_partial	33955	megahit_C
k141_74649	33589	megahit_Q
k141_318150_extended_partial	44739	megahit_C
k141_318150	35368	megahit_Q
k141_254805_extended_partial	27109	megahit_C
k141_254805	17394	megahit_Q
k141_33261_extended_partial	19052	megahit_C
k141_33261	18702	megahit_Q
k141_169023_extended_partial	35770	megahit_C
k141_169023	16436	megahit_Q
k141_220751_extended_partial	14222	megahit_C
k141_220751	13844	megahit_Q
k141_775053_extended_partial	24347	megahit_C
k141_775053	15154	megahit_Q
k141_172865_extended_partial	22340	megahit_C
k141_172865	11781	megahit_Q
k141_433753_extended_partial	34847	megahit_C
k141_433753	32659	megahit_Q
k141_468433_extended_partial	15559	megahit_C
k141_468433	13372	megahit_Q
k141_552320_extended_partial	48775	megahit_C
k141_552320	35583	megahit_Q
k141_217115_extended_partial	18587	megahit_C
k141_217115	18009	megahit_Q
k141_167429_extended_partial	34924	megahit_C
k141_167429	12261	megahit_Q
k141_64518_extended_partial	19021	megahit_C
k141_64518	12903	megahit_Q
k141_378476_extended_partial	36081	megahit_C
k141_378476	17737	megahit_Q
k141_570611_extended_partial	20802	megahit_C
k141_570611	18227	megahit_Q
k141_154492_extended_partial	14910	megahit_C
k141_154492	10715	megahit_Q
k141_208660_extended_partial	12647	megahit_C
k141_208660	12195	megahit_Q
k141_233107_extended_partial	25943	megahit_C
k141_233107	12778	megahit_Q
k141_940_extended_partial	25494	megahit_C
k141_940	24367	megahit_Q
k141_610424_extended_partial	11293	megahit_C
k141_610424	11050	megahit_Q
k141_498078_extended_partial	19013	megahit_C
k141_498078	13948	megahit_Q
k141_479043_extended_partial	42339	megahit_C
k141_479043	13406	megahit_Q
k141_464946_extended_partial	16221	megahit_C
k141_464946	14214	megahit_Q
k141_215763_extended_partial	34387	megahit_C
k141_215763	10722	megahit_Q
k141_367318_extended_partial	12816	megahit_C
k141_367318	12561	megahit_Q
k141_716764_extended_partial	27222	megahit_C
k141_716764	13915	megahit_Q
k141_323182_extended_partial	18053	megahit_C
k141_323182	12709	megahit_Q
k141_15745_extended_partial	11482	megahit_C
k141_15745	10475	megahit_Q
k141_261843_extended_partial	14683	megahit_C
k141_261843	10417	megahit_Q
k141_777271_extended_partial	35315	megahit_C
k141_777271	17004	megahit_Q
k141_39681_extended_partial	19052	megahit_C
k141_39681	12244	megahit_Q
k141_615145_extended_partial	24006	megahit_C
k141_615145	11386	megahit_Q
k141_677159_extended_partial	34303	megahit_C
k141_677159	34214	megahit_Q
k141_613688_extended_partial	32314	megahit_C
k141_613688	24683	megahit_Q
k141_689926_extended_partial	15356	megahit_C
k141_689926	12940	megahit_Q
k141_369001_extended_partial	17078	megahit_C
k141_369001	13725	megahit_Q
k141_61291_extended_partial	28905	megahit_C
k141_61291	20809	megahit_Q
k141_230186_extended_partial	32602	megahit_C
k141_230186	31960	megahit_Q
k141_7521_extended_partial	11202	megahit_C
k141_7521	10049	megahit_Q
k141_514632_extended_partial	56512	megahit_C
k141_514632	48694	megahit_Q
k141_1270	20468	megahit_Q
k141_609960	13202	megahit_Q
k141_578294_extended_partial	17856	megahit_C
k141_578294	10580	megahit_Q
k141_817513_extended_partial	24978	megahit_C
k141_817513	16807	megahit_Q
k141_107464_extended_partial	31068	megahit_C
k141_107464	10372	megahit_Q
k141_109739_extended_partial	22059	megahit_C
k141_109739	15477	megahit_Q
k141_511745_extended_partial	36922	megahit_C
k141_511745	35761	megahit_Q
k141_673814_extended_partial	48540	megahit_C
k141_673814	27124	megahit_Q
k141_638057_extended_partial	43215	megahit_C
k141_638057	20454	megahit_Q
k141_272819_extended_partial	101889	megahit_C
k141_2081	44887	megahit_Q
k141_569660_extended_partial	12416	megahit_C
k141_569660	10057	megahit_Q
k141_82138_extended_partial	17668	megahit_C
k141_82138	13286	megahit_Q
k141_554428_extended_partial	16255	megahit_C
k141_554428	13944	megahit_Q
k141_185499_extended_partial	24307	megahit_C
k141_185499	13294	megahit_Q
k141_211959_extended_partial	16196	megahit_C
k141_211959	15636	megahit_Q
k141_614085_extended_partial	58408	megahit_C
k141_614085	30293	megahit_Q
k141_516937_extended_partial	15124	megahit_C
k141_516937	14159	megahit_Q
k141_752241_extended_partial	18057	megahit_C
k141_752241	11255	megahit_Q
k141_469089_extended_partial	14973	megahit_C
k141_469089	11104	megahit_Q
k141_725057_extended_partial	13171	megahit_C
k141_725057	11193	megahit_Q
k141_577423_extended_partial	31251	megahit_C
k141_577423	24933	megahit_Q
k141_77812_extended_partial	76754	megahit_C
k141_236526	21423	megahit_Q
k141_228451_extended_partial	15906	megahit_C
k141_228451	14054	megahit_Q
k141_310660_extended_partial	138101	megahit_C
k141_310660	55145	megahit_Q
k141_216768_extended_partial	20008	megahit_C
k141_216768	11845	megahit_Q
k141_237725_extended_partial	12723	megahit_C
k141_237725	12544	megahit_Q
k141_809663	24093	megahit_Q
k141_696329_extended_partial	35927	megahit_C
k141_696329	13855	megahit_Q
k141_465339_extended_partial	49059	megahit_C
k141_465339	19833	megahit_Q
k141_747788_extended_partial	28679	megahit_C
k141_747788	25049	megahit_Q
k141_369072_extended_partial	80796	megahit_C
k141_731779	20746	megahit_Q
k141_777054_extended_partial	18732	megahit_C
k141_777054	15259	megahit_Q
k141_796546_extended_partial	22546	megahit_C
k141_796546	21764	megahit_Q
k141_534021_extended_partial	24980	megahit_C
k141_465210	11090	megahit_Q
k141_676091_extended_partial	13227	megahit_C
k141_676091	10220	megahit_Q
k141_409814_extended_partial	64328	megahit_C
k141_409814	17018	megahit_Q
k141_313859_extended_partial	36016	megahit_C
k141_313859	21721	megahit_Q
k141_642243_extended_partial	16031	megahit_C
k141_642243	10687	megahit_Q
k141_91075_extended_partial	42034	megahit_C
k141_459156	27266	megahit_Q
k141_751339_extended_partial	12040	megahit_C
k141_751339	10973	megahit_Q
k141_623406_extended_partial	18503	megahit_C
k141_623406	14476	megahit_Q
k141_136388_extended_partial	16667	megahit_C
k141_136388	11936	megahit_Q
k141_359714_extended_partial	30921	megahit_C
k141_359714	10070	megahit_Q
k141_776959_extended_partial	11951	megahit_C
k141_776959	11103	megahit_Q
k141_383711_extended_partial	28297	megahit_C
k141_366357	14006	megahit_Q
k141_217567_extended_partial	71662	megahit_C
k141_217567	53717	megahit_Q
k141_352542_extended_partial	14734	megahit_C
k141_352542	13642	megahit_Q
k141_453780_extended_partial	17678	megahit_C
k141_453780	16154	megahit_Q
k141_68050_extended_partial	24217	megahit_C
k141_68050	11333	megahit_Q
k141_529939_extended_partial	12236	megahit_C
k141_529939	10873	megahit_Q
k141_316050_extended_partial	61651	megahit_C
k141_316050	57695	megahit_Q
k141_641412_extended_partial	36346	megahit_C
k141_641412	24011	megahit_Q
k141_531331_extended_partial	84064	megahit_C
k141_782393	25951	megahit_Q
k141_158682_extended_partial	27512	megahit_C
k141_158682	20257	megahit_Q
k141_186795_extended_partial	13180	megahit_C
k141_186795	13109	megahit_Q
k141_266092_extended_partial	23175	megahit_C
k141_266092	13474	megahit_Q
k141_786067_extended_partial	27872	megahit_C
k141_438814	16314	megahit_Q
k141_238021_extended_partial	53267	megahit_C
k141_238021	18552	megahit_Q
k141_211586_extended_partial	38188	megahit_C
k141_211586	21287	megahit_Q
k141_621813_extended_partial	70995	megahit_C
k141_621813	69921	megahit_Q
k141_619363_extended_partial	13304	megahit_C
k141_619363	12589	megahit_Q
k141_518268_extended_partial	16559	megahit_C
k141_518268	11647	megahit_Q
k141_85370_extended_partial	29502	megahit_C
k141_85370	27453	megahit_Q
k141_381526_extended_partial	116064	megahit_C
k141_719153	101410	megahit_Q
k141_262499_extended_partial	18823	megahit_C
k141_262499	14173	megahit_Q
k141_521806_extended_partial	15083	megahit_C
k141_521806	12982	megahit_Q
k141_594543_extended_partial	29725	megahit_C
k141_594543	16313	megahit_Q
k141_319021_extended_partial	18377	megahit_C
k141_319021	11428	megahit_Q
k141_534256_extended_partial	40249	megahit_C
k141_425277	20485	megahit_Q
k141_705737_extended_partial	46822	megahit_C
k141_705737	37759	megahit_Q
k141_574809_extended_partial	25146	megahit_C
k141_574809	21984	megahit_Q
k141_696217_extended_partial	23510	megahit_C
k141_696217	15237	megahit_Q
k141_467003_extended_partial	43964	megahit_C
k141_467003	32288	megahit_Q
k141_381750_extended_partial	31742	megahit_C
k141_381750	20942	megahit_Q
k141_263668_extended_partial	21554	megahit_C
k141_263668	11988	megahit_Q
k141_768344_extended_partial	46373	megahit_C
k141_768344	23814	megahit_Q
k141_330421_extended_partial	34771	megahit_C
k141_330421	12614	megahit_Q
k141_567920_extended_partial	83208	megahit_C
k141_567920	73197	megahit_Q
k141_733129_extended_partial	32413	megahit_C
k141_733129	15786	megahit_Q
k141_462990_extended_partial	14153	megahit_C
k141_462990	13592	megahit_Q
k141_773896_extended_partial	15924	megahit_C
k141_773896	15049	megahit_Q
k141_473391_extended_partial	66298	megahit_C
k141_473391	63302	megahit_Q
k141_665869_extended_partial	26927	megahit_C
k141_665869	18640	megahit_Q
k141_14189_extended_partial	62428	megahit_C
k141_705082	14346	megahit_Q
k141_155727_extended_partial	22762	megahit_C
k141_143106	10422	megahit_Q
k141_369600_extended_partial	14369	megahit_C
k141_369600	14165	megahit_Q
k141_779772_extended_partial	33506	megahit_C
k141_779772	26063	megahit_Q
k141_810980_extended_partial	15728	megahit_C
k141_810980	11365	megahit_Q
k141_114363_extended_partial	27284	megahit_C
k141_114363	27034	megahit_Q
k141_523448_extended_partial	27693	megahit_C
k141_523448	12295	megahit_Q
k141_677834	14077	megahit_Q
k141_77812	33722	megahit_Q
k141_535350	12794	megahit_Q
k141_61807_extended_partial	47963	megahit_C
k141_61807	12593	megahit_Q
k141_137391_extended_partial	23046	megahit_C
k141_137391	16628	megahit_Q
k141_559987_extended_partial	13524	megahit_C
k141_559987	11614	megahit_Q
k141_472865_extended_partial	17030	megahit_C
k141_472865	14237	megahit_Q
k141_811543_extended_partial	54061	megahit_C
k141_93457	23643	megahit_Q
k141_163271	26249	megahit_Q
k141_573435_extended_partial	51566	megahit_C
k141_565098	17016	megahit_Q
k141_718990_extended_partial	49533	megahit_C
k141_677188	18693	megahit_Q
k141_15904_extended_partial	27628	megahit_C
k141_15904	23294	megahit_Q
k141_603949_extended_partial	19968	megahit_C
k141_603949	15321	megahit_Q
k141_727484_extended_partial	40554	megahit_C
k141_727484	17292	megahit_Q
k141_614353_extended_partial	12150	megahit_C
k141_614353	10046	megahit_Q
k141_318662_extended_partial	51070	megahit_C
k141_318662	48444	megahit_Q
k141_734308	12596	megahit_Q
k141_696113_extended_partial	95301	megahit_C
k141_773306	37380	megahit_Q
k141_802059_extended_partial	34118	megahit_C
k141_802059	30857	megahit_Q
k141_32155_extended_partial	32977	megahit_C
k141_32155	30718	megahit_Q
k141_771871_extended_partial	143697	megahit_C
k141_771871	17552	megahit_Q
k141_372238_extended_partial	13362	megahit_C
k141_372238	12948	megahit_Q
k141_61476	26875	megahit_Q
k141_790281_extended_partial	77259	megahit_C
k141_790281	24518	megahit_Q
k141_220375_extended_partial	20561	megahit_C
k141_220375	10078	megahit_Q
k141_90067_extended_partial	16895	megahit_C
k141_90067	10121	megahit_Q
k141_811543	28463	megahit_Q
k141_684805_extended_partial	20793	megahit_C
k141_684805	10281	megahit_Q
k141_611523_extended_partial	18024	megahit_C
k141_611523	10037	megahit_Q
k141_155446_extended_partial	31335	megahit_C
k141_155446	29111	megahit_Q
k141_615032_extended_partial	29795	megahit_C
k141_615032	12059	megahit_Q
k141_387316_extended_partial	10285	megahit_C
k141_387316	10128	megahit_Q
k141_523385	11631	megahit_Q
k141_694533_extended_partial	18299	megahit_C
k141_694533	15034	megahit_Q
k141_732631_extended_partial	27911	megahit_C
k141_211690	16911	megahit_Q
k141_747671	12672	megahit_Q
k141_800276	14816	megahit_Q
k141_570960_extended_partial	27922	megahit_C
k141_570960	25285	megahit_Q
k141_343036_extended_partial	34922	megahit_C
k141_343036	32837	megahit_Q
k141_85669_extended_partial	19348	megahit_C
k141_85669	11721	megahit_Q
k141_3087_extended_partial	22444	megahit_C
k141_3087	15151	megahit_Q
k141_504220_extended_partial	22069	megahit_C
k141_504220	16183	megahit_Q
k141_790083_extended_partial	42770	megahit_C
k141_768092	21955	megahit_Q
k141_515093_extended_partial	29067	megahit_C
k141_515093	24785	megahit_Q
k141_133689_extended_partial	40620	megahit_C
k141_133689	16416	megahit_Q
k141_208003_extended_partial	31257	megahit_C
k141_208003	22297	megahit_Q
k141_175387_extended_partial	51389	megahit_C
k141_614019	25681	megahit_Q
k141_359286_extended_partial	21786	megahit_C
k141_359286	12109	megahit_Q
k141_532038	16044	megahit_Q
k141_255738_extended_partial	32716	megahit_C
k141_255738	22588	megahit_Q
k141_770294_extended_partial	33066	megahit_C
k141_770294	13605	megahit_Q
k141_306887_extended_partial	33374	megahit_C
k141_306887	29894	megahit_Q
k141_234432_extended_partial	38764	megahit_C
k141_234432	19864	megahit_Q
k141_260493_extended_partial	59181	megahit_C
k141_7730	26290	megahit_Q
k141_575854_extended_partial	25182	megahit_C
k141_575854	24607	megahit_Q
k141_563343_extended_partial	10979	megahit_C
k141_563343	10185	megahit_Q
k141_718906_extended_partial	13782	megahit_C
k141_718906	13700	megahit_Q
k141_69282_extended_partial	14872	megahit_C
k141_69282	14181	megahit_Q
k141_260474_extended_partial	21623	megahit_C
k141_260474	10939	megahit_Q
k141_730189_extended_partial	18675	megahit_C
k141_730189	17626	megahit_Q
k141_312339	38626	megahit_Q
k141_316377_extended_partial	17857	megahit_C
k141_316377	11893	megahit_Q
k141_425593_extended_partial	25952	megahit_C
k141_425593	21837	megahit_Q
k141_404820_extended_partial	18670	megahit_C
k141_404820	17441	megahit_Q
k141_603818_extended_partial	39040	megahit_C
k141_603818	28367	megahit_Q
k141_219520_extended_partial	43222	megahit_C
k141_466360	11654	megahit_Q
k141_491570_extended_partial	54985	megahit_C
k141_311678	21985	megahit_Q
k141_469803_extended_partial	35961	megahit_C
k141_469803	20592	megahit_Q
k141_524751_extended_partial	17377	megahit_C
k141_524751	14794	megahit_Q
k141_797920_extended_partial	17377	megahit_C
k141_797920	17145	megahit_Q
k141_112742	10637	megahit_Q
k141_514757_extended_partial	14092	megahit_C
k141_514757	10829	megahit_Q
k141_419131_extended_partial	22257	megahit_C
k141_419131	17530	megahit_Q
k141_393680_extended_partial	28843	megahit_C
k141_393680	27051	megahit_Q
k141_63413_extended_partial	28505	megahit_C
k141_63413	26024	megahit_Q
k141_568462_extended_partial	29553	megahit_C
k141_568462	14048	megahit_Q
k141_178548_extended_partial	11048	megahit_C
k141_178548	10697	megahit_Q
k141_542657_extended_partial	76842	megahit_C
k141_542657	76196	megahit_Q
k141_526740_extended_partial	37659	megahit_C
k141_526740	28553	megahit_Q
k141_119801_extended_partial	30217	megahit_C
k141_119801	11433	megahit_Q
k141_702349_extended_partial	25148	megahit_C
k141_702349	13218	megahit_Q
k141_105661_extended_partial	30982	megahit_C
k141_105661	23755	megahit_Q
k141_282660_extended_partial	32498	megahit_C
k141_282660	15591	megahit_Q
k141_18271_extended_partial	17099	megahit_C
k141_18271	10266	megahit_Q
k141_677912_extended_partial	15980	megahit_C
k141_677912	11235	megahit_Q
k141_567316_extended_partial	12143	megahit_C
k141_567316	11762	megahit_Q
k141_566797_extended_partial	16153	megahit_C
k141_566797	13467	megahit_Q
k141_448728_extended_partial	20665	megahit_C
k141_448728	16995	megahit_Q
k141_359381_extended_partial	61132	megahit_C
k141_441394	11149	megahit_Q
k141_364673_extended_partial	18698	megahit_C
k141_364673	18157	megahit_Q
k141_396868_extended_partial	32317	megahit_C
k141_396868	31056	megahit_Q
k141_317869_extended_partial	31173	megahit_C
k141_317869	29716	megahit_Q
k141_327336_extended_partial	13426	megahit_C
k141_327336	12517	megahit_Q
k141_783240_extended_partial	17222	megahit_C
k141_783240	16615	megahit_Q
k141_524328_extended_partial	25512	megahit_C
k141_524328	12303	megahit_Q
k141_68357	24033	megahit_Q
k141_514169_extended_partial	34044	megahit_C
k141_477096	16353	megahit_Q
k141_72470_extended_partial	37505	megahit_C
k141_72470	11941	megahit_Q
k141_116725_extended_partial	37835	megahit_C
k141_116725	32966	megahit_Q
k141_617112_extended_partial	31175	megahit_C
k141_617112	27095	megahit_Q
k141_579702_extended_partial	17715	megahit_C
k141_579702	15200	megahit_Q
k141_787934_extended_partial	13523	megahit_C
k141_787934	12789	megahit_Q
k141_515744_extended_partial	41606	megahit_C
k141_515744	37744	megahit_Q
k141_721389_extended_partial	20481	megahit_C
k141_721389	15388	megahit_Q
k141_55934_extended_partial	15412	megahit_C
k141_55934	11394	megahit_Q
k141_359568_extended_partial	11086	megahit_C
k141_359568	10456	megahit_Q
k141_7036_extended_partial	18904	megahit_C
k141_7036	18602	megahit_Q
k141_169464_extended_partial	19336	megahit_C
k141_169464	15369	megahit_Q
k141_562876_extended_partial	35492	megahit_C
k141_562876	32371	megahit_Q
k141_615142_extended_partial	11749	megahit_C
k141_615142	10823	megahit_Q
k141_262229_extended_partial	19161	megahit_C
k141_262229	18063	megahit_Q
k141_476866_extended_partial	35914	megahit_C
k141_476866	25577	megahit_Q
k141_629741_extended_partial	22340	megahit_C
k141_629741	17899	megahit_Q
k141_463612_extended_partial	25617	megahit_C
k141_463612	18130	megahit_Q
k141_625375_extended_partial	12038	megahit_C
k141_625375	11756	megahit_Q
k141_393486_extended_partial	11986	megahit_C
k141_393486	11640	megahit_Q
k141_237955_extended_partial	14125	megahit_C
k141_237955	13440	megahit_Q
k141_260493	22232	megahit_Q
k141_484792_extended_partial	14646	megahit_C
k141_484792	14255	megahit_Q
k141_770303_extended_partial	14740	megahit_C
k141_770303	14267	megahit_Q
k141_665974_extended_partial	21074	megahit_C
k141_665974	12241	megahit_Q
k141_196699_extended_partial	62815	megahit_C
k141_501754	35586	megahit_Q
k141_11481_extended_partial	146826	megahit_C
k141_313906	100288	megahit_Q
k141_358647_extended_partial	14538	megahit_C
k141_358647	11416	megahit_Q
k141_35003	22020	megahit_Q
k141_658977_extended_partial	64473	megahit_C
k141_108162	42324	megahit_Q
k141_249749_extended_partial	10113	megahit_C
k141_249749	10019	megahit_Q
k141_84155_extended_partial	11760	megahit_C
k141_84155	11211	megahit_Q
k141_667685_extended_partial	53456	megahit_C
k141_462077	25440	megahit_Q
k141_531331	12925	megahit_Q
k141_308807_extended_partial	23581	megahit_C
k141_308807	22245	megahit_Q
k141_750473_extended_partial	43463	megahit_C
k141_750473	11182	megahit_Q
k141_230260_extended_partial	36171	megahit_C
k141_230260	32387	megahit_Q
k141_463061_extended_partial	46101	megahit_C
k141_463061	23103	megahit_Q
k141_727816_extended_partial	98620	megahit_C
k141_727816	69063	megahit_Q
k141_439157_extended_partial	24699	megahit_C
k141_439157	15383	megahit_Q
k141_514169	10035	megahit_Q
k141_504476	30291	megahit_Q
k141_19039_extended_partial	22921	megahit_C
k141_19039	17944	megahit_Q
k141_463182_extended_partial	44986	megahit_C
k141_463182	27668	megahit_Q
k141_622147_extended_partial	28966	megahit_C
k141_622147	24154	megahit_Q
k141_727235_extended_partial	13652	megahit_C
k141_727235	12694	megahit_Q
k141_230119_extended_partial	166259	megahit_C
k141_230119	53574	megahit_Q
k141_388609_extended_partial	33612	megahit_C
k141_388609	15157	megahit_Q
k141_438699_extended_partial	19291	megahit_C
k141_438699	13495	megahit_Q
k141_103586_extended_partial	21941	megahit_C
k141_103586	11984	megahit_Q
k141_721665_extended_partial	57461	megahit_C
k141_721665	47902	megahit_Q
k141_547504	16646	megahit_Q
k141_739298_extended_partial	110294	megahit_C
k141_739298	108507	megahit_Q
k141_481038_extended_partial	34342	megahit_C
k141_481038	23713	megahit_Q
k141_369430_extended_partial	86197	megahit_C
k141_369430	37678	megahit_Q
k141_115215_extended_partial	24419	megahit_C
k141_115215	19518	megahit_Q
k141_21998_extended_partial	16032	megahit_C
k141_21998	12042	megahit_Q
k141_34663_extended_partial	38992	megahit_C
k141_742289	24394	megahit_Q
k141_640411_extended_partial	32328	megahit_C
k141_640411	14341	megahit_Q
k141_422515_extended_partial	15337	megahit_C
k141_422515	10378	megahit_Q
k141_601666_extended_partial	18042	megahit_C
k141_601666	17189	megahit_Q
k141_170823_extended_partial	23378	megahit_C
k141_170823	11598	megahit_Q
k141_462142_extended_partial	15113	megahit_C
k141_462142	10743	megahit_Q
k141_255665_extended_partial	32428	megahit_C
k141_255665	31513	megahit_Q
k141_478955_extended_partial	27960	megahit_C
k141_478955	26847	megahit_Q
k141_511196_extended_partial	60066	megahit_C
k141_55233	24656	megahit_Q
k141_513088_extended_partial	21771	megahit_C
k141_513088	11751	megahit_Q
k141_296305_extended_partial	23036	megahit_C
k141_296305	13968	megahit_Q
k141_2029	67913	megahit_Q
k141_109897_extended_partial	11485	megahit_C
k141_109897	10214	megahit_Q
k141_104364_extended_partial	25371	megahit_C
k141_104364	10126	megahit_Q
k141_111068_extended_partial	38583	megahit_C
k141_111068	34631	megahit_Q
k141_175387	24130	megahit_Q
k141_269864_extended_partial	31802	megahit_C
k141_269864	11702	megahit_Q
k141_414426_extended_partial	22525	megahit_C
k141_414426	22183	megahit_Q
k141_416237_extended_partial	30192	megahit_C
k141_416237	10510	megahit_Q
k141_372759_extended_partial	33493	megahit_C
k141_372759	13143	megahit_Q
k141_64805	21901	megahit_Q
k141_771118_extended_partial	17440	megahit_C
k141_771118	17170	megahit_Q
k141_29524_extended_partial	30505	megahit_C
k141_29524	11043	megahit_Q
k141_157911_extended_partial	14010	megahit_C
k141_157911	10405	megahit_Q
k141_776544_extended_partial	39131	megahit_C
k141_776544	33992	megahit_Q
k141_777518_extended_partial	29321	megahit_C
k141_777518	26561	megahit_Q
k141_342607_extended_partial	19510	megahit_C
k141_342607	13779	megahit_Q
k141_771993_extended_partial	17578	megahit_C
k141_771993	11392	megahit_Q
k141_230201_extended_partial	18706	megahit_C
k141_230201	13426	megahit_Q
k141_361756_extended_partial	20351	megahit_C
k141_361756	13501	megahit_Q
k141_65209_extended_partial	43872	megahit_C
k141_382967	13443	megahit_Q
k141_779048_extended_partial	26835	megahit_C
k141_779048	13653	megahit_Q
k141_500392_extended_partial	14023	megahit_C
k141_500392	10409	megahit_Q
k141_381526	10454	megahit_Q
k141_317314_extended_partial	14464	megahit_C
k141_317314	13958	megahit_Q
k141_238303_extended_partial	13659	megahit_C
k141_238303	11877	megahit_Q
k141_433066_extended_partial	17523	megahit_C
k141_433066	15759	megahit_Q
k141_701906_extended_partial	24295	megahit_C
k141_701906	21615	megahit_Q
k141_5085_extended_partial	17408	megahit_C
k141_5085	13668	megahit_Q
k141_333381_extended_partial	15653	megahit_C
k141_333381	12607	megahit_Q
k141_288683_extended_partial	58940	megahit_C
k141_288683	33322	megahit_Q
k141_545086	22400	megahit_Q
k141_179960	74130	megahit_Q
k141_454917_extended_partial	18451	megahit_C
k141_454917	11371	megahit_Q
k141_56310_extended_partial	26113	megahit_C
k141_56310	24100	megahit_Q
k141_658977	22290	megahit_Q
k141_614790_extended_partial	61970	megahit_C
k141_614790	58874	megahit_Q
k141_319142_extended_partial	22331	megahit_C
k141_319142	11283	megahit_Q
k141_423087_extended_partial	57812	megahit_C
k141_640	36238	megahit_Q
k141_536971	15319	megahit_Q
k141_802663_extended_partial	21977	megahit_C
k141_802663	15195	megahit_Q
k141_161329_extended_partial	28065	megahit_C
k141_161329	13637	megahit_Q
k141_676976	59158	megahit_Q
k141_550102_extended_partial	15891	megahit_C
k141_550102	12274	megahit_Q
k141_565268	17299	megahit_Q
k141_456110_extended_partial	35359	megahit_C
k141_456110	25565	megahit_Q
k141_744125_extended_partial	29882	megahit_C
k141_744125	21578	megahit_Q
k141_590774_extended_partial	26794	megahit_C
k141_293733	11849	megahit_Q
k141_368784	10940	megahit_Q
k141_79944_extended_partial	33415	megahit_C
k141_670570	11234	megahit_Q
k141_367506	12661	megahit_Q
k141_173541_extended_partial	12084	megahit_C
k141_173541	11694	megahit_Q
k141_621807_extended_partial	38702	megahit_C
k141_621807	27948	megahit_Q
k141_385273_extended_partial	27914	megahit_C
k141_385273	24649	megahit_Q
k141_696113	46592	megahit_Q
k141_205563_extended_partial	21186	megahit_C
k141_205563	13305	megahit_Q
k141_416756_extended_partial	21614	megahit_C
k141_416756	10448	megahit_Q
k141_106883_extended_partial	43496	megahit_C
k141_106883	43265	megahit_Q
k141_163631_extended_partial	14525	megahit_C
k141_163631	13611	megahit_Q
k141_105692_extended_partial	15419	megahit_C
k141_105692	14647	megahit_Q
k141_350316_extended_partial	20601	megahit_C
k141_616198	10082	megahit_Q
k141_29521_extended_partial	33597	megahit_C
k141_576543	17691	megahit_Q
k141_508262_extended_partial	10958	megahit_C
k141_508262	10530	megahit_Q
k141_280405_extended_partial	21396	megahit_C
k141_280405	20235	megahit_Q
k141_10121_extended_partial	17074	megahit_C
k141_10121	11882	megahit_Q
k141_78898	23403	megahit_Q
k141_615231_extended_partial	32706	megahit_C
k141_615231	16282	megahit_Q
k141_420778_extended_partial	33223	megahit_C
k141_420778	13590	megahit_Q
k141_776747	15390	megahit_Q
k141_574609_extended_partial	31241	megahit_C
k141_574609	23415	megahit_Q
k141_34663	14739	megahit_Q
k141_418964_extended_partial	14620	megahit_C
k141_418964	10090	megahit_Q
k141_391143_extended_partial	25517	megahit_C
k141_391143	19332	megahit_Q
k141_294741_extended_partial	23245	megahit_C
k141_294741	17053	megahit_Q
k141_218755_extended_partial	78017	megahit_C
k141_218755	31981	megahit_Q
k141_55670_extended_partial	39191	megahit_C
k141_55670	15378	megahit_Q
k141_184139_extended_partial	18931	megahit_C
k141_184139	15455	megahit_Q
k141_473230_extended_partial	11935	megahit_C
k141_473230	10634	megahit_Q
k141_659865_extended_partial	23272	megahit_C
k141_659865	12220	megahit_Q
k141_53591_extended_partial	45311	megahit_C
k141_53591	36519	megahit_Q
k141_3404_extended_partial	38602	megahit_C
k141_3404	22623	megahit_Q
k141_670440	20778	megahit_Q
k141_412886_extended_partial	33907	megahit_C
k141_412886	25757	megahit_Q
k141_53098_extended_partial	34516	megahit_C
k141_53098	34117	megahit_Q
k141_159822_extended_partial	14723	megahit_C
k141_159822	13162	megahit_Q
k141_618303_extended_partial	40372	megahit_C
k141_618303	29919	megahit_Q
k141_412259_extended_partial	11554	megahit_C
k141_412259	11284	megahit_Q
k141_733333_extended_partial	35616	megahit_C
k141_733333	32751	megahit_Q
k141_287645_extended_partial	20236	megahit_C
k141_287645	10199	megahit_Q
k141_444260_extended_partial	28985	megahit_C
k141_444260	28477	megahit_Q
k141_129376_extended_partial	14844	megahit_C
k141_129376	10669	megahit_Q
k141_571459	17367	megahit_Q
k141_411647_extended_partial	34286	megahit_C
k141_411647	10493	megahit_Q
k141_775397	16340	megahit_Q
k141_275532_extended_partial	17692	megahit_C
k141_275532	16609	megahit_Q
k141_742058_extended_partial	28280	megahit_C
k141_742058	10126	megahit_Q
k141_492908_extended_partial	39279	megahit_C
k141_492908	31332	megahit_Q
k141_40362_extended_partial	12002	megahit_C
k141_40362	10438	megahit_Q
k141_613462_extended_partial	23280	megahit_C
k141_613462	10216	megahit_Q
k141_738772	10629	megahit_Q
k141_248671_extended_partial	35314	megahit_C
k141_248671	34908	megahit_Q
k141_626308_extended_partial	18439	megahit_C
k141_626308	12787	megahit_Q
k141_104148	12799	megahit_Q
k141_781401_extended_partial	40097	megahit_C
k141_781401	10202	megahit_Q
k141_205947_extended_partial	12534	megahit_C
k141_205947	12297	megahit_Q
k141_224201_extended_partial	24219	megahit_C
k141_224201	18922	megahit_Q
k141_428080	14859	megahit_Q
k141_517826_extended_partial	26795	megahit_C
k141_517826	25828	megahit_Q
k141_484947_extended_partial	21099	megahit_C
k141_484947	10347	megahit_Q
k141_63145_extended_partial	24368	megahit_C
k141_63145	13776	megahit_Q
k141_534741_extended_partial	25010	megahit_C
k141_534741	11472	megahit_Q
k141_214769_extended_partial	22689	megahit_C
k141_214769	13356	megahit_Q
k141_115274	11420	megahit_Q
k141_623189	15069	megahit_Q
k141_469079_extended_partial	17456	megahit_C
k141_469079	17064	megahit_Q
k141_569095_extended_partial	12931	megahit_C
k141_569095	12193	megahit_Q
k141_323105_extended_partial	17542	megahit_C
k141_323105	17039	megahit_Q
k141_362452_extended_partial	28501	megahit_C
k141_362452	10268	megahit_Q
k141_534021	14031	megahit_Q
k141_8326_extended_partial	11085	megahit_C
k141_8326	10446	megahit_Q
k141_771552_extended_partial	26025	megahit_C
k141_771552	18111	megahit_Q
k141_378578_extended_partial	39853	megahit_C
k141_378578	24146	megahit_Q
k141_326201_extended_partial	21106	megahit_C
k141_326201	19649	megahit_Q
k141_65478_extended_partial	24556	megahit_C
k141_65478	22939	megahit_Q
k141_42425	10841	megahit_Q
k141_368763_extended_partial	24448	megahit_C
k141_368763	10228	megahit_Q
k141_583281_extended_partial	13104	megahit_C
k141_583281	11671	megahit_Q
k141_157098_extended_partial	41189	megahit_C
k141_157098	18819	megahit_Q
k141_258804_extended_partial	21545	megahit_C
k141_258804	19872	megahit_Q
k141_330164_extended_partial	18983	megahit_C
k141_330164	12186	megahit_Q
k141_410909_extended_partial	17502	megahit_C
k141_410909	11370	megahit_Q
k141_63512_extended_partial	23340	megahit_C
k141_63512	13687	megahit_Q
k141_293827_extended_partial	54328	megahit_C
k141_293827	21777	megahit_Q
k141_104252_extended_partial	35417	megahit_C
k141_104252	27649	megahit_Q
k141_376705_extended_partial	29462	megahit_C
k141_376705	23326	megahit_Q
k141_686266_extended_partial	12437	megahit_C
k141_686266	10766	megahit_Q
k141_58215_extended_partial	18780	megahit_C
k141_58215	18620	megahit_Q
k141_364241_extended_partial	34827	megahit_C
k141_562137	10427	megahit_Q
k141_51355_extended_partial	17224	megahit_C
k141_51355	14593	megahit_Q
k141_721153	26114	megahit_Q
k141_772305_extended_partial	11664	megahit_C
k141_772305	11537	megahit_Q
k141_723767_extended_partial	30493	megahit_C
k141_723767	15835	megahit_Q
k141_788279	13882	megahit_Q
k141_724100_extended_partial	41370	megahit_C
k141_724100	26598	megahit_Q
k141_224443_extended_partial	45671	megahit_C
k141_224443	23514	megahit_Q
k141_223904	12553	megahit_Q
k141_155727	11470	megahit_Q
k141_720295_extended_partial	21985	megahit_C
k141_720295	19715	megahit_Q
k141_124782_extended_partial	28496	megahit_C
k141_124782	26590	megahit_Q
k141_643695_extended_partial	22410	megahit_C
k141_643695	12057	megahit_Q
k141_383711	10317	megahit_Q
k141_515644_extended_partial	32309	megahit_C
k141_515644	16366	megahit_Q
k141_508509_extended_partial	10651	megahit_C
k141_508509	10570	megahit_Q
k141_378735_extended_partial	14405	megahit_C
k141_378735	13266	megahit_Q
k141_207498	12476	megahit_Q
k141_186603_extended_partial	27421	megahit_C
k141_186603	17977	megahit_Q
k141_60468_extended_partial	47374	megahit_C
k141_60468	45733	megahit_Q
k141_224059_extended_partial	47279	megahit_C
k141_224059	45558	megahit_Q
k141_504017_extended_partial	33084	megahit_C
k141_504017	22405	megahit_Q
k141_470368_extended_partial	34067	megahit_C
k141_470368	31856	megahit_Q
k141_657110_extended_partial	26078	megahit_C
k141_657110	23636	megahit_Q
k141_771719	15184	megahit_Q
k141_639766_extended_partial	26033	megahit_C
k141_639766	12741	megahit_Q
k141_685108_extended_partial	22420	megahit_C
k141_685108	15107	megahit_Q
k141_683607_extended_partial	12940	megahit_C
k141_683607	12388	megahit_Q
k141_519149_extended_partial	12028	megahit_C
k141_519149	10719	megahit_Q
k141_29132_extended_partial	28750	megahit_C
k141_29132	25530	megahit_Q
k141_530733_extended_partial	13975	megahit_C
k141_530733	12965	megahit_Q
k141_413093_extended_partial	25596	megahit_C
k141_413093	20931	megahit_Q
k141_580211_extended_partial	17505	megahit_C
k141_580211	16300	megahit_Q
k141_464847_extended_partial	23110	megahit_C
k141_759299	11829	megahit_Q
k141_517811_extended_partial	10486	megahit_C
k141_517811	10201	megahit_Q
k141_440354_extended_partial	22775	megahit_C
k141_440354	22396	megahit_Q
k141_8557_extended_partial	29431	megahit_C
k141_8557	18193	megahit_Q
k141_725478_extended_partial	12395	megahit_C
k141_725478	10870	megahit_Q
k141_81393_extended_partial	25792	megahit_C
k141_81393	11869	megahit_Q
k141_786464_extended_partial	31049	megahit_C
k141_786464	11713	megahit_Q
k141_679117_extended_partial	22589	megahit_C
k141_679117	17692	megahit_Q
k141_93800_extended_partial	38821	megahit_C
k141_734727	15811	megahit_Q
k141_276717_extended_partial	18611	megahit_C
k141_276717	18313	megahit_Q
k141_582310_extended_partial	29065	megahit_C
k141_582310	24562	megahit_Q
k141_605259	18247	megahit_Q
k141_722520_extended_partial	19127	megahit_C
k141_722520	17499	megahit_Q
k141_598511_extended_partial	14243	megahit_C
k141_598511	12282	megahit_Q
k141_8906_extended_partial	12971	megahit_C
k141_8906	12257	megahit_Q
k141_591412_extended_partial	26814	megahit_C
k141_591412	17522	megahit_Q
k141_511196	35551	megahit_Q
k141_657162_extended_partial	23097	megahit_C
k141_657162	22366	megahit_Q
k141_528994_extended_partial	33847	megahit_C
k141_528994	26008	megahit_Q
k141_260221_extended_partial	42794	megahit_C
k141_260221	41150	megahit_Q
k141_679367_extended_partial	22063	megahit_C
k141_679367	15386	megahit_Q
k141_464700_extended_partial	33853	megahit_C
k141_464700	12743	megahit_Q
k141_734735_extended_partial	18125	megahit_C
k141_734735	12138	megahit_Q
k141_309813	11532	megahit_Q
k141_594890_extended_partial	23315	megahit_C
k141_594890	22691	megahit_Q
k141_364241	24541	megahit_Q
k141_423921_extended_partial	35400	megahit_C
k141_423921	24083	megahit_Q
k141_209755_extended_partial	12068	megahit_C
k141_209755	10654	megahit_Q
k141_464162_extended_partial	47509	megahit_C
k141_464162	21070	megahit_Q
k141_83124_extended_partial	11872	megahit_C
k141_83124	10391	megahit_Q
k141_681489_extended_partial	39000	megahit_C
k141_681489	24476	megahit_Q
k141_345017_extended_partial	24538	megahit_C
k141_345017	11569	megahit_Q
k141_491570	20229	megahit_Q
k141_91075	14334	megahit_Q
k141_703107	13583	megahit_Q
k141_359381	13170	megahit_Q
k141_175410_extended_partial	23557	megahit_C
k141_175410	18562	megahit_Q
k141_376040_extended_partial	26945	megahit_C
k141_376040	22689	megahit_Q
k141_1943_extended_partial	23078	megahit_C
k141_1943	20934	megahit_Q
k141_702006_extended_partial	22471	megahit_C
k141_702006	18204	megahit_Q
k141_776086_extended_partial	34529	megahit_C
k141_776086	18257	megahit_Q
k141_661262	57133	megahit_Q
k141_324618	13717	megahit_Q
k141_21775_extended_partial	46987	megahit_C
k141_21775	13981	megahit_Q
k141_476268	10820	megahit_Q
k141_564526_extended_partial	36928	megahit_C
k141_564526	11885	megahit_Q
k141_13754_extended_partial	11815	megahit_C
k141_13754	10656	megahit_Q
k141_446207_extended_partial	22535	megahit_C
k141_446207	16645	megahit_Q
k141_464847	11422	megahit_Q
k141_784935_extended_partial	16005	megahit_C
k141_784935	15707	megahit_Q
k141_325599	11505	megahit_Q
k141_379318_extended_partial	14783	megahit_C
k141_379318	12175	megahit_Q
k141_790083	12409	megahit_Q
k141_311058_extended_partial	35151	megahit_C
k141_311058	19841	megahit_Q
k141_518311_extended_partial	16891	megahit_C
k141_518311	13269	megahit_Q
k141_524954_extended_partial	38035	megahit_C
k141_524954	20085	megahit_Q
k141_114730_extended_partial	27147	megahit_C
k141_114730	26044	megahit_Q
k141_257795_extended_partial	43996	megahit_C
k141_257795	15400	megahit_Q
k141_435257_extended_partial	14990	megahit_C
k141_435257	13945	megahit_Q
k141_255582_extended_partial	20415	megahit_C
k141_255582	19667	megahit_Q
k141_164384_extended_partial	40136	megahit_C
k141_164384	18716	megahit_Q
k141_688178_extended_partial	21962	megahit_C
k141_688178	20147	megahit_Q
k141_422191	11415	megahit_Q
k141_210723_extended_partial	18193	megahit_C
k141_210723	12495	megahit_Q
k141_206070_extended_partial	19173	megahit_C
k141_206070	10855	megahit_Q
k141_332688_extended_partial	18194	megahit_C
k141_332688	17875	megahit_Q
k141_485147	16770	megahit_Q
k141_60308_extended_partial	48230	megahit_C
k141_60308	41638	megahit_Q
k141_573435	11405	megahit_Q
k141_619581	12720	megahit_Q
k141_206693_extended_partial	18104	megahit_C
k141_206693	17962	megahit_Q
k141_419578	16589	megahit_Q
k141_241181_extended_partial	26981	megahit_C
k141_241181	23786	megahit_Q
k141_334689_extended_partial	20100	megahit_C
k141_334689	16699	megahit_Q
k141_325028_extended_partial	31311	megahit_C
k141_325028	15701	megahit_Q
k141_519671_extended_partial	11367	megahit_C
k141_519671	10911	megahit_Q
k141_285038_extended_partial	37986	megahit_C
k141_285038	22117	megahit_Q
k141_784486_extended_partial	16121	megahit_C
k141_784486	15754	megahit_Q
k141_808462_extended_partial	14202	megahit_C
k141_808462	13472	megahit_Q
k141_807669_extended_partial	15978	megahit_C
k141_807669	10130	megahit_Q
k141_170348_extended_partial	17113	megahit_C
k141_170348	16840	megahit_Q
k141_667638_extended_partial	11418	megahit_C
k141_667638	10227	megahit_Q
k141_781141_extended_partial	32525	megahit_C
k141_781141	24029	megahit_Q
k141_732876_extended_partial	39057	megahit_C
k141_293637	27069	megahit_Q
k141_621151_extended_partial	14741	megahit_C
k141_621151	12765	megahit_Q
k141_210357_extended_partial	36434	megahit_C
k141_210357	32781	megahit_Q
k141_124421_extended_partial	28666	megahit_C
k141_124421	12038	megahit_Q
k141_186756_extended_partial	38246	megahit_C
k141_186756	37272	megahit_Q
k141_667685	10603	megahit_Q
k141_325856_extended_partial	48337	megahit_C
k141_325856	47274	megahit_Q
k141_337281_extended_partial	121771	megahit_C
k141_282795	45498	megahit_Q
k141_423408_extended_partial	21321	megahit_C
k141_423408	11004	megahit_Q
k141_610085_extended_partial	38214	megahit_C
k141_610085	24452	megahit_Q
k141_731781_extended_partial	16194	megahit_C
k141_731781	15556	megahit_Q
k141_302668_extended_partial	59303	megahit_C
k141_250330	19928	megahit_Q
k141_778915	11692	megahit_Q
k141_318638_extended_partial	23298	megahit_C
k141_318638	20858	megahit_Q
k141_156073_extended_partial	41673	megahit_C
k141_169259	12157	megahit_Q
k141_697160_extended_partial	12861	megahit_C
k141_697160	12682	megahit_Q
k141_390971_extended_partial	27746	megahit_C
k141_390971	21835	megahit_Q
k141_155896_extended_partial	33827	megahit_C
k141_155896	26168	megahit_Q
k141_261934_extended_partial	27870	megahit_C
k141_261934	18562	megahit_Q
k141_123023_extended_partial	53706	megahit_C
k141_123023	37412	megahit_Q
k141_465734_extended_partial	26538	megahit_C
k141_465734	18193	megahit_Q
k141_547051_extended_partial	10916	megahit_C
k141_547051	10651	megahit_Q
k141_272819	27327	megahit_Q
k141_613866_extended_partial	28744	megahit_C
k141_613866	12438	megahit_Q
k141_334618_extended_partial	12565	megahit_C
k141_334618	11767	megahit_Q
k141_775146_extended_partial	18187	megahit_C
k141_775146	17753	megahit_Q
k141_87904	19477	megahit_Q
k141_465382_extended_partial	33083	megahit_C
k141_465382	18396	megahit_Q
k141_7235	68355	megahit_Q
k141_320418_extended_partial	13976	megahit_C
k141_320418	13575	megahit_Q
k141_554749_extended_partial	15089	megahit_C
k141_554749	13415	megahit_Q
k141_469916_extended_partial	21015	megahit_C
k141_469916	20091	megahit_Q
k141_132334	20204	megahit_Q
k141_360511_extended_partial	41833	megahit_C
k141_360511	41062	megahit_Q
k141_446396_extended_partial	14621	megahit_C
k141_446396	14296	megahit_Q
k141_186181_extended_partial	12320	megahit_C
k141_186181	10739	megahit_Q
k141_425817_extended_partial	35718	megahit_C
k141_204666	10196	megahit_Q
k141_264323_extended_partial	12822	megahit_C
k141_264323	11347	megahit_Q
k141_774682_extended_partial	31277	megahit_C
k141_774682	27425	megahit_Q
k141_777896_extended_partial	13098	megahit_C
k141_777896	12430	megahit_Q
k141_732876	10626	megahit_Q
k141_211975_extended_partial	16760	megahit_C
k141_211975	11933	megahit_Q
k141_317399_extended_partial	33546	megahit_C
k141_317399	19768	megahit_Q
k141_768495_extended_partial	26190	megahit_C
k141_768495	11996	megahit_Q
k141_238930	12071	megahit_Q
k141_322064_extended_partial	13768	megahit_C
k141_322064	10034	megahit_Q
k141_670335_extended_partial	28201	megahit_C
k141_670335	19354	megahit_Q
k141_310276_extended_partial	15244	megahit_C
k141_310276	14976	megahit_Q
k141_810521_extended_partial	35917	megahit_C
k141_810521	32681	megahit_Q
k141_412987_extended_partial	60417	megahit_C
k141_412987	47487	megahit_Q
k141_366539	12661	megahit_Q
k141_641055_extended_partial	30082	megahit_C
k141_641055	12158	megahit_Q
k141_654437_extended_partial	30463	megahit_C
k141_654437	11929	megahit_Q
k141_313767_extended_partial	20521	megahit_C
k141_313767	18546	megahit_Q
k141_716120_extended_partial	36349	megahit_C
k141_716120	24854	megahit_Q
k141_65209	17154	megahit_Q
k141_742886_extended_partial	21081	megahit_C
k141_742886	19746	megahit_Q
k141_2838_extended_partial	15238	megahit_C
k141_2838	14758	megahit_Q
k141_705214_extended_partial	33035	megahit_C
k141_705214	22690	megahit_Q
k141_777080_extended_partial	51800	megahit_C
k141_777080	44345	megahit_Q
k141_368629_extended_partial	15590	megahit_C
k141_368629	14855	megahit_Q
k141_296885_extended_partial	36682	megahit_C
k141_296885	34433	megahit_Q
k141_718107	20367	megahit_Q
k141_590774	10251	megahit_Q
k141_56090_extended_partial	40056	megahit_C
k141_56090	25735	megahit_Q
k141_158875_extended_partial	20072	megahit_C
k141_158875	10568	megahit_Q
k141_489684_extended_partial	16268	megahit_C
k141_489684	11512	megahit_Q
k141_577974_extended_partial	17232	megahit_C
k141_577974	12117	megahit_Q
k141_580220_extended_partial	26770	megahit_C
k141_580220	16558	megahit_Q
k141_310263	22515	megahit_Q
k141_573819_extended_partial	19604	megahit_C
k141_573819	11954	megahit_Q
k141_677523_extended_partial	25124	megahit_C
k141_677523	10248	megahit_Q
k141_807558_extended_partial	38106	megahit_C
k141_807558	32532	megahit_Q
k141_111881_extended_partial	20328	megahit_C
k141_111881	12694	megahit_Q
k141_701097_extended_partial	19030	megahit_C
k141_701097	13008	megahit_Q
k141_337281	76414	megahit_Q
k141_569246_extended_partial	47510	megahit_C
k141_569246	37405	megahit_Q
k141_129605	22361	megahit_Q
k141_409395	22799	megahit_Q
k141_103062_extended_partial	26342	megahit_C
k141_103062	11492	megahit_Q
k141_233867_extended_partial	20566	megahit_C
k141_233867	18176	megahit_Q
k141_54180_extended_partial	34058	megahit_C
k141_54180	11612	megahit_Q
k141_456723_extended_partial	28512	megahit_C
k141_456723	12289	megahit_Q
k141_396818_extended_partial	17602	megahit_C
k141_396818	15459	megahit_Q
k141_541679_extended_partial	25062	megahit_C
k141_541679	14161	megahit_Q
k141_672491_extended_partial	11599	megahit_C
k141_672491	10161	megahit_Q
k141_267075_extended_partial	30472	megahit_C
k141_267075	19883	megahit_Q
k141_530983_extended_partial	34026	megahit_C
k141_530983	15491	megahit_Q
k141_699710_extended_partial	18090	megahit_C
k141_699710	13743	megahit_Q
k141_366898_extended_partial	25207	megahit_C
k141_366898	12352	megahit_Q
k141_313105_extended_partial	57495	megahit_C
k141_313105	25724	megahit_Q
k141_664529_extended_partial	14810	megahit_C
k141_664529	14296	megahit_Q
k141_257710_extended_partial	44613	megahit_C
k141_778507	15716	megahit_Q
k141_595458_extended_partial	11287	megahit_C
k141_595458	10404	megahit_Q
k141_697264_extended_partial	34795	megahit_C
k141_697264	32314	megahit_Q
k141_374171_extended_partial	13231	megahit_C
k141_374171	12028	megahit_Q
k141_29521	14499	megahit_Q
k141_235833	42329	megahit_Q
k141_446408_extended_partial	16020	megahit_C
k141_446408	12551	megahit_Q
k141_300_extended_partial	35695	megahit_C
k141_300	26772	megahit_Q
k141_566573	13837	megahit_Q
k141_668427_extended_partial	39419	megahit_C
k141_668427	36710	megahit_Q
k141_591012_extended_partial	18011	megahit_C
k141_591012	16928	megahit_Q
k141_61214_extended_partial	17249	megahit_C
k141_61214	11196	megahit_Q
k141_488638_extended_partial	27006	megahit_C
k141_488638	16319	megahit_Q
k141_528662_extended_partial	20501	megahit_C
k141_528662	11681	megahit_Q
k141_425817	11125	megahit_Q
k141_621195_extended_partial	18343	megahit_C
k141_621195	10383	megahit_Q
k141_369440_extended_partial	134075	megahit_C
k141_369440	133856	megahit_Q
k141_726053_extended_partial	47857	megahit_C
k141_726053	27606	megahit_Q
k141_358855_extended_partial	13227	megahit_C
k141_358855	10648	megahit_Q
k141_292968_extended_partial	12630	megahit_C
k141_292968	11562	megahit_Q
k141_681749	26580	megahit_Q
k141_771867_extended_partial	14298	megahit_C
k141_771867	13692	megahit_Q
k141_124922_extended_partial	18557	megahit_C
k141_124922	10250	megahit_Q
k141_258104_extended_partial	13880	megahit_C
k141_258104	11879	megahit_Q
k141_358835_extended_partial	15827	megahit_C
k141_358835	11187	megahit_Q
k141_116537_extended_partial	13642	megahit_C
k141_116537	13107	megahit_Q
k141_307285_extended_partial	19380	megahit_C
k141_307285	13449	megahit_Q
k141_409591_extended_partial	35000	megahit_C
k141_409591	11900	megahit_Q
k141_616932_extended_partial	12333	megahit_C
k141_616932	10306	megahit_Q
k141_607508_extended_partial	16603	megahit_C
k141_607508	11303	megahit_Q
k141_430353_extended_partial	13547	megahit_C
k141_430353	13105	megahit_Q
k141_56833_extended_partial	15579	megahit_C
k141_56833	15354	megahit_Q
k141_485925_extended_partial	34745	megahit_C
k141_485925	10959	megahit_Q
k141_370074_extended_partial	15729	megahit_C
k141_370074	13899	megahit_Q
k141_463646_extended_partial	11262	megahit_C
k141_463646	10462	megahit_Q
k141_265674_extended_partial	32515	megahit_C
k141_265674	14369	megahit_Q
k141_536921_extended_partial	24509	megahit_C
k141_536921	12310	megahit_Q
k141_1233_extended_partial	17865	megahit_C
k141_1233	15853	megahit_Q
k141_680269_extended_partial	18502	megahit_C
k141_680269	18317	megahit_Q
k141_762262_extended_partial	16928	megahit_C
k141_762262	10959	megahit_Q
k141_118140_extended_partial	26783	megahit_C
k141_118140	20179	megahit_Q
k141_302668	26719	megahit_Q
k141_8238_extended_partial	38990	megahit_C
k141_8238	18306	megahit_Q
k141_33797_extended_partial	14433	megahit_C
k141_33797	13487	megahit_Q
k141_337822_extended_partial	40902	megahit_C
k141_337822	14437	megahit_Q
k141_362339_extended_partial	51790	megahit_C
k141_362339	16860	megahit_Q
k141_74803_extended_partial	13610	megahit_C
k141_74803	12948	megahit_Q
k141_22387	26105	megahit_Q
k141_575157_extended_partial	35301	megahit_C
k141_575157	26457	megahit_Q
k141_722514	15012	megahit_Q
k141_416797_extended_partial	28524	megahit_C
k141_416797	11764	megahit_Q
k141_679269_extended_partial	37419	megahit_C
k141_155503	18209	megahit_Q
k141_255787_extended_partial	37132	megahit_C
k141_255787	27561	megahit_Q
k141_413082	16267	megahit_Q
k141_423087	11143	megahit_Q
k141_710140_extended_partial	12844	megahit_C
k141_710140	12254	megahit_Q
k141_26219_extended_partial	13196	megahit_C
k141_26219	11984	megahit_Q
k141_736142_extended_partial	13927	megahit_C
k141_736142	12437	megahit_Q
k141_719995_extended_partial	21276	megahit_C
k141_719995	20909	megahit_Q
k141_413152_extended_partial	15800	megahit_C
k141_413152	13558	megahit_Q
k141_386944_extended_partial	24400	megahit_C
k141_386944	21806	megahit_Q
k141_771784_extended_partial	22421	megahit_C
k141_771784	17374	megahit_Q
k141_171194	16955	megahit_Q
k141_411716_extended_partial	13209	megahit_C
k141_411716	10588	megahit_Q
k141_593667_extended_partial	26782	megahit_C
k141_593667	25803	megahit_Q
k141_65626	112320	megahit_Q
k141_687493_extended_partial	33312	megahit_C
k141_687493	21888	megahit_Q
k141_519313_extended_partial	36026	megahit_C
k141_519313	19979	megahit_Q
k141_576992_extended_partial	18948	megahit_C
k141_576992	13176	megahit_Q
k141_110465_extended_partial	14594	megahit_C
k141_110465	11885	megahit_Q
k141_512914_extended_partial	36194	megahit_C
k141_467772	14465	megahit_Q
k141_284232_extended_partial	26831	megahit_C
k141_284232	16059	megahit_Q
k141_38473	10248	megahit_Q
k141_244939_extended_partial	11350	megahit_C
k141_244939	11208	megahit_Q
k141_693471_extended_partial	31665	megahit_C
k141_693471	29641	megahit_Q
k141_491748_extended_partial	25628	megahit_C
k141_491748	15214	megahit_Q
k141_216905_extended_partial	21073	megahit_C
k141_216905	18905	megahit_Q
k141_325994_extended_partial	22716	megahit_C
k141_325994	11067	megahit_Q
k141_785215	35846	megahit_Q
k141_360065_extended_partial	29579	megahit_C
k141_360065	25327	megahit_Q
k141_576725_extended_partial	24758	megahit_C
k141_576725	10197	megahit_Q
k141_127690_extended_partial	24857	megahit_C
k141_127690	18276	megahit_Q
k141_654639_extended_partial	33743	megahit_C
k141_654639	15880	megahit_Q
k141_410456_extended_partial	57134	megahit_C
k141_410456	48403	megahit_Q
k141_515015_extended_partial	12096	megahit_C
k141_515015	11535	megahit_Q
k141_50260_extended_partial	14322	megahit_C
k141_50260	11139	megahit_Q
k141_67216_extended_partial	22272	megahit_C
k141_67216	15698	megahit_Q
k141_613583_extended_partial	26177	megahit_C
k141_613583	18996	megahit_Q
k141_131260_extended_partial	11832	megahit_C
k141_131260	11442	megahit_Q
k141_629895_extended_partial	56970	megahit_C
k141_629895	55610	megahit_Q
k141_211898	38130	megahit_Q
k141_767253	15942	megahit_Q
k141_157850_extended_partial	41596	megahit_C
k141_157850	33936	megahit_Q
k141_160129_extended_partial	68677	megahit_C
k141_160129	40502	megahit_Q
k141_31735_extended_partial	21713	megahit_C
k141_31735	12592	megahit_Q
k141_359283_extended_partial	14133	megahit_C
k141_359283	13622	megahit_Q
k141_665451_extended_partial	28142	megahit_C
k141_665451	26939	megahit_Q
k141_428034_extended_partial	36714	megahit_C
k141_428034	27027	megahit_Q
k141_198418_extended_partial	14941	megahit_C
k141_198418	10617	megahit_Q
k141_6425_extended_partial	22838	megahit_C
k141_6425	22473	megahit_Q
k141_433275_extended_partial	15916	megahit_C
k141_433275	11420	megahit_Q
k141_377906_extended_partial	29514	megahit_C
k141_377906	13136	megahit_Q
k141_668107_extended_partial	39600	megahit_C
k141_668107	33559	megahit_Q
k141_156073	21338	megahit_Q
k141_526417_extended_partial	13225	megahit_C
k141_526417	11848	megahit_Q
k141_96767_extended_partial	18445	megahit_C
k141_96767	11949	megahit_Q
k141_127170_extended_partial	17480	megahit_C
k141_127170	13054	megahit_Q
k141_668239_extended_partial	19838	megahit_C
k141_668239	10013	megahit_Q
k141_84604	33861	megahit_Q
k141_92280_extended_partial	15055	megahit_C
k141_92280	12598	megahit_Q
k141_20329_extended_partial	16683	megahit_C
k141_20329	14553	megahit_Q
k141_533678_extended_partial	188053	megahit_C
k141_533678	156189	megahit_Q
k141_671299_extended_partial	14447	megahit_C
k141_671299	14263	megahit_Q
k141_525817	24054	megahit_Q
k141_257710	10612	megahit_Q
k141_726666_extended_partial	27110	megahit_C
k141_726666	19880	megahit_Q
k141_170811_extended_partial	18408	megahit_C
k141_170811	14983	megahit_Q
k141_342395_extended_partial	27344	megahit_C
k141_342395	12180	megahit_Q
k141_257056_extended_partial	51181	megahit_C
k141_257056	49694	megahit_Q
k141_409193_extended_partial	26570	megahit_C
k141_409193	19008	megahit_Q
k141_366068_extended_partial	26750	megahit_C
k141_366068	25001	megahit_Q
k141_160565_extended_partial	36515	megahit_C
k141_160565	34223	megahit_Q
k141_665624_extended_partial	21800	megahit_C
k141_665624	21419	megahit_Q
k141_565381_extended_partial	28129	megahit_C
k141_565381	28026	megahit_Q
k141_686997_extended_partial	15765	megahit_C
k141_686997	12443	megahit_Q
k141_415863_extended_partial	19822	megahit_C
k141_415863	16579	megahit_Q
k141_378361_extended_partial	30056	megahit_C
k141_378361	20827	megahit_Q
k141_55884_extended_partial	40609	megahit_C
k141_55884	23192	megahit_Q
k141_512914	10507	megahit_Q
k141_62692_extended_partial	24926	megahit_C
k141_62692	16353	megahit_Q
k141_585157_extended_partial	12729	megahit_C
k141_585157	11120	megahit_Q
k141_336534_extended_partial	14185	megahit_C
k141_336534	11873	megahit_Q
k141_142002_extended_partial	38987	megahit_C
k141_142002	15246	megahit_Q
k141_733900_extended_partial	42715	megahit_C
k141_733900	40241	megahit_Q
k141_410478_extended_partial	31982	megahit_C
k141_410478	14691	megahit_Q
k141_357904_extended_partial	17402	megahit_C
k141_357904	12738	megahit_Q
k141_717095_extended_partial	31994	megahit_C
k141_717095	19509	megahit_Q
k141_341780	10178	megahit_Q
k141_219520	18546	megahit_Q
k141_220392_extended_partial	15397	megahit_C
k141_220392	11462	megahit_Q
k141_4906_extended_partial	12972	megahit_C
k141_4906	12252	megahit_Q
[truncated: 4,187 more rows]

## Sheet: Fig.2d
Category	assembler	quality	value
before	megahit_raw	circular	0
before	megahit_raw	high	3.7368
before	megahit_raw	medium	17.5467
before	megahit_raw	low	76.9293
before	megahit_raw	not_determined	1.78716
before	idba_raw	circular	0
before	idba_raw	high	3.06291
before	idba_raw	medium	16.8046
before	idba_raw	low	78.3113
before	idba_raw	not_determined	1.82119
before	metaspades_raw	circular	0
before	metaspades_raw	high	2.88363
before	metaspades_raw	medium	16.5808
before	metaspades_raw	low	78.9907
before	metaspades_raw	not_determined	1.5448
after	megahit_cobra	circular	10.3113
after	megahit_cobra	high	12.8405
after	megahit_cobra	medium	26.4591
after	megahit_cobra	low	50.3891
after	megahit_cobra	not_determined	0
after	idba_cobra	circular	12.1524
after	idba_cobra	high	12.6674
after	idba_cobra	medium	30.2781
after	idba_cobra	low	44.9022
after	idba_cobra	not_determined	0
after	metaspades_cobra	circular	10.5534
after	metaspades_cobra	high	17.1171
after	metaspades_cobra	medium	31.5315
after	metaspades_cobra	low	40.7979
after	metaspades_cobra	not_determined	0

## Sheet: Fig.2e
Seq	Number	Assembler	Category
k141_619312_extended_circular	3	megahit_circular	Extended_circular
k141_525933_extended_circular	5	megahit_circular	Extended_circular
k141_767986_extended_circular	8	megahit_circular	Extended_circular
k141_339947_extended_circular	3	megahit_circular	Extended_circular
k141_603797_extended_circular	7	megahit_circular	Extended_circular
k141_17465_extended_circular	3	megahit_circular	Extended_circular
k141_721711_extended_circular	2	megahit_circular	Extended_circular
k141_623167_extended_circular	6	megahit_circular	Extended_circular
k141_513852_extended_circular	5	megahit_circular	Extended_circular
k141_240640_extended_circular	9	megahit_circular	Extended_circular
k141_156596_extended_circular	4	megahit_circular	Extended_circular
k141_204240_extended_circular	4	megahit_circular	Extended_circular
k141_2455_extended_circular	7	megahit_circular	Extended_circular
k141_57502_extended_circular	5	megahit_circular	Extended_circular
k141_366913_extended_circular	5	megahit_circular	Extended_circular
k141_469362_extended_circular	2	megahit_circular	Extended_circular
k141_340339_extended_circular	2	megahit_circular	Extended_circular
k141_740175_extended_circular	2	megahit_circular	Extended_circular
k141_795962_extended_circular	4	megahit_circular	Extended_circular
k141_451949_extended_circular	3	megahit_circular	Extended_circular
k141_665105_extended_circular	2	megahit_circular	Extended_circular
k141_205460_extended_circular	2	megahit_circular	Extended_circular
k141_474635_extended_circular	3	megahit_circular	Extended_circular
k141_136331_extended_circular	5	megahit_circular	Extended_circular
k141_483472_extended_circular	9	megahit_circular	Extended_circular
k141_84413_extended_circular	6	megahit_circular	Extended_circular
k141_640375_extended_circular	5	megahit_circular	Extended_circular
k141_512674_extended_circular	3	megahit_circular	Extended_circular
k141_206355_extended_circular	4	megahit_circular	Extended_circular
k141_71344_extended_circular	3	megahit_circular	Extended_circular
k141_107693_extended_circular	2	megahit_circular	Extended_circular
k141_219322_extended_circular	4	megahit_circular	Extended_circular
k141_34657_extended_circular	4	megahit_circular	Extended_circular
k141_178337_extended_circular	2	megahit_circular	Extended_circular
k141_4936_extended_circular	6	megahit_circular	Extended_circular
k141_619034_extended_circular	2	megahit_circular	Extended_circular
k141_73710_extended_circular	2	megahit_circular	Extended_circular
k141_516408_extended_circular	5	megahit_circular	Extended_circular
k141_523035_extended_circular	2	megahit_circular	Extended_circular
k141_120816_extended_circular	2	megahit_circular	Extended_circular
k141_215068_extended_circular	3	megahit_circular	Extended_circular
k141_263539_extended_circular	11	megahit_circular	Extended_circular
k141_477048_extended_circular	10	megahit_circular	Extended_circular
k141_461578_extended_circular	5	megahit_circular	Extended_circular
k141_118147_extended_circular	2	megahit_circular	Extended_circular
k141_683430_extended_circular	3	megahit_circular	Extended_circular
k141_716089_extended_circular	4	megahit_circular	Extended_circular
k141_684876_extended_circular	4	megahit_circular	Extended_circular
k141_55226_extended_circular	2	megahit_circular	Extended_circular
k141_348685_extended_circular	4	megahit_circular	Extended_circular
k141_675592_extended_circular	3	megahit_circular	Extended_circular
k141_487699_extended_circular	3	megahit_circular	Extended_circular
k141_536547_extended_circular	8	megahit_circular	Extended_circular
k141_547205_extended_circular	2	megahit_circular	Extended_circular
k141_480125_extended_circular	5	megahit_circular	Extended_circular
k141_697394_extended_circular	3	megahit_circular	Extended_circular
k141_650299_extended_circular	8	megahit_circular	Extended_circular
k141_440587_extended_circular	5	megahit_circular	Extended_circular
k141_696750_extended_circular	6	megahit_circular	Extended_circular
k141_620773_extended_circular	3	megahit_circular	Extended_circular
k141_785691_extended_circular	2	megahit_circular	Extended_circular
k141_550057_extended_circular	2	megahit_circular	Extended_circular
k141_634269_extended_circular	6	megahit_circular	Extended_circular
k141_311689_extended_circular	3	megahit_circular	Extended_circular
k141_28842_extended_circular	2	megahit_circular	Extended_circular
k141_171323_extended_circular	12	megahit_circular	Extended_circular
k141_481727_extended_circular	2	megahit_circular	Extended_circular
k141_523687_extended_circular	6	megahit_circular	Extended_circular
k141_157218_extended_circular	4	megahit_circular	Extended_circular
k141_333440_extended_circular	11	megahit_circular	Extended_circular
k141_307174_extended_circular	2	megahit_circular	Extended_circular
k141_464267_extended_circular	2	megahit_circular	Extended_circular
k141_447487_extended_circular	2	megahit_circular	Extended_circular
k141_680399_extended_circular	11	megahit_circular	Extended_circular
k141_542312_extended_circular	3	megahit_circular	Extended_circular
k141_212431_extended_circular	6	megahit_circular	Extended_circular
k141_164527_extended_circular	5	megahit_circular	Extended_circular
k141_315280_extended_circular	4	megahit_circular	Extended_circular
k141_316629_extended_circular	2	megahit_circular	Extended_circular
k141_467767_extended_circular	7	megahit_circular	Extended_circular
k141_768733_extended_circular	2	megahit_circular	Extended_circular
k141_63127_extended_circular	2	megahit_circular	Extended_circular
k141_478697_extended_circular	5	megahit_circular	Extended_circular
k141_490589_extended_circular	2	megahit_circular	Extended_circular
k141_552959_extended_circular	2	megahit_circular	Extended_circular
k141_568463_extended_circular	3	megahit_circular	Extended_circular
k141_621962_extended_circular	7	megahit_circular	Extended_circular
k141_569141_extended_partial	3	megahit_partial	Extended_partial
k141_123311_extended_partial	4	megahit_partial	Extended_partial
k141_616178_extended_partial	2	megahit_partial	Extended_partial
k141_376266_extended_partial	5	megahit_partial	Extended_partial
k141_168870_extended_partial	2	megahit_partial	Extended_partial
k141_776982_extended_partial	3	megahit_partial	Extended_partial
k141_62970_extended_partial	3	megahit_partial	Extended_partial
k141_340900_extended_partial	2	megahit_partial	Extended_partial
k141_4665_extended_partial	2	megahit_partial	Extended_partial
k141_400989_extended_partial	2	megahit_partial	Extended_partial
k141_205447_extended_partial	5	megahit_partial	Extended_partial
k141_670342_extended_partial	5	megahit_partial	Extended_partial
k141_471094_extended_partial	2	megahit_partial	Extended_partial
k141_414174_extended_partial	2	megahit_partial	Extended_partial
k141_755211_extended_partial	2	megahit_partial	Extended_partial
k141_517408_extended_partial	2	megahit_partial	Extended_partial
k141_479163_extended_partial	3	megahit_partial	Extended_partial
k141_491817_extended_partial	3	megahit_partial	Extended_partial
k141_774963_extended_partial	2	megahit_partial	Extended_partial
k141_214017_extended_partial	2	megahit_partial	Extended_partial
k141_108860_extended_partial	3	megahit_partial	Extended_partial
k141_114799_extended_partial	2	megahit_partial	Extended_partial
k141_129605_extended_partial	4	megahit_partial	Extended_partial
k141_207921_extended_partial	4	megahit_partial	Extended_partial
k141_774195_extended_partial	9	megahit_partial	Extended_partial
k141_240172_extended_partial	2	megahit_partial	Extended_partial
k141_652922_extended_partial	2	megahit_partial	Extended_partial
k141_290599_extended_partial	3	megahit_partial	Extended_partial
k141_616135_extended_partial	11	megahit_partial	Extended_partial
k141_626049_extended_partial	4	megahit_partial	Extended_partial
k141_19713_extended_partial	4	megahit_partial	Extended_partial
k141_152191_extended_partial	2	megahit_partial	Extended_partial
k141_224879_extended_partial	4	megahit_partial	Extended_partial
k141_727764_extended_partial	2	megahit_partial	Extended_partial
k141_778915_extended_partial	10	megahit_partial	Extended_partial
k141_223670_extended_partial	2	megahit_partial	Extended_partial
k141_492339_extended_partial	3	megahit_partial	Extended_partial
k141_614946_extended_partial	2	megahit_partial	Extended_partial
k141_178654_extended_partial	3	megahit_partial	Extended_partial
k141_638468_extended_partial	4	megahit_partial	Extended_partial
k141_195182_extended_partial	2	megahit_partial	Extended_partial
k141_43172_extended_partial	5	megahit_partial	Extended_partial
k141_489753_extended_partial	2	megahit_partial	Extended_partial
k141_790601_extended_partial	3	megahit_partial	Extended_partial
k141_51520_extended_partial	3	megahit_partial	Extended_partial
k141_726316_extended_partial	19	megahit_partial	Extended_partial
k141_809663_extended_partial	3	megahit_partial	Extended_partial
k141_15340_extended_partial	6	megahit_partial	Extended_partial
k141_431287_extended_partial	3	megahit_partial	Extended_partial
k141_500719_extended_partial	2	megahit_partial	Extended_partial
k141_414883_extended_partial	2	megahit_partial	Extended_partial
k141_256328_extended_partial	2	megahit_partial	Extended_partial
k141_345401_extended_partial	10	megahit_partial	Extended_partial
k141_691915_extended_partial	4	megahit_partial	Extended_partial
k141_362022_extended_partial	2	megahit_partial	Extended_partial
k141_576632_extended_partial	3	megahit_partial	Extended_partial
k141_427269_extended_partial	2	megahit_partial	Extended_partial
k141_3780_extended_partial	4	megahit_partial	Extended_partial
k141_8873_extended_partial	2	megahit_partial	Extended_partial
k141_80222_extended_partial	12	megahit_partial	Extended_partial
k141_169943_extended_partial	6	megahit_partial	Extended_partial
k141_619581_extended_partial	10	megahit_partial	Extended_partial
k141_542068_extended_partial	3	megahit_partial	Extended_partial
k141_216297_extended_partial	3	megahit_partial	Extended_partial
k141_213182_extended_partial	3	megahit_partial	Extended_partial
k141_152882_extended_partial	2	megahit_partial	Extended_partial
k141_318136_extended_partial	2	megahit_partial	Extended_partial
k141_124828_extended_partial	3	megahit_partial	Extended_partial
k141_341600_extended_partial	3	megahit_partial	Extended_partial
k141_426335_extended_partial	3	megahit_partial	Extended_partial
k141_89969_extended_partial	2	megahit_partial	Extended_partial
k141_34359_extended_partial	2	megahit_partial	Extended_partial
k141_727939_extended_partial	2	megahit_partial	Extended_partial
k141_525729_extended_partial	2	megahit_partial	Extended_partial
k141_666854_extended_partial	2	megahit_partial	Extended_partial
k141_271144_extended_partial	4	megahit_partial	Extended_partial
k141_310030_extended_partial	2	megahit_partial	Extended_partial
k141_673165_extended_partial	2	megahit_partial	Extended_partial
k141_59061_extended_partial	2	megahit_partial	Extended_partial
k141_256727_extended_partial	3	megahit_partial	Extended_partial
k141_53274_extended_partial	3	megahit_partial	Extended_partial
k141_785003_extended_partial	4	megahit_partial	Extended_partial
k141_485151_extended_partial	2	megahit_partial	Extended_partial
k141_106496_extended_partial	3	megahit_partial	Extended_partial
k141_163271_extended_partial	4	megahit_partial	Extended_partial
k141_629119_extended_partial	3	megahit_partial	Extended_partial
k141_592901_extended_partial	6	megahit_partial	Extended_partial
k141_195566_extended_partial	2	megahit_partial	Extended_partial
k141_104148_extended_partial	21	megahit_partial	Extended_partial
k141_614506_extended_partial	2	megahit_partial	Extended_partial
k141_775397_extended_partial	3	megahit_partial	Extended_partial
k141_417045_extended_partial	6	megahit_partial	Extended_partial
k141_462460_extended_partial	2	megahit_partial	Extended_partial
k141_732271_extended_partial	3	megahit_partial	Extended_partial
k141_9509_extended_partial	4	megahit_partial	Extended_partial
k141_265026_extended_partial	5	megahit_partial	Extended_partial
k141_123215_extended_partial	2	megahit_partial	Extended_partial
k141_36879_extended_partial	2	megahit_partial	Extended_partial
k141_217423_extended_partial	4	megahit_partial	Extended_partial
k141_9825_extended_partial	2	megahit_partial	Extended_partial
k141_630569_extended_partial	2	megahit_partial	Extended_partial
k141_768849_extended_partial	4	megahit_partial	Extended_partial
k141_139715_extended_partial	10	megahit_partial	Extended_partial
k141_716767_extended_partial	2	megahit_partial	Extended_partial
k141_218587_extended_partial	7	megahit_partial	Extended_partial
k141_308207_extended_partial	4	megahit_partial	Extended_partial
k141_338463_extended_partial	2	megahit_partial	Extended_partial
k141_803433_extended_partial	3	megahit_partial	Extended_partial
k141_7216_extended_partial	4	megahit_partial	Extended_partial
k141_675426_extended_partial	3	megahit_partial	Extended_partial
k141_179220_extended_partial	2	megahit_partial	Extended_partial
k141_713154_extended_partial	3	megahit_partial	Extended_partial
k141_504476_extended_partial	2	megahit_partial	Extended_partial
k141_676541_extended_partial	2	megahit_partial	Extended_partial
k141_126593_extended_partial	3	megahit_partial	Extended_partial
k141_645804_extended_partial	18	megahit_partial	Extended_partial
k141_711958_extended_partial	7	megahit_partial	Extended_partial
k141_485147_extended_partial	2	megahit_partial	Extended_partial
k141_512787_extended_partial	4	megahit_partial	Extended_partial
k141_61791_extended_partial	3	megahit_partial	Extended_partial
k141_503544_extended_partial	7	megahit_partial	Extended_partial
k141_490430_extended_partial	2	megahit_partial	Extended_partial
k141_674441_extended_partial	4	megahit_partial	Extended_partial
k141_35955_extended_partial	2	megahit_partial	Extended_partial
k141_402928_extended_partial	7	megahit_partial	Extended_partial
k141_413537_extended_partial	2	megahit_partial	Extended_partial
k141_412059_extended_partial	2	megahit_partial	Extended_partial
k141_416481_extended_partial	3	megahit_partial	Extended_partial
k141_562440_extended_partial	3	megahit_partial	Extended_partial
k141_167415_extended_partial	2	megahit_partial	Extended_partial
k141_153990_extended_partial	7	megahit_partial	Extended_partial
k141_684440_extended_partial	2	megahit_partial	Extended_partial
k141_669800_extended_partial	2	megahit_partial	Extended_partial
k141_539403_extended_partial	8	megahit_partial	Extended_partial
k141_361042_extended_partial	5	megahit_partial	Extended_partial
k141_210107_extended_partial	2	megahit_partial	Extended_partial
k141_427587_extended_partial	2	megahit_partial	Extended_partial
k141_162393_extended_partial	3	megahit_partial	Extended_partial
k141_270677_extended_partial	2	megahit_partial	Extended_partial
k141_717034_extended_partial	3	megahit_partial	Extended_partial
k141_705656_extended_partial	2	megahit_partial	Extended_partial
k141_722434_extended_partial	5	megahit_partial	Extended_partial
k141_361462_extended_partial	2	megahit_partial	Extended_partial
k141_437178_extended_partial	5	megahit_partial	Extended_partial
k141_104718_extended_partial	3	megahit_partial	Extended_partial
k141_67602_extended_partial	2	megahit_partial	Extended_partial
k141_678718_extended_partial	2	megahit_partial	Extended_partial
k141_413082_extended_partial	13	megahit_partial	Extended_partial
k141_312339_extended_partial	2	megahit_partial	Extended_partial
k141_233776_extended_partial	5	megahit_partial	Extended_partial
k141_218672_extended_partial	4	megahit_partial	Extended_partial
k141_535350_extended_partial	4	megahit_partial	Extended_partial
k141_364498_extended_partial	7	megahit_partial	Extended_partial
k141_110842_extended_partial	2	megahit_partial	Extended_partial
k141_685938_extended_partial	2	megahit_partial	Extended_partial
k141_358238_extended_partial	3	megahit_partial	Extended_partial
k141_315342_extended_partial	2	megahit_partial	Extended_partial
k141_563260_extended_partial	8	megahit_partial	Extended_partial
k141_597601_extended_partial	2	megahit_partial	Extended_partial
k141_325599_extended_partial	3	megahit_partial	Extended_partial
k141_220143_extended_partial	9	megahit_partial	Extended_partial
k141_203009_extended_partial	2	megahit_partial	Extended_partial
k141_627268_extended_partial	2	megahit_partial	Extended_partial
k141_673224_extended_partial	2	megahit_partial	Extended_partial
k141_233580_extended_partial	2	megahit_partial	Extended_partial
k141_74649_extended_partial	2	megahit_partial	Extended_partial
k141_318150_extended_partial	6	megahit_partial	Extended_partial
k141_254805_extended_partial	2	megahit_partial	Extended_partial
k141_33261_extended_partial	2	megahit_partial	Extended_partial
k141_169023_extended_partial	11	megahit_partial	Extended_partial
k141_220751_extended_partial	2	megahit_partial	Extended_partial
k141_775053_extended_partial	4	megahit_partial	Extended_partial
k141_172865_extended_partial	4	megahit_partial	Extended_partial
k141_433753_extended_partial	2	megahit_partial	Extended_partial
k141_468433_extended_partial	2	megahit_partial	Extended_partial
k141_552320_extended_partial	3	megahit_partial	Extended_partial
k141_217115_extended_partial	3	megahit_partial	Extended_partial
k141_167429_extended_partial	3	megahit_partial	Extended_partial
k141_64518_extended_partial	2	megahit_partial	Extended_partial
k141_378476_extended_partial	5	megahit_partial	Extended_partial
k141_570611_extended_partial	3	megahit_partial	Extended_partial
k141_154492_extended_partial	3	megahit_partial	Extended_partial
k141_208660_extended_partial	2	megahit_partial	Extended_partial
k141_233107_extended_partial	8	megahit_partial	Extended_partial
k141_940_extended_partial	3	megahit_partial	Extended_partial
k141_610424_extended_partial	2	megahit_partial	Extended_partial
k141_498078_extended_partial	3	megahit_partial	Extended_partial
k141_479043_extended_partial	5	megahit_partial	Extended_partial
k141_464946_extended_partial	2	megahit_partial	Extended_partial
k141_215763_extended_partial	7	megahit_partial	Extended_partial
k141_367318_extended_partial	2	megahit_partial	Extended_partial
k141_716764_extended_partial	6	megahit_partial	Extended_partial
k141_323182_extended_partial	2	megahit_partial	Extended_partial
k141_15745_extended_partial	2	megahit_partial	Extended_partial
k141_261843_extended_partial	4	megahit_partial	Extended_partial
k141_777271_extended_partial	4	megahit_partial	Extended_partial
k141_39681_extended_partial	3	megahit_partial	Extended_partial
k141_615145_extended_partial	7	megahit_partial	Extended_partial
k141_677159_extended_partial	2	megahit_partial	Extended_partial
k141_613688_extended_partial	3	megahit_partial	Extended_partial
k141_689926_extended_partial	2	megahit_partial	Extended_partial
k141_369001_extended_partial	2	megahit_partial	Extended_partial
k141_61291_extended_partial	3	megahit_partial	Extended_partial
k141_230186_extended_partial	3	megahit_partial	Extended_partial
k141_7521_extended_partial	3	megahit_partial	Extended_partial
k141_514632_extended_partial	2	megahit_partial	Extended_partial
k141_578294_extended_partial	2	megahit_partial	Extended_partial
k141_817513_extended_partial	3	megahit_partial	Extended_partial
k141_107464_extended_partial	3	megahit_partial	Extended_partial
k141_109739_extended_partial	2	megahit_partial	Extended_partial
k141_511745_extended_partial	3	megahit_partial	Extended_partial
k141_673814_extended_partial	6	megahit_partial	Extended_partial
k141_638057_extended_partial	11	megahit_partial	Extended_partial
k141_272819_extended_partial	3	megahit_partial	Extended_partial
k141_569660_extended_partial	6	megahit_partial	Extended_partial
k141_82138_extended_partial	2	megahit_partial	Extended_partial
k141_554428_extended_partial	2	megahit_partial	Extended_partial
k141_185499_extended_partial	7	megahit_partial	Extended_partial
k141_211959_extended_partial	2	megahit_partial	Extended_partial
k141_614085_extended_partial	6	megahit_partial	Extended_partial
k141_516937_extended_partial	3	megahit_partial	Extended_partial
k141_752241_extended_partial	3	megahit_partial	Extended_partial
k141_469089_extended_partial	2	megahit_partial	Extended_partial
k141_725057_extended_partial	2	megahit_partial	Extended_partial
k141_577423_extended_partial	2	megahit_partial	Extended_partial
k141_77812_extended_partial	8	megahit_partial	Extended_partial
k141_228451_extended_partial	3	megahit_partial	Extended_partial
k141_310660_extended_partial	3	megahit_partial	Extended_partial
k141_216768_extended_partial	2	megahit_partial	Extended_partial
k141_237725_extended_partial	2	megahit_partial	Extended_partial
k141_696329_extended_partial	10	megahit_partial	Extended_partial
k141_465339_extended_partial	10	megahit_partial	Extended_partial
k141_747788_extended_partial	4	megahit_partial	Extended_partial
k141_369072_extended_partial	3	megahit_partial	Extended_partial
k141_777054_extended_partial	3	megahit_partial	Extended_partial
k141_796546_extended_partial	3	megahit_partial	Extended_partial
k141_534021_extended_partial	2	megahit_partial	Extended_partial
k141_676091_extended_partial	3	megahit_partial	Extended_partial
k141_409814_extended_partial	7	megahit_partial	Extended_partial
k141_313859_extended_partial	5	megahit_partial	Extended_partial
k141_642243_extended_partial	2	megahit_partial	Extended_partial
k141_91075_extended_partial	3	megahit_partial	Extended_partial
k141_751339_extended_partial	4	megahit_partial	Extended_partial
k141_623406_extended_partial	4	megahit_partial	Extended_partial
k141_136388_extended_partial	7	megahit_partial	Extended_partial
k141_359714_extended_partial	5	megahit_partial	Extended_partial
k141_776959_extended_partial	2	megahit_partial	Extended_partial
k141_383711_extended_partial	10	megahit_partial	Extended_partial
k141_217567_extended_partial	3	megahit_partial	Extended_partial
k141_352542_extended_partial	3	megahit_partial	Extended_partial
k141_453780_extended_partial	2	megahit_partial	Extended_partial
k141_68050_extended_partial	5	megahit_partial	Extended_partial
k141_529939_extended_partial	3	megahit_partial	Extended_partial
k141_316050_extended_partial	6	megahit_partial	Extended_partial
k141_641412_extended_partial	2	megahit_partial	Extended_partial
k141_531331_extended_partial	5	megahit_partial	Extended_partial
k141_158682_extended_partial	3	megahit_partial	Extended_partial
k141_186795_extended_partial	2	megahit_partial	Extended_partial
k141_266092_extended_partial	8	megahit_partial	Extended_partial
k141_786067_extended_partial	2	megahit_partial	Extended_partial
k141_238021_extended_partial	18	megahit_partial	Extended_partial
k141_211586_extended_partial	8	megahit_partial	Extended_partial
k141_621813_extended_partial	3	megahit_partial	Extended_partial
k141_619363_extended_partial	4	megahit_partial	Extended_partial
k141_518268_extended_partial	4	megahit_partial	Extended_partial
k141_85370_extended_partial	2	megahit_partial	Extended_partial
k141_381526_extended_partial	4	megahit_partial	Extended_partial
k141_262499_extended_partial	5	megahit_partial	Extended_partial
k141_521806_extended_partial	4	megahit_partial	Extended_partial
k141_594543_extended_partial	4	megahit_partial	Extended_partial
k141_319021_extended_partial	3	megahit_partial	Extended_partial
k141_534256_extended_partial	5	megahit_partial	Extended_partial
k141_705737_extended_partial	7	megahit_partial	Extended_partial
k141_574809_extended_partial	3	megahit_partial	Extended_partial
k141_696217_extended_partial	2	megahit_partial	Extended_partial
k141_467003_extended_partial	6	megahit_partial	Extended_partial
k141_381750_extended_partial	3	megahit_partial	Extended_partial
k141_263668_extended_partial	2	megahit_partial	Extended_partial
k141_768344_extended_partial	8	megahit_partial	Extended_partial
k141_330421_extended_partial	8	megahit_partial	Extended_partial
k141_567920_extended_partial	3	megahit_partial	Extended_partial
k141_733129_extended_partial	3	megahit_partial	Extended_partial
k141_462990_extended_partial	2	megahit_partial	Extended_partial
k141_773896_extended_partial	2	megahit_partial	Extended_partial
k141_473391_extended_partial	2	megahit_partial	Extended_partial
k141_665869_extended_partial	4	megahit_partial	Extended_partial
k141_14189_extended_partial	5	megahit_partial	Extended_partial
k141_155727_extended_partial	3	megahit_partial	Extended_partial
k141_369600_extended_partial	2	megahit_partial	Extended_partial
k141_779772_extended_partial	4	megahit_partial	Extended_partial
k141_810980_extended_partial	2	megahit_partial	Extended_partial
k141_114363_extended_partial	2	megahit_partial	Extended_partial
k141_523448_extended_partial	5	megahit_partial	Extended_partial
k141_61807_extended_partial	5	megahit_partial	Extended_partial
k141_137391_extended_partial	3	megahit_partial	Extended_partial
k141_559987_extended_partial	3	megahit_partial	Extended_partial
k141_472865_extended_partial	3	megahit_partial	Extended_partial
k141_811543_extended_partial	4	megahit_partial	Extended_partial
k141_573435_extended_partial	7	megahit_partial	Extended_partial
k141_718990_extended_partial	8	megahit_partial	Extended_partial
k141_15904_extended_partial	2	megahit_partial	Extended_partial
k141_603949_extended_partial	3	megahit_partial	Extended_partial
k141_727484_extended_partial	2	megahit_partial	Extended_partial
k141_614353_extended_partial	2	megahit_partial	Extended_partial
k141_318662_extended_partial	2	megahit_partial	Extended_partial
k141_696113_extended_partial	4	megahit_partial	Extended_partial
k141_802059_extended_partial	2	megahit_partial	Extended_partial
k141_32155_extended_partial	2	megahit_partial	Extended_partial
k141_771871_extended_partial	14	megahit_partial	Extended_partial
k141_372238_extended_partial	2	megahit_partial	Extended_partial
k141_790281_extended_partial	11	megahit_partial	Extended_partial
k141_220375_extended_partial	4	megahit_partial	Extended_partial
k141_90067_extended_partial	5	megahit_partial	Extended_partial
k141_684805_extended_partial	4	megahit_partial	Extended_partial
k141_611523_extended_partial	6	megahit_partial	Extended_partial
k141_155446_extended_partial	2	megahit_partial	Extended_partial
k141_615032_extended_partial	3	megahit_partial	Extended_partial
k141_387316_extended_partial	2	megahit_partial	Extended_partial
k141_694533_extended_partial	3	megahit_partial	Extended_partial
k141_732631_extended_partial	2	megahit_partial	Extended_partial
k141_570960_extended_partial	4	megahit_partial	Extended_partial
k141_343036_extended_partial	2	megahit_partial	Extended_partial
k141_85669_extended_partial	3	megahit_partial	Extended_partial
k141_3087_extended_partial	4	megahit_partial	Extended_partial
k141_504220_extended_partial	8	megahit_partial	Extended_partial
k141_790083_extended_partial	4	megahit_partial	Extended_partial
k141_515093_extended_partial	2	megahit_partial	Extended_partial
k141_133689_extended_partial	9	megahit_partial	Extended_partial
k141_208003_extended_partial	2	megahit_partial	Extended_partial
k141_175387_extended_partial	4	megahit_partial	Extended_partial
k141_359286_extended_partial	7	megahit_partial	Extended_partial
k141_255738_extended_partial	7	megahit_partial	Extended_partial
k141_770294_extended_partial	6	megahit_partial	Extended_partial
k141_306887_extended_partial	5	megahit_partial	Extended_partial
k141_234432_extended_partial	7	megahit_partial	Extended_partial
k141_260493_extended_partial	5	megahit_partial	Extended_partial
k141_575854_extended_partial	2	megahit_partial	Extended_partial
k141_563343_extended_partial	2	megahit_partial	Extended_partial
k141_718906_extended_partial	2	megahit_partial	Extended_partial
k141_69282_extended_partial	4	megahit_partial	Extended_partial
k141_260474_extended_partial	6	megahit_partial	Extended_partial
k141_730189_extended_partial	2	megahit_partial	Extended_partial
k141_316377_extended_partial	2	megahit_partial	Extended_partial
k141_425593_extended_partial	4	megahit_partial	Extended_partial
k141_404820_extended_partial	2	megahit_partial	Extended_partial
k141_603818_extended_partial	9	megahit_partial	Extended_partial
k141_219520_extended_partial	9	megahit_partial	Extended_partial
k141_491570_extended_partial	5	megahit_partial	Extended_partial
k141_469803_extended_partial	5	megahit_partial	Extended_partial
k141_524751_extended_partial	3	megahit_partial	Extended_partial
k141_797920_extended_partial	2	megahit_partial	Extended_partial
k141_514757_extended_partial	2	megahit_partial	Extended_partial
k141_419131_extended_partial	3	megahit_partial	Extended_partial
k141_393680_extended_partial	3	megahit_partial	Extended_partial
k141_63413_extended_partial	4	megahit_partial	Extended_partial
k141_568462_extended_partial	5	megahit_partial	Extended_partial
k141_178548_extended_partial	2	megahit_partial	Extended_partial
k141_542657_extended_partial	2	megahit_partial	Extended_partial
k141_526740_extended_partial	5	megahit_partial	Extended_partial
k141_119801_extended_partial	7	megahit_partial	Extended_partial
k141_702349_extended_partial	2	megahit_partial	Extended_partial
k141_105661_extended_partial	5	megahit_partial	Extended_partial
k141_282660_extended_partial	5	megahit_partial	Extended_partial
k141_18271_extended_partial	5	megahit_partial	Extended_partial
k141_677912_extended_partial	7	megahit_partial	Extended_partial
k141_567316_extended_partial	2	megahit_partial	Extended_partial
k141_566797_extended_partial	2	megahit_partial	Extended_partial
k141_448728_extended_partial	2	megahit_partial	Extended_partial
k141_359381_extended_partial	8	megahit_partial	Extended_partial
k141_364673_extended_partial	2	megahit_partial	Extended_partial
k141_396868_extended_partial	2	megahit_partial	Extended_partial
k141_317869_extended_partial	2	megahit_partial	Extended_partial
k141_327336_extended_partial	2	megahit_partial	Extended_partial
k141_783240_extended_partial	2	megahit_partial	Extended_partial
k141_524328_extended_partial	3	megahit_partial	Extended_partial
k141_514169_extended_partial	5	megahit_partial	Extended_partial
k141_72470_extended_partial	7	megahit_partial	Extended_partial
k141_116725_extended_partial	3	megahit_partial	Extended_partial
k141_617112_extended_partial	3	megahit_partial	Extended_partial
k141_579702_extended_partial	3	megahit_partial	Extended_partial
k141_787934_extended_partial	2	megahit_partial	Extended_partial
k141_515744_extended_partial	2	megahit_partial	Extended_partial
k141_721389_extended_partial	2	megahit_partial	Extended_partial
k141_55934_extended_partial	2	megahit_partial	Extended_partial
k141_359568_extended_partial	2	megahit_partial	Extended_partial
k141_7036_extended_partial	2	megahit_partial	Extended_partial
k141_169464_extended_partial	5	megahit_partial	Extended_partial
k141_562876_extended_partial	3	megahit_partial	Extended_partial
k141_615142_extended_partial	2	megahit_partial	Extended_partial
k141_262229_extended_partial	3	megahit_partial	Extended_partial
k141_476866_extended_partial	3	megahit_partial	Extended_partial
k141_629741_extended_partial	2	megahit_partial	Extended_partial
k141_463612_extended_partial	4	megahit_partial	Extended_partial
k141_625375_extended_partial	2	megahit_partial	Extended_partial
k141_393486_extended_partial	2	megahit_partial	Extended_partial
k141_237955_extended_partial	2	megahit_partial	Extended_partial
k141_484792_extended_partial	2	megahit_partial	Extended_partial
k141_770303_extended_partial	2	megahit_partial	Extended_partial
k141_665974_extended_partial	9	megahit_partial	Extended_partial
k141_196699_extended_partial	10	megahit_partial	Extended_partial
k141_11481_extended_partial	6	megahit_partial	Extended_partial
k141_358647_extended_partial	2	megahit_partial	Extended_partial
k141_658977_extended_partial	2	megahit_partial	Extended_partial
k141_249749_extended_partial	2	megahit_partial	Extended_partial
k141_84155_extended_partial	2	megahit_partial	Extended_partial
k141_667685_extended_partial	13	megahit_partial	Extended_partial
k141_308807_extended_partial	2	megahit_partial	Extended_partial
k141_750473_extended_partial	11	megahit_partial	Extended_partial
k141_230260_extended_partial	2	megahit_partial	Extended_partial
k141_463061_extended_partial	3	megahit_partial	Extended_partial
k141_727816_extended_partial	3	megahit_partial	Extended_partial
k141_439157_extended_partial	4	megahit_partial	Extended_partial
k141_19039_extended_partial	4	megahit_partial	Extended_partial
k141_463182_extended_partial	9	megahit_partial	Extended_partial
k141_622147_extended_partial	3	megahit_partial	Extended_partial
k141_727235_extended_partial	3	megahit_partial	Extended_partial
k141_230119_extended_partial	3	megahit_partial	Extended_partial
k141_388609_extended_partial	6	megahit_partial	Extended_partial
k141_438699_extended_partial	5	megahit_partial	Extended_partial
k141_103586_extended_partial	7	megahit_partial	Extended_partial
k141_721665_extended_partial	2	megahit_partial	Extended_partial
k141_739298_extended_partial	3	megahit_partial	Extended_partial
k141_481038_extended_partial	4	megahit_partial	Extended_partial
k141_369430_extended_partial	2	megahit_partial	Extended_partial
k141_115215_extended_partial	2	megahit_partial	Extended_partial
k141_21998_extended_partial	2	megahit_partial	Extended_partial
k141_34663_extended_partial	2	megahit_partial	Extended_partial
k141_640411_extended_partial	6	megahit_partial	Extended_partial
k141_422515_extended_partial	2	megahit_partial	Extended_partial
k141_601666_extended_partial	2	megahit_partial	Extended_partial
k141_170823_extended_partial	5	megahit_partial	Extended_partial
k141_462142_extended_partial	6	megahit_partial	Extended_partial
k141_255665_extended_partial	2	megahit_partial	Extended_partial
k141_478955_extended_partial	2	megahit_partial	Extended_partial
k141_511196_extended_partial	2	megahit_partial	Extended_partial
k141_513088_extended_partial	4	megahit_partial	Extended_partial
k141_296305_extended_partial	3	megahit_partial	Extended_partial
k141_109897_extended_partial	2	megahit_partial	Extended_partial
k141_104364_extended_partial	3	megahit_partial	Extended_partial
k141_111068_extended_partial	5	megahit_partial	Extended_partial
k141_269864_extended_partial	2	megahit_partial	Extended_partial
k141_414426_extended_partial	2	megahit_partial	Extended_partial
k141_416237_extended_partial	10	megahit_partial	Extended_partial
k141_372759_extended_partial	9	megahit_partial	Extended_partial
k141_771118_extended_partial	2	megahit_partial	Extended_partial
k141_29524_extended_partial	4	megahit_partial	Extended_partial
k141_157911_extended_partial	4	megahit_partial	Extended_partial
k141_776544_extended_partial	4	megahit_partial	Extended_partial
k141_777518_extended_partial	2	megahit_partial	Extended_partial
k141_342607_extended_partial	4	megahit_partial	Extended_partial
k141_771993_extended_partial	2	megahit_partial	Extended_partial
k141_230201_extended_partial	2	megahit_partial	Extended_partial
k141_361756_extended_partial	2	megahit_partial	Extended_partial
k141_65209_extended_partial	7	megahit_partial	Extended_partial
k141_779048_extended_partial	5	megahit_partial	Extended_partial
k141_500392_extended_partial	4	megahit_partial	Extended_partial
k141_317314_extended_partial	2	megahit_partial	Extended_partial
k141_238303_extended_partial	3	megahit_partial	Extended_partial
k141_433066_extended_partial	2	megahit_partial	Extended_partial
k141_701906_extended_partial	2	megahit_partial	Extended_partial
k141_5085_extended_partial	3	megahit_partial	Extended_partial
k141_333381_extended_partial	3	megahit_partial	Extended_partial
k141_288683_extended_partial	9	megahit_partial	Extended_partial
k141_454917_extended_partial	4	megahit_partial	Extended_partial
k141_56310_extended_partial	2	megahit_partial	Extended_partial
k141_614790_extended_partial	4	megahit_partial	Extended_partial
k141_319142_extended_partial	3	megahit_partial	Extended_partial
k141_423087_extended_partial	5	megahit_partial	Extended_partial
k141_802663_extended_partial	2	megahit_partial	Extended_partial
k141_161329_extended_partial	6	megahit_partial	Extended_partial
k141_550102_extended_partial	2	megahit_partial	Extended_partial
k141_456110_extended_partial	2	megahit_partial	Extended_partial
k141_744125_extended_partial	4	megahit_partial	Extended_partial
k141_590774_extended_partial	5	megahit_partial	Extended_partial
k141_79944_extended_partial	3	megahit_partial	Extended_partial
k141_173541_extended_partial	2	megahit_partial	Extended_partial
k141_621807_extended_partial	4	megahit_partial	Extended_partial
k141_385273_extended_partial	4	megahit_partial	Extended_partial
k141_205563_extended_partial	4	megahit_partial	Extended_partial
k141_416756_extended_partial	3	megahit_partial	Extended_partial
k141_106883_extended_partial	2	megahit_partial	Extended_partial
k141_163631_extended_partial	3	megahit_partial	Extended_partial
k141_105692_extended_partial	2	megahit_partial	Extended_partial
k141_350316_extended_partial	2	megahit_partial	Extended_partial
k141_29521_extended_partial	3	megahit_partial	Extended_partial
k141_508262_extended_partial	3	megahit_partial	Extended_partial
k141_280405_extended_partial	2	megahit_partial	Extended_partial
k141_10121_extended_partial	4	megahit_partial	Extended_partial
k141_615231_extended_partial	6	megahit_partial	Extended_partial
k141_420778_extended_partial	11	megahit_partial	Extended_partial
k141_574609_extended_partial	4	megahit_partial	Extended_partial
k141_418964_extended_partial	3	megahit_partial	Extended_partial
k141_391143_extended_partial	4	megahit_partial	Extended_partial
k141_294741_extended_partial	4	megahit_partial	Extended_partial
k141_218755_extended_partial	5	megahit_partial	Extended_partial
k141_55670_extended_partial	5	megahit_partial	Extended_partial
k141_184139_extended_partial	2	megahit_partial	Extended_partial
k141_473230_extended_partial	2	megahit_partial	Extended_partial
k141_659865_extended_partial	3	megahit_partial	Extended_partial
k141_53591_extended_partial	2	megahit_partial	Extended_partial
k141_3404_extended_partial	3	megahit_partial	Extended_partial
k141_412886_extended_partial	4	megahit_partial	Extended_partial
k141_53098_extended_partial	2	megahit_partial	Extended_partial
k141_159822_extended_partial	3	megahit_partial	Extended_partial
k141_618303_extended_partial	3	megahit_partial	Extended_partial
k141_412259_extended_partial	2	megahit_partial	Extended_partial
k141_733333_extended_partial	2	megahit_partial	Extended_partial
k141_287645_extended_partial	2	megahit_partial	Extended_partial
k141_444260_extended_partial	3	megahit_partial	Extended_partial
k141_129376_extended_partial	4	megahit_partial	Extended_partial
k141_411647_extended_partial	11	megahit_partial	Extended_partial
k141_275532_extended_partial	2	megahit_partial	Extended_partial
k141_742058_extended_partial	4	megahit_partial	Extended_partial
k141_492908_extended_partial	3	megahit_partial	Extended_partial
k141_40362_extended_partial	2	megahit_partial	Extended_partial
k141_613462_extended_partial	5	megahit_partial	Extended_partial
k141_248671_extended_partial	2	megahit_partial	Extended_partial
k141_626308_extended_partial	3	megahit_partial	Extended_partial
k141_781401_extended_partial	9	megahit_partial	Extended_partial
k141_205947_extended_partial	2	megahit_partial	Extended_partial
k141_224201_extended_partial	7	megahit_partial	Extended_partial
k141_517826_extended_partial	3	megahit_partial	Extended_partial
k141_484947_extended_partial	9	megahit_partial	Extended_partial
k141_63145_extended_partial	5	megahit_partial	Extended_partial
k141_534741_extended_partial	3	megahit_partial	Extended_partial
k141_214769_extended_partial	2	megahit_partial	Extended_partial
k141_469079_extended_partial	2	megahit_partial	Extended_partial
k141_569095_extended_partial	2	megahit_partial	Extended_partial
k141_323105_extended_partial	2	megahit_partial	Extended_partial
k141_362452_extended_partial	8	megahit_partial	Extended_partial
k141_8326_extended_partial	2	megahit_partial	Extended_partial
k141_771552_extended_partial	3	megahit_partial	Extended_partial
k141_378578_extended_partial	5	megahit_partial	Extended_partial
k141_326201_extended_partial	2	megahit_partial	Extended_partial
k141_65478_extended_partial	4	megahit_partial	Extended_partial
k141_368763_extended_partial	4	megahit_partial	Extended_partial
k141_583281_extended_partial	3	megahit_partial	Extended_partial
k141_157098_extended_partial	14	megahit_partial	Extended_partial
k141_258804_extended_partial	3	megahit_partial	Extended_partial
k141_330164_extended_partial	2	megahit_partial	Extended_partial
k141_410909_extended_partial	4	megahit_partial	Extended_partial
k141_63512_extended_partial	3	megahit_partial	Extended_partial
k141_293827_extended_partial	4	megahit_partial	Extended_partial
k141_104252_extended_partial	4	megahit_partial	Extended_partial
k141_376705_extended_partial	2	megahit_partial	Extended_partial
k141_686266_extended_partial	2	megahit_partial	Extended_partial
k141_58215_extended_partial	2	megahit_partial	Extended_partial
k141_364241_extended_partial	2	megahit_partial	Extended_partial
k141_51355_extended_partial	2	megahit_partial	Extended_partial
k141_772305_extended_partial	2	megahit_partial	Extended_partial
k141_723767_extended_partial	5	megahit_partial	Extended_partial
k141_724100_extended_partial	13	megahit_partial	Extended_partial
k141_224443_extended_partial	4	megahit_partial	Extended_partial
k141_720295_extended_partial	5	megahit_partial	Extended_partial
k141_124782_extended_partial	2	megahit_partial	Extended_partial
k141_643695_extended_partial	5	megahit_partial	Extended_partial
k141_515644_extended_partial	6	megahit_partial	Extended_partial
k141_508509_extended_partial	2	megahit_partial	Extended_partial
k141_378735_extended_partial	2	megahit_partial	Extended_partial
k141_186603_extended_partial	7	megahit_partial	Extended_partial
k141_60468_extended_partial	2	megahit_partial	Extended_partial
k141_224059_extended_partial	3	megahit_partial	Extended_partial
k141_504017_extended_partial	2	megahit_partial	Extended_partial
k141_470368_extended_partial	6	megahit_partial	Extended_partial
k141_657110_extended_partial	3	megahit_partial	Extended_partial
k141_639766_extended_partial	3	megahit_partial	Extended_partial
k141_685108_extended_partial	3	megahit_partial	Extended_partial
k141_683607_extended_partial	2	megahit_partial	Extended_partial
k141_519149_extended_partial	3	megahit_partial	Extended_partial
k141_29132_extended_partial	3	megahit_partial	Extended_partial
k141_530733_extended_partial	3	megahit_partial	Extended_partial
k141_413093_extended_partial	3	megahit_partial	Extended_partial
k141_580211_extended_partial	2	megahit_partial	Extended_partial
k141_464847_extended_partial	2	megahit_partial	Extended_partial
k141_517811_extended_partial	2	megahit_partial	Extended_partial
k141_440354_extended_partial	2	megahit_partial	Extended_partial
k141_8557_extended_partial	6	megahit_partial	Extended_partial
k141_725478_extended_partial	3	megahit_partial	Extended_partial
k141_81393_extended_partial	6	megahit_partial	Extended_partial
k141_786464_extended_partial	2	megahit_partial	Extended_partial
k141_679117_extended_partial	2	megahit_partial	Extended_partial
k141_93800_extended_partial	4	megahit_partial	Extended_partial
k141_276717_extended_partial	2	megahit_partial	Extended_partial
k141_582310_extended_partial	2	megahit_partial	Extended_partial
k141_722520_extended_partial	2	megahit_partial	Extended_partial
k141_598511_extended_partial	2	megahit_partial	Extended_partial
k141_8906_extended_partial	2	megahit_partial	Extended_partial
k141_591412_extended_partial	2	megahit_partial	Extended_partial
k141_657162_extended_partial	2	megahit_partial	Extended_partial
k141_528994_extended_partial	3	megahit_partial	Extended_partial
k141_260221_extended_partial	3	megahit_partial	Extended_partial
k141_679367_extended_partial	5	megahit_partial	Extended_partial
k141_464700_extended_partial	3	megahit_partial	Extended_partial
k141_734735_extended_partial	2	megahit_partial	Extended_partial
k141_594890_extended_partial	2	megahit_partial	Extended_partial
k141_423921_extended_partial	5	megahit_partial	Extended_partial
k141_209755_extended_partial	4	megahit_partial	Extended_partial
k141_464162_extended_partial	2	megahit_partial	Extended_partial
k141_83124_extended_partial	2	megahit_partial	Extended_partial
k141_681489_extended_partial	8	megahit_partial	Extended_partial
k141_345017_extended_partial	5	megahit_partial	Extended_partial
k141_175410_extended_partial	2	megahit_partial	Extended_partial
k141_376040_extended_partial	2	megahit_partial	Extended_partial
k141_1943_extended_partial	3	megahit_partial	Extended_partial
k141_702006_extended_partial	2	megahit_partial	Extended_partial
k141_776086_extended_partial	7	megahit_partial	Extended_partial
k141_21775_extended_partial	10	megahit_partial	Extended_partial
k141_564526_extended_partial	14	megahit_partial	Extended_partial
k141_13754_extended_partial	3	megahit_partial	Extended_partial
k141_446207_extended_partial	2	megahit_partial	Extended_partial
k141_784935_extended_partial	2	megahit_partial	Extended_partial
k141_379318_extended_partial	4	megahit_partial	Extended_partial
k141_311058_extended_partial	7	megahit_partial	Extended_partial
k141_518311_extended_partial	3	megahit_partial	Extended_partial
k141_524954_extended_partial	11	megahit_partial	Extended_partial
k141_114730_extended_partial	2	megahit_partial	Extended_partial
k141_257795_extended_partial	14	megahit_partial	Extended_partial
k141_435257_extended_partial	2	megahit_partial	Extended_partial
k141_255582_extended_partial	4	megahit_partial	Extended_partial
k141_164384_extended_partial	12	megahit_partial	Extended_partial
k141_688178_extended_partial	2	megahit_partial	Extended_partial
k141_210723_extended_partial	5	megahit_partial	Extended_partial
k141_206070_extended_partial	3	megahit_partial	Extended_partial
k141_332688_extended_partial	2	megahit_partial	Extended_partial
k141_60308_extended_partial	2	megahit_partial	Extended_partial
k141_206693_extended_partial	2	megahit_partial	Extended_partial
k141_241181_extended_partial	4	megahit_partial	Extended_partial
k141_334689_extended_partial	2	megahit_partial	Extended_partial
k141_325028_extended_partial	4	megahit_partial	Extended_partial
k141_519671_extended_partial	2	megahit_partial	Extended_partial
k141_285038_extended_partial	3	megahit_partial	Extended_partial
k141_784486_extended_partial	2	megahit_partial	Extended_partial
k141_808462_extended_partial	3	megahit_partial	Extended_partial
k141_807669_extended_partial	3	megahit_partial	Extended_partial
k141_170348_extended_partial	2	megahit_partial	Extended_partial
k141_667638_extended_partial	2	megahit_partial	Extended_partial
k141_781141_extended_partial	3	megahit_partial	Extended_partial
k141_732876_extended_partial	5	megahit_partial	Extended_partial
k141_621151_extended_partial	3	megahit_partial	Extended_partial
k141_210357_extended_partial	2	megahit_partial	Extended_partial
k141_124421_extended_partial	6	megahit_partial	Extended_partial
k141_186756_extended_partial	2	megahit_partial	Extended_partial
k141_325856_extended_partial	2	megahit_partial	Extended_partial
k141_337281_extended_partial	2	megahit_partial	Extended_partial
k141_423408_extended_partial	6	megahit_partial	Extended_partial
k141_610085_extended_partial	5	megahit_partial	Extended_partial
k141_731781_extended_partial	2	megahit_partial	Extended_partial
k141_302668_extended_partial	6	megahit_partial	Extended_partial
k141_318638_extended_partial	3	megahit_partial	Extended_partial
k141_156073_extended_partial	10	megahit_partial	Extended_partial
k141_697160_extended_partial	2	megahit_partial	Extended_partial
k141_390971_extended_partial	4	megahit_partial	Extended_partial
k141_155896_extended_partial	7	megahit_partial	Extended_partial
k141_261934_extended_partial	3	megahit_partial	Extended_partial
k141_123023_extended_partial	4	megahit_partial	Extended_partial
k141_465734_extended_partial	4	megahit_partial	Extended_partial
k141_547051_extended_partial	2	megahit_partial	Extended_partial
k141_613866_extended_partial	5	megahit_partial	Extended_partial
k141_334618_extended_partial	2	megahit_partial	Extended_partial
k141_775146_extended_partial	2	megahit_partial	Extended_partial
k141_465382_extended_partial	5	megahit_partial	Extended_partial
k141_320418_extended_partial	2	megahit_partial	Extended_partial
k141_554749_extended_partial	2	megahit_partial	Extended_partial
k141_469916_extended_partial	2	megahit_partial	Extended_partial
k141_360511_extended_partial	2	megahit_partial	Extended_partial
k141_446396_extended_partial	2	megahit_partial	Extended_partial
k141_186181_extended_partial	3	megahit_partial	Extended_partial
k141_425817_extended_partial	4	megahit_partial	Extended_partial
k141_264323_extended_partial	2	megahit_partial	Extended_partial
k141_774682_extended_partial	5	megahit_partial	Extended_partial
k141_777896_extended_partial	2	megahit_partial	Extended_partial
k141_211975_extended_partial	3	megahit_partial	Extended_partial
k141_317399_extended_partial	2	megahit_partial	Extended_partial
k141_768495_extended_partial	3	megahit_partial	Extended_partial
k141_322064_extended_partial	5	megahit_partial	Extended_partial
k141_670335_extended_partial	2	megahit_partial	Extended_partial
k141_310276_extended_partial	2	megahit_partial	Extended_partial
k141_810521_extended_partial	2	megahit_partial	Extended_partial
k141_412987_extended_partial	3	megahit_partial	Extended_partial
k141_641055_extended_partial	9	megahit_partial	Extended_partial
k141_654437_extended_partial	7	megahit_partial	Extended_partial
k141_313767_extended_partial	5	megahit_partial	Extended_partial
k141_716120_extended_partial	5	megahit_partial	Extended_partial
k141_742886_extended_partial	2	megahit_partial	Extended_partial
k141_2838_extended_partial	2	megahit_partial	Extended_partial
k141_705214_extended_partial	7	megahit_partial	Extended_partial
k141_777080_extended_partial	6	megahit_partial	Extended_partial
k141_368629_extended_partial	2	megahit_partial	Extended_partial
k141_296885_extended_partial	2	megahit_partial	Extended_partial
k141_56090_extended_partial	5	megahit_partial	Extended_partial
k141_158875_extended_partial	3	megahit_partial	Extended_partial
k141_489684_extended_partial	3	megahit_partial	Extended_partial
k141_577974_extended_partial	6	megahit_partial	Extended_partial
k141_580220_extended_partial	3	megahit_partial	Extended_partial
k141_573819_extended_partial	4	megahit_partial	Extended_partial
k141_677523_extended_partial	5	megahit_partial	Extended_partial
k141_807558_extended_partial	3	megahit_partial	Extended_partial
k141_111881_extended_partial	2	megahit_partial	Extended_partial
k141_701097_extended_partial	3	megahit_partial	Extended_partial
k141_569246_extended_partial	2	megahit_partial	Extended_partial
k141_103062_extended_partial	10	megahit_partial	Extended_partial
k141_233867_extended_partial	2	megahit_partial	Extended_partial
k141_54180_extended_partial	9	megahit_partial	Extended_partial
k141_456723_extended_partial	7	megahit_partial	Extended_partial
k141_396818_extended_partial	2	megahit_partial	Extended_partial
k141_541679_extended_partial	6	megahit_partial	Extended_partial
k141_672491_extended_partial	2	megahit_partial	Extended_partial
k141_267075_extended_partial	4	megahit_partial	Extended_partial
k141_530983_extended_partial	3	megahit_partial	Extended_partial
k141_699710_extended_partial	5	megahit_partial	Extended_partial
k141_366898_extended_partial	4	megahit_partial	Extended_partial
k141_313105_extended_partial	6	megahit_partial	Extended_partial
k141_664529_extended_partial	2	megahit_partial	Extended_partial
k141_257710_extended_partial	13	megahit_partial	Extended_partial
k141_595458_extended_partial	2	megahit_partial	Extended_partial
k141_697264_extended_partial	2	megahit_partial	Extended_partial
k141_374171_extended_partial	2	megahit_partial	Extended_partial
k141_446408_extended_partial	2	megahit_partial	Extended_partial
k141_300_extended_partial	4	megahit_partial	Extended_partial
k141_668427_extended_partial	3	megahit_partial	Extended_partial
k141_591012_extended_partial	3	megahit_partial	Extended_partial
k141_61214_extended_partial	4	megahit_partial	Extended_partial
k141_488638_extended_partial	5	megahit_partial	Extended_partial
k141_528662_extended_partial	5	megahit_partial	Extended_partial
k141_621195_extended_partial	3	megahit_partial	Extended_partial
k141_369440_extended_partial	2	megahit_partial	Extended_partial
k141_726053_extended_partial	4	megahit_partial	Extended_partial
k141_358855_extended_partial	3	megahit_partial	Extended_partial
k141_292968_extended_partial	4	megahit_partial	Extended_partial
k141_771867_extended_partial	2	megahit_partial	Extended_partial
k141_124922_extended_partial	2	megahit_partial	Extended_partial
k141_258104_extended_partial	2	megahit_partial	Extended_partial
k141_358835_extended_partial	4	megahit_partial	Extended_partial
k141_116537_extended_partial	3	megahit_partial	Extended_partial
k141_307285_extended_partial	4	megahit_partial	Extended_partial
k141_409591_extended_partial	15	megahit_partial	Extended_partial
k141_616932_extended_partial	3	megahit_partial	Extended_partial
k141_607508_extended_partial	4	megahit_partial	Extended_partial
k141_430353_extended_partial	2	megahit_partial	Extended_partial
k141_56833_extended_partial	2	megahit_partial	Extended_partial
k141_485925_extended_partial	7	megahit_partial	Extended_partial
k141_370074_extended_partial	5	megahit_partial	Extended_partial
k141_463646_extended_partial	2	megahit_partial	Extended_partial
k141_265674_extended_partial	6	megahit_partial	Extended_partial
k141_536921_extended_partial	3	megahit_partial	Extended_partial
k141_1233_extended_partial	3	megahit_partial	Extended_partial
k141_680269_extended_partial	2	megahit_partial	Extended_partial
k141_762262_extended_partial	2	megahit_partial	Extended_partial
k141_118140_extended_partial	4	megahit_partial	Extended_partial
k141_8238_extended_partial	10	megahit_partial	Extended_partial
k141_33797_extended_partial	2	megahit_partial	Extended_partial
k141_337822_extended_partial	13	megahit_partial	Extended_partial
k141_362339_extended_partial	8	megahit_partial	Extended_partial
k141_74803_extended_partial	3	megahit_partial	Extended_partial
k141_575157_extended_partial	2	megahit_partial	Extended_partial
k141_416797_extended_partial	7	megahit_partial	Extended_partial
k141_679269_extended_partial	6	megahit_partial	Extended_partial
k141_255787_extended_partial	2	megahit_partial	Extended_partial
k141_710140_extended_partial	3	megahit_partial	Extended_partial
k141_26219_extended_partial	2	megahit_partial	Extended_partial
k141_736142_extended_partial	3	megahit_partial	Extended_partial
k141_719995_extended_partial	2	megahit_partial	Extended_partial
k141_413152_extended_partial	4	megahit_partial	Extended_partial
k141_386944_extended_partial	2	megahit_partial	Extended_partial
k141_771784_extended_partial	4	megahit_partial	Extended_partial
k141_411716_extended_partial	2	megahit_partial	Extended_partial
k141_593667_extended_partial	2	megahit_partial	Extended_partial
k141_687493_extended_partial	5	megahit_partial	Extended_partial
k141_519313_extended_partial	2	megahit_partial	Extended_partial
k141_576992_extended_partial	4	megahit_partial	Extended_partial
k141_110465_extended_partial	3	megahit_partial	Extended_partial
k141_512914_extended_partial	4	megahit_partial	Extended_partial
k141_284232_extended_partial	2	megahit_partial	Extended_partial
k141_244939_extended_partial	2	megahit_partial	Extended_partial
k141_693471_extended_partial	3	megahit_partial	Extended_partial
k141_491748_extended_partial	4	megahit_partial	Extended_partial
k141_216905_extended_partial	2	megahit_partial	Extended_partial
k141_325994_extended_partial	3	megahit_partial	Extended_partial
k141_360065_extended_partial	2	megahit_partial	Extended_partial
k141_576725_extended_partial	2	megahit_partial	Extended_partial
k141_127690_extended_partial	3	megahit_partial	Extended_partial
k141_654639_extended_partial	4	megahit_partial	Extended_partial
k141_410456_extended_partial	5	megahit_partial	Extended_partial
k141_515015_extended_partial	2	megahit_partial	Extended_partial
k141_50260_extended_partial	2	megahit_partial	Extended_partial
k141_67216_extended_partial	4	megahit_partial	Extended_partial
k141_613583_extended_partial	2	megahit_partial	Extended_partial
k141_131260_extended_partial	2	megahit_partial	Extended_partial
k141_629895_extended_partial	3	megahit_partial	Extended_partial
k141_157850_extended_partial	5	megahit_partial	Extended_partial
k141_160129_extended_partial	7	megahit_partial	Extended_partial
k141_31735_extended_partial	5	megahit_partial	Extended_partial
k141_359283_extended_partial	2	megahit_partial	Extended_partial
k141_665451_extended_partial	2	megahit_partial	Extended_partial
k141_428034_extended_partial	7	megahit_partial	Extended_partial
k141_198418_extended_partial	4	megahit_partial	Extended_partial
k141_6425_extended_partial	2	megahit_partial	Extended_partial
k141_433275_extended_partial	3	megahit_partial	Extended_partial
k141_377906_extended_partial	9	megahit_partial	Extended_partial
k141_668107_extended_partial	4	megahit_partial	Extended_partial
k141_526417_extended_partial	2	megahit_partial	Extended_partial
k141_96767_extended_partial	2	megahit_partial	Extended_partial
k141_127170_extended_partial	2	megahit_partial	Extended_partial
k141_668239_extended_partial	7	megahit_partial	Extended_partial
k141_92280_extended_partial	2	megahit_partial	Extended_partial
k141_20329_extended_partial	2	megahit_partial	Extended_partial
k141_533678_extended_partial	8	megahit_partial	Extended_partial
k141_671299_extended_partial	2	megahit_partial	Extended_partial
k141_726666_extended_partial	2	megahit_partial	Extended_partial
k141_170811_extended_partial	2	megahit_partial	Extended_partial
k141_342395_extended_partial	4	megahit_partial	Extended_partial
k141_257056_extended_partial	2	megahit_partial	Extended_partial
k141_409193_extended_partial	5	megahit_partial	Extended_partial
k141_366068_extended_partial	4	megahit_partial	Extended_partial
k141_160565_extended_partial	3	megahit_partial	Extended_partial
k141_665624_extended_partial	3	megahit_partial	Extended_partial
k141_565381_extended_partial	2	megahit_partial	Extended_partial
k141_686997_extended_partial	4	megahit_partial	Extended_partial
k141_415863_extended_partial	4	megahit_partial	Extended_partial
k141_378361_extended_partial	2	megahit_partial	Extended_partial
k141_55884_extended_partial	9	megahit_partial	Extended_partial
k141_62692_extended_partial	4	megahit_partial	Extended_partial
k141_585157_extended_partial	2	megahit_partial	Extended_partial
k141_336534_extended_partial	2	megahit_partial	Extended_partial
k141_142002_extended_partial	10	megahit_partial	Extended_partial
k141_733900_extended_partial	3	megahit_partial	Extended_partial
k141_410478_extended_partial	4	megahit_partial	Extended_partial
k141_357904_extended_partial	2	megahit_partial	Extended_partial
k141_717095_extended_partial	5	megahit_partial	Extended_partial
k141_220392_extended_partial	2	megahit_partial	Extended_partial
k141_4906_extended_partial	3	megahit_partial	Extended_partial
k141_129196_extended_partial	2	megahit_partial	Extended_partial
k141_512997_extended_partial	7	megahit_partial	Extended_partial
k141_36153_extended_partial	3	megahit_partial	Extended_partial
k141_136424_extended_partial	2	megahit_partial	Extended_partial
k141_780462_extended_partial	2	megahit_partial	Extended_partial
k141_361434_extended_partial	6	megahit_partial	Extended_partial
k141_591652_extended_partial	2	megahit_partial	Extended_partial
k141_113450_extended_partial	2	megahit_partial	Extended_partial
k141_390807_extended_partial	5	megahit_partial	Extended_partial
k141_162946_extended_partial	3	megahit_partial	Extended_partial
k141_365278_extended_partial	3	megahit_partial	Extended_partial
k141_279073_extended_partial	2	megahit_partial	Extended_partial
k141_410535_extended_partial	2	megahit_partial	Extended_partial
k141_104373_extended_partial	3	megahit_partial	Extended_partial
k141_568350_extended_partial	3	megahit_partial	Extended_partial
k141_734258_extended_partial	3	megahit_partial	Extended_partial
k141_728097_extended_partial	2	megahit_partial	Extended_partial
k141_473_extended_partial	7	megahit_partial	Extended_partial
k141_98854_extended_partial	2	megahit_partial	Extended_partial
k141_375989_extended_partial	2	megahit_partial	Extended_partial
k141_698813_extended_partial	2	megahit_partial	Extended_partial
k141_624250_extended_partial	2	megahit_partial	Extended_partial
k141_25452_extended_partial	5	megahit_partial	Extended_partial
k141_219402_extended_partial	5	megahit_partial	Extended_partial
k141_492325_extended_partial	3	megahit_partial	Extended_partial
k141_59054_extended_partial	4	megahit_partial	Extended_partial
k141_274522_extended_partial	7	megahit_partial	Extended_partial
k141_133657_extended_partial	2	megahit_partial	Extended_partial
k141_258314_extended_partial	8	megahit_partial	Extended_partial
k141_11015_extended_partial	2	megahit_partial	Extended_partial
k141_678843_extended_partial	2	megahit_partial	Extended_partial
k141_155276_extended_partial	3	megahit_partial	Extended_partial
k141_17182_extended_partial	5	megahit_partial	Extended_partial
k141_382132_extended_partial	5	megahit_partial	Extended_partial
k141_705368_extended_partial	6	megahit_partial	Extended_partial
k141_400986_extended_partial	5	megahit_partial	Extended_partial
k141_738740_extended_partial	3	megahit_partial	Extended_partial
k141_222076_extended_partial	2	megahit_partial	Extended_partial
k141_220506_extended_partial	4	megahit_partial	Extended_partial
k141_648751_extended_partial	2	megahit_partial	Extended_partial
k141_230675_extended_partial	7	megahit_partial	Extended_partial
k141_166082_extended_partial	4	megahit_partial	Extended_partial
k141_613988_extended_partial	2	megahit_partial	Extended_partial
k141_800211_extended_partial	2	megahit_partial	Extended_partial
k141_515088_extended_partial	2	megahit_partial	Extended_partial
k141_480434_extended_partial	2	megahit_partial	Extended_partial
k141_1334_extended_partial	2	megahit_partial	Extended_partial
k141_459744_extended_partial	2	megahit_partial	Extended_partial
k141_358641_extended_partial	6	megahit_partial	Extended_partial
k141_30433_extended_partial	4	megahit_partial	Extended_partial
k141_55265_extended_partial	2	megahit_partial	Extended_partial
k141_133449_extended_partial	2	megahit_partial	Extended_partial
k141_3380_extended_partial	2	megahit_partial	Extended_partial
k141_204671_extended_partial	5	megahit_partial	Extended_partial
k141_593709_extended_partial	3	megahit_partial	Extended_partial
k141_451314_extended_partial	3	megahit_partial	Extended_partial
k141_309074_extended_partial	3	megahit_partial	Extended_partial
k141_431825_extended_partial	4	megahit_partial	Extended_partial
k141_346308_extended_partial	2	megahit_partial	Extended_partial
k141_278536_extended_partial	2	megahit_partial	Extended_partial
k141_57836_extended_partial	2	megahit_partial	Extended_partial
k141_631882_extended_partial	8	megahit_partial	Extended_partial
k141_633558_extended_partial	3	megahit_partial	Extended_partial
k141_164199_extended_partial	3	megahit_partial	Extended_partial
k141_177721_extended_partial	2	megahit_partial	Extended_partial
k141_615440_extended_partial	3	megahit_partial	Extended_partial
k141_103630_extended_partial	4	megahit_partial	Extended_partial
k141_735197_extended_partial	3	megahit_partial	Extended_partial
k141_672550_extended_partial	7	megahit_partial	Extended_partial
k141_80417_extended_partial	2	megahit_partial	Extended_partial
k141_576747_extended_partial	4	megahit_partial	Extended_partial
k141_511753_extended_partial	3	megahit_partial	Extended_partial
k141_723155_extended_partial	2	megahit_partial	Extended_partial
k141_650101_extended_partial	2	megahit_partial	Extended_partial
k141_390184_extended_partial	2	megahit_partial	Extended_partial
k141_177791_extended_partial	2	megahit_partial	Extended_partial
k141_21875_extended_partial	2	megahit_partial	Extended_partial
k141_410418_extended_partial	4	megahit_partial	Extended_partial
k141_27201_extended_partial	5	megahit_partial	Extended_partial
k141_272226_extended_partial	5	megahit_partial	Extended_partial
k141_465724_extended_partial	3	megahit_partial	Extended_partial
k141_722252_extended_partial	6	megahit_partial	Extended_partial
k141_121483_extended_partial	5	megahit_partial	Extended_partial
k141_758486_extended_partial	2	megahit_partial	Extended_partial
k141_346266_extended_partial	2	megahit_partial	Extended_partial
k141_564807_extended_partial	2	megahit_partial	Extended_partial
k141_2757_extended_partial	5	megahit_partial	Extended_partial
k141_52402_extended_partial	3	megahit_partial	Extended_partial
k141_147276_extended_partial	4	megahit_partial	Extended_partial
k141_350032_extended_partial	2	megahit_partial	Extended_partial
k141_215926_extended_partial	7	megahit_partial	Extended_partial
k141_338778_extended_partial	3	megahit_partial	Extended_partial
k141_338694_extended_partial	2	megahit_partial	Extended_partial
k141_632724_extended_partial	2	megahit_partial	Extended_partial
k141_327884_extended_partial	2	megahit_partial	Extended_partial
k141_316665_extended_partial	2	megahit_partial	Extended_partial
k141_488837_extended_partial	2	megahit_partial	Extended_partial
k141_669540_extended_partial	2	megahit_partial	Extended_partial
k141_3907_extended_partial	10	megahit_partial	Extended_partial
k141_224856_extended_partial	5	megahit_partial	Extended_partial
k141_476336_extended_partial	3	megahit_partial	Extended_partial
k141_265495_extended_partial	2	megahit_partial	Extended_partial
k141_113359_extended_partial	8	megahit_partial	Extended_partial
k141_524170_extended_partial	2	megahit_partial	Extended_partial
k141_721249_extended_partial	4	megahit_partial	Extended_partial
k141_109626_extended_partial	5	megahit_partial	Extended_partial
k141_326909_extended_partial	9	megahit_partial	Extended_partial
k141_411644_extended_partial	3	megahit_partial	Extended_partial
k141_109233_extended_partial	2	megahit_partial	Extended_partial
k141_524113_extended_partial	4	megahit_partial	Extended_partial
NODE_1989_length_12086_cov_3.584748_extended_circular	17	metaspades_circular	Extended_circular
NODE_2176_length_11544_cov_5.413243_extended_circular	10	metaspades_circular	Extended_circular
NODE_1031_length_17583_cov_11.815307_extended_circular	4	metaspades_circular	Extended_circular
NODE_644_length_22665_cov_2.948088_extended_circular	2	metaspades_circular	Extended_circular
NODE_1136_length_16770_cov_8.524785_extended_circular	10	metaspades_circular	Extended_circular
NODE_14_length_95949_cov_14.448592_extended_circular	2	metaspades_circular	Extended_circular
NODE_563_length_24152_cov_3.617107_extended_circular	5	metaspades_circular	Extended_circular
NODE_1681_length_13369_cov_2.612672_extended_circular	9	metaspades_circular	Extended_circular
NODE_69_length_53569_cov_10.132293_extended_circular	2	metaspades_circular	Extended_circular
NODE_545_length_24488_cov_5.619145_extended_circular	8	metaspades_circular	Extended_circular
NODE_1224_length_16001_cov_9.610747_extended_circular	7	metaspades_circular	Extended_circular
NODE_1173_length_16488_cov_12.311472_extended_circular	6	metaspades_circular	Extended_circular
NODE_2221_length_11408_cov_8.130130_extended_circular	6	metaspades_circular	Extended_circular
NODE_345_length_31255_cov_2.607684_extended_circular	3	metaspades_circular	Extended_circular
NODE_534_length_24654_cov_2.277612_extended_circular	6	metaspades_circular	Extended_circular
NODE_296_length_34177_cov_8.463994_extended_circular	4	metaspades_circular	Extended_circular
NODE_308_length_33577_cov_4.095785_extended_circular	4	metaspades_circular	Extended_circular
NODE_2705_length_10087_cov_10.300201_extended_circular	7	metaspades_circular	Extended_circular
NODE_1756_length_13042_cov_8.491676_extended_circular	8	metaspades_circular	Extended_circular
NODE_1309_length_15321_cov_15.501843_extended_circular	5	metaspades_circular	Extended_circular
NODE_683_length_21972_cov_11.540764_extended_circular	9	metaspades_circular	Extended_circular
NODE_161_length_41345_cov_15.535082_extended_circular	4	metaspades_circular	Extended_circular
NODE_1344_length_15133_cov_3.638944_extended_circular	3	metaspades_circular	Extended_circular
NODE_150_length_41831_cov_2.588529_extended_circular	2	metaspades_circular	Extended_circular
NODE_318_length_33112_cov_10.645960_extended_circular	2	metaspades_circular	Extended_circular
NODE_457_length_26779_cov_20.584459_extended_circular	4	metaspades_circular	Extended_circular
NODE_1700_length_13254_cov_4.746629_extended_circular	11	metaspades_circular	Extended_circular
NODE_240_length_36801_cov_27.188962_extended_circular	2	metaspades_circular	Extended_circular
NODE_642_length_22673_cov_17.006653_extended_circular	4	metaspades_circular	Extended_circular
NODE_740_length_21109_cov_15.607759_extended_circular	5	metaspades_circular	Extended_circular
NODE_36_length_62696_cov_22.603286_extended_circular	2	metaspades_circular	Extended_circular
NODE_304_length_33918_cov_4.467669_extended_circular	2	metaspades_circular	Extended_circular
NODE_138_length_42868_cov_25.644019_extended_circular	2	metaspades_circular	Extended_circular
NODE_710_length_21539_cov_18.045162_extended_circular	7	metaspades_circular	Extended_circular
NODE_838_length_19786_cov_4.302203_extended_circular	6	metaspades_circular	Extended_circular
NODE_909_length_18892_cov_15.049400_extended_circular	5	metaspades_circular	Extended_circular
NODE_1154_length_16662_cov_13.420986_extended_circular	2	metaspades_circular	Extended_circular
NODE_1544_length_13999_cov_6.869521_extended_circular	9	metaspades_circular	Extended_circular
NODE_779_length_20475_cov_13.552929_extended_circular	3	metaspades_circular	Extended_circular
NODE_1209_length_16203_cov_3.700858_extended_circular	6	metaspades_circular	Extended_circular
NODE_508_length_25214_cov_6.198629_extended_circular	7	metaspades_circular	Extended_circular
NODE_678_length_22049_cov_7.159657_extended_circular	7	metaspades_circular	Extended_circular
NODE_1533_length_14049_cov_7.011349_extended_circular	11	metaspades_circular	Extended_circular
NODE_315_length_33196_cov_32.522272_extended_circular	2	metaspades_circular	Extended_circular
NODE_2014_length_12009_cov_10.229254_extended_circular	13	metaspades_circular	Extended_circular
NODE_130_length_44002_cov_2.154279_extended_circular	2	metaspades_circular	Extended_circular
NODE_93_length_47926_cov_4.034624_extended_circular	3	metaspades_circular	Extended_circular
NODE_929_length_18637_cov_2.980983_extended_circular	6	metaspades_circular	Extended_circular
NODE_301_length_33978_cov_21.187882_extended_circular	2	metaspades_circular	Extended_circular
NODE_1218_length_16058_cov_8.176072_extended_circular	13	metaspades_circular	Extended_circular
NODE_639_length_22722_cov_3.222217_extended_circular	13	metaspades_circular	Extended_circular
NODE_2600_length_10319_cov_7.344290_extended_circular	19	metaspades_circular	Extended_circular
NODE_367_length_29973_cov_4.574516_extended_circular	7	metaspades_circular	Extended_circular
NODE_647_length_22597_cov_14.955763_extended_circular	6	metaspades_circular	Extended_circular
NODE_46_length_60106_cov_22.868254_extended_circular	3	metaspades_circular	Extended_circular
NODE_471_length_26339_cov_15.109110_extended_circular	5	metaspades_circular	Extended_circular
NODE_1985_length_12099_cov_12.273889_extended_circular	10	metaspades_circular	Extended_circular
NODE_194_length_38798_cov_2.521166_extended_circular	5	metaspades_circular	Extended_circular
NODE_1318_length_15271_cov_8.780375_extended_circular	5	metaspades_circular	Extended_circular
NODE_453_length_26893_cov_9.061459_extended_circular	12	metaspades_circular	Extended_circular
NODE_70_length_53539_cov_4.706489_extended_circular	3	metaspades_circular	Extended_circular
NODE_34_length_63353_cov_5.986556_extended_circular	2	metaspades_circular	Extended_circular
NODE_659_length_22386_cov_22.625185_extended_circular	3	metaspades_circular	Extended_circular
NODE_425_length_27602_cov_6.727898_extended_circular	8	metaspades_circular	Extended_circular
NODE_542_length_24547_cov_5.484767_extended_circular	3	metaspades_circular	Extended_circular
NODE_904_length_18982_cov_28.794431_extended_circular	6	metaspades_circular	Extended_circular
NODE_1063_length_17321_cov_3.542166_extended_circular	7	metaspades_circular	Extended_circular
NODE_146_length_42221_cov_4.474985_extended_circular	4	metaspades_circular	Extended_circular
NODE_221_length_37382_cov_13.606657_extended_circular	2	metaspades_circular	Extended_circular
NODE_89_length_48167_cov_2.175291_extended_partial	6	metaspades_partial	Extended_partial
NODE_730_length_21234_cov_4.107879_extended_partial	2	metaspades_partial	Extended_partial
NODE_2504_length_10575_cov_7.251053_extended_partial	3	metaspades_partial	Extended_partial
NODE_285_length_34463_cov_20.181908_extended_partial	3	metaspades_partial	Extended_partial
NODE_851_length_19572_cov_22.182875_extended_partial	8	metaspades_partial	Extended_partial
NODE_173_length_40591_cov_3.287342_extended_partial	3	metaspades_partial	Extended_partial
NODE_1675_length_13402_cov_1.414162_extended_partial	2	metaspades_partial	Extended_partial
NODE_2192_length_11481_cov_13.600493_extended_partial	4	metaspades_partial	Extended_partial
NODE_962_length_18246_cov_4.867984_extended_partial	4	metaspades_partial	Extended_partial
NODE_1137_length_16764_cov_2.236040_extended_partial	2	metaspades_partial	Extended_partial
NODE_2091_length_11754_cov_6.139417_extended_partial	5	metaspades_partial	Extended_partial
NODE_1141_length_16726_cov_3.886800_extended_partial	11	metaspades_partial	Extended_partial
NODE_263_length_35625_cov_1.590794_extended_partial	2	metaspades_partial	Extended_partial
NODE_1269_length_15661_cov_2.034698_extended_partial	4	metaspades_partial	Extended_partial
NODE_674_length_22154_cov_3.596768_extended_partial	2	metaspades_partial	Extended_partial
NODE_2577_length_10396_cov_2.201578_extended_partial	3	metaspades_partial	Extended_partial
NODE_537_length_24619_cov_2.062020_extended_partial	2	metaspades_partial	Extended_partial
NODE_1005_length_17830_cov_3.312602_extended_partial	4	metaspades_partial	Extended_partial
NODE_1015_length_17729_cov_2.825247_extended_partial	10	metaspades_partial	Extended_partial
NODE_2418_length_10814_cov_2.382989_extended_partial	5	metaspades_partial	Extended_partial
NODE_895_length_19093_cov_4.129811_extended_partial	9	metaspades_partial	Extended_partial
NODE_1733_length_13116_cov_2.039880_extended_partial	4	metaspades_partial	Extended_partial
NODE_450_length_26949_cov_3.012602_extended_partial	4	metaspades_partial	Extended_partial
NODE_2064_length_11833_cov_3.681445_extended_partial	9	metaspades_partial	Extended_partial
NODE_105_length_45986_cov_18.338036_extended_partial	3	metaspades_partial	Extended_partial
NODE_1744_length_13074_cov_2.038233_extended_partial	3	metaspades_partial	Extended_partial
NODE_1029_length_17598_cov_7.060329_extended_partial	8	metaspades_partial	Extended_partial
NODE_599_length_23366_cov_8.268342_extended_partial	5	metaspades_partial	Extended_partial
NODE_1574_length_13884_cov_6.330087_extended_partial	4	metaspades_partial	Extended_partial
NODE_760_length_20717_cov_2.878825_extended_partial	6	metaspades_partial	Extended_partial
NODE_205_length_38329_cov_1.830689_extended_partial	2	metaspades_partial	Extended_partial
NODE_2400_length_10859_cov_2.523388_extended_partial	4	metaspades_partial	Extended_partial
NODE_1580_length_13840_cov_4.570772_extended_partial	8	metaspades_partial	Extended_partial
NODE_1180_length_16425_cov_1.692600_extended_partial	3	metaspades_partial	Extended_partial
NODE_9_length_107484_cov_5.423643_extended_partial	2	metaspades_partial	Extended_partial
NODE_2081_length_11792_cov_2.093099_extended_partial	3	metaspades_partial	Extended_partial
NODE_906_length_18966_cov_16.446839_extended_partial	8	metaspades_partial	Extended_partial
NODE_2214_length_11419_cov_33.812611_extended_partial	6	metaspades_partial	Extended_partial
NODE_463_length_26595_cov_26.776674_extended_partial	3	metaspades_partial	Extended_partial
NODE_1345_length_15130_cov_19.148304_extended_partial	2	metaspades_partial	Extended_partial
NODE_2152_length_11599_cov_4.623518_extended_partial	4	metaspades_partial	Extended_partial
NODE_2453_length_10728_cov_6.532780_extended_partial	4	metaspades_partial	Extended_partial
NODE_374_length_29830_cov_16.343635_extended_partial	4	metaspades_partial	Extended_partial
NODE_2623_length_10279_cov_2.711781_extended_partial	7	metaspades_partial	Extended_partial
NODE_1195_length_16315_cov_2.708550_extended_partial	5	metaspades_partial	Extended_partial
NODE_1513_length_14153_cov_2.143519_extended_partial	2	metaspades_partial	Extended_partial
NODE_310_length_33420_cov_1.846394_extended_partial	2	metaspades_partial	Extended_partial
NODE_309_length_33534_cov_19.243602_extended_partial	13	metaspades_partial	Extended_partial
NODE_880_length_19271_cov_2.089375_extended_partial	2	metaspades_partial	Extended_partial
NODE_1442_length_14559_cov_4.130682_extended_partial	9	metaspades_partial	Extended_partial
NODE_2601_length_10317_cov_3.520903_extended_partial	13	metaspades_partial	Extended_partial
NODE_2146_length_11611_cov_4.094741_extended_partial	9	metaspades_partial	Extended_partial
NODE_1234_length_15907_cov_4.181242_extended_partial	5	metaspades_partial	Extended_partial
NODE_789_length_20357_cov_14.047108_extended_partial	6	metaspades_partial	Extended_partial
NODE_2042_length_11915_cov_42.246267_extended_partial	3	metaspades_partial	Extended_partial
NODE_431_length_27465_cov_11.138818_extended_partial	6	metaspades_partial	Extended_partial
NODE_2072_length_11816_cov_1.314398_extended_partial	3	metaspades_partial	Extended_partial
NODE_249_length_36439_cov_7.328073_extended_partial	2	metaspades_partial	Extended_partial
NODE_2597_length_10325_cov_1.732399_extended_partial	4	metaspades_partial	Extended_partial
NODE_1709_length_13230_cov_15.405709_extended_partial	2	metaspades_partial	Extended_partial
NODE_203_length_38358_cov_1.997149_extended_partial	2	metaspades_partial	Extended_partial
NODE_312_length_33391_cov_2.820136_extended_partial	4	metaspades_partial	Extended_partial
NODE_1131_length_16802_cov_19.247256_extended_partial	4	metaspades_partial	Extended_partial
NODE_389_length_29132_cov_13.327875_extended_partial	5	metaspades_partial	Extended_partial
NODE_2485_length_10659_cov_2.686100_extended_partial	3	metaspades_partial	Extended_partial
NODE_1323_length_15243_cov_9.051402_extended_partial	5	metaspades_partial	Extended_partial
NODE_2733_length_10040_cov_2.351054_extended_partial	2	metaspades_partial	Extended_partial
NODE_2727_length_10053_cov_4.126033_extended_partial	3	metaspades_partial	Extended_partial
NODE_602_length_23316_cov_1.470870_extended_partial	2	metaspades_partial	Extended_partial
NODE_871_length_19336_cov_46.764642_extended_partial	4	metaspades_partial	Extended_partial
NODE_1281_length_15583_cov_6.070652_extended_partial	25	metaspades_partial	Extended_partial
NODE_1303_length_15369_cov_30.158969_extended_partial	7	metaspades_partial	Extended_partial
NODE_2585_length_10371_cov_11.640375_extended_partial	15	metaspades_partial	Extended_partial
NODE_2112_length_11705_cov_2.759112_extended_partial	3	metaspades_partial	Extended_partial
NODE_2323_length_11068_cov_5.935838_extended_partial	20	metaspades_partial	Extended_partial
NODE_1587_length_13831_cov_11.462347_extended_partial	13	metaspades_partial	Extended_partial
NODE_2282_length_11224_cov_2.676940_extended_partial	7	metaspades_partial	Extended_partial
NODE_1207_length_16235_cov_4.608455_extended_partial	2	metaspades_partial	Extended_partial
NODE_1050_length_17413_cov_2.731690_extended_partial	2	metaspades_partial	Extended_partial
NODE_2404_length_10849_cov_4.631412_extended_partial	10	metaspades_partial	Extended_partial
NODE_2160_length_11583_cov_2.190904_extended_partial	2	metaspades_partial	Extended_partial
NODE_828_length_19914_cov_11.406732_extended_partial	20	metaspades_partial	Extended_partial
NODE_628_length_22970_cov_18.835836_extended_partial	3	metaspades_partial	Extended_partial
NODE_520_length_24976_cov_6.108133_extended_partial	2	metaspades_partial	Extended_partial
NODE_454_length_26858_cov_9.396880_extended_partial	6	metaspades_partial	Extended_partial
NODE_1252_length_15779_cov_4.261947_extended_partial	3	metaspades_partial	Extended_partial
NODE_2180_length_11530_cov_3.434798_extended_partial	6	metaspades_partial	Extended_partial
NODE_2487_length_10637_cov_2.740152_extended_partial	3	metaspades_partial	Extended_partial
NODE_737_length_21133_cov_13.132772_extended_partial	11	metaspades_partial	Extended_partial
NODE_1856_length_12628_cov_2.438925_extended_partial	2	metaspades_partial	Extended_partial
NODE_2240_length_11346_cov_14.734914_extended_partial	16	metaspades_partial	Extended_partial
NODE_475_length_26217_cov_3.549214_extended_partial	10	metaspades_partial	Extended_partial
NODE_2092_length_11751_cov_4.746387_extended_partial	9	metaspades_partial	Extended_partial
NODE_51_length_58068_cov_2.625205_extended_partial	2	metaspades_partial	Extended_partial
NODE_1911_length_12379_cov_0.952742_extended_partial	2	metaspades_partial	Extended_partial
NODE_784_length_20425_cov_1.174401_extended_partial	2	metaspades_partial	Extended_partial
NODE_1365_length_15048_cov_5.890557_extended_partial	4	metaspades_partial	Extended_partial
NODE_1066_length_17270_cov_13.247681_extended_partial	10	metaspades_partial	Extended_partial
NODE_377_length_29570_cov_4.823082_extended_partial	6	metaspades_partial	Extended_partial
NODE_652_length_22522_cov_3.217415_extended_partial	9	metaspades_partial	Extended_partial
NODE_1831_length_12728_cov_1.987461_extended_partial	3	metaspades_partial	Extended_partial
NODE_1530_length_14058_cov_1.695786_extended_partial	2	metaspades_partial	Extended_partial
NODE_145_length_42269_cov_2.441009_extended_partial	2	metaspades_partial	Extended_partial
NODE_1693_length_13316_cov_6.549321_extended_partial	14	metaspades_partial	Extended_partial
NODE_2556_length_10437_cov_2.154413_extended_partial	3	metaspades_partial	Extended_partial
NODE_1412_length_14790_cov_10.685740_extended_partial	5	metaspades_partial	Extended_partial
NODE_2231_length_11370_cov_6.833941_extended_partial	6	metaspades_partial	Extended_partial
NODE_1188_length_16384_cov_4.548502_extended_partial	2	metaspades_partial	Extended_partial
NODE_2659_length_10195_cov_9.674017_extended_partial	19	metaspades_partial	Extended_partial
NODE_282_length_34595_cov_1.691337_extended_partial	2	metaspades_partial	Extended_partial
NODE_478_length_26119_cov_1.625462_extended_partial	2	metaspades_partial	Extended_partial
NODE_814_length_20082_cov_2.583914_extended_partial	2	metaspades_partial	Extended_partial
NODE_1499_length_14230_cov_1.489187_extended_partial	2	metaspades_partial	Extended_partial
NODE_836_length_19798_cov_3.209547_extended_partial	2	metaspades_partial	Extended_partial
NODE_2539_length_10480_cov_2.850382_extended_partial	6	metaspades_partial	Extended_partial
NODE_2454_length_10724_cov_2.942531_extended_partial	3	metaspades_partial	Extended_partial
NODE_1060_length_17337_cov_7.957583_extended_partial	12	metaspades_partial	Extended_partial
NODE_977_length_18089_cov_1.489645_extended_partial	2	metaspades_partial	Extended_partial
NODE_583_length_23715_cov_3.700526_extended_partial	5	metaspades_partial	Extended_partial
NODE_1160_length_16618_cov_4.540355_extended_partial	4	metaspades_partial	Extended_partial
NODE_133_length_43419_cov_1.913587_extended_partial	2	metaspades_partial	Extended_partial
NODE_1351_length_15100_cov_3.949376_extended_partial	2	metaspades_partial	Extended_partial
NODE_833_length_19820_cov_3.844209_extended_partial	2	metaspades_partial	Extended_partial
NODE_567_length_24025_cov_3.391665_extended_partial	2	metaspades_partial	Extended_partial
NODE_2207_length_11441_cov_2.916564_extended_partial	2	metaspades_partial	Extended_partial
NODE_651_length_22522_cov_5.655727_extended_partial	10	metaspades_partial	Extended_partial
NODE_2150_length_11605_cov_2.922199_extended_partial	3	metaspades_partial	Extended_partial
NODE_479_length_26057_cov_2.306363_extended_partial	2	metaspades_partial	Extended_partial
NODE_2489_length_10623_cov_10.864901_extended_partial	3	metaspades_partial	Extended_partial
NODE_1362_length_15068_cov_2.076099_extended_partial	2	metaspades_partial	Extended_partial
NODE_665_length_22296_cov_4.098020_extended_partial	4	metaspades_partial	Extended_partial
NODE_1873_length_12569_cov_2.797139_extended_partial	6	metaspades_partial	Extended_partial
NODE_2067_length_11830_cov_1.345125_extended_partial	2	metaspades_partial	Extended_partial
NODE_399_length_28693_cov_9.439824_extended_partial	10	metaspades_partial	Extended_partial
NODE_1010_length_17781_cov_8.021808_extended_partial	8	metaspades_partial	Extended_partial
NODE_883_length_19232_cov_2.857210_extended_partial	2	metaspades_partial	Extended_partial
NODE_2421_length_10808_cov_5.122929_extended_partial	4	metaspades_partial	Extended_partial
NODE_73_length_52687_cov_1.175476_extended_partial	2	metaspades_partial	Extended_partial
NODE_2022_length_11980_cov_2.508479_extended_partial	3	metaspades_partial	Extended_partial
NODE_824_length_19984_cov_17.592688_extended_partial	6	metaspades_partial	Extended_partial
NODE_955_length_18360_cov_4.359897_extended_partial	5	metaspades_partial	Extended_partial
NODE_529_length_24716_cov_7.939363_extended_partial	4	metaspades_partial	Extended_partial
NODE_1534_length_14043_cov_2.234694_extended_partial	2	metaspades_partial	Extended_partial
NODE_1523_length_14096_cov_14.486005_extended_partial	3	metaspades_partial	Extended_partial
NODE_805_length_20168_cov_7.428072_extended_partial	13	metaspades_partial	Extended_partial
NODE_2650_length_10205_cov_12.893233_extended_partial	3	metaspades_partial	Extended_partial
NODE_354_length_30692_cov_3.219794_extended_partial	3	metaspades_partial	Extended_partial
NODE_2257_length_11295_cov_2.413145_extended_partial	2	metaspades_partial	Extended_partial
NODE_2184_length_11516_cov_2.474405_extended_partial	6	metaspades_partial	Extended_partial
NODE_768_length_20590_cov_3.669697_extended_partial	11	metaspades_partial	Extended_partial
NODE_1508_length_14196_cov_4.363565_extended_partial	6	metaspades_partial	Extended_partial
NODE_1226_length_15988_cov_5.482315_extended_partial	13	metaspades_partial	Extended_partial
NODE_2237_length_11357_cov_6.220125_extended_partial	8	metaspades_partial	Extended_partial
NODE_1268_length_15668_cov_3.270060_extended_partial	9	metaspades_partial	Extended_partial
NODE_531_length_24677_cov_8.742770_extended_partial	24	metaspades_partial	Extended_partial
NODE_2382_length_10908_cov_4.179482_extended_partial	6	metaspades_partial	Extended_partial
NODE_2303_length_11132_cov_5.728941_extended_partial	6	metaspades_partial	Extended_partial
NODE_997_length_17915_cov_2.091522_extended_partial	3	metaspades_partial	Extended_partial
NODE_369_length_29922_cov_4.028528_extended_partial	3	metaspades_partial	Extended_partial
NODE_324_length_32507_cov_1.822051_extended_partial	2	metaspades_partial	Extended_partial
NODE_1028_length_17614_cov_5.599531_extended_partial	4	metaspades_partial	Extended_partial
NODE_1056_length_17357_cov_1.875450_extended_partial	2	metaspades_partial	Extended_partial
NODE_1913_length_12369_cov_11.859663_extended_partial	2	metaspades_partial	Extended_partial
NODE_559_length_24231_cov_2.080153_extended_partial	2	metaspades_partial	Extended_partial
NODE_2037_length_11922_cov_2.231030_extended_partial	3	metaspades_partial	Extended_partial
NODE_663_length_22341_cov_1.856397_extended_partial	2	metaspades_partial	Extended_partial
NODE_1658_length_13486_cov_7.774534_extended_partial	13	metaspades_partial	Extended_partial
NODE_2574_length_10401_cov_3.087210_extended_partial	3	metaspades_partial	Extended_partial
NODE_1583_length_13836_cov_16.696841_extended_partial	9	metaspades_partial	Extended_partial
NODE_2665_length_10183_cov_4.854912_extended_partial	2	metaspades_partial	Extended_partial
NODE_448_length_27012_cov_14.540785_extended_partial	6	metaspades_partial	Extended_partial
NODE_1155_length_16635_cov_23.659196_extended_partial	5	metaspades_partial	Extended_partial
NODE_2560_length_10426_cov_4.165453_extended_partial	12	metaspades_partial	Extended_partial
NODE_261_length_35655_cov_31.416291_extended_partial	3	metaspades_partial	Extended_partial
NODE_1728_length_13146_cov_1.847531_extended_partial	2	metaspades_partial	Extended_partial
NODE_580_length_23748_cov_2.042335_extended_partial	2	metaspades_partial	Extended_partial
NODE_1840_length_12694_cov_5.427628_extended_partial	13	metaspades_partial	Extended_partial
NODE_691_length_21859_cov_3.869823_extended_partial	14	metaspades_partial	Extended_partial
NODE_176_length_40189_cov_2.481229_extended_partial	2	metaspades_partial	Extended_partial
NODE_2345_length_11001_cov_13.486390_extended_partial	11	metaspades_partial	Extended_partial
NODE_2338_length_11021_cov_1.468698_extended_partial	2	metaspades_partial	Extended_partial
NODE_902_length_18994_cov_4.213547_extended_partial	5	metaspades_partial	Extended_partial
NODE_2672_length_10162_cov_6.195217_extended_partial	4	metaspades_partial	Extended_partial
NODE_897_length_19047_cov_4.387844_extended_partial	5	metaspades_partial	Extended_partial
NODE_147_length_42130_cov_1.815656_extended_partial	3	metaspades_partial	Extended_partial
NODE_2155_length_11592_cov_7.269429_extended_partial	7	metaspades_partial	Extended_partial
NODE_2738_length_10027_cov_3.349394_extended_partial	2	metaspades_partial	Extended_partial
NODE_1997_length_12074_cov_5.341676_extended_partial	7	metaspades_partial	Extended_partial
NODE_2140_length_11624_cov_3.302688_extended_partial	3	metaspades_partial	Extended_partial
NODE_937_length_18581_cov_2.375799_extended_partial	9	metaspades_partial	Extended_partial
NODE_2226_length_11395_cov_2.616436_extended_partial	2	metaspades_partial	Extended_partial
NODE_2326_length_11060_cov_2.049575_extended_partial	2	metaspades_partial	Extended_partial
NODE_1528_length_14077_cov_3.044875_extended_partial	2	metaspades_partial	Extended_partial
NODE_1101_length_17044_cov_7.422947_extended_partial	7	metaspades_partial	Extended_partial
NODE_2693_length_10111_cov_5.435998_extended_partial	3	metaspades_partial	Extended_partial
NODE_2473_length_10686_cov_34.511791_extended_partial	4	metaspades_partial	Extended_partial
NODE_1912_length_12372_cov_1.999592_extended_partial	2	metaspades_partial	Extended_partial
NODE_6_length_128251_cov_2.120157_extended_partial	3	metaspades_partial	Extended_partial
NODE_66_length_54787_cov_1.394566_extended_partial	2	metaspades_partial	Extended_partial
NODE_2034_length_11944_cov_12.350258_extended_partial	4	metaspades_partial	Extended_partial
NODE_2402_length_10855_cov_3.079139_extended_partial	6	metaspades_partial	Extended_partial
NODE_1200_length_16261_cov_27.015619_extended_partial	5	metaspades_partial	Extended_partial
NODE_562_length_24159_cov_13.508738_extended_partial	6	metaspades_partial	Extended_partial
NODE_2685_length_10120_cov_2.451516_extended_partial	3	metaspades_partial	Extended_partial
NODE_1349_length_15107_cov_3.518425_extended_partial	4	metaspades_partial	Extended_partial
NODE_1098_length_17070_cov_26.787169_extended_partial	7	metaspades_partial	Extended_partial
NODE_911_length_18858_cov_0.980193_extended_partial	2	metaspades_partial	Extended_partial
NODE_1114_length_16927_cov_3.803214_extended_partial	3	metaspades_partial	Extended_partial
NODE_850_length_19576_cov_21.081238_extended_partial	2	metaspades_partial	Extended_partial
NODE_128_length_44087_cov_23.887898_extended_partial	2	metaspades_partial	Extended_partial
NODE_2411_length_10829_cov_20.267800_extended_partial	2	metaspades_partial	Extended_partial
NODE_1488_length_14247_cov_4.922025_extended_partial	18	metaspades_partial	Extended_partial
NODE_1767_length_13003_cov_15.756213_extended_partial	2	metaspades_partial	Extended_partial
NODE_1606_length_13741_cov_10.711106_extended_partial	3	metaspades_partial	Extended_partial
NODE_1668_length_13441_cov_3.432402_extended_partial	6	metaspades_partial	Extended_partial
NODE_1696_length_13275_cov_2.942273_extended_partial	6	metaspades_partial	Extended_partial
NODE_2341_length_11009_cov_7.861790_extended_partial	10	metaspades_partial	Extended_partial
NODE_1048_length_17424_cov_16.840550_extended_partial	2	metaspades_partial	Extended_partial
NODE_1113_length_16934_cov_2.534063_extended_partial	4	metaspades_partial	Extended_partial
NODE_2142_length_11622_cov_2.074467_extended_partial	2	metaspades_partial	Extended_partial
NODE_2313_length_11093_cov_2.193234_extended_partial	2	metaspades_partial	Extended_partial
NODE_250_length_36418_cov_2.784492_extended_partial	2	metaspades_partial	Extended_partial
NODE_281_length_34606_cov_2.562371_extended_partial	2	metaspades_partial	Extended_partial
NODE_1925_length_12300_cov_2.429311_extended_partial	2	metaspades_partial	Extended_partial
NODE_601_length_23348_cov_9.433315_extended_partial	6	metaspades_partial	Extended_partial
NODE_989_length_18006_cov_8.054645_extended_partial	2	metaspades_partial	Extended_partial
NODE_1065_length_17291_cov_2.124039_extended_partial	2	metaspades_partial	Extended_partial
NODE_2103_length_11725_cov_2.875410_extended_partial	3	metaspades_partial	Extended_partial
NODE_1236_length_15904_cov_9.168980_extended_partial	5	metaspades_partial	Extended_partial
NODE_118_length_44923_cov_9.489463_extended_partial	5	metaspades_partial	Extended_partial
NODE_879_length_19273_cov_7.924266_extended_partial	5	metaspades_partial	Extended_partial
NODE_1716_length_13189_cov_3.942046_extended_partial	3	metaspades_partial	Extended_partial
NODE_222_length_37342_cov_35.418003_extended_partial	4	metaspades_partial	Extended_partial
NODE_2742_length_10009_cov_17.963975_extended_partial	2	metaspades_partial	Extended_partial
NODE_1115_length_16924_cov_2.649223_extended_partial	2	metaspades_partial	Extended_partial
NODE_483_length_25993_cov_8.572566_extended_partial	15	metaspades_partial	Extended_partial
NODE_2369_length_10955_cov_1.311415_extended_partial	2	metaspades_partial	Extended_partial
NODE_2297_length_11185_cov_3.772563_extended_partial	3	metaspades_partial	Extended_partial
NODE_2311_length_11110_cov_2.176546_extended_partial	2	metaspades_partial	Extended_partial
NODE_2144_length_11618_cov_2.284222_extended_partial	5	metaspades_partial	Extended_partial
NODE_875_length_19302_cov_2.385711_extended_partial	2	metaspades_partial	Extended_partial
NODE_1421_length_14733_cov_11.755991_extended_partial	2	metaspades_partial	Extended_partial
NODE_1462_length_14409_cov_1.448467_extended_partial	2	metaspades_partial	Extended_partial
NODE_1884_length_12513_cov_8.398434_extended_partial	38	metaspades_partial	Extended_partial
NODE_2198_length_11464_cov_19.985181_extended_partial	3	metaspades_partial	Extended_partial
NODE_807_length_20167_cov_2.179840_extended_partial	3	metaspades_partial	Extended_partial
NODE_376_length_29661_cov_2.498138_extended_partial	4	metaspades_partial	Extended_partial
NODE_747_length_20994_cov_5.197920_extended_partial	10	metaspades_partial	Extended_partial
NODE_1579_length_13860_cov_13.687104_extended_partial	3	metaspades_partial	Extended_partial
NODE_381_length_29415_cov_2.669387_extended_partial	2	metaspades_partial	Extended_partial
NODE_913_length_18784_cov_2.770703_extended_partial	3	metaspades_partial	Extended_partial
NODE_1198_length_16277_cov_3.023096_extended_partial	6	metaspades_partial	Extended_partial
NODE_700_length_21698_cov_2.874739_extended_partial	6	metaspades_partial	Extended_partial
NODE_29_length_66939_cov_2.202598_extended_partial	2	metaspades_partial	Extended_partial
NODE_927_length_18641_cov_4.589284_extended_partial	7	metaspades_partial	Extended_partial
NODE_2018_length_11990_cov_3.638203_extended_partial	5	metaspades_partial	Extended_partial
NODE_200_length_38587_cov_27.947140_extended_partial	10	metaspades_partial	Extended_partial
NODE_1170_length_16519_cov_8.257077_extended_partial	9	metaspades_partial	Extended_partial
NODE_2702_length_10093_cov_2.198977_extended_partial	2	metaspades_partial	Extended_partial
NODE_530_length_24700_cov_3.148700_extended_partial	3	metaspades_partial	Extended_partial
NODE_1705_length_13238_cov_101.094272_extended_partial	6	metaspades_partial	Extended_partial
NODE_868_length_19358_cov_2.933077_extended_partial	4	metaspades_partial	Extended_partial
NODE_893_length_19127_cov_1.592842_extended_partial	3	metaspades_partial	Extended_partial
NODE_1361_length_15069_cov_8.407844_extended_partial	3	metaspades_partial	Extended_partial
NODE_834_length_19818_cov_2.150678_extended_partial	4	metaspades_partial	Extended_partial
NODE_985_length_18029_cov_2.685175_extended_partial	3	metaspades_partial	Extended_partial
NODE_993_length_17976_cov_1.773881_extended_partial	2	metaspades_partial	Extended_partial
NODE_2167_length_11564_cov_2.149952_extended_partial	2	metaspades_partial	Extended_partial
NODE_555_length_24326_cov_4.819786_extended_partial	7	metaspades_partial	Extended_partial
NODE_2304_length_11128_cov_3.277429_extended_partial	6	metaspades_partial	Extended_partial
NODE_2202_length_11452_cov_3.460839_extended_partial	7	metaspades_partial	Extended_partial
NODE_1932_length_12275_cov_3.953326_extended_partial	11	metaspades_partial	Extended_partial
NODE_2117_length_11681_cov_5.264411_extended_partial	4	metaspades_partial	Extended_partial
NODE_1142_length_16716_cov_6.566701_extended_partial	2	metaspades_partial	Extended_partial
NODE_1679_length_13392_cov_2.926046_extended_partial	3	metaspades_partial	Extended_partial
NODE_2385_length_10905_cov_8.445816_extended_partial	8	metaspades_partial	Extended_partial
NODE_686_length_21936_cov_1.537118_extended_partial	2	metaspades_partial	Extended_partial
NODE_1568_length_13895_cov_20.800261_extended_partial	4	metaspades_partial	Extended_partial
NODE_704_length_21635_cov_5.062721_extended_partial	5	metaspades_partial	Extended_partial
NODE_941_length_18535_cov_2.776945_extended_partial	5	metaspades_partial	Extended_partial
NODE_1398_length_14866_cov_3.332858_extended_partial	4	metaspades_partial	Extended_partial
NODE_2695_length_10106_cov_4.701974_extended_partial	3	metaspades_partial	Extended_partial
NODE_2387_length_10904_cov_2.983669_extended_partial	2	metaspades_partial	Extended_partial
NODE_1052_length_17378_cov_8.260507_extended_partial	10	metaspades_partial	Extended_partial
NODE_1007_length_17811_cov_2.355689_extended_partial	3	metaspades_partial	Extended_partial
NODE_2493_length_10609_cov_2.578706_extended_partial	4	metaspades_partial	Extended_partial
NODE_1493_length_14238_cov_1.848062_extended_partial	2	metaspades_partial	Extended_partial
NODE_500_length_25530_cov_1.558438_extended_partial	2	metaspades_partial	Extended_partial
NODE_869_length_19356_cov_2.373342_extended_partial	4	metaspades_partial	Extended_partial
NODE_1196_length_16305_cov_10.629497_extended_partial	8	metaspades_partial	Extended_partial
NODE_410_length_28252_cov_4.304711_extended_partial	10	metaspades_partial	Extended_partial
NODE_1788_length_12909_cov_9.606556_extended_partial	10	metaspades_partial	Extended_partial
NODE_2390_length_10894_cov_1.460017_extended_partial	2	metaspades_partial	Extended_partial
NODE_1773_length_12971_cov_2.561118_extended_partial	2	metaspades_partial	Extended_partial
NODE_1389_length_14922_cov_1.848124_extended_partial	3	metaspades_partial	Extended_partial
NODE_676_length_22091_cov_0.979375_extended_partial	2	metaspades_partial	Extended_partial
NODE_2243_length_11329_cov_2.956615_extended_partial	2	metaspades_partial	Extended_partial
NODE_1805_length_12802_cov_3.001578_extended_partial	3	metaspades_partial	Extended_partial
NODE_996_length_17921_cov_30.829437_extended_partial	4	metaspades_partial	Extended_partial
NODE_1292_length_15437_cov_3.670999_extended_partial	9	metaspades_partial	Extended_partial
NODE_609_length_23252_cov_25.513816_extended_partial	4	metaspades_partial	Extended_partial
NODE_2245_length_11320_cov_3.938622_extended_partial	2	metaspades_partial	Extended_partial
NODE_860_length_19504_cov_3.167983_extended_partial	2	metaspades_partial	Extended_partial
NODE_2347_length_10994_cov_2.725223_extended_partial	4	metaspades_partial	Extended_partial
NODE_986_length_18021_cov_2.924388_extended_partial	4	metaspades_partial	Extended_partial
NODE_2227_length_11395_cov_2.460153_extended_partial	5	metaspades_partial	Extended_partial
NODE_950_length_18396_cov_11.577974_extended_partial	12	metaspades_partial	Extended_partial
NODE_2224_length_11399_cov_2.555004_extended_partial	2	metaspades_partial	Extended_partial
NODE_1092_length_17112_cov_1.704386_extended_partial	7	metaspades_partial	Extended_partial
NODE_1461_length_14424_cov_1.881164_extended_partial	2	metaspades_partial	Extended_partial
NODE_951_length_18395_cov_1.862218_extended_partial	4	metaspades_partial	Extended_partial
NODE_2533_length_10495_cov_1.383005_extended_partial	6	metaspades_partial	Extended_partial
NODE_1624_length_13644_cov_1.673226_extended_partial	4	metaspades_partial	Extended_partial
NODE_1966_length_12177_cov_2.689627_extended_partial	3	metaspades_partial	Extended_partial
NODE_2094_length_11744_cov_16.618748_extended_partial	3	metaspades_partial	Extended_partial
NODE_668_length_22237_cov_7.533379_extended_partial	6	metaspades_partial	Extended_partial
NODE_970_length_18143_cov_1.778974_extended_partial	2	metaspades_partial	Extended_partial
NODE_2307_length_11119_cov_2.882278_extended_partial	3	metaspades_partial	Extended_partial
NODE_1540_length_14010_cov_2.073975_extended_partial	2	metaspades_partial	Extended_partial
NODE_840_length_19730_cov_2.082181_extended_partial	6	metaspades_partial	Extended_partial
NODE_372_length_29909_cov_3.783493_extended_partial	3	metaspades_partial	Extended_partial
NODE_2033_length_11945_cov_3.139787_extended_partial	5	metaspades_partial	Extended_partial
NODE_1248_length_15790_cov_1.735044_extended_partial	2	metaspades_partial	Extended_partial
NODE_1555_length_13960_cov_10.155209_extended_partial	2	metaspades_partial	Extended_partial
NODE_1914_length_12361_cov_9.761893_extended_partial	4	metaspades_partial	Extended_partial
NODE_1094_length_17111_cov_7.368877_extended_partial	4	metaspades_partial	Extended_partial
NODE_1341_length_15149_cov_2.177540_extended_partial	2	metaspades_partial	Extended_partial
NODE_2217_length_11415_cov_2.888820_extended_partial	3	metaspades_partial	Extended_partial
NODE_156_length_41618_cov_23.663325_extended_partial	2	metaspades_partial	Extended_partial
NODE_1485_length_14265_cov_10.647263_extended_partial	2	metaspades_partial	Extended_partial
NODE_1707_length_13234_cov_1.221256_extended_partial	2	metaspades_partial	Extended_partial
NODE_365_length_30094_cov_9.837221_extended_partial	7	metaspades_partial	Extended_partial
NODE_489_length_25901_cov_13.000155_extended_partial	5	metaspades_partial	Extended_partial
NODE_2159_length_11583_cov_4.976257_extended_partial	12	metaspades_partial	Extended_partial
NODE_1425_length_14676_cov_15.160148_extended_partial	6	metaspades_partial	Extended_partial
NODE_1755_length_13043_cov_49.447584_extended_partial	8	metaspades_partial	Extended_partial
NODE_785_length_20414_cov_8.173066_extended_partial	3	metaspades_partial	Extended_partial
NODE_2561_length_10422_cov_2.476931_extended_partial	2	metaspades_partial	Extended_partial
NODE_619_length_23088_cov_3.105657_extended_partial	2	metaspades_partial	Extended_partial
NODE_1095_length_17105_cov_4.573978_extended_partial	2	metaspades_partial	Extended_partial
NODE_1600_length_13758_cov_1.738684_extended_partial	2	metaspades_partial	Extended_partial
NODE_2079_length_11794_cov_18.446902_extended_partial	2	metaspades_partial	Extended_partial
NODE_690_length_21886_cov_4.054001_extended_partial	4	metaspades_partial	Extended_partial
NODE_959_length_18329_cov_16.998517_extended_partial	10	metaspades_partial	Extended_partial
NODE_1308_length_15331_cov_7.890029_extended_partial	3	metaspades_partial	Extended_partial
NODE_2590_length_10352_cov_3.507286_extended_partial	3	metaspades_partial	Extended_partial
NODE_2256_length_11295_cov_27.657772_extended_partial	3	metaspades_partial	Extended_partial
NODE_1845_length_12659_cov_4.432174_extended_partial	3	metaspades_partial	Extended_partial
NODE_2085_length_11782_cov_9.949979_extended_partial	4	metaspades_partial	Extended_partial
NODE_1723_length_13169_cov_2.152737_extended_partial	2	metaspades_partial	Extended_partial
NODE_831_length_19837_cov_2.403399_extended_partial	3	metaspades_partial	Extended_partial
NODE_931_length_18612_cov_2.042575_extended_partial	4	metaspades_partial	Extended_partial
NODE_819_length_20026_cov_46.835771_extended_partial	7	metaspades_partial	Extended_partial
NODE_1761_length_13033_cov_2.280955_extended_partial	4	metaspades_partial	Extended_partial
NODE_1086_length_17133_cov_16.522463_extended_partial	4	metaspades_partial	Extended_partial
NODE_1476_length_14340_cov_4.053754_extended_partial	6	metaspades_partial	Extended_partial
NODE_2293_length_11189_cov_3.304195_extended_partial	6	metaspades_partial	Extended_partial
NODE_2162_length_11580_cov_2.925260_extended_partial	5	metaspades_partial	Extended_partial
NODE_930_length_18637_cov_2.560508_extended_partial	5	metaspades_partial	Extended_partial
NODE_447_length_27089_cov_1.754358_extended_partial	3	metaspades_partial	Extended_partial
NODE_1228_length_15972_cov_2.375955_extended_partial	4	metaspades_partial	Extended_partial
NODE_1130_length_16841_cov_61.874118_extended_partial	3	metaspades_partial	Extended_partial
NODE_2735_length_10030_cov_2.427042_extended_partial	5	metaspades_partial	Extended_partial
NODE_2475_length_10684_cov_7.469925_extended_partial	13	metaspades_partial	Extended_partial
NODE_1618_length_13665_cov_8.432043_extended_partial	6	metaspades_partial	Extended_partial
NODE_2220_length_11411_cov_5.302552_extended_partial	8	metaspades_partial	Extended_partial
NODE_1231_length_15937_cov_6.055155_extended_partial	5	metaspades_partial	Extended_partial
NODE_298_length_34016_cov_6.407625_extended_partial	3	metaspades_partial	Extended_partial
NODE_2055_length_11862_cov_8.510524_extended_partial	4	metaspades_partial	Extended_partial
NODE_1692_length_13319_cov_2.199363_extended_partial	5	metaspades_partial	Extended_partial
NODE_1516_length_14117_cov_3.732666_extended_partial	3	metaspades_partial	Extended_partial
NODE_1882_length_12530_cov_5.009353_extended_partial	10	metaspades_partial	Extended_partial
NODE_2241_length_11336_cov_2.839147_extended_partial	4	metaspades_partial	Extended_partial
NODE_1797_length_12859_cov_49.971568_extended_partial	4	metaspades_partial	Extended_partial
NODE_244_length_36629_cov_6.077941_extended_partial	3	metaspades_partial	Extended_partial
NODE_1311_length_15312_cov_2.557326_extended_partial	2	metaspades_partial	Extended_partial
NODE_1899_length_12436_cov_2.543099_extended_partial	2	metaspades_partial	Extended_partial
NODE_2248_length_11309_cov_2.106242_extended_partial	3	metaspades_partial	Extended_partial
NODE_1719_length_13178_cov_4.783695_extended_partial	2	metaspades_partial	Extended_partial
NODE_1138_length_16761_cov_1.809186_extended_partial	3	metaspades_partial	Extended_partial
NODE_1524_length_14094_cov_5.234768_extended_partial	9	metaspades_partial	Extended_partial
NODE_1100_length_17051_cov_18.695698_extended_partial	6	metaspades_partial	Extended_partial
NODE_966_length_18179_cov_1.703800_extended_partial	2	metaspades_partial	Extended_partial
NODE_1984_length_12104_cov_1.650163_extended_partial	2	metaspades_partial	Extended_partial
NODE_1408_length_14805_cov_1.988214_extended_partial	2	metaspades_partial	Extended_partial
NODE_2295_length_11188_cov_5.448242_extended_partial	8	metaspades_partial	Extended_partial
NODE_1448_length_14500_cov_1.425729_extended_partial	2	metaspades_partial	Extended_partial
NODE_762_length_20696_cov_3.669162_extended_partial	7	metaspades_partial	Extended_partial
NODE_114_length_45097_cov_1.882588_extended_partial	2	metaspades_partial	Extended_partial
NODE_1279_length_15600_cov_3.350417_extended_partial	8	metaspades_partial	Extended_partial
NODE_2108_length_11714_cov_4.968672_extended_partial	6	metaspades_partial	Extended_partial
NODE_2106_length_11717_cov_3.047196_extended_partial	4	metaspades_partial	Extended_partial
NODE_2712_length_10077_cov_7.773568_extended_partial	5	metaspades_partial	Extended_partial
NODE_1135_length_16781_cov_1.856011_extended_partial	2	metaspades_partial	Extended_partial
NODE_2743_length_10008_cov_2.000101_extended_partial	2	metaspades_partial	Extended_partial
NODE_1949_length_12225_cov_5.840965_extended_partial	5	metaspades_partial	Extended_partial
NODE_1917_length_12356_cov_3.731213_extended_partial	2	metaspades_partial	Extended_partial
NODE_59_length_55720_cov_15.252154_extended_partial	17	metaspades_partial	Extended_partial
NODE_1956_length_12210_cov_10.001986_extended_partial	4	metaspades_partial	Extended_partial
NODE_1201_length_16257_cov_2.789523_extended_partial	3	metaspades_partial	Extended_partial
NODE_196_length_38761_cov_2.197934_extended_partial	3	metaspades_partial	Extended_partial
NODE_2059_length_11849_cov_3.127026_extended_partial	6	metaspades_partial	Extended_partial
NODE_1325_length_15230_cov_5.364298_extended_partial	5	metaspades_partial	Extended_partial
NODE_943_length_18506_cov_2.762718_extended_partial	3	metaspades_partial	Extended_partial
NODE_1687_length_13334_cov_4.983115_extended_partial	2	metaspades_partial	Extended_partial
NODE_1254_length_15761_cov_8.273890_extended_partial	7	metaspades_partial	Extended_partial
NODE_1240_length_15855_cov_1.493197_extended_partial	2	metaspades_partial	Extended_partial
NODE_1834_length_12713_cov_3.402590_extended_partial	2	metaspades_partial	Extended_partial
NODE_2465_length_10705_cov_6.247589_extended_partial	3	metaspades_partial	Extended_partial
NODE_1759_length_13037_cov_3.951201_extended_partial	10	metaspades_partial	Extended_partial
NODE_1775_length_12969_cov_1.815605_extended_partial	4	metaspades_partial	Extended_partial
NODE_2558_length_10427_cov_2.455437_extended_partial	4	metaspades_partial	Extended_partial
NODE_1024_length_17652_cov_6.103509_extended_partial	3	metaspades_partial	Extended_partial
NODE_806_length_20168_cov_5.348286_extended_partial	2	metaspades_partial	Extended_partial
NODE_2205_length_11444_cov_1.402403_extended_partial	2	metaspades_partial	Extended_partial
NODE_316_length_33174_cov_3.736224_extended_partial	4	metaspades_partial	Extended_partial
NODE_1225_length_15991_cov_4.469680_extended_partial	6	metaspades_partial	Extended_partial
NODE_300_length_33998_cov_103.122376_extended_partial	2	metaspades_partial	Extended_partial
NODE_2723_length_10057_cov_9.217925_extended_partial	8	metaspades_partial	Extended_partial
NODE_1584_length_13836_cov_8.165512_extended_partial	4	metaspades_partial	Extended_partial
NODE_592_length_23483_cov_16.436205_extended_partial	6	metaspades_partial	Extended_partial
NODE_1975_length_12139_cov_12.916916_extended_partial	12	metaspades_partial	Extended_partial
NODE_792_length_20305_cov_4.919070_extended_partial	5	metaspades_partial	Extended_partial
NODE_218_length_37425_cov_1.894257_extended_partial	2	metaspades_partial	Extended_partial
NODE_1973_length_12154_cov_1.801280_extended_partial	2	metaspades_partial	Extended_partial
NODE_671_length_22229_cov_5.813275_extended_partial	6	metaspades_partial	Extended_partial
NODE_1959_length_12205_cov_1.673042_extended_partial	2	metaspades_partial	Extended_partial
NODE_2499_length_10592_cov_6.485237_extended_partial	7	metaspades_partial	Extended_partial
NODE_2461_length_10713_cov_5.955129_extended_partial	14	metaspades_partial	Extended_partial
NODE_1122_length_16874_cov_10.288768_extended_partial	9	metaspades_partial	Extended_partial
NODE_112_length_45164_cov_2.405600_extended_partial	3	metaspades_partial	Extended_partial
NODE_61_length_55447_cov_2.001283_extended_partial	2	metaspades_partial	Extended_partial
NODE_687_length_21931_cov_6.515043_extended_partial	4	metaspades_partial	Extended_partial
NODE_1354_length_15094_cov_1.446248_extended_partial	2	metaspades_partial	Extended_partial
NODE_1030_length_17594_cov_1.594263_extended_partial	3	metaspades_partial	Extended_partial
NODE_600_length_23354_cov_1.395746_extended_partial	2	metaspades_partial	Extended_partial
NODE_1848_length_12641_cov_1.726786_extended_partial	2	metaspades_partial	Extended_partial
NODE_1422_length_14730_cov_3.700473_extended_partial	4	metaspades_partial	Extended_partial
NODE_470_length_26347_cov_1.706140_extended_partial	2	metaspades_partial	Extended_partial
NODE_1889_length_12490_cov_2.095689_extended_partial	2	metaspades_partial	Extended_partial
NODE_2661_length_10192_cov_2.422851_extended_partial	2	metaspades_partial	Extended_partial
NODE_718_length_21422_cov_4.313970_extended_partial	2	metaspades_partial	Extended_partial
NODE_2482_length_10661_cov_4.551832_extended_partial	9	metaspades_partial	Extended_partial
NODE_1780_length_12948_cov_7.118711_extended_partial	16	metaspades_partial	Extended_partial
NODE_1560_length_13929_cov_2.160774_extended_partial	2	metaspades_partial	Extended_partial
NODE_391_length_29066_cov_5.153530_extended_partial	6	metaspades_partial	Extended_partial
NODE_2592_length_10334_cov_4.626531_extended_partial	2	metaspades_partial	Extended_partial
NODE_2348_length_10990_cov_2.318328_extended_partial	3	metaspades_partial	Extended_partial
NODE_1971_length_12156_cov_2.435115_extended_partial	2	metaspades_partial	Extended_partial
NODE_1909_length_12394_cov_10.537540_extended_partial	7	metaspades_partial	Extended_partial
NODE_1457_length_14466_cov_17.858498_extended_partial	4	metaspades_partial	Extended_partial
NODE_1547_length_13981_cov_4.424931_extended_partial	2	metaspades_partial	Extended_partial
NODE_1307_length_15347_cov_9.186597_extended_partial	4	metaspades_partial	Extended_partial
NODE_494_length_25754_cov_12.120849_extended_partial	18	metaspades_partial	Extended_partial
NODE_2153_length_11598_cov_4.805510_extended_partial	6	metaspades_partial	Extended_partial
NODE_65_length_54915_cov_2.509199_extended_partial	2	metaspades_partial	Extended_partial
NODE_2553_length_10445_cov_1.705951_extended_partial	4	metaspades_partial	Extended_partial
NODE_2737_length_10027_cov_13.743131_extended_partial	23	metaspades_partial	Extended_partial
NODE_1121_length_16877_cov_5.418985_extended_partial	2	metaspades_partial	Extended_partial
NODE_839_length_19778_cov_2.825607_extended_partial	2	metaspades_partial	Extended_partial
NODE_2333_length_11046_cov_2.039564_extended_partial	4	metaspades_partial	Extended_partial
NODE_664_length_22325_cov_3.203487_extended_partial	2	metaspades_partial	Extended_partial
NODE_1213_length_16099_cov_1.685011_extended_partial	2	metaspades_partial	Extended_partial
NODE_1263_length_15716_cov_93.547501_extended_partial	9	metaspades_partial	Extended_partial
NODE_50_length_58603_cov_5.135474_extended_partial	7	metaspades_partial	Extended_partial
NODE_1446_length_14518_cov_2.056702_extended_partial	3	metaspades_partial	Extended_partial
NODE_726_length_21281_cov_5.846837_extended_partial	9	metaspades_partial	Extended_partial
NODE_2673_length_10161_cov_2.532888_extended_partial	5	metaspades_partial	Extended_partial
NODE_2003_length_12055_cov_2.925721_extended_partial	3	metaspades_partial	Extended_partial
NODE_1164_length_16572_cov_2.610763_extended_partial	4	metaspades_partial	Extended_partial
NODE_1558_length_13941_cov_3.702621_extended_partial	2	metaspades_partial	Extended_partial
NODE_812_length_20086_cov_3.522321_extended_partial	2	metaspades_partial	Extended_partial
NODE_2386_length_10905_cov_3.626925_extended_partial	4	metaspades_partial	Extended_partial
NODE_1531_length_14056_cov_2.671908_extended_partial	10	metaspades_partial	Extended_partial
NODE_2441_length_10758_cov_1.704355_extended_partial	2	metaspades_partial	Extended_partial
NODE_1484_length_14274_cov_8.257935_extended_partial	3	metaspades_partial	Extended_partial
NODE_556_length_24267_cov_3.627506_extended_partial	6	metaspades_partial	Extended_partial
NODE_2524_length_10516_cov_3.193474_extended_partial	2	metaspades_partial	Extended_partial
NODE_995_length_17937_cov_1.718529_extended_partial	2	metaspades_partial	Extended_partial
NODE_1083_length_17150_cov_2.141044_extended_partial	3	metaspades_partial	Extended_partial
NODE_2419_length_10814_cov_2.031908_extended_partial	2	metaspades_partial	Extended_partial
NODE_899_length_19015_cov_5.221357_extended_partial	2	metaspades_partial	Extended_partial
NODE_427_length_27532_cov_10.571465_extended_partial	9	metaspades_partial	Extended_partial
NODE_286_length_34447_cov_4.336946_extended_partial	5	metaspades_partial	Extended_partial
NODE_757_length_20782_cov_2.234181_extended_partial	2	metaspades_partial	Extended_partial
NODE_98_length_47378_cov_2.080676_extended_partial	2	metaspades_partial	Extended_partial
NODE_961_length_18280_cov_28.938523_extended_partial	10	metaspades_partial	Extended_partial
NODE_670_length_22231_cov_2.021670_extended_partial	2	metaspades_partial	Extended_partial
NODE_845_length_19677_cov_7.578465_extended_partial	3	metaspades_partial	Extended_partial
NODE_2588_length_10363_cov_3.028234_extended_partial	2	metaspades_partial	Extended_partial
NODE_2664_length_10185_cov_1.771823_extended_partial	6	metaspades_partial	Extended_partial
NODE_97_length_47395_cov_20.531417_extended_partial	4	metaspades_partial	Extended_partial
NODE_264_length_35489_cov_15.572592_extended_partial	2	metaspades_partial	Extended_partial
NODE_2548_length_10456_cov_64.726014_extended_partial	2	metaspades_partial	Extended_partial
NODE_764_length_20669_cov_3.388132_extended_partial	4	metaspades_partial	Extended_partial
NODE_151_length_41808_cov_5.721336_extended_partial	5	metaspades_partial	Extended_partial
NODE_1519_length_14100_cov_42.498604_extended_partial	3	metaspades_partial	Extended_partial
NODE_1670_length_13422_cov_2.403385_extended_partial	2	metaspades_partial	Extended_partial
NODE_2123_length_11672_cov_6.758250_extended_partial	2	metaspades_partial	Extended_partial
NODE_1257_length_15743_cov_14.656442_extended_partial	2	metaspades_partial	Extended_partial
NODE_2615_length_10292_cov_2.453419_extended_partial	3	metaspades_partial	Extended_partial
NODE_1695_length_13314_cov_9.423902_extended_partial	4	metaspades_partial	Extended_partial
NODE_2328_length_11055_cov_1.543649_extended_partial	2	metaspades_partial	Extended_partial
NODE_2353_length_10983_cov_2.284267_extended_partial	3	metaspades_partial	Extended_partial
NODE_2286_length_11209_cov_1.756813_extended_partial	2	metaspades_partial	Extended_partial
NODE_515_length_25069_cov_1.827159_extended_partial	2	metaspades_partial	Extended_partial
NODE_1539_length_14014_cov_3.003240_extended_partial	2	metaspades_partial	Extended_partial
NODE_1897_length_12454_cov_4.668451_extended_partial	13	metaspades_partial	Extended_partial
NODE_202_length_38366_cov_2.235937_extended_partial	2	metaspades_partial	Extended_partial
NODE_2274_length_11241_cov_2.593846_extended_partial	4	metaspades_partial	Extended_partial
NODE_1596_length_13764_cov_4.725379_extended_partial	4	metaspades_partial	Extended_partial
NODE_2563_length_10419_cov_2.561796_extended_partial	4	metaspades_partial	Extended_partial
NODE_1717_length_13188_cov_19.454023_extended_partial	6	metaspades_partial	Extended_partial
NODE_1896_length_12456_cov_13.293617_extended_partial	5	metaspades_partial	Extended_partial
NODE_1642_length_13546_cov_2.410910_extended_partial	2	metaspades_partial	Extended_partial
NODE_1791_length_12900_cov_3.370156_extended_partial	4	metaspades_partial	Extended_partial
NODE_1205_length_16240_cov_10.743809_extended_partial	14	metaspades_partial	Extended_partial
NODE_2517_length_10536_cov_5.229993_extended_partial	7	metaspades_partial	Extended_partial
NODE_1383_length_14956_cov_1.224088_extended_partial	2	metaspades_partial	Extended_partial
NODE_2325_length_11064_cov_2.059523_extended_partial	2	metaspades_partial	Extended_partial
NODE_2251_length_11300_cov_1.746174_extended_partial	2	metaspades_partial	Extended_partial
NODE_2403_length_10850_cov_12.477665_extended_partial	2	metaspades_partial	Extended_partial
NODE_266_length_35478_cov_1.650081_extended_partial	3	metaspades_partial	Extended_partial
NODE_288_length_34413_cov_6.100187_extended_partial	9	metaspades_partial	Extended_partial
NODE_1369_length_15039_cov_2.620842_extended_partial	6	metaspades_partial	Extended_partial
NODE_43_length_60906_cov_11.987364_extended_partial	3	metaspades_partial	Extended_partial
NODE_1483_length_14275_cov_2.513500_extended_partial	4	metaspades_partial	Extended_partial
NODE_1918_length_12349_cov_3.221159_extended_partial	2	metaspades_partial	Extended_partial
NODE_922_length_18681_cov_2.749919_extended_partial	2	metaspades_partial	Extended_partial
NODE_994_length_17963_cov_1.588809_extended_partial	2	metaspades_partial	Extended_partial
NODE_1919_length_12345_cov_3.002619_extended_partial	3	metaspades_partial	Extended_partial
NODE_733_length_21180_cov_14.678668_extended_partial	4	metaspades_partial	Extended_partial
NODE_1934_length_12268_cov_8.665349_extended_partial	6	metaspades_partial	Extended_partial
NODE_532_length_24667_cov_1.475795_extended_partial	2	metaspades_partial	Extended_partial
NODE_1082_length_17153_cov_4.545988_extended_partial	12	metaspades_partial	Extended_partial
NODE_2075_length_11801_cov_2.892924_extended_partial	7	metaspades_partial	Extended_partial
NODE_1825_length_12737_cov_8.569865_extended_partial	5	metaspades_partial	Extended_partial
NODE_5_length_133677_cov_5.939925_extended_partial	2	metaspades_partial	Extended_partial
NODE_2215_length_11419_cov_5.239284_extended_partial	11	metaspades_partial	Extended_partial
NODE_441_length_27216_cov_1.059803_extended_partial	2	metaspades_partial	Extended_partial
NODE_2501_length_10586_cov_7.811263_extended_partial	5	metaspades_partial	Extended_partial
NODE_942_length_18509_cov_10.640681_extended_partial	11	metaspades_partial	Extended_partial
NODE_810_length_20124_cov_5.284743_extended_partial	7	metaspades_partial	Extended_partial
NODE_106_length_45858_cov_4.256719_extended_partial	3	metaspades_partial	Extended_partial
NODE_2229_length_11392_cov_9.404439_extended_partial	4	metaspades_partial	Extended_partial
NODE_2046_length_11898_cov_6.018945_extended_partial	5	metaspades_partial	Extended_partial
NODE_2458_length_10719_cov_1.583365_extended_partial	2	metaspades_partial	Extended_partial
NODE_1839_length_12697_cov_4.026333_extended_partial	2	metaspades_partial	Extended_partial
NODE_20_length_85362_cov_1.908148_extended_partial	4	metaspades_partial	Extended_partial
NODE_293_length_34234_cov_23.494297_extended_partial	2	metaspades_partial	Extended_partial
NODE_1177_length_16451_cov_7.761333_extended_partial	5	metaspades_partial	Extended_partial
NODE_1458_length_14456_cov_5.353409_extended_partial	3	metaspades_partial	Extended_partial
NODE_528_length_24777_cov_4.550588_extended_partial	4	metaspades_partial	Extended_partial
NODE_418_length_27818_cov_50.839804_extended_partial	6	metaspades_partial	Extended_partial
NODE_1535_length_14038_cov_2.462871_extended_partial	2	metaspades_partial	Extended_partial
NODE_1592_length_13782_cov_2.521055_extended_partial	2	metaspades_partial	Extended_partial
NODE_363_length_30171_cov_1.678072_extended_partial	2	metaspades_partial	Extended_partial
NODE_1990_length_12083_cov_5.631482_extended_partial	5	metaspades_partial	Extended_partial
NODE_1044_length_17468_cov_4.434404_extended_partial	3	metaspades_partial	Extended_partial
NODE_468_length_26430_cov_6.572064_extended_partial	6	metaspades_partial	Extended_partial
NODE_2684_length_10126_cov_12.649865_extended_partial	11	metaspades_partial	Extended_partial
NODE_1296_length_15423_cov_4.238494_extended_partial	3	metaspades_partial	Extended_partial
NODE_541_length_24577_cov_4.998078_extended_partial	4	metaspades_partial	Extended_partial
NODE_1865_length_12600_cov_7.110799_extended_partial	3	metaspades_partial	Extended_partial
NODE_1012_length_17757_cov_7.746398_extended_partial	3	metaspades_partial	Extended_partial
NODE_983_length_18038_cov_1.552677_extended_partial	3	metaspades_partial	Extended_partial
[truncated: 1,113 more rows]
