# Supplementary material for: COBRA improves the completeness and contiguity of viral genomes assembled from metagenomes
Source: Nat Microbiol. 2024 Feb 6;9(3):737–50. doi: 10.1038/s41564-023-01598-2 (PMC10914622; doi:10.1038/s41564-023-01598-2)
Supplement: Supplementary file 6 — Source data for Fig. 3. [file 41564_2023_1598_MOESM6_ESM.xlsx]

## Sheet: Fig.3b
number	category	assembler
96.5	good	COBRA
3.25	problematic	COBRA
0.25	contaminated	COBRA
59.5908	good	metabat2
12.0205	problematic	metabat2
28.3887	contaminated	metabat2
40.1662	good	vRhyme
1.38504	problematic	vRhyme
58.4488	contaminated	vRhyme
19.8198	good	CoCoNet
1.8018	problematic	CoCoNet
78.3784	contaminated	CoCoNet

## Sheet: Fig.3c
number	category	assembler
96.8601	good	COBRA
2.94957	problematic	COBRA
0.190295	contaminated	COBRA
48.8455	good	metabat2
11.9893	problematic	metabat2
39.1652	contaminated	metabat2
26.4565	good	vRhyme
1.16518	problematic	vRhyme
72.3783	contaminated	vRhyme
8.033	good	CoCoNet
0.738168	problematic	CoCoNet
91.2288	contaminated	CoCoNet

## Sheet: Fig.3d
number	category	assembler
9125422	good	COBRA
4320601	good	metabat2
2493971	good	vRhyme
1082542	good	CoCoNet

## Sheet: Fig.3e
bin	number	category	assembler
contig-140_278_extended_circular	53734	good	cobra
contig-140_12525_extended_circular	38398	good	cobra
contig-140_375_extended_circular	33688	good	cobra
contig-140_22038_extended_circular	45337	good	cobra
contig-140_2199_extended_circular	58831	good	cobra
contig-140_13787_extended_circular	35719	good	cobra
contig-140_15970_extended_circular	41569	good	cobra
contig-140_14969_extended_circular	31722	good	cobra
contig-140_6837_extended_circular	39999	good	cobra
contig-140_2203_extended_circular	39092	good	cobra
contig-140_3505_extended_circular	28090	good	cobra
contig-140_1884_extended_circular	38992	good	cobra
contig-140_394_extended_circular	50031	good	cobra
contig-140_1188_extended_circular	32586	good	cobra
contig-140_2029_extended_circular	59458	good	cobra
contig-140_5836_extended_circular	37741	good	cobra
contig-140_694_extended_circular	43488	good	cobra
contig-140_768_extended_circular	34830	good	cobra
contig-140_3403_extended_circular	48986	good	cobra
contig-140_715_extended_circular	38968	good	cobra
contig-140_1579_extended_circular	37428	good	cobra
contig-140_8901_extended_circular	38733	good	cobra
contig-140_2585_extended_circular	35889	good	cobra
contig-140_928_extended_circular	48203	good	cobra
contig-140_5260_extended_partial	36732	good	cobra
contig-140_2040_extended_partial	20315	good	cobra
contig-140_3440_extended_partial	13845	good	cobra
contig-140_14892_extended_partial	18277	good	cobra
contig-140_16933_extended_partial	8933	good	cobra
contig-140_13389_extended_partial	9906	good	cobra
contig-140_3978_extended_partial	14199	good	cobra
contig-140_5812_extended_partial	10747	good	cobra
contig-140_4030_extended_partial	40308	good	cobra
contig-140_1023_extended_partial	29884	good	cobra
contig-140_20178_extended_partial	37311	good	cobra
contig-140_7407_extended_partial	40556	good	cobra
contig-140_7944_extended_partial	33812	good	cobra
contig-140_19026_extended_partial	19799	good	cobra
contig-140_16907_extended_partial	19436	good	cobra
contig-140_3449_extended_partial	23715	good	cobra
contig-140_6229_extended_partial	23215	good	cobra
contig-140_9252_extended_partial	27421	good	cobra
contig-140_4351_extended_partial	32895	good	cobra
contig-140_1036_extended_partial	41328	good	cobra
contig-140_18531_extended_partial	10445	good	cobra
contig-140_5402_extended_partial	10546	good	cobra
contig-140_15441_extended_partial	14754	good	cobra
contig-140_5857_extended_partial	16108	good	cobra
contig-140_1942_extended_partial	41295	good	cobra
contig-140_8156_extended_partial	42861	good	cobra
contig-140_455_extended_partial	45473	good	cobra
contig-140_1119_extended_partial	30839	good	cobra
contig-140_12478_extended_partial	13206	good	cobra
contig-140_18167_extended_partial	21595	good	cobra
contig-140_19866_extended_partial	29891	good	cobra
contig-140_2821_extended_partial	33995	good	cobra
contig-140_1451_extended_partial	18606	good	cobra
contig-140_12947_extended_partial	38590	good	cobra
contig-140_22588_extended_partial	44837	good	cobra
contig-140_1005_extended_partial	54875	good	cobra
contig-140_11788_extended_partial	10692	good	cobra
contig-140_3758_extended_partial	24265	good	cobra
contig-140_2576_extended_partial	33180	good	cobra
contig-140_2694_extended_partial	40537	good	cobra
contig-140_5192_extended_partial	20205	good	cobra
contig-140_16492_extended_partial	31944	good	cobra
contig-140_7536_extended_partial	8495	good	cobra
contig-140_2934_extended_partial	36130	good	cobra
contig-140_22777_extended_partial	23982	good	cobra
contig-140_2348_extended_partial	39456	good	cobra
contig-140_13569_extended_partial	8821	good	cobra
contig-140_11282_extended_partial	27933	good	cobra
contig-140_23739_extended_partial	14161	good	cobra
contig-140_1535_extended_partial	18033	good	cobra
contig-140_7044_extended_partial	28076	good	cobra
contig-140_9306_extended_partial	39939	good	cobra
contig-140_8458_extended_partial	36019	good	cobra
contig-140_3356_extended_partial	30066	good	cobra
contig-140_8639_extended_partial	22837	good	cobra
contig-140_18564_extended_partial	12752	good	cobra
contig-140_20028_extended_partial	34410	good	cobra
contig-140_23252_extended_partial	34718	good	cobra
contig-140_9035_extended_partial	10266	good	cobra
contig-140_9975_extended_partial	12404	good	cobra
contig-140_16137_extended_partial	24096	good	cobra
contig-140_5573_extended_partial	20108	good	cobra
contig-140_19598_extended_partial	7903	good	cobra
contig-140_2334_extended_partial	17394	good	cobra
contig-140_15151_extended_partial	8782	good	cobra
contig-140_16171_extended_partial	15969	good	cobra
contig-140_16590_extended_partial	10118	good	cobra
contig-140_17070_extended_partial	7897	good	cobra
contig-140_354_extended_partial	38821	good	cobra
contig-140_15353_extended_partial	33376	good	cobra
contig-140_21596_extended_partial	5396	good	cobra
contig-140_8998_extended_partial	9664	good	cobra
contig-140_22605_extended_partial	7986	good	cobra
contig-140_15855_extended_partial	15955	good	cobra
contig-140_8090_extended_partial	20889	good	cobra
contig-140_3411_extended_partial	24629	good	cobra
contig-140_12146_extended_partial	8905	good	cobra
contig-140_3840_extended_partial	33595	good	cobra
contig-140_21597_extended_partial	8806	good	cobra
contig-140_2470_extended_partial	24364	good	cobra
contig-140_7238_extended_partial	19511	good	cobra
contig-140_10009_extended_partial	11068	good	cobra
contig-140_14829_extended_partial	8666	good	cobra
contig-140_8397_extended_partial	17738	good	cobra
contig-140_9775_extended_partial	32485	good	cobra
contig-140_625_extended_partial	38418	good	cobra
contig-140_9574_extended_partial	9608	good	cobra
contig-140_16003_extended_partial	21055	good	cobra
contig-140_7074_extended_partial	25519	good	cobra
contig-140_16605_extended_partial	30800	good	cobra
contig-140_17052_extended_partial	18457	good	cobra
contig-140_5086_extended_partial	50715	good	cobra
contig-140_1359_extended_partial	40232	good	cobra
contig-140_9520_extended_partial	9798	good	cobra
contig-140_8457_extended_partial	19225	good	cobra
contig-140_15108_extended_partial	18731	good	cobra
contig-140_1091_extended_partial	26229	good	cobra
contig-140_12563_extended_partial	7851	good	cobra
contig-140_688_extended_partial	54375	good	cobra
contig-140_12862_extended_partial	10014	good	cobra
contig-140_21810_extended_partial	13103	good	cobra
contig-140_744_extended_partial	49319	good	cobra
contig-140_9730_extended_partial	18997	good	cobra
contig-140_482_extended_partial	47698	good	cobra
contig-140_5859_extended_partial	34965	good	cobra
contig-140_12409_extended_partial	37004	good	cobra
contig-140_1260_extended_partial	23451	good	cobra
contig-140_2738_extended_partial	20092	good	cobra
contig-140_4116_extended_partial	19808	good	cobra
contig-140_16656_extended_partial	7285	good	cobra
contig-140_1541_extended_partial	39345	good	cobra
contig-140_21079_extended_partial	41194	good	cobra
contig-140_4734_extended_partial	57426	good	cobra
contig-140_3776_extended_partial	18154	good	cobra
contig-140_2578_extended_partial	40055	good	cobra
contig-140_751_extended_partial	44352	good	cobra
contig-140_6940_extended_partial	15241	good	cobra
contig-140_2664_extended_partial	16547	good	cobra
contig-140_12517_extended_partial	38126	good	cobra
contig-140_18069_extended_partial	28562	good	cobra
contig-140_5381_extended_partial	19624	good	cobra
contig-140_19106_extended_partial	6219	good	cobra
contig-140_2425_extended_partial	19938	good	cobra
contig-140_6260_extended_partial	8957	good	cobra
contig-140_1372_extended_partial	44415	good	cobra
contig-140_973_extended_partial	24199	good	cobra
contig-140_3816_extended_partial	27229	good	cobra
contig-140_6765_extended_partial	16045	good	cobra
contig-140_12662_extended_partial	23102	good	cobra
contig-140_1376_extended_partial	39539	good	cobra
contig-140_1032_extended_partial	42076	good	cobra
contig-140_6892_extended_partial	34143	good	cobra
contig-140_15916_extended_partial	9567	good	cobra
contig-140_3778_extended_partial	27144	good	cobra
contig-140_3789_extended_partial	24694	good	cobra
contig-140_1851_extended_partial	25789	good	cobra
contig-140_4300_extended_partial	18584	good	cobra
contig-140_7312_extended_partial	15240	good	cobra
contig-140_7416_extended_partial	9959	good	cobra
contig-140_4727_extended_partial	10863	good	cobra
contig-140_19267_extended_partial	24305	good	cobra
contig-140_14067_extended_partial	8057	good	cobra
contig-140_18207_extended_partial	6821	good	cobra
contig-140_4926_extended_partial	36054	good	cobra
contig-140_5181_extended_partial	30092	good	cobra
contig-140_290_extended_partial	61757	good	cobra
contig-140_17248_extended_partial	13545	good	cobra
contig-140_12506_extended_partial	27882	good	cobra
contig-140_9041_extended_partial	12534	good	cobra
contig-140_20587_extended_partial	10503	good	cobra
contig-140_3124_extended_partial	25783	good	cobra
contig-140_22067_extended_partial	11070	good	cobra
contig-140_339_extended_partial	56593	good	cobra
contig-140_18338_extended_partial	7655	good	cobra
contig-140_9204_extended_partial	9061	good	cobra
contig-140_4169_extended_partial	15560	good	cobra
contig-140_5657_extended_partial	19776	good	cobra
contig-140_2433_extended_partial	23191	good	cobra
contig-140_17948_extended_partial	11759	good	cobra
contig-140_10101_extended_partial	10762	good	cobra
contig-140_12886_extended_partial	17695	good	cobra
contig-140_2403_extended_partial	38508	good	cobra
contig-140_2436_extended_partial	43161	good	cobra
contig-140_15139_extended_partial	6619	good	cobra
contig-140_7838_extended_partial	15549	good	cobra
contig-140_11521_extended_partial	11573	good	cobra
contig-140_1863_extended_partial	40046	good	cobra
contig-140_4784_extended_partial	11956	good	cobra
contig-140_8218_extended_partial	43951	good	cobra
contig-140_10057_extended_partial	26462	good	cobra
contig-140_17480_extended_partial	13367	good	cobra
contig-140_2674_extended_partial	20817	good	cobra
contig-140_8725_extended_partial	43253	good	cobra
contig-140_1278_extended_partial	28060	good	cobra
contig-140_3506_extended_partial	25612	good	cobra
contig-140_6006_extended_partial	12537	good	cobra
contig-140_3507_extended_partial	17796	good	cobra
contig-140_2824_extended_partial	25085	good	cobra
contig-140_10474_extended_partial	20384	good	cobra
contig-140_1889_extended_partial	21278	good	cobra
contig-140_11100_extended_partial	10083	good	cobra
contig-140_5069_extended_partial	32935	good	cobra
contig-140_17570_extended_partial	48860	good	cobra
contig-140_1634_extended_partial	22348	good	cobra
contig-140_6721_extended_partial	26156	good	cobra
contig-140_2758_extended_partial	12373	good	cobra
contig-140_11493_extended_partial	12088	good	cobra
contig-140_11546_extended_partial	12962	good	cobra
contig-140_18131_extended_partial	34795	good	cobra
contig-140_10592_extended_partial	33128	good	cobra
contig-140_1521_extended_partial	50225	good	cobra
contig-140_7423_extended_partial	58009	good	cobra
contig-140_10717_extended_partial	10795	good	cobra
contig-140_4349_extended_partial	14706	good	cobra
contig-140_5794_extended_partial	11780	good	cobra
contig-140_5875_extended_partial	43760	good	cobra
contig-140_2077_extended_partial	19442	good	cobra
contig-140_12391_extended_partial	20488	good	cobra
contig-140_1111_extended_partial	32142	good	cobra
contig-140_3276_extended_partial	14243	good	cobra
contig-140_10240_extended_partial	8830	good	cobra
contig-140_22443_extended_partial	10178	good	cobra
contig-140_6303_extended_partial	18737	good	cobra
contig-140_1520_extended_partial	28962	good	cobra
contig-140_12468_extended_partial	14867	good	cobra
contig-140_676_extended_partial	29859	good	cobra
contig-140_5965_extended_partial	29608	good	cobra
contig-140_3062_extended_partial	24347	good	cobra
contig-140_9426_extended_partial	25465	good	cobra
contig-140_16564_extended_partial	12706	good	cobra
contig-140_19465_extended_partial	12380	good	cobra
contig-140_3200_extended_partial	35426	good	cobra
contig-140_14624_extended_partial	15477	good	cobra
contig-140_21112_extended_partial	38893	good	cobra
contig-140_510_extended_partial	42716	good	cobra
contig-140_661_extended_partial	47683	good	cobra
contig-140_2193_extended_partial	15693	good	cobra
contig-140_4962_extended_partial	19175	good	cobra
contig-140_1012_extended_partial	34726	good	cobra
contig-140_15273_extended_partial	14092	good	cobra
contig-140_7164_extended_partial	12151	good	cobra
contig-140_1654_extended_partial	38966	good	cobra
contig-140_4740_extended_partial	29756	good	cobra
contig-140_2510_extended_partial	30704	good	cobra
contig-140_6988_extended_partial	13988	good	cobra
contig-140_5810_extended_partial	10404	good	cobra
contig-140_3468_extended_partial	15570	good	cobra
contig-140_17623_extended_partial	7406	good	cobra
contig-140_8579_extended_partial	17765	good	cobra
contig-140_15796_extended_partial	37664	good	cobra
contig-140_13287_extended_partial	18825	good	cobra
contig-140_11435_extended_partial	16872	good	cobra
contig-140_16780_extended_partial	7794	good	cobra
contig-140_19410_extended_partial	7498	good	cobra
contig-140_9476_extended_partial	32478	good	cobra
contig-140_3797_extended_partial	33920	good	cobra
contig-140_21716_extended_partial	8550	good	cobra
contig-140_7525_extended_partial	14890	good	cobra
contig-140_2157_extended_partial	28745	good	cobra
contig-140_21746_extended_partial	13240	good	cobra
contig-140_879_extended_partial	23815	good	cobra
contig-140_12192_extended_partial	15101	good	cobra
contig-140_6820_extended_partial	10305	good	cobra
contig-140_20994_extended_partial	11391	good	cobra
contig-140_656_extended_partial	39277	good	cobra
contig-140_2097_extended_partial	15469	good	cobra
contig-140_6555_extended_partial	40699	good	cobra
contig-140_11823_extended_partial	10671	good	cobra
contig-140_13670_extended_partial	9261	good	cobra
contig-140_10563_extended_partial	12549	good	cobra
contig-140_16191_extended_partial	20149	good	cobra
contig-140_20701_extended_partial	18420	good	cobra
contig-140_8417_extended_partial	9366	good	cobra
contig-140_22280_extended_partial	14507	good	cobra
contig-140_9779_extended_partial	8868	good	cobra
contig-140_4247_extended_partial	38290	good	cobra
contig-140_6995_extended_partial	25262	good	cobra
contig-140_318_extended_partial	58033	good	cobra
contig-140_18330_extended_partial	36927	good	cobra
contig-140_14104_extended_partial	30319	good	cobra
contig-140_21611_extended_partial	6475	good	cobra
contig-140_10971_extended_partial	16327	good	cobra
contig-140_962_extended_partial	45579	good	cobra
contig-140_20468_extended_partial	37032	good	cobra
contig-140_11083_extended_partial	15126	good	cobra
contig-140_8464_extended_partial	9500	good	cobra
contig-140_10112_extended_partial	6857	good	cobra
contig-140_1149_extended_partial	22474	good	cobra
contig-140_10908_extended_partial	47990	good	cobra
contig-140_19292_extended_partial	12844	good	cobra
contig-140_8060_extended_partial	16665	good	cobra
contig-140_969_extended_partial	24209	good	cobra
contig-140_16705_extended_partial	6464	good	cobra
contig-140_6942_extended_partial	33716	good	cobra
contig-140_12610_extended_partial	11807	good	cobra
contig-140_8049_extended_partial	7927	good	cobra
contig-140_1373_extended_partial	34493	good	cobra
contig-140_13291_extended_partial	12561	good	cobra
contig-140_3296_extended_partial	44754	good	cobra
contig-140_23520_extended_partial	12097	good	cobra
contig-140_8710_extended_partial	13854	good	cobra
contig-140_5924_extended_partial	12003	good	cobra
contig-140_21891_extended_partial	6170	good	cobra
contig-140_7284_extended_partial	11487	good	cobra
contig-140_3266_extended_partial	23942	good	cobra
contig-140_9074_extended_partial	11488	good	cobra
contig-140_13849_extended_partial	15832	good	cobra
contig-140_3316_extended_partial	22868	good	cobra
contig-140_12249_extended_partial	9978	good	cobra
contig-140_549_extended_partial	42258	good	cobra
contig-140_444_extended_partial	46262	good	cobra
contig-140_9750_extended_partial	25374	good	cobra
contig-140_7881_extended_partial	9512	good	cobra
contig-140_10658_extended_partial	10109	good	cobra
contig-140_17438_extended_partial	7469	good	cobra
contig-140_4251_extended_partial	22006	good	cobra
contig-140_12167_extended_partial	7650	good	cobra
contig-140_15485_extended_partial	14025	good	cobra
contig-140_16036_extended_partial	6361	good	cobra
contig-140_10058_extended_partial	12710	good	cobra
contig-140_2495_extended_partial	57528	good	cobra
contig-140_8280_extended_partial	12146	good	cobra
contig-140_2175_extended_partial	51255	good	cobra
contig-140_19010_extended_partial	15383	good	cobra
contig-140_11298_extended_partial	34457	good	cobra
contig-140_15509_extended_partial	23224	good	cobra
contig-140_5835_extended_partial	12341	good	cobra
contig-140_20745_extended_partial	8004	good	cobra
contig-140_4886_extended_partial	25650	good	cobra
contig-140_7653_extended_partial	9462	good	cobra
contig-140_1444_extended_partial	21970	good	cobra
contig-140_11339_extended_partial	13172	good	cobra
contig-140_10033_extended_partial	14071	good	cobra
contig-140_10836_extended_partial	14981	good	cobra
contig-140_22303_extended_partial	7329	good	cobra
contig-140_5339_extended_partial	21598	good	cobra
contig-140_11531_extended_partial	10642	good	cobra
contig-140_3180_extended_partial	13220	good	cobra
contig-140_6051_extended_partial	10739	good	cobra
contig-140_10839_extended_partial	11621	good	cobra
contig-140_564_extended_partial	35367	good	cobra
contig-140_1767_extended_partial	37806	good	cobra
contig-140_6925_extended_partial	19441	good	cobra
contig-140_3531_extended_partial	17843	good	cobra
contig-140_3965_extended_partial	21585	good	cobra
contig-140_9621_extended_partial	7443	good	cobra
contig-140_280_extended_partial	46498	good	cobra
contig-140_5678_extended_partial	10450	good	cobra
contig-140_7001_extended_partial	24372	good	cobra
contig-140_20963_extended_partial	7668	good	cobra
contig-140_4122_extended_partial	12894	good	cobra
contig-140_3387_extended_partial	12692	good	cobra
contig-140_2908_extended_partial	40306	good	cobra
contig-140_18415_extended_partial	19453	good	cobra
contig-140_9856_extended_partial	12189	good	cobra
contig-140_6853_extended_partial	9502	good	cobra
contig-140_8085_extended_partial	12781	good	cobra
contig-140_1137_extended_partial	35534	good	cobra
contig-140_18790_extended_partial	15957	good	cobra
contig-140_1674_extended_partial	22245	good	cobra
contig-140_13401_extended_partial	13709	good	cobra
contig-140_12695_extended_partial	12132	good	cobra
contig-140_13331_extended_partial	7146	good	cobra
contig-140_14077_extended_partial	10432	good	cobra
contig-140_1590_extended_partial	18382	good	cobra
contig-140_18237_extended_partial	12875	good	cobra
contig-140_8293_extended_partial	23237	good	cobra
contig-140_18241_extended_partial	8692	good	cobra
contig-140_11971_extended_partial	9706	good	cobra
contig-140_16552_extended_partial	12285	good	cobra
contig-140_9763_extended_partial	9413	good	cobra
contig-140_15039_extended_partial	12683	good	cobra
contig-140_4975_extended_partial	40581	good	cobra
contig-140_20773_extended_partial	10049	good	cobra
contig-140_7803_extended_partial	14086	good	cobra
contig-140_22801_extended_partial	20120	good	cobra
contig-140_12742_extended_partial	16763	good	cobra
contig-140_2067_extended_partial	31536	good	cobra
contig-140_8099_extended_partial	11853	good	cobra
contig-140_3003_extended_partial	38626	good	cobra
contig-140_9129_extended_partial	21089	good	cobra
contig-140_11897_extended_partial	14900	good	cobra
bin.1	5068	good	metabat2
bin.103	13891	good	metabat2
bin.108	11247	good	metabat2
bin.110	12893	good	metabat2
bin.111	13527	good	metabat2
bin.115	17013	good	metabat2
bin.12	8163	good	metabat2
bin.121	14065	good	metabat2
bin.124	18125	good	metabat2
bin.130	12309	good	metabat2
bin.132	13840	good	metabat2
bin.135	17633	good	metabat2
bin.140	11225	good	metabat2
bin.147	11898	good	metabat2
bin.151	18255	good	metabat2
bin.152	11463	good	metabat2
bin.158	15549	good	metabat2
bin.171	22517	good	metabat2
bin.173	14048	good	metabat2
bin.176	11054	good	metabat2
bin.182	17800	good	metabat2
bin.19	9391	good	metabat2
bin.217	16184	good	metabat2
bin.219	13197	good	metabat2
bin.221	16491	good	metabat2
bin.224	17151	good	metabat2
bin.226	12375	good	metabat2
bin.238	13349	good	metabat2
bin.241	15746	good	metabat2
bin.242	15285	good	metabat2
bin.243	22073	good	metabat2
bin.246	11922	good	metabat2
bin.247	16962	good	metabat2
bin.257	13084	good	metabat2
bin.265	12098	good	metabat2
bin.266	14820	good	metabat2
bin.268	26466	good	metabat2
bin.278	21613	good	metabat2
bin.280	26457	good	metabat2
bin.282	27195	good	metabat2
bin.290	35355	good	metabat2
bin.293	33571	good	metabat2
bin.297	23427	good	metabat2
bin.30	18832	good	metabat2
bin.305	21776	good	metabat2
bin.306	33542	good	metabat2
bin.312	12409	good	metabat2
bin.317	10554	good	metabat2
bin.321	9067	good	metabat2
bin.325	33060	good	metabat2
bin.327	23893	good	metabat2
bin.336	21351	good	metabat2
bin.347	23390	good	metabat2
bin.351	25709	good	metabat2
bin.352	10193	good	metabat2
bin.356	6138	good	metabat2
bin.361	9346	good	metabat2
bin.362	9397	good	metabat2
bin.364	23804	good	metabat2
bin.366	9678	good	metabat2
bin.367	24769	good	metabat2
bin.369	34291	good	metabat2
bin.371	24066	good	metabat2
bin.373	30742	good	metabat2
bin.375	25519	good	metabat2
bin.38	13101	good	metabat2
bin.382	9238	good	metabat2
bin.386	42156	good	metabat2
bin.389	6143	good	metabat2
bin.39	9450	good	metabat2
bin.394	9835	good	metabat2
bin.395	28474	good	metabat2
bin.396	28845	good	metabat2
bin.397	35463	good	metabat2
bin.398	26702	good	metabat2
bin.405	8741	good	metabat2
bin.413	10446	good	metabat2
bin.415	19312	good	metabat2
bin.431	10390	good	metabat2
bin.437	51813	good	metabat2
bin.439	30298	good	metabat2
bin.440	36651	good	metabat2
bin.441	31005	good	metabat2
bin.447	40101	good	metabat2
bin.453	15871	good	metabat2
bin.46	13281	good	metabat2
bin.461	45122	good	metabat2
bin.477	19751	good	metabat2
bin.482	5980	good	metabat2
bin.483	32491	good	metabat2
bin.486	37000	good	metabat2
bin.49	11846	good	metabat2
bin.497	9373	good	metabat2
bin.501	20168	good	metabat2
bin.51	10958	good	metabat2
bin.513	28062	good	metabat2
bin.514	11920	good	metabat2
bin.515	25253	good	metabat2
bin.516	23045	good	metabat2
bin.520	22273	good	metabat2
bin.529	19933	good	metabat2
bin.53	18333	good	metabat2
bin.530	11285	good	metabat2
bin.534	19808	good	metabat2
bin.535	9856	good	metabat2
bin.542	20449	good	metabat2
bin.544	52636	good	metabat2
bin.550	22413	good	metabat2
bin.551	5994	good	metabat2
bin.554	43549	good	metabat2
bin.56	9578	good	metabat2
bin.564	46906	good	metabat2
bin.567	25331	good	metabat2
bin.570	29717	good	metabat2
bin.574	36067	good	metabat2
bin.583	28175	good	metabat2
bin.59	11246	good	metabat2
bin.594	18235	good	metabat2
bin.597	16292	good	metabat2
bin.604	31759	good	metabat2
bin.607	14434	good	metabat2
bin.609	30244	good	metabat2
bin.610	9930	good	metabat2
bin.616	13919	good	metabat2
bin.618	51424	good	metabat2
bin.623	17047	good	metabat2
bin.626	52914	good	metabat2
bin.631	22662	good	metabat2
bin.632	39704	good	metabat2
bin.638	42141	good	metabat2
bin.639	46481	good	metabat2
bin.650	37806	good	metabat2
bin.654	12764	good	metabat2
bin.663	37428	good	metabat2
bin.664	16686	good	metabat2
bin.670	30313	good	metabat2
bin.673	15749	good	metabat2
bin.676	8546	good	metabat2
bin.685	8180	good	metabat2
bin.686	20103	good	metabat2
bin.688	8014	good	metabat2
bin.689	25253	good	metabat2
bin.700	17698	good	metabat2
bin.701	20705	good	metabat2
bin.705	34619	good	metabat2
bin.708	23027	good	metabat2
bin.709	20279	good	metabat2
bin.711	25822	good	metabat2
bin.714	6331	good	metabat2
bin.716	20707	good	metabat2
bin.719	26529	good	metabat2
bin.720	31890	good	metabat2
bin.723	5738	good	metabat2
bin.725	18254	good	metabat2
bin.726	19909	good	metabat2
bin.727	16566	good	metabat2
bin.728	16924	good	metabat2
bin.729	22635	good	metabat2
bin.733	23054	good	metabat2
bin.736	23179	good	metabat2
bin.737	18608	good	metabat2
bin.739	28103	good	metabat2
bin.740	23483	good	metabat2
bin.744	21124	good	metabat2
bin.745	28326	good	metabat2
bin.746	25772	good	metabat2
bin.747	22640	good	metabat2
bin.751	20797	good	metabat2
bin.755	20624	good	metabat2
bin.756	16314	good	metabat2
bin.757	22010	good	metabat2
bin.766	33706	good	metabat2
bin.77	10598	good	metabat2
bin.770	23408	good	metabat2
bin.774	24045	good	metabat2
bin.775	6105	good	metabat2
bin.776	16692	good	metabat2
bin.778	9187	good	metabat2
bin.783	17975	good	metabat2
bin.785	14656	good	metabat2
bin.786	14935	good	metabat2
bin.792	18574	good	metabat2
bin.794	16733	good	metabat2
bin.803	28544	good	metabat2
bin.805	14094	good	metabat2
bin.824	14981	good	metabat2
bin.826	14496	good	metabat2
bin.831	17800	good	metabat2
bin.834	15488	good	metabat2
bin.840	16246	good	metabat2
bin.853	9570	good	metabat2
bin.861	9631	good	metabat2
bin.862	10175	good	metabat2
bin.866	7855	good	metabat2
bin.867	8308	good	metabat2
bin.868	8105	good	metabat2
bin.87	24210	good	metabat2
bin.878	8578	good	metabat2
bin.88	10121	good	metabat2
bin.887	8867	good	metabat2
bin.90	18756	good	metabat2
bin.901	8770	good	metabat2
bin.903	8548	good	metabat2
bin.905	7636	good	metabat2
bin.906	8724	good	metabat2
bin.907	7593	good	metabat2
bin.908	8090	good	metabat2
bin.909	19355	good	metabat2
bin.91	14119	good	metabat2
bin.912	9133	good	metabat2
bin.913	7457	good	metabat2
bin.915	7943	good	metabat2
bin.916	8810	good	metabat2
bin.917	8500	good	metabat2
bin.918	7327	good	metabat2
bin.920	7498	good	metabat2
bin.921	6746	good	metabat2
bin.922	14187	good	metabat2
bin.923	8237	good	metabat2
bin.924	6906	good	metabat2
bin.925	11018	good	metabat2
bin.926	10905	good	metabat2
bin.927	7419	good	metabat2
bin.928	7095	good	metabat2
bin.933	6844	good	metabat2
bin.935	7691	good	metabat2
bin.936	7407	good	metabat2
bin.937	7108	good	metabat2
bin.938	9231	good	metabat2
bin.941	6766	good	metabat2
bin.943	5952	good	metabat2
bin.944	5818	good	metabat2
bin.99	10479	good	metabat2
31	58966	good	vRhyme
35	20397	good	vRhyme
37	26108	good	vRhyme
38	20964	good	vRhyme
44	37807	good	vRhyme
49	18712	good	vRhyme
55	11672	good	vRhyme
69	14903	good	vRhyme
70	7369	good	vRhyme
71	22616	good	vRhyme
83	6533	good	vRhyme
85	22263	good	vRhyme
105	53423	good	vRhyme
113	20758	good	vRhyme
133	23954	good	vRhyme
134	12668	good	vRhyme
142	7258	good	vRhyme
175	27362	good	vRhyme
181	33708	good	vRhyme
190	7419	good	vRhyme
193	14312	good	vRhyme
194	16184	good	vRhyme
199	15871	good	vRhyme
200	6598	good	vRhyme
202	14921	good	vRhyme
203	10554	good	vRhyme
204	40549	good	vRhyme
206	8746	good	vRhyme
211	30724	good	vRhyme
212	23613	good	vRhyme
213	33778	good	vRhyme
222	29175	good	vRhyme
223	16289	good	vRhyme
224	30192	good	vRhyme
234	22073	good	vRhyme
235	14068	good	vRhyme
241	22035	good	vRhyme
243	43549	good	vRhyme
244	51244	good	vRhyme
245	25253	good	vRhyme
249	22143	good	vRhyme
251	36393	good	vRhyme
252	7040	good	vRhyme
254	19621	good	vRhyme
255	43181	good	vRhyme
256	34639	good	vRhyme
257	31005	good	vRhyme
259	10479	good	vRhyme
260	33586	good	vRhyme
261	25787	good	vRhyme
262	33501	good	vRhyme
263	26482	good	vRhyme
264	22413	good	vRhyme
266	12958	good	vRhyme
268	25774	good	vRhyme
269	17102	good	vRhyme
270	13172	good	vRhyme
271	15549	good	vRhyme
272	6742	good	vRhyme
273	35463	good	vRhyme
275	23446	good	vRhyme
276	5953	good	vRhyme
277	18026	good	vRhyme
280	18246	good	vRhyme
281	14493	good	vRhyme
282	13679	good	vRhyme
285	22567	good	vRhyme
286	24954	good	vRhyme
288	12606	good	vRhyme
289	23163	good	vRhyme
292	28845	good	vRhyme
293	18214	good	vRhyme
294	20228	good	vRhyme
295	21466	good	vRhyme
296	36552	good	vRhyme
298	15693	good	vRhyme
299	30568	good	vRhyme
300	16243	good	vRhyme
301	32859	good	vRhyme
302	36913	good	vRhyme
303	16491	good	vRhyme
304	25702	good	vRhyme
305	9254	good	vRhyme
306	15170	good	vRhyme
307	16004	good	vRhyme
310	37806	good	vRhyme
311	13369	good	vRhyme
312	7388	good	vRhyme
314	12622	good	vRhyme
316	7927	good	vRhyme
317	6716	good	vRhyme
318	12846	good	vRhyme
319	46078	good	vRhyme
320	40371	good	vRhyme
321	8818	good	vRhyme
323	16324	good	vRhyme
324	19286	good	vRhyme
325	13861	good	vRhyme
326	22914	good	vRhyme
327	13084	good	vRhyme
328	17405	good	vRhyme
329	7130	good	vRhyme
330	33530	good	vRhyme
331	7498	good	vRhyme
332	23804	good	vRhyme
333	6221	good	vRhyme
334	7026	good	vRhyme
337	19566	good	vRhyme
338	16121	good	vRhyme
339	18294	good	vRhyme
341	35217	good	vRhyme
345	30724	good	vRhyme
346	10477	good	vRhyme
347	14048	good	vRhyme
349	9819	good	vRhyme
351	48955	good	vRhyme
353	34819	good	vRhyme
355	26374	good	vRhyme
356	8936	good	vRhyme
357	8725	good	vRhyme
358	11032	good	vRhyme
359	7285	good	vRhyme
360	18222	good	vRhyme
361	5849	good	vRhyme
362	6143	good	vRhyme
363	21407	good	vRhyme
364	9856	good	vRhyme
365	5633	good	vRhyme
366	22296	good	vRhyme
367	11897	good	vRhyme
368	7108	good	vRhyme
371	17852	good	vRhyme
372	9749	good	vRhyme
373	9017	good	vRhyme
374	16314	good	vRhyme
377	5985	good	vRhyme
380	7408	good	vRhyme
381	13102	good	vRhyme
384	40537	good	vRhyme
385	5915	good	vRhyme
386	6305	good	vRhyme
388	6829	good	vRhyme
390	6464	good	vRhyme
392	9376	good	vRhyme
393	5264	good	vRhyme
40	10404	good	CoCoNet
52	7498	good	CoCoNet
61	10851	good	CoCoNet
68	25438	good	CoCoNet
69	8033	good	CoCoNet
78	7285	good	CoCoNet
82	33469	good	CoCoNet
83	11506	good	CoCoNet
84	7511	good	CoCoNet
93	27945	good	CoCoNet
98	31135	good	CoCoNet
116	7289	good	CoCoNet
120	16004	good	CoCoNet
151	32215	good	CoCoNet
159	12343	good	CoCoNet
166	14249	good	CoCoNet
171	9572	good	CoCoNet
182	11712	good	CoCoNet
195	7203	good	CoCoNet
196	36552	good	CoCoNet
200	17490	good	CoCoNet
202	25263	good	CoCoNet
211	15701	good	CoCoNet
214	9245	good	CoCoNet
217	18294	good	CoCoNet
225	30724	good	CoCoNet
231	18030	good	CoCoNet
241	15240	good	CoCoNet
244	8810	good	CoCoNet
260	9990	good	CoCoNet
268	9346	good	CoCoNet
279	5840	good	CoCoNet
281	41403	good	CoCoNet
295	25208	good	CoCoNet
301	13290	good	CoCoNet
309	20048	good	CoCoNet
316	22997	good	CoCoNet
319	6331	good	CoCoNet
321	14362	good	CoCoNet
322	6333	good	CoCoNet
332	10608	good	CoCoNet
333	16232	good	CoCoNet
340	5633	good	CoCoNet
347	31005	good	CoCoNet
351	38197	good	CoCoNet
374	5614	good	CoCoNet
386	19300	good	CoCoNet
391	13105	good	CoCoNet
392	18391	good	CoCoNet
419	8725	good	CoCoNet
442	23549	good	CoCoNet
444	11814	good	CoCoNet
455	5311	good	CoCoNet
472	12098	good	CoCoNet
488	8163	good	CoCoNet
499	5106	good	CoCoNet
512	26336	good	CoCoNet
514	9946	good	CoCoNet
523	10185	good	CoCoNet
528	22483	good	CoCoNet
532	37972	good	CoCoNet
542	32555	good	CoCoNet
546	16184	good	CoCoNet
555	12184	good	CoCoNet
578	10255	good	CoCoNet
607	9432	good	CoCoNet

## Sheet: Fig.3f
bin	number	category	assembler
contig-140_15163_extended_partial	40.84	problematic	cobra
contig-140_5172_extended_partial	57.83	problematic	cobra
contig-140_17911_extended_partial	37.18	problematic	cobra
contig-140_13403_extended_partial	4.16	problematic	cobra
contig-140_10341_extended_partial	25.38	problematic	cobra
contig-140_21604_extended_partial	20.59	problematic	cobra
contig-140_3973_extended_partial	72.98	problematic	cobra
contig-140_11148_extended_partial	63.52	problematic	cobra
contig-140_9597_extended_partial	22.93	problematic	cobra
contig-140_5144_extended_partial	33.8	problematic	cobra
contig-140_6934_extended_partial	88.97	problematic	cobra
contig-140_10581_extended_partial	76.65	problematic	cobra
contig-140_16299_extended_partial	10.31	problematic	cobra
contig-140_14939_extended_partial	66.75	contaminated	cobra
bin.119	86.51	problematic	metabat2
bin.126	76.05	problematic	metabat2
bin.141	76.36	problematic	metabat2
bin.144	59.74	problematic	metabat2
bin.157	42.68	problematic	metabat2
bin.167	70.18	problematic	metabat2
bin.18	68.84	problematic	metabat2
bin.204	66.89	problematic	metabat2
bin.222	76.02	problematic	metabat2
bin.294	63.52	problematic	metabat2
bin.295	36.29	problematic	metabat2
bin.307	90.94	problematic	metabat2
bin.318	88.06	problematic	metabat2
bin.348	96.64	problematic	metabat2
bin.365	99.1	problematic	metabat2
bin.410	69.2	problematic	metabat2
bin.418	95.38	problematic	metabat2
bin.442	50.77	problematic	metabat2
bin.45	96.58	problematic	metabat2
bin.451	92.61	problematic	metabat2
bin.452	99.54	problematic	metabat2
bin.458	95.11	problematic	metabat2
bin.460	81.22	problematic	metabat2
bin.471	83.42	problematic	metabat2
bin.478	71.49	problematic	metabat2
bin.558	67.15	problematic	metabat2
bin.562	81.56	problematic	metabat2
bin.600	62.45	problematic	metabat2
bin.656	16.71	problematic	metabat2
bin.683	74.2	problematic	metabat2
bin.71	86.88	problematic	metabat2
bin.712	46.04	problematic	metabat2
bin.74	36.78	problematic	metabat2
bin.741	86.06	problematic	metabat2
bin.750	37.8	problematic	metabat2
bin.795	46.23	problematic	metabat2
bin.799	96.64	problematic	metabat2
bin.800	96.24	problematic	metabat2
bin.801	84.39	problematic	metabat2
bin.837	94.89	problematic	metabat2
bin.876	57	problematic	metabat2
bin.914	82.62	problematic	metabat2
bin.919	87.79	problematic	metabat2
bin.931	78.98	problematic	metabat2
bin.934	78.73	problematic	metabat2
bin.939	90.4	problematic	metabat2
bin.942	87.71	problematic	metabat2
bin.945	99.36	problematic	metabat2
bin.109	58.84	contaminated	metabat2
bin.129	83.51	contaminated	metabat2
bin.14	84.58	contaminated	metabat2
bin.149	77.65	contaminated	metabat2
bin.159	76.64	contaminated	metabat2
bin.164	75.65	contaminated	metabat2
bin.169	83.77	contaminated	metabat2
bin.186	70.43	contaminated	metabat2
bin.187	64.18	contaminated	metabat2
bin.190	58.37	contaminated	metabat2
bin.214	84.66	contaminated	metabat2
bin.216	56.14	contaminated	metabat2
bin.227	43.04	contaminated	metabat2
bin.244	57.34	contaminated	metabat2
bin.249	66.61	contaminated	metabat2
bin.251	58.57	contaminated	metabat2
bin.264	81.97	contaminated	metabat2
bin.267	44.33	contaminated	metabat2
bin.273	47.62	contaminated	metabat2
bin.284	70.4	contaminated	metabat2
bin.292	51.39	contaminated	metabat2
bin.298	44.66	contaminated	metabat2
bin.308	63.35	contaminated	metabat2
bin.320	17.57	contaminated	metabat2
bin.329	97.49	contaminated	metabat2
bin.33	66.52	contaminated	metabat2
bin.331	71.19	contaminated	metabat2
bin.334	20.19	contaminated	metabat2
bin.340	64.62	contaminated	metabat2
bin.346	70.54	contaminated	metabat2
bin.355	26.75	contaminated	metabat2
bin.358	57.33	contaminated	metabat2
bin.359	50.75	contaminated	metabat2
bin.379	34.17	contaminated	metabat2
bin.381	18.47	contaminated	metabat2
bin.391	46.66	contaminated	metabat2
bin.406	36.91	contaminated	metabat2
bin.412	68.7	contaminated	metabat2
bin.417	82.47	contaminated	metabat2
bin.420	9.06	contaminated	metabat2
bin.421	78.58	contaminated	metabat2
bin.426	76.14	contaminated	metabat2
bin.429	34.35	contaminated	metabat2
bin.436	72.82	contaminated	metabat2
bin.438	55.17	contaminated	metabat2
bin.444	53.34	contaminated	metabat2
bin.459	60.38	contaminated	metabat2
bin.464	76.16	contaminated	metabat2
bin.465	49.91	contaminated	metabat2
bin.468	89.72	contaminated	metabat2
bin.47	87.14	contaminated	metabat2
bin.470	76.07	contaminated	metabat2
bin.474	11.69	contaminated	metabat2
bin.487	54.16	contaminated	metabat2
bin.495	62.15	contaminated	metabat2
bin.498	51.5	contaminated	metabat2
bin.50	66.3	contaminated	metabat2
bin.504	72.89	contaminated	metabat2
bin.509	25.82	contaminated	metabat2
bin.517	84.09	contaminated	metabat2
bin.525	87.68	contaminated	metabat2
bin.526	40.49	contaminated	metabat2
bin.552	70.63	contaminated	metabat2
bin.578	68.42	contaminated	metabat2
bin.580	82.27	contaminated	metabat2
bin.584	53.11	contaminated	metabat2
bin.588	71.29	contaminated	metabat2
bin.592	15.61	contaminated	metabat2
bin.599	86.24	contaminated	metabat2
bin.606	47.58	contaminated	metabat2
bin.611	29.19	contaminated	metabat2
bin.613	82.31	contaminated	metabat2
bin.615	65.58	contaminated	metabat2
bin.617	24.09	contaminated	metabat2
bin.620	80.52	contaminated	metabat2
bin.622	13.01	contaminated	metabat2
bin.624	17.89	contaminated	metabat2
bin.629	67.55	contaminated	metabat2
bin.634	42.37	contaminated	metabat2
bin.635	51.19	contaminated	metabat2
bin.641	37.92	contaminated	metabat2
bin.644	72.68	contaminated	metabat2
bin.669	65.42	contaminated	metabat2
bin.675	62.96	contaminated	metabat2
bin.69	79.35	contaminated	metabat2
bin.692	60.06	contaminated	metabat2
bin.694	81.03	contaminated	metabat2
bin.696	47.65	contaminated	metabat2
bin.735	81.56	contaminated	metabat2
bin.748	66.97	contaminated	metabat2
bin.75	52.93	contaminated	metabat2
bin.753	33.42	contaminated	metabat2
bin.758	89.09	contaminated	metabat2
bin.762	31.36	contaminated	metabat2
bin.767	63.22	contaminated	metabat2
bin.782	83.33	contaminated	metabat2
bin.797	63.1	contaminated	metabat2
bin.813	80.17	contaminated	metabat2
bin.821	68.98	contaminated	metabat2
bin.823	50.88	contaminated	metabat2
bin.828	38.23	contaminated	metabat2
bin.863	79.71	contaminated	metabat2
bin.902	67.75	contaminated	metabat2
bin.904	96.31	contaminated	metabat2
bin.910	57.89	contaminated	metabat2
bin.911	61.67	contaminated	metabat2
bin.929	75.83	contaminated	metabat2
bin.930	93.81	contaminated	metabat2
bin.932	83.3	contaminated	metabat2
bin.940	86.43	contaminated	metabat2
40	24.9916	problematic	vRhyme
42	79.3575	problematic	vRhyme
106	92.2384	problematic	vRhyme
136	97.8417	problematic	vRhyme
180	87.9098	problematic	vRhyme
1	86.1726	contaminated	vRhyme
2	52.744	contaminated	vRhyme
4	63.2528	contaminated	vRhyme
5	40.7567	contaminated	vRhyme
6	77.5471	contaminated	vRhyme
7	85.2339	contaminated	vRhyme
9	59.1374	contaminated	vRhyme
10	82.6055	contaminated	vRhyme
12	77.1826	contaminated	vRhyme
13	76.7474	contaminated	vRhyme
14	76.6291	contaminated	vRhyme
17	75.5963	contaminated	vRhyme
18	35.8812	contaminated	vRhyme
20	88.3674	contaminated	vRhyme
21	95.4514	contaminated	vRhyme
23	72.0194	contaminated	vRhyme
24	84.8936	contaminated	vRhyme
25	41.4582	contaminated	vRhyme
27	72.9047	contaminated	vRhyme
28	59.0812	contaminated	vRhyme
29	24.7698	contaminated	vRhyme
30	36.5192	contaminated	vRhyme
33	30.4505	contaminated	vRhyme
34	37.8988	contaminated	vRhyme
39	68.1621	contaminated	vRhyme
43	57.6916	contaminated	vRhyme
45	62.9713	contaminated	vRhyme
46	76.4769	contaminated	vRhyme
47	81.5979	contaminated	vRhyme
48	54.3619	contaminated	vRhyme
50	90.3059	contaminated	vRhyme
51	71.886	contaminated	vRhyme
52	56.0853	contaminated	vRhyme
53	60.9027	contaminated	vRhyme
54	75.2749	contaminated	vRhyme
56	34.7483	contaminated	vRhyme
57	99.7547	contaminated	vRhyme
58	19.1724	contaminated	vRhyme
59	63.9046	contaminated	vRhyme
60	68.8081	contaminated	vRhyme
62	80.1441	contaminated	vRhyme
63	83.7547	contaminated	vRhyme
65	87.0015	contaminated	vRhyme
66	77.7526	contaminated	vRhyme
67	44.9377	contaminated	vRhyme
68	28.878	contaminated	vRhyme
74	71.9557	contaminated	vRhyme
76	88.4635	contaminated	vRhyme
78	89.0121	contaminated	vRhyme
79	78.6345	contaminated	vRhyme
80	72.242	contaminated	vRhyme
81	26.1804	contaminated	vRhyme
82	84.3354	contaminated	vRhyme
84	60.5861	contaminated	vRhyme
86	27.7628	contaminated	vRhyme
87	92.7382	contaminated	vRhyme
88	79.0413	contaminated	vRhyme
89	82.602	contaminated	vRhyme
90	22.7771	contaminated	vRhyme
91	83.9233	contaminated	vRhyme
92	58.7228	contaminated	vRhyme
93	65.1121	contaminated	vRhyme
95	67.957	contaminated	vRhyme
96	94.2823	contaminated	vRhyme
97	62.6095	contaminated	vRhyme
98	68.2329	contaminated	vRhyme
101	22.9539	contaminated	vRhyme
102	72.3555	contaminated	vRhyme
103	48.6967	contaminated	vRhyme
104	48.6594	contaminated	vRhyme
107	63.4861	contaminated	vRhyme
108	75.8419	contaminated	vRhyme
109	57.0469	contaminated	vRhyme
110	88.6008	contaminated	vRhyme
111	77.2277	contaminated	vRhyme
112	41.8447	contaminated	vRhyme
114	82.0374	contaminated	vRhyme
115	37.2075	contaminated	vRhyme
118	45.7442	contaminated	vRhyme
119	74.0622	contaminated	vRhyme
121	95.3017	contaminated	vRhyme
122	69.2029	contaminated	vRhyme
124	85.4054	contaminated	vRhyme
126	96.8214	contaminated	vRhyme
127	83.6541	contaminated	vRhyme
129	90.1296	contaminated	vRhyme
130	82.1613	contaminated	vRhyme
131	55.9579	contaminated	vRhyme
132	48.7494	contaminated	vRhyme
137	25.66	contaminated	vRhyme
138	67.4759	contaminated	vRhyme
139	65.8041	contaminated	vRhyme
140	61.2107	contaminated	vRhyme
141	32.0432	contaminated	vRhyme
143	50.0516	contaminated	vRhyme
144	67.8394	contaminated	vRhyme
145	72.8139	contaminated	vRhyme
146	84.8951	contaminated	vRhyme
147	90.6088	contaminated	vRhyme
148	42.9701	contaminated	vRhyme
149	46.5146	contaminated	vRhyme
150	67.132	contaminated	vRhyme
151	68.3386	contaminated	vRhyme
152	77.4787	contaminated	vRhyme
153	82.2532	contaminated	vRhyme
154	38.9877	contaminated	vRhyme
155	92.591	contaminated	vRhyme
156	34.8073	contaminated	vRhyme
157	61.1711	contaminated	vRhyme
158	85.2017	contaminated	vRhyme
159	79.3847	contaminated	vRhyme
160	71.1463	contaminated	vRhyme
161	84.8294	contaminated	vRhyme
162	82.976	contaminated	vRhyme
163	78.9927	contaminated	vRhyme
164	29.5896	contaminated	vRhyme
165	17.2753	contaminated	vRhyme
166	67.4928	contaminated	vRhyme
167	64.6423	contaminated	vRhyme
168	77.5403	contaminated	vRhyme
170	85.372	contaminated	vRhyme
171	53.6033	contaminated	vRhyme
172	27.7168	contaminated	vRhyme
173	41.0409	contaminated	vRhyme
174	57.8335	contaminated	vRhyme
177	77.8608	contaminated	vRhyme
178	89.9918	contaminated	vRhyme
182	56.1729	contaminated	vRhyme
183	33.7951	contaminated	vRhyme
185	39.6595	contaminated	vRhyme
186	67.5761	contaminated	vRhyme
187	54.2293	contaminated	vRhyme
188	59.7375	contaminated	vRhyme
189	69.0205	contaminated	vRhyme
191	42.021	contaminated	vRhyme
192	80.6354	contaminated	vRhyme
195	58.4473	contaminated	vRhyme
196	69.2888	contaminated	vRhyme
198	44.9817	contaminated	vRhyme
201	19.6181	contaminated	vRhyme
205	57.7267	contaminated	vRhyme
207	88.8727	contaminated	vRhyme
208	63.6942	contaminated	vRhyme
209	75.6047	contaminated	vRhyme
210	98.0733	contaminated	vRhyme
214	78.1272	contaminated	vRhyme
215	81.2211	contaminated	vRhyme
216	20.4569	contaminated	vRhyme
217	89.9557	contaminated	vRhyme
218	85.1843	contaminated	vRhyme
219	64.6233	contaminated	vRhyme
220	84.3397	contaminated	vRhyme
221	73.8925	contaminated	vRhyme
225	39.5683	contaminated	vRhyme
226	74.6652	contaminated	vRhyme
227	24.8317	contaminated	vRhyme
228	38.3771	contaminated	vRhyme
229	46.167	contaminated	vRhyme
230	45.5514	contaminated	vRhyme
231	80.7945	contaminated	vRhyme
232	63.1043	contaminated	vRhyme
233	69.7895	contaminated	vRhyme
236	27.3055	contaminated	vRhyme
237	12.2529	contaminated	vRhyme
238	53.6883	contaminated	vRhyme
239	69.8858	contaminated	vRhyme
240	65.0142	contaminated	vRhyme
242	94.4911	contaminated	vRhyme
246	39.7248	contaminated	vRhyme
247	70.2105	contaminated	vRhyme
248	23.7729	contaminated	vRhyme
250	64.1207	contaminated	vRhyme
253	47.5515	contaminated	vRhyme
258	35.7335	contaminated	vRhyme
265	93.2323	contaminated	vRhyme
267	31.7876	contaminated	vRhyme
274	59.0929	contaminated	vRhyme
278	30.6351	contaminated	vRhyme
279	50.9642	contaminated	vRhyme
283	33.8979	contaminated	vRhyme
284	19.9249	contaminated	vRhyme
287	78.8796	contaminated	vRhyme
290	49.7651	contaminated	vRhyme
291	52.0828	contaminated	vRhyme
297	98.4259	contaminated	vRhyme
308	55.6868	contaminated	vRhyme
309	99.4699	contaminated	vRhyme
313	93.9824	contaminated	vRhyme
315	83.5049	contaminated	vRhyme
322	35.5738	contaminated	vRhyme
335	90.8306	contaminated	vRhyme
336	37.4505	contaminated	vRhyme
340	15.9998	contaminated	vRhyme
342	68.2751	contaminated	vRhyme
343	42.3063	contaminated	vRhyme
344	72.7244	contaminated	vRhyme
348	80.4284	contaminated	vRhyme
350	53.2411	contaminated	vRhyme
352	88.1923	contaminated	vRhyme
354	83.4134	contaminated	vRhyme
369	78.6058	contaminated	vRhyme
370	85.8682	contaminated	vRhyme
375	64.7303	contaminated	vRhyme
376	96.4453	contaminated	vRhyme
378	64.9866	contaminated	vRhyme
379	83.4994	contaminated	vRhyme
382	66.4275	contaminated	vRhyme
383	63.6885	contaminated	vRhyme
387	91.7242	contaminated	vRhyme
389	40.1781	contaminated	vRhyme
391	88.5453	contaminated	vRhyme
55	88.826	problematic	CoCoNet
176	75.0879	problematic	CoCoNet
219	83.0182	problematic	CoCoNet
465	31.3633	problematic	CoCoNet
478	44.6285	problematic	CoCoNet
620	99.4116	problematic	CoCoNet
0	65.2172	contaminated	CoCoNet
4	87.8732	contaminated	CoCoNet
6	85.4796	contaminated	CoCoNet
7	96.6265	contaminated	CoCoNet
8	22.7	contaminated	CoCoNet
9	69.6726	contaminated	CoCoNet
10	95.7394	contaminated	CoCoNet
11	86.7909	contaminated	CoCoNet
12	40.99	contaminated	CoCoNet
13	78.2419	contaminated	CoCoNet
15	68.1108	contaminated	CoCoNet
17	64.2561	contaminated	CoCoNet
18	66.75	contaminated	CoCoNet
19	84.934	contaminated	CoCoNet
20	90.767	contaminated	CoCoNet
21	20.3384	contaminated	CoCoNet
23	93.2167	contaminated	CoCoNet
24	71.5526	contaminated	CoCoNet
25	46.8725	contaminated	CoCoNet
26	40.3812	contaminated	CoCoNet
27	82.5429	contaminated	CoCoNet
28	87.8724	contaminated	CoCoNet
29	93.6257	contaminated	CoCoNet
30	91.5244	contaminated	CoCoNet
32	92.5033	contaminated	CoCoNet
33	81.0194	contaminated	CoCoNet
34	68.9329	contaminated	CoCoNet
37	82.0875	contaminated	CoCoNet
39	75.8357	contaminated	CoCoNet
41	89.2819	contaminated	CoCoNet
42	79.1584	contaminated	CoCoNet
44	85.0236	contaminated	CoCoNet
45	74.3945	contaminated	CoCoNet
46	85.8798	contaminated	CoCoNet
48	82.2835	contaminated	CoCoNet
50	82.0258	contaminated	CoCoNet
51	78.7365	contaminated	CoCoNet
53	90.4115	contaminated	CoCoNet
54	75.8756	contaminated	CoCoNet
56	83.221	contaminated	CoCoNet
58	89.2174	contaminated	CoCoNet
59	89.0584	contaminated	CoCoNet
60	92.0411	contaminated	CoCoNet
62	61.1574	contaminated	CoCoNet
63	81.9954	contaminated	CoCoNet
64	15.5681	contaminated	CoCoNet
65	74.9017	contaminated	CoCoNet
66	78.9238	contaminated	CoCoNet
67	92.8516	contaminated	CoCoNet
71	69.0692	contaminated	CoCoNet
72	55.23	contaminated	CoCoNet
73	91.181	contaminated	CoCoNet
74	79.6256	contaminated	CoCoNet
75	84.3006	contaminated	CoCoNet
76	53.9099	contaminated	CoCoNet
77	86.597	contaminated	CoCoNet
79	84.3135	contaminated	CoCoNet
85	39.452	contaminated	CoCoNet
86	85.1159	contaminated	CoCoNet
88	63.5439	contaminated	CoCoNet
89	46.4223	contaminated	CoCoNet
90	80.6381	contaminated	CoCoNet
91	70.4415	contaminated	CoCoNet
92	90.8312	contaminated	CoCoNet
94	82.5635	contaminated	CoCoNet
95	91.3937	contaminated	CoCoNet
96	68.2333	contaminated	CoCoNet
97	83.6631	contaminated	CoCoNet
99	66.5084	contaminated	CoCoNet
100	39.0461	contaminated	CoCoNet
102	80.4359	contaminated	CoCoNet
103	34.4566	contaminated	CoCoNet
105	85.894	contaminated	CoCoNet
107	60.3869	contaminated	CoCoNet
108	80.2571	contaminated	CoCoNet
109	72.6713	contaminated	CoCoNet
110	85.6797	contaminated	CoCoNet
115	83.4942	contaminated	CoCoNet
117	29.4656	contaminated	CoCoNet
118	76.9565	contaminated	CoCoNet
119	68.0877	contaminated	CoCoNet
121	43.4482	contaminated	CoCoNet
122	82.9925	contaminated	CoCoNet
123	61.5433	contaminated	CoCoNet
124	87.7777	contaminated	CoCoNet
125	77.7175	contaminated	CoCoNet
126	79.6842	contaminated	CoCoNet
127	77.4708	contaminated	CoCoNet
128	93.7589	contaminated	CoCoNet
129	68.1469	contaminated	CoCoNet
130	49.8356	contaminated	CoCoNet
131	64.1792	contaminated	CoCoNet
132	34.6788	contaminated	CoCoNet
133	85.6987	contaminated	CoCoNet
135	87.6546	contaminated	CoCoNet
136	73.7102	contaminated	CoCoNet
138	84.6641	contaminated	CoCoNet
139	73.7896	contaminated	CoCoNet
140	74.8576	contaminated	CoCoNet
141	29.811	contaminated	CoCoNet
142	59.4005	contaminated	CoCoNet
143	58.5393	contaminated	CoCoNet
144	35.4479	contaminated	CoCoNet
145	82.1776	contaminated	CoCoNet
146	85.121	contaminated	CoCoNet
147	79.0337	contaminated	CoCoNet
150	88.6457	contaminated	CoCoNet
152	56.6618	contaminated	CoCoNet
153	56.5248	contaminated	CoCoNet
154	72.2027	contaminated	CoCoNet
155	91.2395	contaminated	CoCoNet
156	89.1684	contaminated	CoCoNet
157	43.5022	contaminated	CoCoNet
160	80.0485	contaminated	CoCoNet
161	81.0427	contaminated	CoCoNet
163	75.5849	contaminated	CoCoNet
164	32.5718	contaminated	CoCoNet
165	61.1579	contaminated	CoCoNet
167	72.0434	contaminated	CoCoNet
169	86.4099	contaminated	CoCoNet
170	88.5414	contaminated	CoCoNet
172	97.8676	contaminated	CoCoNet
173	68.5306	contaminated	CoCoNet
174	72.3025	contaminated	CoCoNet
175	90.7497	contaminated	CoCoNet
177	72.1316	contaminated	CoCoNet
178	97.7248	contaminated	CoCoNet
180	86.1548	contaminated	CoCoNet
183	84.4575	contaminated	CoCoNet
184	83.6968	contaminated	CoCoNet
185	84.1286	contaminated	CoCoNet
187	32.5881	contaminated	CoCoNet
188	73.3465	contaminated	CoCoNet
189	82.1076	contaminated	CoCoNet
191	78.1676	contaminated	CoCoNet
193	54.9439	contaminated	CoCoNet
194	80.7593	contaminated	CoCoNet
197	94.3649	contaminated	CoCoNet
198	38.8511	contaminated	CoCoNet
207	84.4574	contaminated	CoCoNet
209	61.8518	contaminated	CoCoNet
212	92.6583	contaminated	CoCoNet
213	61.4548	contaminated	CoCoNet
215	66.1847	contaminated	CoCoNet
216	77.9549	contaminated	CoCoNet
218	76.2502	contaminated	CoCoNet
220	54.9795	contaminated	CoCoNet
221	62.834	contaminated	CoCoNet
222	45.0255	contaminated	CoCoNet
223	80.6587	contaminated	CoCoNet
224	80.2131	contaminated	CoCoNet
228	74.7851	contaminated	CoCoNet
230	83.4459	contaminated	CoCoNet
234	86.9858	contaminated	CoCoNet
236	63.3852	contaminated	CoCoNet
237	90.7094	contaminated	CoCoNet
238	94.2846	contaminated	CoCoNet
239	84.1523	contaminated	CoCoNet
243	36.6139	contaminated	CoCoNet
246	47.0295	contaminated	CoCoNet
247	20.3754	contaminated	CoCoNet
249	76.2525	contaminated	CoCoNet
253	86.3315	contaminated	CoCoNet
256	31.6649	contaminated	CoCoNet
258	61.0655	contaminated	CoCoNet
259	56.3688	contaminated	CoCoNet
261	45.6613	contaminated	CoCoNet
263	73.3205	contaminated	CoCoNet
267	76.9671	contaminated	CoCoNet
269	85.7572	contaminated	CoCoNet
270	39.8028	contaminated	CoCoNet
275	38.6352	contaminated	CoCoNet
276	23.0545	contaminated	CoCoNet
278	98.1584	contaminated	CoCoNet
283	77.7086	contaminated	CoCoNet
285	73.3562	contaminated	CoCoNet
286	64.894	contaminated	CoCoNet
287	79.4511	contaminated	CoCoNet
289	63.8999	contaminated	CoCoNet
290	15.8919	contaminated	CoCoNet
291	90.5924	contaminated	CoCoNet
293	74.1878	contaminated	CoCoNet
294	96.5371	contaminated	CoCoNet
298	67.8757	contaminated	CoCoNet
300	92.9453	contaminated	CoCoNet
302	43.283	contaminated	CoCoNet
304	93.9834	contaminated	CoCoNet
306	74.2008	contaminated	CoCoNet
313	37.321	contaminated	CoCoNet
317	89.5816	contaminated	CoCoNet
320	79.1834	contaminated	CoCoNet
324	82.4542	contaminated	CoCoNet
325	73.852	contaminated	CoCoNet
328	56.8911	contaminated	CoCoNet
329	85.7432	contaminated	CoCoNet
331	74.4313	contaminated	CoCoNet
339	55.3228	contaminated	CoCoNet
341	41.7266	contaminated	CoCoNet
342	89.0858	contaminated	CoCoNet
343	20.9136	contaminated	CoCoNet
345	59.2446	contaminated	CoCoNet
346	75.9562	contaminated	CoCoNet
348	86.2901	contaminated	CoCoNet
350	65.8991	contaminated	CoCoNet
352	85.2978	contaminated	CoCoNet
354	90.4576	contaminated	CoCoNet
356	83.9441	contaminated	CoCoNet
357	69.1615	contaminated	CoCoNet
368	51.2893	contaminated	CoCoNet
369	54.8597	contaminated	CoCoNet
371	79.7606	contaminated	CoCoNet
376	60.521	contaminated	CoCoNet
377	80.1282	contaminated	CoCoNet
379	97.1438	contaminated	CoCoNet
380	77.5129	contaminated	CoCoNet
382	74.9565	contaminated	CoCoNet
384	94.3157	contaminated	CoCoNet
385	92.5569	contaminated	CoCoNet
388	18.298	contaminated	CoCoNet
389	60.9375	contaminated	CoCoNet
399	25.3637	contaminated	CoCoNet
402	94.1599	contaminated	CoCoNet
408	68.6643	contaminated	CoCoNet
409	90.3507	contaminated	CoCoNet
410	75.3206	contaminated	CoCoNet
412	85.4881	contaminated	CoCoNet
415	74.1002	contaminated	CoCoNet
421	71.3399	contaminated	CoCoNet
423	57.7108	contaminated	CoCoNet
427	74.1115	contaminated	CoCoNet
429	30.0528	contaminated	CoCoNet
432	14.8884	contaminated	CoCoNet
435	74.6972	contaminated	CoCoNet
436	89.8213	contaminated	CoCoNet
443	86.9352	contaminated	CoCoNet
451	40.5796	contaminated	CoCoNet
452	77.6205	contaminated	CoCoNet
458	37.0582	contaminated	CoCoNet
459	36.4272	contaminated	CoCoNet
466	78.4528	contaminated	CoCoNet
484	91.7679	contaminated	CoCoNet
487	99	contaminated	CoCoNet
489	78.7519	contaminated	CoCoNet
497	17.6003	contaminated	CoCoNet
511	38.6079	contaminated	CoCoNet
526	15.556	contaminated	CoCoNet
527	53.6644	contaminated	CoCoNet
531	86.8415	contaminated	CoCoNet
533	54.7034	contaminated	CoCoNet
535	67.1612	contaminated	CoCoNet
536	57.7173	contaminated	CoCoNet
539	81.9689	contaminated	CoCoNet
550	65.3877	contaminated	CoCoNet
552	92.3783	contaminated	CoCoNet
554	91.7256	contaminated	CoCoNet
557	77.4312	contaminated	CoCoNet
560	83.9137	contaminated	CoCoNet
569	89.7844	contaminated	CoCoNet
572	48.3224	contaminated	CoCoNet
589	68.9966	contaminated	CoCoNet
621	96.8839	contaminated	CoCoNet

## Sheet: Fig.3g
bin	number	category	assembler
contig-140_15163_extended_partial	92.9047	problematic	cobra
contig-140_5172_extended_partial	88.9248	problematic	cobra
contig-140_17911_extended_partial	94.6739	problematic	cobra
contig-140_13403_extended_partial	96.9599	problematic	cobra
contig-140_10341_extended_partial	97.2315	problematic	cobra
contig-140_21604_extended_partial	84.1543	problematic	cobra
contig-140_3973_extended_partial	91.2568	problematic	cobra
contig-140_11148_extended_partial	88.8718	problematic	cobra
contig-140_9597_extended_partial	92.1936	problematic	cobra
contig-140_5144_extended_partial	97.2594	problematic	cobra
contig-140_6934_extended_partial	94.2939	problematic	cobra
contig-140_10581_extended_partial	83.3591	problematic	cobra
contig-140_16299_extended_partial	91.1445	problematic	cobra
bin.119	89.4805	problematic	metabat2
bin.126	79.8868	problematic	metabat2
bin.141	84.1991	problematic	metabat2
bin.141	80.5666	problematic	metabat2
bin.141	82.1643	problematic	metabat2
bin.144	84.1991	problematic	metabat2
bin.144	86.3716	problematic	metabat2
bin.144	85.684	problematic	metabat2
bin.144	87.4673	problematic	metabat2
bin.144	87.8226	problematic	metabat2
bin.144	90.6073	problematic	metabat2
bin.157	87.5997	problematic	metabat2
bin.167	85.5565	problematic	metabat2
bin.167	79.4906	problematic	metabat2
bin.167	88.2475	problematic	metabat2
bin.167	80.2332	problematic	metabat2
bin.167	86.1214	problematic	metabat2
bin.167	80.5807	problematic	metabat2
bin.18	92.9355	problematic	metabat2
bin.18	89.9067	problematic	metabat2
bin.18	90.3492	problematic	metabat2
bin.204	92.6082	problematic	metabat2
bin.204	90.5813	problematic	metabat2
bin.204	91.4776	problematic	metabat2
bin.222	92.1936	problematic	metabat2
bin.294	83.4842	problematic	metabat2
bin.295	89.4805	problematic	metabat2
bin.295	82.6987	problematic	metabat2
bin.295	86.1944	problematic	metabat2
bin.307	90.8821	problematic	metabat2
bin.318	94.4165	problematic	metabat2
bin.348	92.9047	problematic	metabat2
bin.365	78.5676	problematic	metabat2
bin.410	80.1064	problematic	metabat2
bin.418	82.2208	problematic	metabat2
bin.442	79.8868	problematic	metabat2
bin.442	79.4519	problematic	metabat2
bin.442	90.276	problematic	metabat2
bin.45	81.2029	problematic	metabat2
bin.451	85.5565	problematic	metabat2
bin.451	88.2475	problematic	metabat2
bin.451	86.1214	problematic	metabat2
bin.452	79.228	problematic	metabat2
bin.458	95.5491	problematic	metabat2
bin.460	96.1483	problematic	metabat2
bin.471	90.2236	problematic	metabat2
bin.478	84.7846	problematic	metabat2
bin.558	82.0683	problematic	metabat2
bin.562	89.4805	problematic	metabat2
bin.600	78.2639	problematic	metabat2
bin.656	88.5027	problematic	metabat2
bin.683	81.4898	problematic	metabat2
bin.71	93.2046	problematic	metabat2
bin.712	86.5672	problematic	metabat2
bin.74	88.2475	problematic	metabat2
bin.741	83.5236	problematic	metabat2
bin.741	89.0296	problematic	metabat2
bin.741	83.3854	problematic	metabat2
bin.750	81.9642	problematic	metabat2
bin.795	86.5208	problematic	metabat2
bin.799	92.9047	problematic	metabat2
bin.800	81.7782	problematic	metabat2
bin.801	86.7059	problematic	metabat2
bin.837	93.8507	problematic	metabat2
bin.876	79.7084	problematic	metabat2
bin.914	80.9564	problematic	metabat2
bin.919	89.9724	problematic	metabat2
bin.931	81.0716	problematic	metabat2
bin.934	84.8609	problematic	metabat2
bin.939	94.8077	problematic	metabat2
bin.942	86.1214	problematic	metabat2
bin.945	81.4898	problematic	metabat2
40	81.9642	problematic	vRhyme
42	84.9293	problematic	vRhyme
106	85.5565	problematic	vRhyme
106	88.2475	problematic	vRhyme
106	86.1214	problematic	vRhyme
136	89.2748	problematic	vRhyme
180	88.971	problematic	vRhyme
55	84.2679	problematic	CoCoNet
55	87.5997	problematic	CoCoNet
55	83.3408	problematic	CoCoNet
55	82.8566	problematic	CoCoNet
55	92.9123	problematic	CoCoNet
55	82.3029	problematic	CoCoNet
176	81.9642	problematic	CoCoNet
219	82.5499	problematic	CoCoNet
465	91.3152	problematic	CoCoNet
478	90.4525	problematic	CoCoNet
620	79.4519	problematic	CoCoNet
