# Supplementary material for: COBRA improves the completeness and contiguity of viral genomes assembled from metagenomes
Source: Nat Microbiol. 2024 Feb 6;9(3):737–50. doi: 10.1038/s41564-023-01598-2 (PMC10914622; doi:10.1038/s41564-023-01598-2)
Supplement: Supplementary file 7 — Source data for Fig. 4. [file 41564_2023_1598_MOESM7_ESM.xlsx]

## Sheet: Fig.4a
Self_circular	4792
Extended_circular	3735
High-quality_extended	3031
High-quality_original	560

## Sheet: Fig.4b
extended_circular				extended_partial
Low-quality	3080	0.550492		Low-quality	2628	0.558436
Medium-quality	1789	0.31975		Medium-quality	1575	0.334679
High-quality	694	0.124039		High-quality	462	0.0981725
Not-determined	32	0.00571939		Not-determined	41	0.00871228

## Sheet: Fig.4c
Sequence	Length	Category
DRR125121_contig-140_150	24580	Extended_circular_query
DRR125121_contig-140_222_extended_circular	43454	Extended_circular_cobra
DRR125121_contig-140_222	18480	Extended_circular_query
DRR125121_contig-140_112	28172	Extended_circular_query
DRR125121_contig-140_112_extended_circular	35297	Extended_circular_cobra
DRR125121_contig-140_217	18668	High_quality_query
DRR125121_contig-140_42_extended_partial	175957	High_quality_cobra
DRR125121_contig-140_110	28786	High_quality_query
DRR125121_contig-140_60	48217	High_quality_query
DRR125121_contig-140_42	64163	High_quality_query
DRR125121_contig-140_197	20011	Extended_circular_query
DRR125121_contig-140_197_extended_partial	27338	Extended_circular_cobra
DRR125121_contig-140_2	307598	High_quality_query
DRR125121_contig-140_2_extended_partial	348664	High_quality_cobra
DRR125122_contig-140_258	19462	Extended_circular_query
DRR125122_contig-140_320_extended_circular	40623	Extended_circular_cobra
DRR125122_contig-140_267	19146	Extended_circular_query
DRR125122_contig-140_267_extended_circular	19763	Extended_circular_cobra
DRR125122_contig-140_320	17867	Extended_circular_query
DRR125122_contig-140_8	99901	Extended_circular_query
DRR125122_contig-140_8_extended_partial	100583	Extended_circular_cobra
DRR125123_contig-140_17	74191	High_quality_query
DRR125123_contig-140_17_extended_partial	100632	High_quality_cobra
DRR125123_contig-140_61	43790	Extended_circular_query
DRR125123_contig-140_61_extended_partial	44534	Extended_circular_cobra
DRR125123_contig-140_460	16083	High_quality_query
DRR125123_contig-140_135	29919	High_quality_query
DRR125123_contig-140_135_extended_partial	38049	High_quality_cobra
DRR125124_contig-140_75	34613	Extended_circular_query
DRR125124_contig-140_75_extended_circular	35246	Extended_circular_cobra
DRR125124_contig-140_721	12071	Extended_circular_query
DRR125124_contig-140_721_extended_partial	40655	Extended_circular_cobra
DRR125125_contig-140_340	17731	Extended_circular_query
DRR125125_contig-140_340_extended_circular	35094	Extended_circular_cobra
DRR125125_contig-140_113	32532	Extended_circular_query
DRR125125_contig-140_113_extended_circular	34477	Extended_circular_cobra
DRR125125_contig-140_476	14707	Extended_circular_query
DRR125126_contig-140_751	13807	Extended_circular_query
DRR125126_contig-140_751_extended_circular	35400	Extended_circular_cobra
DRR125126_contig-140_426	20956	Extended_circular_query
DRR125126_contig-140_677	14948	Extended_circular_query
DRR125126_contig-140_677_extended_circular	15353	Extended_circular_cobra
DRR125127_contig-140_642	12908	High_quality_query
DRR125127_contig-140_642_extended_partial	225488	High_quality_cobra
DRR125127_contig-140_666	12547	High_quality_query
DRR125127_contig-140_666_extended_partial	26581	High_quality_cobra
ERR2814725_NODE_207_length_25488_cov_7.038484	25488	Extended_circular_query
ERR2814725_NODE_207_length_25488_cov_7.038484_extended_circular	25920	Extended_circular_cobra
ERR2814725_NODE_272_length_21452_cov_10.713904	21452	Extended_circular_query
ERR2814725_NODE_159_length_30144_cov_8.591198_extended_circular	62766	Extended_circular_cobra
ERR2814725_NODE_228_length_23694_cov_14.920821	23694	Extended_circular_query
ERR2814725_NODE_228_length_23694_cov_14.920821_extended_circular	62100	Extended_circular_cobra
ERR2814725_NODE_181_length_27765_cov_15.144403	27765	Extended_circular_query
ERR2814725_NODE_181_length_27765_cov_15.144403_extended_circular	39660	Extended_circular_cobra
ERR2814725_NODE_114_length_34039_cov_33.996668	34039	Extended_circular_query
ERR2814725_NODE_114_length_34039_cov_33.996668_extended_circular	34175	Extended_circular_cobra
ERR2814725_NODE_251_length_22513_cov_8.054230	22513	Extended_circular_query
ERR2814725_NODE_251_length_22513_cov_8.054230_extended_circular	35516	Extended_circular_cobra
ERR2814725_NODE_588_length_13065_cov_44.279409	13065	Extended_circular_query
ERR2814725_NODE_336_length_18813_cov_41.383442_extended_circular	32415	Extended_circular_cobra
ERR2814725_NODE_45_length_47598_cov_37.420425	47598	Extended_circular_query
ERR2814725_NODE_45_length_47598_cov_37.420425_extended_circular	91624	Extended_circular_cobra
ERR2814725_NODE_437_length_15622_cov_27.078090	15622	Extended_circular_query
ERR2814725_NODE_590_length_13043_cov_23.926990_extended_circular	88967	Extended_circular_cobra
ERR2814725_NODE_630_length_12360_cov_28.743154	12360	Extended_circular_query
ERR2814725_NODE_281_length_21132_cov_31.351678_extended_circular	35470	Extended_circular_cobra
ERR2814725_NODE_389_length_16928_cov_8.635795	16928	Extended_circular_query
ERR2814725_NODE_389_length_16928_cov_8.635795_extended_circular	35586	Extended_circular_cobra
ERR2814725_NODE_767_length_10642_cov_22.233951	10642	Extended_circular_query
ERR2814725_NODE_182_length_27655_cov_32.185448	27655	Extended_circular_query
ERR2814725_NODE_136_length_32194_cov_35.435370_extended_circular	62993	Extended_circular_cobra
ERR2814725_NODE_10_length_83347_cov_9.817796	83347	Extended_circular_query
ERR2814725_NODE_10_length_83347_cov_9.817796_extended_circular	144448	Extended_circular_cobra
ERR2814725_NODE_26_length_59887_cov_9.297155	59887	Extended_circular_query
ERR2814725_NODE_26_length_59887_cov_9.297155_extended_circular	60223	Extended_circular_cobra
ERR2814725_NODE_678_length_11644_cov_6.848919	11644	Extended_circular_query
ERR2814725_NODE_678_length_11644_cov_6.848919_extended_circular	48465	Extended_circular_cobra
ERR2814725_NODE_201_length_26173_cov_32.887852	26173	Extended_circular_query
ERR2814725_NODE_201_length_26173_cov_32.887852_extended_circular	34256	Extended_circular_cobra
ERR2814725_NODE_336_length_18813_cov_41.383442	18813	Extended_circular_query
ERR2814725_NODE_689_length_11483_cov_15.293061	11483	Extended_circular_query
ERR2814725_NODE_689_length_11483_cov_15.293061_extended_circular	39700	Extended_circular_cobra
ERR2814725_NODE_645_length_12157_cov_8.251372	12157	Extended_circular_query
ERR2814725_NODE_515_length_14321_cov_6.591377_extended_circular	39665	Extended_circular_cobra
ERR2814725_NODE_230_length_23680_cov_15.468093	23680	Extended_circular_query
ERR2814725_NODE_42_length_49418_cov_42.938427	49418	Extended_circular_query
ERR2814725_NODE_42_length_49418_cov_42.938427_extended_circular	58762	Extended_circular_cobra
ERR2814725_NODE_177_length_28119_cov_5.289833	28119	Extended_circular_query
ERR2814725_NODE_177_length_28119_cov_5.289833_extended_circular	38125	Extended_circular_cobra
ERR2814725_NODE_169_length_29465_cov_14.936703	29465	Extended_circular_query
ERR2814725_NODE_169_length_29465_cov_14.936703_extended_circular	36553	Extended_circular_cobra
ERR2814725_NODE_840_length_10016_cov_16.359794	10016	Extended_circular_query
ERR2814725_NODE_52_length_44202_cov_12.460352	44202	Extended_circular_query
ERR2814725_NODE_412_length_16192_cov_11.605727_extended_circular	60727	Extended_circular_cobra
ERR2814725_NODE_273_length_21443_cov_9.476590	21443	Extended_circular_query
ERR2814725_NODE_273_length_21443_cov_9.476590_extended_circular	21959	Extended_circular_cobra
ERR2814725_NODE_17_length_69952_cov_48.911980	69952	Extended_circular_query
ERR2814725_NODE_17_length_69952_cov_48.911980_extended_circular	70406	Extended_circular_cobra
ERR2814725_NODE_281_length_21132_cov_31.351678	21132	Extended_circular_query
ERR2814725_NODE_92_length_36718_cov_27.031073	36718	Extended_circular_query
ERR2814725_NODE_50_length_44365_cov_8.673064	44365	Extended_circular_query
ERR2814725_NODE_50_length_44365_cov_8.673064_extended_circular	44778	Extended_circular_cobra
ERR2814725_NODE_412_length_16192_cov_11.605727	16192	Extended_circular_query
ERR2814725_NODE_590_length_13043_cov_23.926990	13043	Extended_circular_query
ERR2814725_NODE_51_length_44280_cov_36.913709	44280	Extended_circular_query
ERR2814725_NODE_332_length_18912_cov_8.598084	18912	Extended_circular_query
ERR2814725_NODE_728_length_11016_cov_16.593076	11016	Extended_circular_query
ERR2814725_NODE_728_length_11016_cov_16.593076_extended_circular	36468	Extended_circular_cobra
ERR2814725_NODE_515_length_14321_cov_6.591377	14321	Extended_circular_query
ERR2814725_NODE_314_length_19784_cov_9.992522	19784	Extended_circular_query
ERR2814725_NODE_197_length_26286_cov_10.950916	26286	Extended_circular_query
ERR2814725_NODE_197_length_26286_cov_10.950916_extended_circular	37242	Extended_circular_cobra
ERR2814725_NODE_454_length_15234_cov_251.527702	15234	Extended_circular_query
ERR2814725_NODE_313_length_19791_cov_180.270189_extended_circular	34771	Extended_circular_cobra
ERR2814725_NODE_136_length_32194_cov_35.435370	32194	Extended_circular_query
ERR2814725_NODE_600_length_12789_cov_9.015321	12789	Extended_circular_query
ERR2814725_NODE_102_length_35694_cov_6.883684	35694	Extended_circular_query
ERR2814725_NODE_420_length_15859_cov_15.299835	15859	Extended_circular_query
ERR2814725_NODE_420_length_15859_cov_15.299835_extended_circular	39975	Extended_circular_cobra
ERR2814725_NODE_159_length_30144_cov_8.591198	30144	Extended_circular_query
ERR2814725_NODE_203_length_25906_cov_45.900500	25906	Extended_circular_query
ERR2814725_NODE_203_length_25906_cov_45.900500_extended_circular	30957	Extended_circular_cobra
ERR2814725_NODE_313_length_19791_cov_180.270189	19791	Extended_circular_query
ERR2814725_NODE_227_length_23750_cov_15.219151	23750	Extended_circular_query
ERR2814725_NODE_164_length_30021_cov_15.915535	30021	Extended_circular_query
ERR2814725_NODE_164_length_30021_cov_15.915535_extended_circular	39447	Extended_circular_cobra
ERR2814725_NODE_216_length_24574_cov_10.275412	24574	Extended_circular_query
ERR2814725_NODE_394_length_16727_cov_8.978434	16727	High_quality_query
ERR2814725_NODE_394_length_16727_cov_8.978434_extended_partial	59268	High_quality_cobra
ERR2814725_NODE_55_length_43812_cov_4.149983	43812	Extended_circular_query
ERR2814725_NODE_376_length_17422_cov_5.047008_extended_partial	61107	Extended_circular_cobra
ERR2814725_NODE_599_length_12829_cov_349.136199	12829	Extended_circular_query
ERR2814725_NODE_599_length_12829_cov_349.136199_extended_partial	39177	Extended_circular_cobra
ERR2814725_NODE_399_length_16574_cov_36.804524	16574	Extended_circular_query
ERR2814725_NODE_399_length_16574_cov_36.804524_extended_partial	39362	Extended_circular_cobra
ERR2814725_NODE_280_length_21145_cov_13.933819	21145	High_quality_query
ERR2814725_NODE_280_length_21145_cov_13.933819_extended_partial	79241	High_quality_cobra
ERR2814725_NODE_94_length_36632_cov_7.325818	36632	Extended_circular_query
ERR2814725_NODE_94_length_36632_cov_7.325818_extended_partial	60382	Extended_circular_cobra
ERR2814725_NODE_132_length_32780_cov_29.885279	32780	High_quality_query
ERR2814725_NODE_189_length_26921_cov_33.649250_extended_partial	60978	High_quality_cobra
ERR2814725_NODE_770_length_10611_cov_11.602060	10611	High_quality_query
ERR2814725_NODE_695_length_11389_cov_11.389185_extended_partial	32677	High_quality_cobra
ERR2814725_NODE_200_length_26178_cov_149.488926	26178	High_quality_query
ERR2814725_NODE_200_length_26178_cov_149.488926_extended_partial	26908	High_quality_cobra
ERR2814725_NODE_6_length_105078_cov_9.229984	105078	Extended_circular_query
ERR2814725_NODE_6_length_105078_cov_9.229984_extended_partial	156759	Extended_circular_cobra
ERR2814725_NODE_563_length_13471_cov_6.054406	13471	High_quality_query
ERR2814725_NODE_563_length_13471_cov_6.054406_extended_partial	15400	High_quality_cobra
ERR2814725_NODE_47_length_46126_cov_19.915520	46126	Extended_circular_query
ERR2814725_NODE_40_length_50763_cov_23.704321_extended_partial	105829	Extended_circular_cobra
ERR2814725_NODE_466_length_15048_cov_583.076737	15048	High_quality_query
ERR2814725_NODE_466_length_15048_cov_583.076737_extended_partial	15689	High_quality_cobra
ERR2814725_NODE_85_length_37214_cov_5.847062	37214	High_quality_query
ERR2814725_NODE_85_length_37214_cov_5.847062_extended_partial	37676	High_quality_cobra
ERR2814725_NODE_189_length_26921_cov_33.649250	26921	High_quality_query
ERR2814725_NODE_233_length_23317_cov_17.608840	23317	High_quality_query
ERR2814725_NODE_233_length_23317_cov_17.608840_extended_partial	27078	High_quality_cobra
ERR2814725_NODE_107_length_35182_cov_7.750506	35182	Extended_circular_query
ERR2814725_NODE_208_length_25216_cov_494.424768	25216	High_quality_query
ERR2814725_NODE_208_length_25216_cov_494.424768_extended_partial	32647	High_quality_cobra
ERR2814725_NODE_173_length_28925_cov_47.988610	28925	Extended_circular_query
ERR2814725_NODE_173_length_28925_cov_47.988610_extended_partial	40478	Extended_circular_cobra
ERR2814725_NODE_286_length_20938_cov_122.892172	20938	High_quality_query
ERR2814725_NODE_286_length_20938_cov_122.892172_extended_partial	78638	High_quality_cobra
ERR2814725_NODE_485_length_14749_cov_11.969293	14749	High_quality_query
ERR2814725_NODE_765_length_10664_cov_11.304831_extended_partial	39082	High_quality_cobra
ERR2814725_NODE_288_length_20921_cov_12.132490	20921	High_quality_query
ERR2814725_NODE_288_length_20921_cov_12.132490_extended_partial	25944	High_quality_cobra
ERR2814725_NODE_161_length_30054_cov_32.678986	30054	High_quality_query
ERR2814725_NODE_202_length_26123_cov_34.342860_extended_partial	56295	High_quality_cobra
ERR2814725_NODE_206_length_25700_cov_5.857428	25700	Extended_circular_query
ERR2814725_NODE_206_length_25700_cov_5.857428_extended_partial	32726	Extended_circular_cobra
ERR2814725_NODE_162_length_30054_cov_22.130584	30054	Extended_circular_query
ERR2814725_NODE_162_length_30054_cov_22.130584_extended_partial	39688	Extended_circular_cobra
ERR2814725_NODE_213_length_24683_cov_16.734566	24683	High_quality_query
ERR2814725_NODE_213_length_24683_cov_16.734566_extended_partial	29996	High_quality_cobra
ERR2814725_NODE_739_length_10911_cov_19.003338	10911	High_quality_query
ERR2814725_NODE_739_length_10911_cov_19.003338_extended_partial	31640	High_quality_cobra
ERR2814725_NODE_202_length_26123_cov_34.342860	26123	High_quality_query
ERR2814725_NODE_567_length_13440_cov_78.103508	13440	Extended_circular_query
ERR2814725_NODE_513_length_14387_cov_67.746283_extended_partial	27700	Extended_circular_cobra
ERR2814725_NODE_524_length_14211_cov_119.666998	14211	High_quality_query
ERR2814725_NODE_524_length_14211_cov_119.666998_extended_partial	35024	High_quality_cobra
ERR2814725_NODE_234_length_23242_cov_25.278910	23242	High_quality_query
ERR2814725_NODE_234_length_23242_cov_25.278910_extended_partial	39747	High_quality_cobra
ERR2814725_NODE_549_length_13760_cov_252.924741	13760	High_quality_query
ERR2814725_NODE_549_length_13760_cov_252.924741_extended_partial	14112	High_quality_cobra
ERR2814725_NODE_144_length_31614_cov_29.380697	31614	Extended_circular_query
ERR2814725_NODE_144_length_31614_cov_29.380697_extended_partial	32280	Extended_circular_cobra
ERR2814725_NODE_98_length_35867_cov_3.600895	35867	High_quality_query
ERR2814725_NODE_98_length_35867_cov_3.600895_extended_partial	42723	High_quality_cobra
ERR2814725_NODE_63_length_40492_cov_131.157463	40492	High_quality_query
ERR2814725_NODE_608_length_12647_cov_8.530990	12647	High_quality_query
ERR2814725_NODE_167_length_29759_cov_4.930514	29759	High_quality_query
ERR2814725_NODE_167_length_29759_cov_4.930514_extended_partial	38732	High_quality_cobra
ERR2814725_NODE_108_length_35046_cov_29.544059	35046	Extended_circular_query
ERR2814725_NODE_108_length_35046_cov_29.544059_extended_partial	35712	Extended_circular_cobra
ERR2814725_NODE_196_length_26472_cov_112.454356	26472	High_quality_query
ERR2814725_NODE_196_length_26472_cov_112.454356_extended_partial	84561	High_quality_cobra
ERR2814725_NODE_754_length_10785_cov_39.885344	10785	High_quality_query
ERR2814725_NODE_754_length_10785_cov_39.885344_extended_partial	35984	High_quality_cobra
ERR2814725_NODE_578_length_13245_cov_11.676246	13245	High_quality_query
ERR2814725_NODE_578_length_13245_cov_11.676246_extended_partial	46838	High_quality_cobra
ERR2814725_NODE_140_length_32080_cov_16.299909	32080	High_quality_query
ERR2814725_NODE_140_length_32080_cov_16.299909_extended_partial	36353	High_quality_cobra
ERR2814725_NODE_660_length_11867_cov_16.357240	11867	High_quality_query
ERR2814725_NODE_660_length_11867_cov_16.357240_extended_partial	61633	High_quality_cobra
ERR2814725_NODE_565_length_13452_cov_13.678274	13452	High_quality_query
ERR2814725_NODE_565_length_13452_cov_13.678274_extended_partial	40649	High_quality_cobra
ERR2814725_NODE_329_length_19042_cov_63.561671	19042	High_quality_query
ERR2814725_NODE_329_length_19042_cov_63.561671_extended_partial	37175	High_quality_cobra
ERR2814725_NODE_319_length_19561_cov_50.956880	19561	Extended_circular_query
ERR2814725_NODE_319_length_19561_cov_50.956880_extended_partial	40935	Extended_circular_cobra
ERR2814725_NODE_40_length_50763_cov_23.704321	50763	Extended_circular_query
ERR2814725_NODE_765_length_10664_cov_11.304831	10664	High_quality_query
ERR2814725_NODE_669_length_11746_cov_11.129787	11746	High_quality_query
ERR2814725_NODE_374_length_17439_cov_221.656077	17439	High_quality_query
ERR2814725_NODE_374_length_17439_cov_221.656077_extended_partial	30021	High_quality_cobra
ERR2814725_NODE_311_length_19871_cov_53.717433	19871	High_quality_query
ERR2814725_NODE_311_length_19871_cov_53.717433_extended_partial	53321	High_quality_cobra
ERR2814725_NODE_238_length_23057_cov_14.997950	23057	High_quality_query
ERR2814725_NODE_246_length_22715_cov_23.119931	22715	High_quality_query
ERR2814725_NODE_246_length_22715_cov_23.119931_extended_partial	38978	High_quality_cobra
ERR2814725_NODE_396_length_16632_cov_27.601151	16632	High_quality_query
ERR2814725_NODE_695_length_11389_cov_11.389185	11389	High_quality_query
ERR2814725_NODE_214_length_24653_cov_38.623624	24653	High_quality_query
ERR2814725_NODE_493_length_14654_cov_47.970262	14654	High_quality_query
ERR2814725_NODE_339_length_18790_cov_8.993249	18790	High_quality_query
ERR2814725_NODE_339_length_18790_cov_8.993249_extended_partial	35747	High_quality_cobra
ERR2814725_NODE_138_length_32147_cov_18.607995	32147	High_quality_query
ERR2814725_NODE_783_length_10521_cov_168.152299	10521	High_quality_query
ERR2814725_NODE_610_length_12641_cov_6.626259	12641	High_quality_query
ERR2814725_NODE_610_length_12641_cov_6.626259_extended_partial	32140	High_quality_cobra
ERR2814725_NODE_486_length_14746_cov_65.690471	14746	High_quality_query
ERR2814725_NODE_513_length_14387_cov_67.746283	14387	Extended_circular_query
ERR2814725_NODE_473_length_14871_cov_18.914813	14871	High_quality_query
ERR2814725_NODE_473_length_14871_cov_18.914813_extended_partial	33694	High_quality_cobra
ERR2814725_NODE_823_length_10173_cov_7.393390	10173	Extended_circular_query
ERR2814725_NODE_36_length_54626_cov_132.768454	54626	High_quality_query
ERR2814725_NODE_360_length_18088_cov_17.714493	18088	High_quality_query
ERR2814725_NODE_376_length_17422_cov_5.047008	17422	Extended_circular_query
ERR2814725_NODE_172_length_29164_cov_60.487895	29164	High_quality_query
ERR2814725_NODE_172_length_29164_cov_60.487895_extended_partial	31109	High_quality_cobra
ERR2814725_NODE_76_length_38670_cov_28.206367	38670	High_quality_query
ERR2814725_NODE_76_length_38670_cov_28.206367_extended_partial	42834	High_quality_cobra
ERR2814725_NODE_773_length_10591_cov_25.665807	10591	High_quality_query
ERR2814726_NODE_52_length_43400_cov_15.871190	43400	Extended_circular_query
ERR2814726_NODE_52_length_43400_cov_15.871190_extended_circular	46602	Extended_circular_cobra
ERR2814726_NODE_26_length_55191_cov_22.148010	55191	Extended_circular_query
ERR2814726_NODE_26_length_55191_cov_22.148010_extended_circular	60481	Extended_circular_cobra
ERR2814726_NODE_643_length_12096_cov_7.701479	12096	Extended_circular_query
ERR2814726_NODE_643_length_12096_cov_7.701479_extended_circular	40382	Extended_circular_cobra
ERR2814726_NODE_209_length_23958_cov_189.036717	23958	Extended_circular_query
ERR2814726_NODE_209_length_23958_cov_189.036717_extended_circular	35690	Extended_circular_cobra
ERR2814726_NODE_304_length_19141_cov_10.888135	19141	Extended_circular_query
ERR2814726_NODE_304_length_19141_cov_10.888135_extended_circular	30032	Extended_circular_cobra
ERR2814726_NODE_180_length_27048_cov_21.309684	27048	Extended_circular_query
ERR2814726_NODE_686_length_11499_cov_19.407668_extended_circular	66850	Extended_circular_cobra
ERR2814726_NODE_523_length_13813_cov_134.776779	13813	Extended_circular_query
ERR2814726_NODE_523_length_13813_cov_134.776779_extended_circular	37160	Extended_circular_cobra
ERR2814726_NODE_635_length_12177_cov_5.520498	12177	Extended_circular_query
ERR2814726_NODE_635_length_12177_cov_5.520498_extended_circular	35102	Extended_circular_cobra
ERR2814726_NODE_793_length_10249_cov_57.837680	10249	Extended_circular_query
ERR2814726_NODE_146_length_31990_cov_60.031573_extended_circular	44568	Extended_circular_cobra
ERR2814726_NODE_141_length_32243_cov_8.523602	32243	Extended_circular_query
ERR2814726_NODE_141_length_32243_cov_8.523602_extended_circular	35470	Extended_circular_cobra
ERR2814726_NODE_66_length_40040_cov_10.848571	40040	Extended_circular_query
ERR2814726_NODE_561_length_13086_cov_13.988734_extended_circular	62079	Extended_circular_cobra
ERR2814726_NODE_148_length_31900_cov_7.148931	31900	Extended_circular_query
ERR2814726_NODE_148_length_31900_cov_7.148931_extended_circular	32204	Extended_circular_cobra
ERR2814726_NODE_276_length_20011_cov_19.194025	20011	Extended_circular_query
ERR2814726_NODE_231_length_22622_cov_12.997599	22622	Extended_circular_query
ERR2814726_NODE_231_length_22622_cov_12.997599_extended_circular	40479	Extended_circular_cobra
ERR2814726_NODE_5_length_86639_cov_8.617799	86639	Extended_circular_query
ERR2814726_NODE_5_length_86639_cov_8.617799_extended_circular	159797	Extended_circular_cobra
ERR2814726_NODE_662_length_11946_cov_9.526187	11946	Extended_circular_query
ERR2814726_NODE_662_length_11946_cov_9.526187_extended_circular	32414	Extended_circular_cobra
ERR2814726_NODE_166_length_28742_cov_163.878490	28742	Extended_circular_query
ERR2814726_NODE_166_length_28742_cov_163.878490_extended_circular	34567	Extended_circular_cobra
ERR2814726_NODE_123_length_33758_cov_27.502007	33758	Extended_circular_query
ERR2814726_NODE_123_length_33758_cov_27.502007_extended_circular	35671	Extended_circular_cobra
ERR2814726_NODE_286_length_19661_cov_8.762977	19661	Extended_circular_query
ERR2814726_NODE_129_length_33122_cov_10.467010	33122	Extended_circular_query
ERR2814726_NODE_129_length_33122_cov_10.467010_extended_circular	33184	Extended_circular_cobra
ERR2814726_NODE_190_length_26051_cov_5.177249	26051	Extended_circular_query
ERR2814726_NODE_190_length_26051_cov_5.177249_extended_circular	34935	Extended_circular_cobra
ERR2814726_NODE_59_length_40580_cov_23.407535	40580	Extended_circular_query
ERR2814726_NODE_59_length_40580_cov_23.407535_extended_circular	41022	Extended_circular_cobra
ERR2814726_NODE_612_length_12476_cov_22.954328	12476	Extended_circular_query
ERR2814726_NODE_508_length_14094_cov_21.351257_extended_circular	58825	Extended_circular_cobra
ERR2814726_NODE_71_length_39486_cov_7.931883	39486	Extended_circular_query
ERR2814726_NODE_71_length_39486_cov_7.931883_extended_circular	39871	Extended_circular_cobra
ERR2814726_NODE_272_length_20102_cov_9.520501	20102	Extended_circular_query
ERR2814726_NODE_383_length_16281_cov_6.322892_extended_circular	36129	Extended_circular_cobra
ERR2814726_NODE_226_length_22942_cov_87.328337	22942	Extended_circular_query
ERR2814726_NODE_226_length_22942_cov_87.328337_extended_circular	27127	Extended_circular_cobra
ERR2814726_NODE_416_length_15533_cov_9.256783	15533	Extended_circular_query
ERR2814726_NODE_416_length_15533_cov_9.256783_extended_circular	37441	Extended_circular_cobra
ERR2814726_NODE_201_length_24653_cov_8.825247	24653	Extended_circular_query
ERR2814726_NODE_727_length_10969_cov_9.958679_extended_circular	37107	Extended_circular_cobra
ERR2814726_NODE_48_length_44088_cov_75.099497	44088	Extended_circular_query
ERR2814726_NODE_3_length_137990_cov_72.691099_extended_circular	181824	Extended_circular_cobra
ERR2814726_NODE_561_length_13086_cov_13.988734	13086	Extended_circular_query
ERR2814726_NODE_203_length_24416_cov_4.999259	24416	Extended_circular_query
ERR2814726_NODE_570_length_12992_cov_5.689934_extended_circular	37490	Extended_circular_cobra
ERR2814726_NODE_715_length_11141_cov_16.849737	11141	Extended_circular_query
ERR2814726_NODE_715_length_11141_cov_16.849737_extended_circular	29314	Extended_circular_cobra
ERR2814726_NODE_146_length_31990_cov_60.031573	31990	Extended_circular_query
ERR2814726_NODE_338_length_17656_cov_21.546124	17656	Extended_circular_query
ERR2814726_NODE_333_length_17869_cov_17.733514_extended_circular	35271	Extended_circular_cobra
ERR2814726_NODE_21_length_57742_cov_11.887078	57742	Extended_circular_query
ERR2814726_NODE_21_length_57742_cov_11.887078_extended_circular	63325	Extended_circular_cobra
ERR2814726_NODE_294_length_19330_cov_21.702338	19330	Extended_circular_query
ERR2814726_NODE_170_length_28352_cov_8.651408	28352	Extended_circular_query
ERR2814726_NODE_170_length_28352_cov_8.651408_extended_circular	39481	Extended_circular_cobra
ERR2814726_NODE_369_length_16716_cov_106.692688	16716	Extended_circular_query
ERR2814726_NODE_369_length_16716_cov_106.692688_extended_circular	28734	Extended_circular_cobra
ERR2814726_NODE_575_length_12958_cov_19.385317	12958	Extended_circular_query
ERR2814726_NODE_522_length_13840_cov_15.822067_extended_circular	37098	Extended_circular_cobra
ERR2814726_NODE_333_length_17869_cov_17.733514	17869	Extended_circular_query
ERR2814726_NODE_206_length_24196_cov_10.145872	24196	Extended_circular_query
ERR2814726_NODE_206_length_24196_cov_10.145872_extended_circular	45198	Extended_circular_cobra
ERR2814726_NODE_362_length_16841_cov_12.386622	16841	Extended_circular_query
ERR2814726_NODE_362_length_16841_cov_12.386622_extended_circular	40204	Extended_circular_cobra
ERR2814726_NODE_815_length_10099_cov_72.118131	10099	Extended_circular_query
ERR2814726_NODE_606_length_12625_cov_23.092335	12625	Extended_circular_query
ERR2814726_NODE_606_length_12625_cov_23.092335_extended_circular	34527	Extended_circular_cobra
ERR2814726_NODE_20_length_57775_cov_247.380776	57775	Extended_circular_query
ERR2814726_NODE_20_length_57775_cov_247.380776_extended_circular	61943	Extended_circular_cobra
ERR2814726_NODE_383_length_16281_cov_6.322892	16281	Extended_circular_query
ERR2814726_NODE_53_length_43213_cov_70.430766	43213	Extended_circular_query
ERR2814726_NODE_53_length_43213_cov_70.430766_extended_circular	43838	Extended_circular_cobra
ERR2814726_NODE_305_length_19126_cov_15.825096	19126	Extended_circular_query
ERR2814726_NODE_76_length_38748_cov_15.162321	38748	Extended_circular_query
ERR2814726_NODE_230_length_22673_cov_14.288166_extended_circular	61528	Extended_circular_cobra
ERR2814726_NODE_522_length_13840_cov_15.822067	13840	Extended_circular_query
ERR2814726_NODE_176_length_27581_cov_102.385518	27581	Extended_circular_query
ERR2814726_NODE_176_length_27581_cov_102.385518_extended_circular	33520	Extended_circular_cobra
ERR2814726_NODE_727_length_10969_cov_9.958679	10969	Extended_circular_query
ERR2814726_NODE_570_length_12992_cov_5.689934	12992	Extended_circular_query
ERR2814726_NODE_81_length_37378_cov_1288.301468	37378	Extended_circular_query
ERR2814726_NODE_81_length_37378_cov_1288.301468_extended_circular	39323	Extended_circular_cobra
ERR2814726_NODE_530_length_13684_cov_9.766099	13684	Extended_circular_query
ERR2814726_NODE_530_length_13684_cov_9.766099_extended_circular	36238	Extended_circular_cobra
ERR2814726_NODE_118_length_34051_cov_10.770163	34051	Extended_circular_query
ERR2814726_NODE_118_length_34051_cov_10.770163_extended_circular	34175	Extended_circular_cobra
ERR2814726_NODE_74_length_38931_cov_71.395758	38931	Extended_circular_query
ERR2814726_NODE_74_length_38931_cov_71.395758_extended_circular	41439	Extended_circular_cobra
ERR2814726_NODE_106_length_34841_cov_20.488132	34841	Extended_circular_query
ERR2814726_NODE_106_length_34841_cov_20.488132_extended_circular	36484	Extended_circular_cobra
ERR2814726_NODE_269_length_20141_cov_21.851954	20141	Extended_circular_query
ERR2814726_NODE_269_length_20141_cov_21.851954_extended_circular	34959	Extended_circular_cobra
ERR2814726_NODE_686_length_11499_cov_19.407668	11499	Extended_circular_query
ERR2814726_NODE_202_length_24624_cov_49.275421	24624	Extended_circular_query
ERR2814726_NODE_202_length_24624_cov_49.275421_extended_circular	37894	Extended_circular_cobra
ERR2814726_NODE_142_length_32225_cov_4.308337	32225	Extended_circular_query
ERR2814726_NODE_142_length_32225_cov_4.308337_extended_circular	35430	Extended_circular_cobra
ERR2814726_NODE_508_length_14094_cov_21.351257	14094	Extended_circular_query
ERR2814726_NODE_3_length_137990_cov_72.691099	137990	Extended_circular_query
ERR2814726_NODE_230_length_22673_cov_14.288166	22673	Extended_circular_query
ERR2814726_NODE_694_length_11347_cov_31.167023	11347	High_quality_query
ERR2814726_NODE_694_length_11347_cov_31.167023_extended_partial	162408	High_quality_cobra
ERR2814726_NODE_161_length_29779_cov_56.594058	29779	High_quality_query
ERR2814726_NODE_161_length_29779_cov_56.594058_extended_partial	31794	High_quality_cobra
ERR2814726_NODE_352_length_17158_cov_10.241207	17158	Extended_circular_query
ERR2814726_NODE_352_length_17158_cov_10.241207_extended_partial	41111	Extended_circular_cobra
ERR2814726_NODE_163_length_29332_cov_624.356343	29332	High_quality_query
ERR2814726_NODE_163_length_29332_cov_624.356343_extended_partial	31683	High_quality_cobra
ERR2814726_NODE_167_length_28602_cov_83.147322	28602	High_quality_query
ERR2814726_NODE_167_length_28602_cov_83.147322_extended_partial	36685	High_quality_cobra
ERR2814726_NODE_740_length_10753_cov_359.729155	10753	High_quality_query
ERR2814726_NODE_740_length_10753_cov_359.729155_extended_partial	30616	High_quality_cobra
ERR2814726_NODE_358_length_16898_cov_21.407072	16898	High_quality_query
ERR2814726_NODE_358_length_16898_cov_21.407072_extended_partial	35113	High_quality_cobra
ERR2814726_NODE_410_length_15580_cov_9.103734	15580	High_quality_query
ERR2814726_NODE_410_length_15580_cov_9.103734_extended_partial	16109	High_quality_cobra
ERR2814726_NODE_354_length_17063_cov_95.636986	17063	High_quality_query
ERR2814726_NODE_354_length_17063_cov_95.636986_extended_partial	31723	High_quality_cobra
ERR2814726_NODE_337_length_17675_cov_40.160531	17675	High_quality_query
ERR2814726_NODE_337_length_17675_cov_40.160531_extended_partial	33584	High_quality_cobra
ERR2814726_NODE_513_length_14060_cov_5.684562	14060	High_quality_query
ERR2814726_NODE_513_length_14060_cov_5.684562_extended_partial	15051	High_quality_cobra
ERR2814726_NODE_298_length_19190_cov_29.710801	19190	High_quality_query
ERR2814726_NODE_803_length_10194_cov_31.876825_extended_partial	32140	High_quality_cobra
ERR2814726_NODE_183_length_26693_cov_24.365919	26693	High_quality_query
ERR2814726_NODE_183_length_26693_cov_24.365919_extended_partial	37304	High_quality_cobra
ERR2814726_NODE_205_length_24235_cov_310.411565	24235	High_quality_query
ERR2814726_NODE_205_length_24235_cov_310.411565_extended_partial	31495	High_quality_cobra
ERR2814726_NODE_315_length_18697_cov_5.760420	18697	Extended_circular_query
ERR2814726_NODE_471_length_14635_cov_7.730494_extended_partial	34407	Extended_circular_cobra
ERR2814726_NODE_567_length_13032_cov_18.567299	13032	High_quality_query
ERR2814726_NODE_567_length_13032_cov_18.567299_extended_partial	40835	High_quality_cobra
ERR2814726_NODE_812_length_10107_cov_52.312325	10107	High_quality_query
ERR2814726_NODE_812_length_10107_cov_52.312325_extended_partial	15326	High_quality_cobra
ERR2814726_NODE_428_length_15292_cov_13.239433	15292	High_quality_query
ERR2814726_NODE_393_length_16098_cov_12.810219_extended_partial	66427	High_quality_cobra
ERR2814726_NODE_7_length_77087_cov_7.951065	77087	High_quality_query
ERR2814726_NODE_23_length_56783_cov_7.237980_extended_partial	150904	High_quality_cobra
ERR2814726_NODE_217_length_23251_cov_46.603702	23251	High_quality_query
ERR2814726_NODE_217_length_23251_cov_46.603702_extended_partial	34654	High_quality_cobra
ERR2814726_NODE_86_length_37091_cov_5.864679	37091	High_quality_query
ERR2814726_NODE_86_length_37091_cov_5.864679_extended_partial	40569	High_quality_cobra
ERR2814726_NODE_4_length_96627_cov_43.030135	96627	High_quality_query
ERR2814726_NODE_221_length_23091_cov_20.103902	23091	High_quality_query
ERR2814726_NODE_221_length_23091_cov_20.103902_extended_partial	25837	High_quality_cobra
ERR2814726_NODE_302_length_19142_cov_57.008993	19142	High_quality_query
ERR2814726_NODE_302_length_19142_cov_57.008993_extended_partial	34971	High_quality_cobra
ERR2814726_NODE_477_length_14556_cov_33.276526	14556	High_quality_query
ERR2814726_NODE_529_length_13684_cov_28.308992_extended_partial	57102	High_quality_cobra
ERR2814726_NODE_268_length_20204_cov_31.347562	20204	High_quality_query
ERR2814726_NODE_215_length_23385_cov_32.571889	23385	High_quality_query
ERR2814726_NODE_215_length_23385_cov_32.571889_extended_partial	31511	High_quality_cobra
ERR2814726_NODE_40_length_47780_cov_7.494848	47780	High_quality_query
ERR2814726_NODE_40_length_47780_cov_7.494848_extended_partial	55155	High_quality_cobra
ERR2814726_NODE_249_length_21450_cov_30.144586	21450	High_quality_query
ERR2814726_NODE_249_length_21450_cov_30.144586_extended_partial	36892	High_quality_cobra
ERR2814726_NODE_529_length_13684_cov_28.308992	13684	High_quality_query
ERR2814726_NODE_569_length_13015_cov_23.334808	13015	High_quality_query
ERR2814726_NODE_569_length_13015_cov_23.334808_extended_partial	31835	High_quality_cobra
ERR2814726_NODE_543_length_13356_cov_291.201829	13356	High_quality_query
ERR2814726_NODE_149_length_31629_cov_7.524729	31629	Extended_circular_query
ERR2814726_NODE_149_length_31629_cov_7.524729_extended_partial	33163	Extended_circular_cobra
ERR2814726_NODE_267_length_20257_cov_3.716145	20257	High_quality_query
ERR2814726_NODE_267_length_20257_cov_3.716145_extended_partial	30342	High_quality_cobra
ERR2814726_NODE_471_length_14635_cov_7.730494	14635	Extended_circular_query
ERR2814726_NODE_124_length_33651_cov_4.561329	33651	High_quality_query
ERR2814726_NODE_124_length_33651_cov_4.561329_extended_partial	40017	High_quality_cobra
ERR2814726_NODE_397_length_15936_cov_6.486052	15936	High_quality_query
ERR2814726_NODE_179_length_27086_cov_4.535517	27086	High_quality_query
ERR2814726_NODE_179_length_27086_cov_4.535517_extended_partial	34674	High_quality_cobra
ERR2814726_NODE_595_length_12724_cov_19.104946	12724	High_quality_query
ERR2814726_NODE_595_length_12724_cov_19.104946_extended_partial	28406	High_quality_cobra
ERR2814726_NODE_380_length_16400_cov_76.110736	16400	High_quality_query
ERR2814726_NODE_380_length_16400_cov_76.110736_extended_partial	32076	High_quality_cobra
ERR2814726_NODE_177_length_27270_cov_5.567992	27270	High_quality_query
ERR2814726_NODE_177_length_27270_cov_5.567992_extended_partial	50270	High_quality_cobra
ERR2814726_NODE_480_length_14498_cov_5.499756	14498	High_quality_query
ERR2814726_NODE_480_length_14498_cov_5.499756_extended_partial	16972	High_quality_cobra
ERR2814726_NODE_803_length_10194_cov_31.876825	10194	High_quality_query
ERR2814726_NODE_457_length_14854_cov_15.629388	14854	High_quality_query
ERR2814726_NODE_457_length_14854_cov_15.629388_extended_partial	15615	High_quality_cobra
ERR2814726_NODE_277_length_20008_cov_15.678588	20008	High_quality_query
ERR2814726_NODE_49_length_43544_cov_5.701661	43544	High_quality_query
ERR2814726_NODE_49_length_43544_cov_5.701661_extended_partial	45561	High_quality_cobra
ERR2814726_NODE_441_length_15149_cov_8.595793	15149	High_quality_query
ERR2814726_NODE_441_length_15149_cov_8.595793_extended_partial	37119	High_quality_cobra
ERR2814726_NODE_214_length_23413_cov_20.983552	23413	High_quality_query
ERR2814726_NODE_214_length_23413_cov_20.983552_extended_partial	31096	High_quality_cobra
ERR2814726_NODE_227_length_22891_cov_6.122694	22891	High_quality_query
ERR2814726_NODE_227_length_22891_cov_6.122694_extended_partial	34711	High_quality_cobra
ERR2814726_NODE_399_length_15889_cov_27.443154	15889	High_quality_query
ERR2814726_NODE_399_length_15889_cov_27.443154_extended_partial	18098	High_quality_cobra
ERR2814726_NODE_219_length_23127_cov_6.050783	23127	High_quality_query
ERR2814726_NODE_210_length_23888_cov_6.818189	23888	Extended_circular_query
ERR2814726_NODE_210_length_23888_cov_6.818189_extended_partial	35477	Extended_circular_cobra
ERR2814726_NODE_274_length_20071_cov_24.177246	20071	High_quality_query
ERR2814726_NODE_274_length_20071_cov_24.177246_extended_partial	21064	High_quality_cobra
ERR2814726_NODE_419_length_15510_cov_43.843594	15510	High_quality_query
ERR2814726_NODE_353_length_17103_cov_6.994757	17103	High_quality_query
ERR2814726_NODE_353_length_17103_cov_6.994757_extended_partial	37175	High_quality_cobra
ERR2814726_NODE_159_length_29977_cov_4.909648	29977	High_quality_query
ERR2814726_NODE_159_length_29977_cov_4.909648_extended_partial	31987	High_quality_cobra
ERR2814726_NODE_725_length_11003_cov_79.508643	11003	High_quality_query
ERR2814726_NODE_725_length_11003_cov_79.508643_extended_partial	14825	High_quality_cobra
ERR2814726_NODE_25_length_55610_cov_5.189067	55610	High_quality_query
ERR2814726_NODE_25_length_55610_cov_5.189067_extended_partial	57684	High_quality_cobra
ERR2814726_NODE_144_length_32093_cov_43.063349	32093	High_quality_query
ERR2814726_NODE_144_length_32093_cov_43.063349_extended_partial	37224	High_quality_cobra
ERR2814726_NODE_23_length_56783_cov_7.237980	56783	High_quality_query
ERR2814726_NODE_235_length_21989_cov_90.022551	21989	High_quality_query
ERR2814726_NODE_235_length_21989_cov_90.022551_extended_partial	30503	High_quality_cobra
ERR2814726_NODE_619_length_12388_cov_29.024549	12388	High_quality_query
ERR2814726_NODE_619_length_12388_cov_29.024549_extended_partial	32643	High_quality_cobra
ERR2814726_NODE_90_length_36643_cov_3.756956	36643	High_quality_query
ERR2814726_NODE_90_length_36643_cov_3.756956_extended_partial	43525	High_quality_cobra
ERR2814726_NODE_524_length_13762_cov_85.651852	13762	High_quality_query
ERR2814726_NODE_155_length_30559_cov_26.802050	30559	High_quality_query
ERR2814726_NODE_155_length_30559_cov_26.802050_extended_partial	36518	High_quality_cobra
ERR2814726_NODE_234_length_22097_cov_6.838234	22097	High_quality_query
ERR2814726_NODE_393_length_16098_cov_12.810219	16098	High_quality_query
ERR2814726_NODE_685_length_11499_cov_170.933169	11499	High_quality_query
ERR2814726_NODE_685_length_11499_cov_170.933169_extended_partial	14098	High_quality_cobra
ERR2814726_NODE_531_length_13668_cov_8.749280	13668	High_quality_query
ERR2814726_NODE_531_length_13668_cov_8.749280_extended_partial	14084	High_quality_cobra
ERR2814750_NODE_45_length_49677_cov_5.511665	49677	Extended_circular_query
ERR2814750_NODE_45_length_49677_cov_5.511665_extended_circular	53875	Extended_circular_cobra
ERR2814750_NODE_90_length_38839_cov_58.399747	38839	Extended_circular_query
ERR2814750_NODE_90_length_38839_cov_58.399747_extended_circular	40141	Extended_circular_cobra
ERR2814750_NODE_573_length_16371_cov_10.141037	16371	Extended_circular_query
ERR2814750_NODE_573_length_16371_cov_10.141037_extended_circular	31621	Extended_circular_cobra
ERR2814750_NODE_934_length_12200_cov_9.205831	12200	Extended_circular_query
ERR2814750_NODE_460_length_18798_cov_9.121686_extended_circular	39755	Extended_circular_cobra
ERR2814750_NODE_207_length_30233_cov_19.503886	30233	Extended_circular_query
ERR2814750_NODE_207_length_30233_cov_19.503886_extended_circular	33616	Extended_circular_cobra
ERR2814750_NODE_35_length_55616_cov_6.572942	55616	Extended_circular_query
ERR2814750_NODE_35_length_55616_cov_6.572942_extended_circular	58218	Extended_circular_cobra
ERR2814750_NODE_465_length_18717_cov_8.891070	18717	Extended_circular_query
ERR2814750_NODE_256_length_26346_cov_9.324841_extended_circular	60604	Extended_circular_cobra
ERR2814750_NODE_61_length_44338_cov_8.471331	44338	Extended_circular_query
ERR2814750_NODE_61_length_44338_cov_8.471331_extended_circular	49824	Extended_circular_cobra
ERR2814750_NODE_256_length_26346_cov_9.324841	26346	Extended_circular_query
ERR2814750_NODE_194_length_31445_cov_24.870618	31445	Extended_circular_query
ERR2814750_NODE_194_length_31445_cov_24.870618_extended_circular	40618	Extended_circular_cobra
ERR2814750_NODE_854_length_13020_cov_23.053828	13020	Extended_circular_query
ERR2814750_NODE_854_length_13020_cov_23.053828_extended_circular	29024	Extended_circular_cobra
ERR2814750_NODE_431_length_19617_cov_19.352848	19617	Extended_circular_query
ERR2814750_NODE_431_length_19617_cov_19.352848_extended_circular	33473	Extended_circular_cobra
ERR2814750_NODE_201_length_30868_cov_64.891188	30868	Extended_circular_query
ERR2814750_NODE_201_length_30868_cov_64.891188_extended_circular	39251	Extended_circular_cobra
ERR2814750_NODE_836_length_13225_cov_10.347381	13225	Extended_circular_query
ERR2814750_NODE_836_length_13225_cov_10.347381_extended_circular	34455	Extended_circular_cobra
ERR2814750_NODE_929_length_12229_cov_29.826888	12229	Extended_circular_query
ERR2814750_NODE_491_length_18190_cov_24.884681_extended_circular	35737	Extended_circular_cobra
ERR2814750_NODE_824_length_13330_cov_127.788912	13330	Extended_circular_query
ERR2814750_NODE_824_length_13330_cov_127.788912_extended_circular	36954	Extended_circular_cobra
ERR2814750_NODE_183_length_32264_cov_12.841180	32264	Extended_circular_query
ERR2814750_NODE_183_length_32264_cov_12.841180_extended_circular	34935	Extended_circular_cobra
ERR2814750_NODE_139_length_34621_cov_14.414536	34621	Extended_circular_query
ERR2814750_NODE_139_length_34621_cov_14.414536_extended_circular	34830	Extended_circular_cobra
ERR2814750_NODE_365_length_21461_cov_39.986079	21461	Extended_circular_query
ERR2814750_NODE_365_length_21461_cov_39.986079_extended_circular	33866	Extended_circular_cobra
ERR2814750_NODE_192_length_31533_cov_13.249666	31533	Extended_circular_query
ERR2814750_NODE_192_length_31533_cov_13.249666_extended_circular	33846	Extended_circular_cobra
ERR2814750_NODE_359_length_21586_cov_55.960017	21586	Extended_circular_query
ERR2814750_NODE_359_length_21586_cov_55.960017_extended_circular	34321	Extended_circular_cobra
ERR2814750_NODE_148_length_34078_cov_6.229360	34078	Extended_circular_query
ERR2814750_NODE_148_length_34078_cov_6.229360_extended_circular	35754	Extended_circular_cobra
ERR2814750_NODE_499_length_17957_cov_7.435334	17957	Extended_circular_query
ERR2814750_NODE_499_length_17957_cov_7.435334_extended_circular	36028	Extended_circular_cobra
ERR2814750_NODE_198_length_31076_cov_4.950822	31076	Extended_circular_query
ERR2814750_NODE_198_length_31076_cov_4.950822_extended_circular	36519	Extended_circular_cobra
ERR2814750_NODE_345_length_22112_cov_11.801319	22112	Extended_circular_query
ERR2814750_NODE_345_length_22112_cov_11.801319_extended_circular	30097	Extended_circular_cobra
ERR2814750_NODE_114_length_36606_cov_8.085912	36606	Extended_circular_query
ERR2814750_NODE_114_length_36606_cov_8.085912_extended_circular	50597	Extended_circular_cobra
ERR2814750_NODE_87_length_39014_cov_18.550492	39014	Extended_circular_query
ERR2814750_NODE_87_length_39014_cov_18.550492_extended_circular	64629	Extended_circular_cobra
ERR2814750_NODE_252_length_26460_cov_44.082672	26460	Extended_circular_query
ERR2814750_NODE_252_length_26460_cov_44.082672_extended_circular	31008	Extended_circular_cobra
ERR2814750_NODE_173_length_32966_cov_15.789062	32966	Extended_circular_query
ERR2814750_NODE_173_length_32966_cov_15.789062_extended_circular	64418	Extended_circular_cobra
ERR2814750_NODE_278_length_25220_cov_6.802694	25220	Extended_circular_query
ERR2814750_NODE_278_length_25220_cov_6.802694_extended_circular	34749	Extended_circular_cobra
ERR2814750_NODE_130_length_35168_cov_27.716304	35168	Extended_circular_query
ERR2814750_NODE_130_length_35168_cov_27.716304_extended_circular	35922	Extended_circular_cobra
ERR2814750_NODE_437_length_19375_cov_55.334476	19375	Extended_circular_query
ERR2814750_NODE_437_length_19375_cov_55.334476_extended_circular	37792	Extended_circular_cobra
ERR2814750_NODE_353_length_21803_cov_11.762226	21803	Extended_circular_query
ERR2814750_NODE_980_length_11750_cov_14.064097_extended_circular	40311	Extended_circular_cobra
ERR2814750_NODE_204_length_30574_cov_7.672414	30574	Extended_circular_query
ERR2814750_NODE_204_length_30574_cov_7.672414_extended_circular	31000	Extended_circular_cobra
ERR2814750_NODE_659_length_15024_cov_61.431631	15024	Extended_circular_query
ERR2814750_NODE_102_length_37599_cov_69.883700_extended_circular	52369	Extended_circular_cobra
ERR2814750_NODE_117_length_36132_cov_37.179558	36132	Extended_circular_query
ERR2814750_NODE_117_length_36132_cov_37.179558_extended_circular	36627	Extended_circular_cobra
ERR2814750_NODE_26_length_57775_cov_32.944404	57775	Extended_circular_query
ERR2814750_NODE_26_length_57775_cov_32.944404_extended_circular	61943	Extended_circular_cobra
ERR2814750_NODE_1074_length_10964_cov_8.291040	10964	Extended_circular_query
ERR2814750_NODE_986_length_11723_cov_8.705674_extended_circular	56195	Extended_circular_cobra
ERR2814750_NODE_681_length_14789_cov_10.176920	14789	Extended_circular_query
ERR2814750_NODE_9_length_70893_cov_94.553147	70893	Extended_circular_query
ERR2814750_NODE_9_length_70893_cov_94.553147_extended_circular	76232	Extended_circular_cobra
ERR2814750_NODE_813_length_13466_cov_84.931704	13466	Extended_circular_query
ERR2814750_NODE_550_length_16736_cov_90.834909_extended_circular	30845	Extended_circular_cobra
ERR2814750_NODE_550_length_16736_cov_90.834909	16736	Extended_circular_query
ERR2814750_NODE_384_length_21074_cov_6.497255	21074	Extended_circular_query
ERR2814750_NODE_306_length_23799_cov_11.657021	23799	Extended_circular_query
ERR2814750_NODE_1092_length_10852_cov_13.263497_extended_circular	34397	Extended_circular_cobra
ERR2814750_NODE_363_length_21484_cov_12.320551	21484	Extended_circular_query
ERR2814750_NODE_608_length_15745_cov_10.247535	15745	Extended_circular_query
ERR2814750_NODE_608_length_15745_cov_10.247535_extended_circular	37709	Extended_circular_cobra
ERR2814750_NODE_39_length_52502_cov_6.750339	52502	Extended_circular_query
ERR2814750_NODE_39_length_52502_cov_6.750339_extended_circular	52677	Extended_circular_cobra
ERR2814750_NODE_81_length_39792_cov_52.018001	39792	Extended_circular_query
ERR2814750_NODE_81_length_39792_cov_52.018001_extended_circular	41364	Extended_circular_cobra
ERR2814750_NODE_633_length_15457_cov_50.631050	15457	Extended_circular_query
ERR2814750_NODE_633_length_15457_cov_50.631050_extended_circular	38417	Extended_circular_cobra
ERR2814750_NODE_222_length_28742_cov_89.597134	28742	Extended_circular_query
ERR2814750_NODE_222_length_28742_cov_89.597134_extended_circular	34568	Extended_circular_cobra
ERR2814750_NODE_1092_length_10852_cov_13.263497	10852	Extended_circular_query
ERR2814750_NODE_667_length_14977_cov_11.035623	14977	Extended_circular_query
ERR2814750_NODE_667_length_14977_cov_11.035623_extended_circular	36702	Extended_circular_cobra
ERR2814750_NODE_216_length_29457_cov_14.954483	29457	Extended_circular_query
ERR2814750_NODE_216_length_29457_cov_14.954483_extended_circular	29974	Extended_circular_cobra
ERR2814750_NODE_1206_length_10023_cov_33.099939	10023	Extended_circular_query
ERR2814750_NODE_339_length_22256_cov_36.791360_extended_circular	32025	Extended_circular_cobra
ERR2814750_NODE_211_length_29929_cov_12.202403	29929	Extended_circular_query
ERR2814750_NODE_211_length_29929_cov_12.202403_extended_circular	40560	Extended_circular_cobra
ERR2814750_NODE_588_length_16052_cov_15.248038	16052	Extended_circular_query
ERR2814750_NODE_588_length_16052_cov_15.248038_extended_circular	37036	Extended_circular_cobra
ERR2814750_NODE_246_length_26989_cov_42.619500	26989	Extended_circular_query
ERR2814750_NODE_246_length_26989_cov_42.619500_extended_circular	28734	Extended_circular_cobra
ERR2814750_NODE_980_length_11750_cov_14.064097	11750	Extended_circular_query
ERR2814750_NODE_901_length_12470_cov_16.366767	12470	Extended_circular_query
ERR2814750_NODE_901_length_12470_cov_16.366767_extended_circular	47844	Extended_circular_cobra
ERR2814750_NODE_339_length_22256_cov_36.791360	22256	Extended_circular_query
ERR2814750_NODE_763_length_13946_cov_19.858456	13946	Extended_circular_query
ERR2814750_NODE_763_length_13946_cov_19.858456_extended_circular	37432	Extended_circular_cobra
ERR2814750_NODE_554_length_16696_cov_12.228197	16696	Extended_circular_query
ERR2814750_NODE_554_length_16696_cov_12.228197_extended_circular	41198	Extended_circular_cobra
ERR2814750_NODE_237_length_27791_cov_7.093407	27791	Extended_circular_query
ERR2814750_NODE_237_length_27791_cov_7.093407_extended_circular	28537	Extended_circular_cobra
ERR2814750_NODE_442_length_19242_cov_10.169762	19242	Extended_circular_query
ERR2814750_NODE_442_length_19242_cov_10.169762_extended_circular	37696	Extended_circular_cobra
ERR2814750_NODE_525_length_17280_cov_23.448901	17280	Extended_circular_query
ERR2814750_NODE_525_length_17280_cov_23.448901_extended_circular	31766	Extended_circular_cobra
ERR2814750_NODE_190_length_31933_cov_7.450324	31933	Extended_circular_query
ERR2814750_NODE_190_length_31933_cov_7.450324_extended_circular	35006	Extended_circular_cobra
ERR2814750_NODE_491_length_18190_cov_24.884681	18190	Extended_circular_query
ERR2814750_NODE_142_length_34450_cov_48.365527	34450	Extended_circular_query
ERR2814750_NODE_142_length_34450_cov_48.365527_extended_circular	35702	Extended_circular_cobra
ERR2814750_NODE_408_length_20313_cov_18.827108	20313	Extended_circular_query
ERR2814750_NODE_408_length_20313_cov_18.827108_extended_circular	34831	Extended_circular_cobra
ERR2814750_NODE_102_length_37599_cov_69.883700	37599	Extended_circular_query
ERR2814750_NODE_92_length_38655_cov_48.321818	38655	Extended_circular_query
ERR2814750_NODE_92_length_38655_cov_48.321818_extended_circular	39574	Extended_circular_cobra
ERR2814750_NODE_289_length_24686_cov_68.877031	24686	Extended_circular_query
ERR2814750_NODE_289_length_24686_cov_68.877031_extended_circular	25340	Extended_circular_cobra
ERR2814750_NODE_70_length_42665_cov_26.999177	42665	Extended_circular_query
ERR2814750_NODE_70_length_42665_cov_26.999177_extended_circular	43801	Extended_circular_cobra
ERR2814750_NODE_986_length_11723_cov_8.705674	11723	Extended_circular_query
ERR2814750_NODE_1003_length_11550_cov_37.359275	11550	Extended_circular_query
ERR2814750_NODE_1003_length_11550_cov_37.359275_extended_circular	19958	Extended_circular_cobra
ERR2814750_NODE_151_length_33964_cov_6.020540	33964	Extended_circular_query
ERR2814750_NODE_151_length_33964_cov_6.020540_extended_circular	35240	Extended_circular_cobra
ERR2814750_NODE_460_length_18798_cov_9.121686	18798	Extended_circular_query
ERR2814750_NODE_747_length_14110_cov_20.952156	14110	Extended_circular_query
ERR2814750_NODE_653_length_15123_cov_25.053481	15123	Extended_circular_query
ERR2814750_NODE_653_length_15123_cov_25.053481_extended_partial	34948	Extended_circular_cobra
ERR2814750_NODE_164_length_33437_cov_5.705884	33437	High_quality_query
ERR2814750_NODE_164_length_33437_cov_5.705884_extended_partial	36491	High_quality_cobra
ERR2814750_NODE_470_length_18592_cov_14.339995	18592	High_quality_query
ERR2814750_NODE_470_length_18592_cov_14.339995_extended_partial	38352	High_quality_cobra
ERR2814750_NODE_1055_length_11117_cov_24.964240	11117	Extended_circular_query
ERR2814750_NODE_1109_length_10707_cov_44.800945	10707	High_quality_query
ERR2814750_NODE_1109_length_10707_cov_44.800945_extended_partial	60850	High_quality_cobra
ERR2814750_NODE_781_length_13797_cov_30.026920	13797	High_quality_query
ERR2814750_NODE_781_length_13797_cov_30.026920_extended_partial	15247	High_quality_cobra
ERR2814750_NODE_1152_length_10396_cov_5.527120	10396	Extended_circular_query
ERR2814750_NODE_1152_length_10396_cov_5.527120_extended_partial	35071	Extended_circular_cobra
ERR2814750_NODE_523_length_17310_cov_5.946517	17310	High_quality_query
ERR2814750_NODE_902_length_12454_cov_5.170196_extended_partial	43570	High_quality_cobra
ERR2814750_NODE_212_length_29923_cov_24.431400	29923	High_quality_query
ERR2814750_NODE_212_length_29923_cov_24.431400_extended_partial	38430	High_quality_cobra
ERR2814750_NODE_495_length_18015_cov_7.321500	18015	High_quality_query
ERR2814750_NODE_495_length_18015_cov_7.321500_extended_partial	62947	High_quality_cobra
ERR2814750_NODE_249_length_26613_cov_38.587971	26613	High_quality_query
ERR2814750_NODE_249_length_26613_cov_38.587971_extended_partial	31678	High_quality_cobra
ERR2814750_NODE_193_length_31504_cov_40.568314	31504	High_quality_query
ERR2814750_NODE_193_length_31504_cov_40.568314_extended_partial	33203	High_quality_cobra
ERR2814750_NODE_301_length_24089_cov_5.217845	24089	High_quality_query
ERR2814750_NODE_301_length_24089_cov_5.217845_extended_partial	64229	High_quality_cobra
ERR2814750_NODE_894_length_12569_cov_124.541392	12569	High_quality_query
ERR2814750_NODE_894_length_12569_cov_124.541392_extended_partial	36147	High_quality_cobra
ERR2814750_NODE_756_length_14002_cov_6.229550	14002	High_quality_query
ERR2814750_NODE_756_length_14002_cov_6.229550_extended_partial	34197	High_quality_cobra
ERR2814750_NODE_304_length_23962_cov_32.551374	23962	Extended_circular_query
ERR2814750_NODE_266_length_25690_cov_26.713922_extended_partial	49857	Extended_circular_cobra
ERR2814750_NODE_862_length_12938_cov_42.940754	12938	High_quality_query
ERR2814750_NODE_862_length_12938_cov_42.940754_extended_partial	36026	High_quality_cobra
ERR2814750_NODE_1034_length_11299_cov_39.467150	11299	High_quality_query
ERR2814750_NODE_1034_length_11299_cov_39.467150_extended_partial	13991	High_quality_cobra
ERR2814750_NODE_1071_length_10980_cov_36.021008	10980	High_quality_query
ERR2814750_NODE_1071_length_10980_cov_36.021008_extended_partial	35328	High_quality_cobra
ERR2814750_NODE_144_length_34239_cov_21.327392	34239	High_quality_query
ERR2814750_NODE_144_length_34239_cov_21.327392_extended_partial	34831	High_quality_cobra
ERR2814750_NODE_405_length_20445_cov_70.636283	20445	High_quality_query
ERR2814750_NODE_832_length_13250_cov_63.144936_extended_partial	33568	High_quality_cobra
ERR2814750_NODE_219_length_29033_cov_5.868090	29033	High_quality_query
ERR2814750_NODE_185_length_32097_cov_14.687801	32097	High_quality_query
ERR2814750_NODE_185_length_32097_cov_14.687801_extended_partial	61754	High_quality_cobra
ERR2814750_NODE_472_length_18498_cov_86.874694	18498	High_quality_query
ERR2814750_NODE_472_length_18498_cov_86.874694_extended_partial	33598	High_quality_cobra
ERR2814750_NODE_14_length_62793_cov_11.918377	62793	High_quality_query
ERR2814750_NODE_14_length_62793_cov_11.918377_extended_partial	66852	High_quality_cobra
ERR2814750_NODE_869_length_12821_cov_81.320388	12821	High_quality_query
ERR2814750_NODE_869_length_12821_cov_81.320388_extended_partial	35099	High_quality_cobra
ERR2814750_NODE_1009_length_11486_cov_27.700942	11486	High_quality_query
ERR2814750_NODE_1009_length_11486_cov_27.700942_extended_partial	14908	High_quality_cobra
ERR2814750_NODE_1040_length_11258_cov_21.244542	11258	High_quality_query
ERR2814750_NODE_1040_length_11258_cov_21.244542_extended_partial	63326	High_quality_cobra
ERR2814750_NODE_321_length_23215_cov_44.934165	23215	High_quality_query
ERR2814750_NODE_244_length_27222_cov_9.617494	27222	High_quality_query
ERR2814750_NODE_244_length_27222_cov_9.617494_extended_partial	46711	High_quality_cobra
ERR2814750_NODE_984_length_11737_cov_20.279587	11737	High_quality_query
ERR2814750_NODE_568_length_16444_cov_34.676840	16444	High_quality_query
ERR2814750_NODE_565_length_16449_cov_79.453131	16449	High_quality_query
ERR2814750_NODE_565_length_16449_cov_79.453131_extended_partial	21066	High_quality_cobra
ERR2814750_NODE_250_length_26468_cov_5.232679	26468	High_quality_query
ERR2814750_NODE_250_length_26468_cov_5.232679_extended_partial	37694	High_quality_cobra
ERR2814750_NODE_705_length_14533_cov_131.515341	14533	High_quality_query
ERR2814750_NODE_705_length_14533_cov_131.515341_extended_partial	33473	High_quality_cobra
ERR2814750_NODE_266_length_25690_cov_26.713922	25690	Extended_circular_query
ERR2814750_NODE_188_length_31970_cov_26.175549	31970	High_quality_query
ERR2814750_NODE_188_length_31970_cov_26.175549_extended_partial	33477	High_quality_cobra
ERR2814750_NODE_517_length_17379_cov_123.758173	17379	High_quality_query
ERR2814750_NODE_517_length_17379_cov_123.758173_extended_partial	20272	High_quality_cobra
ERR2814750_NODE_1107_length_10716_cov_10.479649	10716	High_quality_query
ERR2814750_NODE_1107_length_10716_cov_10.479649_extended_partial	67868	High_quality_cobra
ERR2814750_NODE_329_length_22727_cov_5.093938	22727	Extended_circular_query
ERR2814750_NODE_119_length_36074_cov_6.361393	36074	High_quality_query
ERR2814750_NODE_119_length_36074_cov_6.361393_extended_partial	58529	High_quality_cobra
ERR2814750_NODE_718_length_14417_cov_36.784395	14417	High_quality_query
ERR2814750_NODE_718_length_14417_cov_36.784395_extended_partial	31583	High_quality_cobra
ERR2814750_NODE_1138_length_10518_cov_12.404966	10518	High_quality_query
ERR2814750_NODE_1138_length_10518_cov_12.404966_extended_partial	33987	High_quality_cobra
ERR2814750_NODE_54_length_45419_cov_23.241235	45419	Extended_circular_query
ERR2814750_NODE_54_length_45419_cov_23.241235_extended_partial	51117	Extended_circular_cobra
ERR2814750_NODE_324_length_23109_cov_4.105691	23109	High_quality_query
ERR2814750_NODE_324_length_23109_cov_4.105691_extended_partial	54677	High_quality_cobra
ERR2814750_NODE_567_length_16445_cov_5.284410	16445	High_quality_query
ERR2814750_NODE_567_length_16445_cov_5.284410_extended_partial	33884	High_quality_cobra
ERR2814750_NODE_1130_length_10569_cov_7.967726	10569	High_quality_query
ERR2814750_NODE_837_length_13223_cov_14.173335_extended_partial	54576	High_quality_cobra
ERR2814750_NODE_466_length_18679_cov_15.014446	18679	High_quality_query
ERR2814750_NODE_466_length_18679_cov_15.014446_extended_partial	60590	High_quality_cobra
ERR2814750_NODE_625_length_15560_cov_17.727921	15560	High_quality_query
ERR2814750_NODE_625_length_15560_cov_17.727921_extended_partial	64142	High_quality_cobra
ERR2814750_NODE_50_length_46618_cov_18.907079	46618	Extended_circular_query
ERR2814750_NODE_826_length_13322_cov_23.520197_extended_partial	65016	Extended_circular_cobra
ERR2814750_NODE_1050_length_11139_cov_22.226662	11139	High_quality_query
ERR2814750_NODE_179_length_32545_cov_44.913227	32545	High_quality_query
ERR2814750_NODE_179_length_32545_cov_44.913227_extended_partial	33852	High_quality_cobra
ERR2814750_NODE_1193_length_10161_cov_40.392366	10161	Extended_circular_query
ERR2814750_NODE_1193_length_10161_cov_40.392366_extended_partial	38269	Extended_circular_cobra
ERR2814750_NODE_132_length_34793_cov_12.582848	34793	High_quality_query
ERR2814750_NODE_132_length_34793_cov_12.582848_extended_partial	36630	High_quality_cobra
ERR2814750_NODE_178_length_32632_cov_25.297462	32632	High_quality_query
ERR2814750_NODE_1103_length_10737_cov_5.448256	10737	High_quality_query
ERR2814750_NODE_1103_length_10737_cov_5.448256_extended_partial	37881	High_quality_cobra
ERR2814750_NODE_407_length_20321_cov_23.714420	20321	High_quality_query
ERR2814750_NODE_407_length_20321_cov_23.714420_extended_partial	53160	High_quality_cobra
ERR2814750_NODE_624_length_15567_cov_21.622539	15567	High_quality_query
ERR2814750_NODE_415_length_20199_cov_11.413711	20199	Extended_circular_query
ERR2814750_NODE_415_length_20199_cov_11.413711_extended_partial	34780	Extended_circular_cobra
ERR2814750_NODE_1010_length_11482_cov_38.223250	11482	High_quality_query
ERR2814750_NODE_1010_length_11482_cov_38.223250_extended_partial	14664	High_quality_cobra
ERR2814750_NODE_828_length_13320_cov_7.782839	13320	High_quality_query
ERR2814750_NODE_828_length_13320_cov_7.782839_extended_partial	14448	High_quality_cobra
ERR2814750_NODE_1081_length_10906_cov_13.792189	10906	High_quality_query
ERR2814750_NODE_753_length_14051_cov_26.750359	14051	High_quality_query
ERR2814750_NODE_753_length_14051_cov_26.750359_extended_partial	28237	High_quality_cobra
ERR2814750_NODE_344_length_22115_cov_26.465072	22115	High_quality_query
ERR2814750_NODE_344_length_22115_cov_26.465072_extended_partial	39864	High_quality_cobra
ERR2814750_NODE_416_length_20168_cov_27.701761	20168	High_quality_query
ERR2814750_NODE_416_length_20168_cov_27.701761_extended_partial	30552	High_quality_cobra
ERR2814750_NODE_837_length_13223_cov_14.173335	13223	High_quality_query
ERR2814750_NODE_66_length_43178_cov_21.673782	43178	High_quality_query
ERR2814750_NODE_66_length_43178_cov_21.673782_extended_partial	61565	High_quality_cobra
ERR2814750_NODE_267_length_25664_cov_12.325332	25664	High_quality_query
ERR2814750_NODE_364_length_21474_cov_49.520963	21474	Extended_circular_query
ERR2814750_NODE_284_length_25071_cov_5.333467	25071	High_quality_query
ERR2814750_NODE_712_length_14466_cov_16.571448	14466	High_quality_query
ERR2814750_NODE_712_length_14466_cov_16.571448_extended_partial	33744	High_quality_cobra
ERR2814750_NODE_840_length_13177_cov_5.449885	13177	High_quality_query
ERR2814750_NODE_258_length_26235_cov_6.554619	26235	High_quality_query
ERR2814750_NODE_258_length_26235_cov_6.554619_extended_partial	30241	High_quality_cobra
ERR2814750_NODE_826_length_13322_cov_23.520197	13322	Extended_circular_query
ERR2814750_NODE_779_length_13806_cov_28.942978	13806	High_quality_query
ERR2814750_NODE_779_length_13806_cov_28.942978_extended_partial	15746	High_quality_cobra
ERR2814750_NODE_884_length_12681_cov_10.168313	12681	High_quality_query
ERR2814750_NODE_884_length_12681_cov_10.168313_extended_partial	15242	High_quality_cobra
ERR2814750_NODE_473_length_18491_cov_48.734753	18491	High_quality_query
ERR2814750_NODE_473_length_18491_cov_48.734753_extended_partial	28832	High_quality_cobra
ERR2814750_NODE_902_length_12454_cov_5.170196	12454	High_quality_query
ERR2814750_NODE_680_length_14795_cov_13.479547	14795	Extended_circular_query
ERR2814750_NODE_680_length_14795_cov_13.479547_extended_partial	35368	Extended_circular_cobra
ERR2814750_NODE_426_length_19762_cov_49.438044	19762	High_quality_query
ERR2814750_NODE_426_length_19762_cov_49.438044_extended_partial	40540	High_quality_cobra
ERR2814750_NODE_323_length_23147_cov_12.077541	23147	High_quality_query
ERR2814750_NODE_349_length_21894_cov_10.912115	21894	High_quality_query
ERR2814750_NODE_349_length_21894_cov_10.912115_extended_partial	32398	High_quality_cobra
ERR2814750_NODE_1007_length_11506_cov_8.855172	11506	High_quality_query
ERR2814750_NODE_1007_length_11506_cov_8.855172_extended_partial	13986	High_quality_cobra
ERR2814750_NODE_506_length_17634_cov_14.020677	17634	High_quality_query
ERR2814750_NODE_506_length_17634_cov_14.020677_extended_partial	29986	High_quality_cobra
ERR2814750_NODE_928_length_12238_cov_35.575345	12238	High_quality_query
ERR2814750_NODE_928_length_12238_cov_35.575345_extended_partial	13689	High_quality_cobra
ERR2814750_NODE_916_length_12310_cov_6.452844	12310	High_quality_query
ERR2814750_NODE_916_length_12310_cov_6.452844_extended_partial	36682	High_quality_cobra
ERR2814750_NODE_146_length_34119_cov_23.206284	34119	High_quality_query
ERR2814750_NODE_146_length_34119_cov_23.206284_extended_partial	60858	High_quality_cobra
ERR2814750_NODE_7_length_73349_cov_68.962648	73349	High_quality_query
ERR2814750_NODE_7_length_73349_cov_68.962648_extended_partial	77120	High_quality_cobra
ERR2814750_NODE_875_length_12741_cov_4.760425	12741	High_quality_query
ERR2814750_NODE_866_length_12860_cov_11.563889	12860	High_quality_query
ERR2814750_NODE_866_length_12860_cov_11.563889_extended_partial	14356	High_quality_cobra
ERR2814750_NODE_259_length_26157_cov_51.010872	26157	High_quality_query
ERR2814750_NODE_259_length_26157_cov_51.010872_extended_partial	33806	High_quality_cobra
ERR2814750_NODE_904_length_12433_cov_12.843735	12433	High_quality_query
ERR2814750_NODE_704_length_14542_cov_21.613250_extended_partial	31382	High_quality_cobra
ERR2814750_NODE_170_length_33062_cov_308.986489	33062	High_quality_query
ERR2814750_NODE_170_length_33062_cov_308.986489_extended_partial	33813	High_quality_cobra
ERR2814750_NODE_780_length_13801_cov_131.091926	13801	High_quality_query
ERR2814750_NODE_1026_length_11361_cov_6.154353	11361	High_quality_query
ERR2814750_NODE_552_length_16719_cov_29.061837	16719	High_quality_query
ERR2814750_NODE_552_length_16719_cov_29.061837_extended_partial	21805	High_quality_cobra
ERR2814750_NODE_1156_length_10350_cov_16.450455	10350	High_quality_query
ERR2814750_NODE_1156_length_10350_cov_16.450455_extended_partial	52138	High_quality_cobra
ERR2814750_NODE_1096_length_10799_cov_10.512463	10799	High_quality_query
ERR2814750_NODE_326_length_22863_cov_9.038089	22863	High_quality_query
ERR2814750_NODE_326_length_22863_cov_9.038089_extended_partial	45187	High_quality_cobra
ERR2814750_NODE_838_length_13203_cov_14.479122	13203	High_quality_query
ERR2814750_NODE_292_length_24499_cov_5.662523	24499	High_quality_query
ERR2814750_NODE_282_length_25087_cov_32.280729	25087	High_quality_query
ERR2814750_NODE_282_length_25087_cov_32.280729_extended_partial	29860	High_quality_cobra
ERR2814750_NODE_994_length_11615_cov_12.598538	11615	High_quality_query
ERR2814750_NODE_994_length_11615_cov_12.598538_extended_partial	13342	High_quality_cobra
ERR2814750_NODE_116_length_36140_cov_73.024658	36140	High_quality_query
ERR2814750_NODE_116_length_36140_cov_73.024658_extended_partial	78484	High_quality_cobra
ERR2814750_NODE_704_length_14542_cov_21.613250	14542	High_quality_query
ERR2814750_NODE_410_length_20255_cov_15.462490	20255	Extended_circular_query
ERR2814750_NODE_410_length_20255_cov_15.462490_extended_partial	34715	Extended_circular_cobra
ERR2814750_NODE_1183_length_10229_cov_17.622946	10229	High_quality_query
ERR2814750_NODE_217_length_29368_cov_5.366198	29368	High_quality_query
ERR2814750_NODE_217_length_29368_cov_5.366198_extended_partial	29663	High_quality_cobra
ERR2814750_NODE_1142_length_10480_cov_11.844876	10480	High_quality_query
ERR2814750_NODE_1142_length_10480_cov_11.844876_extended_partial	13881	High_quality_cobra
ERR2814750_NODE_430_length_19625_cov_10.838958	19625	High_quality_query
ERR2814750_NODE_430_length_19625_cov_10.838958_extended_partial	29992	High_quality_cobra
ERR2814750_NODE_527_length_17241_cov_55.518231	17241	High_quality_query
ERR2814750_NODE_832_length_13250_cov_63.144936	13250	High_quality_query
ERR2814750_NODE_455_length_18868_cov_10.783363	18868	High_quality_query
ERR2814750_NODE_841_length_13165_cov_33.817763	13165	High_quality_query
ERR2814750_NODE_841_length_13165_cov_33.817763_extended_partial	15146	High_quality_cobra
ERR2814750_NODE_672_length_14927_cov_18.933919	14927	High_quality_query
ERR2814750_NODE_672_length_14927_cov_18.933919_extended_partial	15449	High_quality_cobra
ERR2814750_NODE_476_length_18402_cov_342.207551	18402	High_quality_query
ERR2814750_NODE_476_length_18402_cov_342.207551_extended_partial	33271	High_quality_cobra
ERR2814750_NODE_334_length_22442_cov_21.908358	22442	High_quality_query
ERR2814750_NODE_1129_length_10575_cov_21.291252	10575	High_quality_query
ERR2814750_NODE_783_length_13778_cov_15.435206	13778	High_quality_query
ERR2814751_NODE_331_length_23493_cov_18.371437	23493	Extended_circular_query
ERR2814751_NODE_331_length_23493_cov_18.371437_extended_circular	28538	Extended_circular_cobra
ERR2814751_NODE_328_length_23522_cov_75.712930	23522	Extended_circular_query
ERR2814751_NODE_385_length_21379_cov_69.550019_extended_circular	44647	Extended_circular_cobra
ERR2814751_NODE_214_length_31233_cov_5.805439	31233	Extended_circular_query
ERR2814751_NODE_214_length_31233_cov_5.805439_extended_circular	38032	Extended_circular_cobra
ERR2814751_NODE_1146_length_10621_cov_41.874786	10621	Extended_circular_query
ERR2814751_NODE_1146_length_10621_cov_41.874786_extended_circular	36321	Extended_circular_cobra
ERR2814751_NODE_1229_length_10066_cov_9.091055	10066	Extended_circular_query
ERR2814751_NODE_1229_length_10066_cov_9.091055_extended_circular	33179	Extended_circular_cobra
ERR2814751_NODE_894_length_13084_cov_18.875434	13084	Extended_circular_query
ERR2814751_NODE_709_length_14938_cov_20.909729_extended_circular	32030	Extended_circular_cobra
ERR2814751_NODE_385_length_21379_cov_69.550019	21379	Extended_circular_query
ERR2814751_NODE_43_length_59750_cov_15.881975	59750	Extended_circular_query
ERR2814751_NODE_43_length_59750_cov_15.881975_extended_circular	61344	Extended_circular_cobra
ERR2814751_NODE_207_length_31472_cov_31.592439	31472	Extended_circular_query
ERR2814751_NODE_207_length_31472_cov_31.592439_extended_circular	35636	Extended_circular_cobra
ERR2814751_NODE_128_length_37420_cov_6.034671	37420	Extended_circular_query
ERR2814751_NODE_128_length_37420_cov_6.034671_extended_circular	50319	Extended_circular_cobra
ERR2814751_NODE_779_length_14207_cov_30.561577	14207	Extended_circular_query
ERR2814751_NODE_779_length_14207_cov_30.561577_extended_circular	38188	Extended_circular_cobra
ERR2814751_NODE_49_length_57775_cov_21.594730	57775	Extended_circular_query
ERR2814751_NODE_49_length_57775_cov_21.594730_extended_circular	61943	Extended_circular_cobra
ERR2814751_NODE_685_length_15260_cov_50.796075	15260	Extended_circular_query
ERR2814751_NODE_685_length_15260_cov_50.796075_extended_circular	34062	Extended_circular_cobra
ERR2814751_NODE_248_length_28742_cov_27.455425	28742	Extended_circular_query
ERR2814751_NODE_248_length_28742_cov_27.455425_extended_circular	34555	Extended_circular_cobra
ERR2814751_NODE_303_length_25307_cov_27.617037	25307	Extended_circular_query
ERR2814751_NODE_303_length_25307_cov_27.617037_extended_circular	25946	Extended_circular_cobra
ERR2814751_NODE_162_length_35138_cov_15.493388	35138	Extended_circular_query
ERR2814751_NODE_162_length_35138_cov_15.493388_extended_circular	36628	Extended_circular_cobra
ERR2814751_NODE_96_length_42285_cov_20.534608	42285	Extended_circular_query
ERR2814751_NODE_96_length_42285_cov_20.534608_extended_circular	61756	Extended_circular_cobra
ERR2814751_NODE_326_length_23572_cov_27.986266	23572	Extended_circular_query
ERR2814751_NODE_326_length_23572_cov_27.986266_extended_circular	33842	Extended_circular_cobra
ERR2814751_NODE_141_length_36286_cov_22.205315	36286	Extended_circular_query
ERR2814751_NODE_141_length_36286_cov_22.205315_extended_circular	38911	Extended_circular_cobra
ERR2814751_NODE_1028_length_11548_cov_12.925576	11548	Extended_circular_query
ERR2814751_NODE_1028_length_11548_cov_12.925576_extended_circular	20190	Extended_circular_cobra
ERR2814751_NODE_665_length_15582_cov_6.241411	15582	Extended_circular_query
ERR2814751_NODE_622_length_16303_cov_5.345697_extended_circular	36529	Extended_circular_cobra
ERR2814751_NODE_284_length_26171_cov_10.424896	26171	Extended_circular_query
ERR2814751_NODE_581_length_16927_cov_12.713810_extended_circular	62042	Extended_circular_cobra
ERR2814751_NODE_709_length_14938_cov_20.909729	14938	Extended_circular_query
ERR2814751_NODE_647_length_15914_cov_13.483942	15914	Extended_circular_query
ERR2814751_NODE_647_length_15914_cov_13.483942_extended_circular	30237	Extended_circular_cobra
ERR2814751_NODE_209_length_31417_cov_13.706360	31417	Extended_circular_query
ERR2814751_NODE_209_length_31417_cov_13.706360_extended_circular	33385	Extended_circular_cobra
ERR2814751_NODE_1155_length_10575_cov_70.212768	10575	Extended_circular_query
ERR2814751_NODE_310_length_24530_cov_77.325411_extended_circular	54145	Extended_circular_cobra
ERR2814751_NODE_99_length_41805_cov_16.947790	41805	Extended_circular_query
ERR2814751_NODE_99_length_41805_cov_16.947790_extended_circular	62219	Extended_circular_cobra
ERR2814751_NODE_622_length_16303_cov_5.345697	16303	Extended_circular_query
ERR2814751_NODE_1063_length_11297_cov_15.754521	11297	Extended_circular_query
ERR2814751_NODE_1063_length_11297_cov_15.754521_extended_circular	21179	Extended_circular_cobra
ERR2814751_NODE_206_length_31504_cov_12.143736	31504	Extended_circular_query
ERR2814751_NODE_206_length_31504_cov_12.143736_extended_circular	34111	Extended_circular_cobra
ERR2814751_NODE_51_length_57568_cov_15.880086	57568	Extended_circular_query
ERR2814751_NODE_51_length_57568_cov_15.880086_extended_circular	57612	Extended_circular_cobra
ERR2814751_NODE_766_length_14386_cov_24.959464	14386	Extended_circular_query
ERR2814751_NODE_766_length_14386_cov_24.959464_extended_circular	60779	Extended_circular_cobra
ERR2814751_NODE_710_length_14928_cov_15.702588	14928	Extended_circular_query
ERR2814751_NODE_710_length_14928_cov_15.702588_extended_circular	34717	Extended_circular_cobra
ERR2814751_NODE_972_length_12183_cov_42.852439	12183	Extended_circular_query
ERR2814751_NODE_972_length_12183_cov_42.852439_extended_circular	52492	Extended_circular_cobra
ERR2814751_NODE_669_length_15552_cov_18.370113	15552	Extended_circular_query
ERR2814751_NODE_322_length_23627_cov_12.268043_extended_circular	57291	Extended_circular_cobra
ERR2814751_NODE_527_length_17909_cov_4.424418	17909	Extended_circular_query
ERR2814751_NODE_527_length_17909_cov_4.424418_extended_circular	19320	Extended_circular_cobra
ERR2814751_NODE_62_length_53594_cov_54.452129	53594	Extended_circular_query
ERR2814751_NODE_62_length_53594_cov_54.452129_extended_circular	63592	Extended_circular_cobra
ERR2814751_NODE_859_length_13466_cov_32.478597	13466	Extended_circular_query
ERR2814751_NODE_602_length_16575_cov_34.805873_extended_circular	32046	Extended_circular_cobra
ERR2814751_NODE_322_length_23627_cov_12.268043	23627	Extended_circular_query
ERR2814751_NODE_1110_length_10975_cov_16.324576	10975	Extended_circular_query
ERR2814751_NODE_600_length_16596_cov_8.053859	16596	Extended_circular_query
ERR2814751_NODE_600_length_16596_cov_8.053859_extended_circular	39653	Extended_circular_cobra
ERR2814751_NODE_243_length_29257_cov_12.210608	29257	Extended_circular_query
ERR2814751_NODE_243_length_29257_cov_12.210608_extended_circular	37983	Extended_circular_cobra
ERR2814751_NODE_156_length_35350_cov_80.133379	35350	Extended_circular_query
ERR2814751_NODE_156_length_35350_cov_80.133379_extended_circular	35424	Extended_circular_cobra
ERR2814751_NODE_1108_length_10977_cov_9.069217	10977	Extended_circular_query
ERR2814751_NODE_1108_length_10977_cov_9.069217_extended_circular	37036	Extended_circular_cobra
ERR2814751_NODE_936_length_12602_cov_30.493707	12602	Extended_circular_query
ERR2814751_NODE_936_length_12602_cov_30.493707_extended_circular	27611	Extended_circular_cobra
ERR2814751_NODE_208_length_31458_cov_14.976605	31458	Extended_circular_query
ERR2814751_NODE_208_length_31458_cov_14.976605_extended_circular	33667	Extended_circular_cobra
ERR2814751_NODE_1101_length_11006_cov_48.188804	11006	Extended_circular_query
ERR2814751_NODE_620_length_16321_cov_9.459491	16321	Extended_circular_query
ERR2814751_NODE_620_length_16321_cov_9.459491_extended_circular	33023	Extended_circular_cobra
ERR2814751_NODE_196_length_32714_cov_6.921779	32714	Extended_circular_query
ERR2814751_NODE_196_length_32714_cov_6.921779_extended_circular	36250	Extended_circular_cobra
ERR2814751_NODE_1111_length_10969_cov_25.828076	10969	Extended_circular_query
ERR2814751_NODE_1111_length_10969_cov_25.828076_extended_circular	27127	Extended_circular_cobra
ERR2814751_NODE_161_length_35168_cov_8.583973	35168	Extended_circular_query
ERR2814751_NODE_161_length_35168_cov_8.583973_extended_circular	35922	Extended_circular_cobra
ERR2814751_NODE_1223_length_10097_cov_66.668907	10097	Extended_circular_query
ERR2814751_NODE_490_length_18754_cov_5.244001	18754	Extended_circular_query
ERR2814751_NODE_490_length_18754_cov_5.244001_extended_circular	19278	Extended_circular_cobra
ERR2814751_NODE_460_length_19376_cov_6.457374	19376	Extended_circular_query
ERR2814751_NODE_460_length_19376_cov_6.457374_extended_circular	56937	Extended_circular_cobra
ERR2814751_NODE_782_length_14173_cov_51.817101	14173	Extended_circular_query
ERR2814751_NODE_782_length_14173_cov_51.817101_extended_circular	26222	Extended_circular_cobra
ERR2814751_NODE_702_length_14990_cov_48.011236	14990	Extended_circular_query
ERR2814751_NODE_250_length_28626_cov_14.853469	28626	Extended_circular_query
ERR2814751_NODE_250_length_28626_cov_14.853469_extended_circular	33277	Extended_circular_cobra
ERR2814751_NODE_463_length_19308_cov_28.068245	19308	Extended_circular_query
ERR2814751_NODE_45_length_59548_cov_53.305195	59548	Extended_circular_query
ERR2814751_NODE_45_length_59548_cov_53.305195_extended_circular	61093	Extended_circular_cobra
ERR2814751_NODE_434_length_20043_cov_12.536604	20043	Extended_circular_query
ERR2814751_NODE_670_length_15526_cov_26.786155	15526	Extended_circular_query
ERR2814751_NODE_670_length_15526_cov_26.786155_extended_circular	31367	Extended_circular_cobra
ERR2814751_NODE_310_length_24530_cov_77.325411	24530	Extended_circular_query
ERR2814751_NODE_71_length_48699_cov_41.933233	48699	Extended_circular_query
ERR2814751_NODE_71_length_48699_cov_41.933233_extended_circular	52369	Extended_circular_cobra
ERR2814751_NODE_493_length_18681_cov_138.657325	18681	Extended_circular_query
ERR2814751_NODE_493_length_18681_cov_138.657325_extended_circular	27019	Extended_circular_cobra
ERR2814751_NODE_1085_length_11151_cov_39.972787	11151	Extended_circular_query
ERR2814751_NODE_282_length_26199_cov_13.373466	26199	Extended_circular_query
ERR2814751_NODE_282_length_26199_cov_13.373466_extended_circular	32462	Extended_circular_cobra
ERR2814751_NODE_580_length_16943_cov_9.150036	16943	Extended_circular_query
ERR2814751_NODE_910_length_12904_cov_14.748219	12904	Extended_circular_query
ERR2814751_NODE_910_length_12904_cov_14.748219_extended_circular	20581	Extended_circular_cobra
ERR2814751_NODE_602_length_16575_cov_34.805873	16575	Extended_circular_query
ERR2814751_NODE_387_length_21350_cov_7.463742	21350	Extended_circular_query
ERR2814751_NODE_311_length_24486_cov_34.229894	24486	Extended_circular_query
ERR2814751_NODE_87_length_44287_cov_71.080050	44287	Extended_circular_query
ERR2814751_NODE_87_length_44287_cov_71.080050_extended_circular	62067	Extended_circular_cobra
ERR2814751_NODE_1109_length_10975_cov_16.490321	10975	Extended_circular_query
ERR2814751_NODE_1109_length_10975_cov_16.490321_extended_circular	36721	Extended_circular_cobra
ERR2814751_NODE_16_length_77289_cov_25.536430	77289	Extended_circular_query
ERR2814751_NODE_16_length_77289_cov_25.536430_extended_circular	77870	Extended_circular_cobra
ERR2814751_NODE_958_length_12303_cov_57.132474	12303	Extended_circular_query
ERR2814751_NODE_975_length_12160_cov_30.658855	12160	Extended_circular_query
ERR2814751_NODE_975_length_12160_cov_30.658855_extended_circular	14648	Extended_circular_cobra
ERR2814751_NODE_574_length_17063_cov_22.167218	17063	Extended_circular_query
ERR2814751_NODE_574_length_17063_cov_22.167218_extended_circular	31651	Extended_circular_cobra
ERR2814751_NODE_581_length_16927_cov_12.713810	16927	Extended_circular_query
ERR2814751_NODE_333_length_23462_cov_50.226955	23462	Extended_circular_query
ERR2814751_NODE_333_length_23462_cov_50.226955_extended_circular	30794	Extended_circular_cobra
ERR2814751_NODE_175_length_34104_cov_10.205168	34104	Extended_circular_query
ERR2814751_NODE_175_length_34104_cov_10.205168_extended_circular	34712	Extended_circular_cobra
ERR2814751_NODE_964_length_12261_cov_59.840284	12261	High_quality_query
ERR2814751_NODE_964_length_12261_cov_59.840284_extended_partial	20441	High_quality_cobra
ERR2814751_NODE_1212_length_10186_cov_16.088776	10186	High_quality_query
ERR2814751_NODE_1212_length_10186_cov_16.088776_extended_partial	35640	High_quality_cobra
ERR2814751_NODE_1222_length_10102_cov_10.564511	10102	High_quality_query
ERR2814751_NODE_1222_length_10102_cov_10.564511_extended_partial	37689	High_quality_cobra
ERR2814751_NODE_1203_length_10264_cov_22.660945	10264	High_quality_query
ERR2814751_NODE_1203_length_10264_cov_22.660945_extended_partial	39928	High_quality_cobra
ERR2814751_NODE_301_length_25475_cov_5.335608	25475	High_quality_query
ERR2814751_NODE_301_length_25475_cov_5.335608_extended_partial	56111	High_quality_cobra
ERR2814751_NODE_671_length_15514_cov_14.776825	15514	Extended_circular_query
ERR2814751_NODE_671_length_15514_cov_14.776825_extended_partial	36503	Extended_circular_cobra
ERR2814751_NODE_1197_length_10301_cov_12.026145	10301	High_quality_query
ERR2814751_NODE_1197_length_10301_cov_12.026145_extended_partial	14427	High_quality_cobra
ERR2814751_NODE_319_length_23991_cov_6.813317	23991	High_quality_query
ERR2814751_NODE_319_length_23991_cov_6.813317_extended_partial	34484	High_quality_cobra
ERR2814751_NODE_485_length_18860_cov_20.220467	18860	High_quality_query
ERR2814751_NODE_507_length_18356_cov_17.578913_extended_partial	37089	High_quality_cobra
ERR2814751_NODE_790_length_14115_cov_20.020089	14115	High_quality_query
ERR2814751_NODE_790_length_14115_cov_20.020089_extended_partial	60533	High_quality_cobra
ERR2814751_NODE_1152_length_10587_cov_11.853346	10587	High_quality_query
ERR2814751_NODE_1152_length_10587_cov_11.853346_extended_partial	35279	High_quality_cobra
ERR2814751_NODE_199_length_32537_cov_5.409442	32537	High_quality_query
ERR2814751_NODE_199_length_32537_cov_5.409442_extended_partial	53457	High_quality_cobra
ERR2814751_NODE_874_length_13326_cov_11.672854	13326	High_quality_query
ERR2814751_NODE_874_length_13326_cov_11.672854_extended_partial	33560	High_quality_cobra
ERR2814751_NODE_314_length_24296_cov_7.255741	24296	High_quality_query
ERR2814751_NODE_314_length_24296_cov_7.255741_extended_partial	31958	High_quality_cobra
ERR2814751_NODE_359_length_22262_cov_5.506438	22262	High_quality_query
ERR2814751_NODE_359_length_22262_cov_5.506438_extended_partial	37814	High_quality_cobra
ERR2814751_NODE_594_length_16713_cov_79.580731	16713	Extended_circular_query
ERR2814751_NODE_594_length_16713_cov_79.580731_extended_partial	32102	Extended_circular_cobra
ERR2814751_NODE_941_length_12510_cov_3.510539	12510	High_quality_query
ERR2814751_NODE_941_length_12510_cov_3.510539_extended_partial	33786	High_quality_cobra
ERR2814751_NODE_786_length_14138_cov_12.712440	14138	High_quality_query
ERR2814751_NODE_764_length_14409_cov_11.690379_extended_partial	53932	High_quality_cobra
ERR2814751_NODE_809_length_13967_cov_34.586633	13967	High_quality_query
ERR2814751_NODE_809_length_13967_cov_34.586633_extended_partial	15907	High_quality_cobra
ERR2814751_NODE_764_length_14409_cov_11.690379	14409	High_quality_query
ERR2814751_NODE_714_length_14851_cov_9.191117	14851	Extended_circular_query
ERR2814751_NODE_1027_length_11574_cov_8.869049_extended_partial	61500	Extended_circular_cobra
ERR2814751_NODE_792_length_14095_cov_16.496635	14095	High_quality_query
ERR2814751_NODE_792_length_14095_cov_16.496635_extended_partial	32815	High_quality_cobra
ERR2814751_NODE_1145_length_10625_cov_10.870261	10625	High_quality_query
ERR2814751_NODE_1145_length_10625_cov_10.870261_extended_partial	16248	High_quality_cobra
ERR2814751_NODE_541_length_17620_cov_5.494655	17620	High_quality_query
ERR2814751_NODE_541_length_17620_cov_5.494655_extended_partial	32316	High_quality_cobra
ERR2814751_NODE_878_length_13276_cov_13.793673	13276	High_quality_query
ERR2814751_NODE_878_length_13276_cov_13.793673_extended_partial	20655	High_quality_cobra
ERR2814751_NODE_236_length_29923_cov_57.255840	29923	High_quality_query
ERR2814751_NODE_231_length_30381_cov_49.036028_extended_partial	60177	High_quality_cobra
ERR2814751_NODE_1035_length_11485_cov_37.637788	11485	High_quality_query
ERR2814751_NODE_1035_length_11485_cov_37.637788_extended_partial	32093	High_quality_cobra
ERR2814751_NODE_1043_length_11443_cov_13.810092	11443	High_quality_query
ERR2814751_NODE_1043_length_11443_cov_13.810092_extended_partial	42584	High_quality_cobra
ERR2814751_NODE_497_length_18557_cov_11.040043	18557	Extended_circular_query
ERR2814751_NODE_497_length_18557_cov_11.040043_extended_partial	37999	Extended_circular_cobra
ERR2814751_NODE_201_length_32436_cov_13.182302	32436	High_quality_query
ERR2814751_NODE_201_length_32436_cov_13.182302_extended_partial	33137	High_quality_cobra
ERR2814751_NODE_793_length_14078_cov_15.287721	14078	High_quality_query
ERR2814751_NODE_384_length_21403_cov_3.673764	21403	High_quality_query
ERR2814751_NODE_389_length_21260_cov_77.594142	21260	High_quality_query
ERR2814751_NODE_389_length_21260_cov_77.594142_extended_partial	32694	High_quality_cobra
ERR2814751_NODE_895_length_13065_cov_18.347426	13065	High_quality_query
ERR2814751_NODE_262_length_27348_cov_19.412072	27348	High_quality_query
ERR2814751_NODE_262_length_27348_cov_19.412072_extended_partial	37567	High_quality_cobra
ERR2814751_NODE_320_length_23878_cov_32.253631	23878	High_quality_query
ERR2814751_NODE_320_length_23878_cov_32.253631_extended_partial	35775	High_quality_cobra
ERR2814751_NODE_817_length_13918_cov_8.068450	13918	High_quality_query
ERR2814751_NODE_817_length_13918_cov_8.068450_extended_partial	36322	High_quality_cobra
ERR2814751_NODE_1219_length_10124_cov_9.472042	10124	High_quality_query
ERR2814751_NODE_1219_length_10124_cov_9.472042_extended_partial	34144	High_quality_cobra
ERR2814751_NODE_516_length_18125_cov_21.834370	18125	High_quality_query
ERR2814751_NODE_516_length_18125_cov_21.834370_extended_partial	34241	High_quality_cobra
ERR2814751_NODE_454_length_19569_cov_12.383345	19569	Extended_circular_query
ERR2814751_NODE_507_length_18356_cov_17.578913	18356	High_quality_query
ERR2814751_NODE_52_length_56986_cov_63.475861	56986	Extended_circular_query
ERR2814751_NODE_52_length_56986_cov_63.475861_extended_partial	64868	Extended_circular_cobra
ERR2814751_NODE_325_length_23582_cov_59.307227	23582	High_quality_query
ERR2814751_NODE_325_length_23582_cov_59.307227_extended_partial	61772	High_quality_cobra
ERR2814751_NODE_170_length_34687_cov_64.229659	34687	High_quality_query
ERR2814751_NODE_170_length_34687_cov_64.229659_extended_partial	61893	High_quality_cobra
ERR2814751_NODE_193_length_32817_cov_11.738452	32817	Extended_circular_query
ERR2814751_NODE_193_length_32817_cov_11.738452_extended_partial	35273	Extended_circular_cobra
ERR2814751_NODE_35_length_61146_cov_7.405267	61146	High_quality_query
ERR2814751_NODE_35_length_61146_cov_7.405267_extended_partial	66826	High_quality_cobra
ERR2814751_NODE_396_length_21047_cov_5.289149	21047	High_quality_query
ERR2814751_NODE_500_length_18515_cov_12.074886	18515	Extended_circular_query
ERR2814751_NODE_1023_length_11608_cov_11.690619_extended_partial	32420	Extended_circular_cobra
ERR2814751_NODE_244_length_29229_cov_52.165659	29229	High_quality_query
ERR2814751_NODE_978_length_12108_cov_46.746766	12108	High_quality_query
ERR2814751_NODE_441_length_19906_cov_28.209920_extended_partial	36631	High_quality_cobra
ERR2814751_NODE_423_length_20394_cov_8.533330	20394	High_quality_query
ERR2814751_NODE_423_length_20394_cov_8.533330_extended_partial	40199	High_quality_cobra
ERR2814751_NODE_1154_length_10579_cov_23.254210	10579	Extended_circular_query
ERR2814751_NODE_1154_length_10579_cov_23.254210_extended_partial	36378	Extended_circular_cobra
ERR2814751_NODE_256_length_27831_cov_5.048549	27831	High_quality_query
ERR2814751_NODE_256_length_27831_cov_5.048549_extended_partial	34292	High_quality_cobra
ERR2814751_NODE_33_length_62099_cov_285.339072	62099	Extended_circular_query
ERR2814751_NODE_33_length_62099_cov_285.339072_extended_partial	62530	Extended_circular_cobra
ERR2814751_NODE_1027_length_11574_cov_8.869049	11574	Extended_circular_query
ERR2814751_NODE_585_length_16836_cov_11.275899	16836	High_quality_query
ERR2814751_NODE_105_length_41141_cov_12.083484	41141	High_quality_query
ERR2814751_NODE_523_length_17972_cov_10.779938_extended_partial	61153	High_quality_cobra
ERR2814751_NODE_981_length_12098_cov_6.753153	12098	Extended_circular_query
ERR2814751_NODE_981_length_12098_cov_6.753153_extended_partial	38477	Extended_circular_cobra
ERR2814751_NODE_879_length_13275_cov_100.643140	13275	High_quality_query
ERR2814751_NODE_879_length_13275_cov_100.643140_extended_partial	36541	High_quality_cobra
ERR2814751_NODE_482_length_18947_cov_21.948884	18947	Extended_circular_query
ERR2814751_NODE_482_length_18947_cov_21.948884_extended_partial	39378	Extended_circular_cobra
ERR2814751_NODE_957_length_12305_cov_39.925932	12305	High_quality_query
ERR2814751_NODE_957_length_12305_cov_39.925932_extended_partial	17366	High_quality_cobra
ERR2814751_NODE_985_length_12026_cov_12.984957	12026	High_quality_query
ERR2814751_NODE_985_length_12026_cov_12.984957_extended_partial	33951	High_quality_cobra
ERR2814751_NODE_966_length_12249_cov_77.754496	12249	High_quality_query
ERR2814751_NODE_966_length_12249_cov_77.754496_extended_partial	30558	High_quality_cobra
ERR2814751_NODE_318_length_24087_cov_292.093907	24087	High_quality_query
ERR2814751_NODE_318_length_24087_cov_292.093907_extended_partial	42097	High_quality_cobra
ERR2814751_NODE_1041_length_11446_cov_10.399682	11446	High_quality_query
ERR2814751_NODE_1041_length_11446_cov_10.399682_extended_partial	14152	High_quality_cobra
ERR2814751_NODE_601_length_16590_cov_7.847901	16590	High_quality_query
ERR2814751_NODE_601_length_16590_cov_7.847901_extended_partial	50291	High_quality_cobra
ERR2814751_NODE_995_length_11891_cov_15.112547	11891	High_quality_query
ERR2814751_NODE_995_length_11891_cov_15.112547_extended_partial	31886	High_quality_cobra
ERR2814751_NODE_138_length_36570_cov_23.804928	36570	Extended_circular_query
ERR2814751_NODE_138_length_36570_cov_23.804928_extended_partial	36771	Extended_circular_cobra
ERR2814751_NODE_492_length_18702_cov_7.398223	18702	Extended_circular_query
ERR2814751_NODE_126_length_37704_cov_5.596642	37704	High_quality_query
ERR2814751_NODE_126_length_37704_cov_5.596642_extended_partial	41111	High_quality_cobra
ERR2814751_NODE_1132_length_10797_cov_36.251734	10797	High_quality_query
ERR2814751_NODE_1132_length_10797_cov_36.251734_extended_partial	32587	High_quality_cobra
ERR2814751_NODE_133_length_36940_cov_31.077337	36940	High_quality_query
ERR2814751_NODE_133_length_36940_cov_31.077337_extended_partial	39378	High_quality_cobra
ERR2814751_NODE_836_length_13694_cov_8.947962	13694	High_quality_query
ERR2814751_NODE_836_length_13694_cov_8.947962_extended_partial	34732	High_quality_cobra
ERR2814751_NODE_586_length_16824_cov_20.585435	16824	Extended_circular_query
ERR2814751_NODE_321_length_23870_cov_79.896138	23870	High_quality_query
ERR2814751_NODE_321_length_23870_cov_79.896138_extended_partial	37397	High_quality_cobra
ERR2814751_NODE_143_length_36149_cov_5.809172	36149	High_quality_query
ERR2814751_NODE_143_length_36149_cov_5.809172_extended_partial	37059	High_quality_cobra
ERR2814751_NODE_1023_length_11608_cov_11.690619	11608	Extended_circular_query
ERR2814751_NODE_523_length_17972_cov_10.779938	17972	High_quality_query
ERR2814751_NODE_263_length_27339_cov_12.974497	27339	High_quality_query
ERR2814751_NODE_940_length_12517_cov_7.013882	12517	High_quality_query
ERR2814751_NODE_940_length_12517_cov_7.013882_extended_partial	32238	High_quality_cobra
ERR2814751_NODE_116_length_38530_cov_16.810353	38530	High_quality_query
ERR2814751_NODE_116_length_38530_cov_16.810353_extended_partial	39322	High_quality_cobra
ERR2814751_NODE_429_length_20201_cov_13.928614	20201	High_quality_query
ERR2814751_NODE_231_length_30381_cov_49.036028	30381	High_quality_query
ERR2814751_NODE_896_length_13054_cov_131.720585	13054	High_quality_query
ERR2814751_NODE_1079_length_11188_cov_11.797487	11188	High_quality_query
ERR2814751_NODE_1238_length_10015_cov_20.514260	10015	High_quality_query
ERR2814751_NODE_461_length_19327_cov_12.736406	19327	High_quality_query
ERR2814751_NODE_461_length_19327_cov_12.736406_extended_partial	62275	High_quality_cobra
ERR2814751_NODE_852_length_13550_cov_8.588244	13550	High_quality_query
ERR2814751_NODE_852_length_13550_cov_8.588244_extended_partial	16449	High_quality_cobra
ERR2814751_NODE_645_length_15968_cov_10.235465	15968	High_quality_query
ERR2814751_NODE_512_length_18210_cov_26.748106	18210	High_quality_query
ERR2814751_NODE_512_length_18210_cov_26.748106_extended_partial	34364	High_quality_cobra
ERR2814751_NODE_462_length_19322_cov_15.164314	19322	High_quality_query
ERR2814751_NODE_1240_length_10002_cov_29.672203	10002	High_quality_query
ERR2814751_NODE_1240_length_10002_cov_29.672203_extended_partial	16674	High_quality_cobra
ERR2814751_NODE_1157_length_10565_cov_12.280322	10565	High_quality_query
ERR2814751_NODE_1157_length_10565_cov_12.280322_extended_partial	14964	High_quality_cobra
ERR2814751_NODE_255_length_27940_cov_5.825837	27940	High_quality_query
ERR2814751_NODE_419_length_20510_cov_9.083354	20510	High_quality_query
ERR2814751_NODE_280_length_26348_cov_13.977346	26348	Extended_circular_query
ERR2814751_NODE_280_length_26348_cov_13.977346_extended_partial	38071	Extended_circular_cobra
ERR2814751_NODE_1082_length_11178_cov_22.377070	11178	Extended_circular_query
ERR2814751_NODE_1082_length_11178_cov_22.377070_extended_partial	17685	Extended_circular_cobra
ERR2814751_NODE_449_length_19645_cov_7.647402	19645	High_quality_query
ERR2814751_NODE_204_length_31611_cov_6.618536	31611	High_quality_query
ERR2814751_NODE_204_length_31611_cov_6.618536_extended_partial	35960	High_quality_cobra
ERR2814751_NODE_540_length_17702_cov_158.664068	17702	Extended_circular_query
ERR2814751_NODE_540_length_17702_cov_158.664068_extended_partial	32181	Extended_circular_cobra
ERR2814751_NODE_316_length_24147_cov_7.793131	24147	High_quality_query
ERR2814751_NODE_190_length_33062_cov_140.434097	33062	High_quality_query
ERR2814751_NODE_190_length_33062_cov_140.434097_extended_partial	35129	High_quality_cobra
ERR2814751_NODE_609_length_16452_cov_6.529556	16452	High_quality_query
ERR2814751_NODE_609_length_16452_cov_6.529556_extended_partial	53053	High_quality_cobra
ERR2814751_NODE_1163_length_10509_cov_20.438066	10509	High_quality_query
ERR2814751_NODE_1163_length_10509_cov_20.438066_extended_partial	37674	High_quality_cobra
ERR2814751_NODE_441_length_19906_cov_28.209920	19906	High_quality_query
ERR2814751_NODE_471_length_19128_cov_5.458765	19128	High_quality_query
ERR2814751_NODE_816_length_13920_cov_105.366273	13920	High_quality_query
ERR2814751_NODE_339_length_23119_cov_6.564414	23119	High_quality_query
ERR2814751_NODE_339_length_23119_cov_6.564414_extended_partial	32416	High_quality_cobra
ERR2814751_NODE_830_length_13810_cov_37.365198	13810	High_quality_query
ERR2814751_NODE_830_length_13810_cov_37.365198_extended_partial	15060	High_quality_cobra
ERR2814751_NODE_374_length_21684_cov_6.651436	21684	High_quality_query
ERR2814751_NODE_253_length_28047_cov_50.231626	28047	High_quality_query
ERR2814751_NODE_253_length_28047_cov_50.231626_extended_partial	33818	High_quality_cobra
ERR2814751_NODE_1133_length_10796_cov_7.938795	10796	High_quality_query
ERR2814751_NODE_1133_length_10796_cov_7.938795_extended_partial	15292	High_quality_cobra
ERR2814751_NODE_257_length_27603_cov_5.533957	27603	High_quality_query
ERR2814751_NODE_257_length_27603_cov_5.533957_extended_partial	37202	High_quality_cobra
ERR2814751_NODE_483_length_18946_cov_26.411127	18946	High_quality_query
ERR2814751_NODE_732_length_14767_cov_83.487295	14767	Extended_circular_query
ERR2814751_NODE_983_length_12071_cov_9.726390	12071	High_quality_query
ERR2814751_NODE_983_length_12071_cov_9.726390_extended_partial	29094	High_quality_cobra
ERR2814751_NODE_570_length_17147_cov_6.950235	17147	High_quality_query
ERR2814751_NODE_1039_length_11454_cov_6.622142	11454	Extended_circular_query
ERR2814751_NODE_1039_length_11454_cov_6.622142_extended_partial	35946	Extended_circular_cobra
ERR2814752_NODE_640_length_17910_cov_119.785582	17910	Extended_circular_query
ERR2814752_NODE_640_length_17910_cov_119.785582_extended_circular	28541	Extended_circular_cobra
ERR2814752_NODE_336_length_27453_cov_20.146088	27453	Extended_circular_query
ERR2814752_NODE_336_length_27453_cov_20.146088_extended_circular	60604	Extended_circular_cobra
ERR2814752_NODE_219_length_34039_cov_8.172151	34039	Extended_circular_query
ERR2814752_NODE_219_length_34039_cov_8.172151_extended_circular	34175	Extended_circular_cobra
ERR2814752_NODE_845_length_14929_cov_25.866572	14929	Extended_circular_query
ERR2814752_NODE_845_length_14929_cov_25.866572_extended_circular	37117	Extended_circular_cobra
ERR2814752_NODE_453_length_22483_cov_7.275541	22483	Extended_circular_query
ERR2814752_NODE_453_length_22483_cov_7.275541_extended_circular	34581	Extended_circular_cobra
ERR2814752_NODE_524_length_20439_cov_51.677432	20439	Extended_circular_query
ERR2814752_NODE_580_length_19104_cov_54.070138_extended_circular	357253	Extended_circular_cobra
ERR2814752_NODE_213_length_34728_cov_18.780324	34728	Extended_circular_query
ERR2814752_NODE_213_length_34728_cov_18.780324_extended_circular	39952	Extended_circular_cobra
ERR2814752_NODE_282_length_30090_cov_10.520776	30090	Extended_circular_query
ERR2814752_NODE_282_length_30090_cov_10.520776_extended_circular	33173	Extended_circular_cobra
ERR2814752_NODE_382_length_25559_cov_19.963864	25559	Extended_circular_query
ERR2814752_NODE_382_length_25559_cov_19.963864_extended_circular	37791	Extended_circular_cobra
ERR2814752_NODE_900_length_14247_cov_51.439377	14247	Extended_circular_query
ERR2814752_NODE_1002_length_13393_cov_48.472938_extended_circular	36704	Extended_circular_cobra
ERR2814752_NODE_717_length_16617_cov_20.541176	16617	Extended_circular_query
ERR2814752_NODE_717_length_16617_cov_20.541176_extended_circular	37818	Extended_circular_cobra
ERR2814752_NODE_1082_length_12486_cov_19.840197	12486	Extended_circular_query
ERR2814752_NODE_1357_length_10659_cov_20.483859	10659	Extended_circular_query
ERR2814752_NODE_420_length_23764_cov_17.268985_extended_circular	34169	Extended_circular_cobra
ERR2814752_NODE_783_length_15570_cov_26.907013	15570	Extended_circular_query
ERR2814752_NODE_211_length_34953_cov_26.407110_extended_circular	56195	Extended_circular_cobra
ERR2814752_NODE_285_length_30062_cov_10.964122	30062	Extended_circular_query
ERR2814752_NODE_285_length_30062_cov_10.964122_extended_circular	30091	Extended_circular_cobra
ERR2814752_NODE_1286_length_11049_cov_59.189892	11049	Extended_circular_query
ERR2814752_NODE_41_length_68085_cov_59.927396_extended_circular	145305	Extended_circular_cobra
ERR2814752_NODE_172_length_37374_cov_58.992697	37374	Extended_circular_query
ERR2814752_NODE_67_length_56077_cov_11.387525	56077	Extended_circular_query
ERR2814752_NODE_67_length_56077_cov_11.387525_extended_circular	62860	Extended_circular_cobra
ERR2814752_NODE_741_length_16252_cov_11.060837	16252	Extended_circular_query
ERR2814752_NODE_741_length_16252_cov_11.060837_extended_circular	37456	Extended_circular_cobra
ERR2814752_NODE_1315_length_10880_cov_6.163582	10880	Extended_circular_query
ERR2814752_NODE_1125_length_12170_cov_7.790252	12170	Extended_circular_query
ERR2814752_NODE_1125_length_12170_cov_7.790252_extended_circular	56953	Extended_circular_cobra
ERR2814752_NODE_85_length_50430_cov_11.841620	50430	Extended_circular_query
ERR2814752_NODE_85_length_50430_cov_11.841620_extended_circular	63684	Extended_circular_cobra
ERR2814752_NODE_1236_length_11411_cov_9.327278	11411	Extended_circular_query
ERR2814752_NODE_1236_length_11411_cov_9.327278_extended_circular	35728	Extended_circular_cobra
ERR2814752_NODE_385_length_25378_cov_51.788167	25378	Extended_circular_query
ERR2814752_NODE_1350_length_10716_cov_29.506469	10716	Extended_circular_query
ERR2814752_NODE_1350_length_10716_cov_29.506469_extended_circular	13275	Extended_circular_cobra
ERR2814752_NODE_836_length_15022_cov_9.770057	15022	Extended_circular_query
ERR2814752_NODE_836_length_15022_cov_9.770057_extended_circular	63203	Extended_circular_cobra
ERR2814752_NODE_319_length_28213_cov_61.672292	28213	Extended_circular_query
ERR2814752_NODE_245_length_32874_cov_36.545943	32874	Extended_circular_query
ERR2814752_NODE_245_length_32874_cov_36.545943_extended_circular	44618	Extended_circular_cobra
ERR2814752_NODE_776_length_15667_cov_19.088546	15667	Extended_circular_query
ERR2814752_NODE_399_length_24750_cov_18.295699_extended_circular	53226	Extended_circular_cobra
ERR2814752_NODE_1233_length_11446_cov_4.629473	11446	Extended_circular_query
ERR2814752_NODE_1233_length_11446_cov_4.629473_extended_circular	12052	Extended_circular_cobra
ERR2814752_NODE_818_length_15216_cov_11.425144	15216	Extended_circular_query
ERR2814752_NODE_542_length_19993_cov_9.742122_extended_circular	34955	Extended_circular_cobra
ERR2814752_NODE_74_length_53752_cov_53.879459	53752	Extended_circular_query
ERR2814752_NODE_41_length_68085_cov_59.927396	68085	Extended_circular_query
ERR2814752_NODE_95_length_48419_cov_5.021246	48419	Extended_circular_query
ERR2814752_NODE_95_length_48419_cov_5.021246_extended_circular	49040	Extended_circular_cobra
ERR2814752_NODE_406_length_24393_cov_11.457307	24393	Extended_circular_query
ERR2814752_NODE_346_length_27202_cov_10.492853_extended_circular	57991	Extended_circular_cobra
ERR2814752_NODE_222_length_33909_cov_20.433278	33909	Extended_circular_query
ERR2814752_NODE_222_length_33909_cov_20.433278_extended_circular	38411	Extended_circular_cobra
ERR2814752_NODE_1381_length_10555_cov_90.358362	10555	Extended_circular_query
ERR2814752_NODE_1381_length_10555_cov_90.358362_extended_circular	55047	Extended_circular_cobra
ERR2814752_NODE_1056_length_12750_cov_7.708944	12750	Extended_circular_query
ERR2814752_NODE_399_length_24750_cov_18.295699	24750	Extended_circular_query
ERR2814752_NODE_1272_length_11100_cov_62.633920	11100	Extended_circular_query
ERR2814752_NODE_479_length_21697_cov_50.258507_extended_circular	34397	Extended_circular_cobra
ERR2814752_NODE_353_length_26739_cov_5.036224	26739	Extended_circular_query
ERR2814752_NODE_353_length_26739_cov_5.036224_extended_circular	38670	Extended_circular_cobra
ERR2814752_NODE_687_length_17119_cov_5.321445	17119	Extended_circular_query
ERR2814752_NODE_687_length_17119_cov_5.321445_extended_circular	35252	Extended_circular_cobra
ERR2814752_NODE_253_length_32497_cov_21.820297	32497	Extended_circular_query
ERR2814752_NODE_448_length_22714_cov_11.293443	22714	Extended_circular_query
ERR2814752_NODE_346_length_27202_cov_10.492853	27202	Extended_circular_query
ERR2814752_NODE_1476_length_10107_cov_74.027255	10107	Extended_circular_query
ERR2814752_NODE_1476_length_10107_cov_74.027255_extended_circular	32388	Extended_circular_cobra
ERR2814752_NODE_308_length_28754_cov_56.076082	28754	Extended_circular_query
ERR2814752_NODE_308_length_28754_cov_56.076082_extended_circular	34399	Extended_circular_cobra
ERR2814752_NODE_354_length_26665_cov_81.734155	26665	Extended_circular_query
ERR2814752_NODE_270_length_30838_cov_16.458533	30838	Extended_circular_query
ERR2814752_NODE_270_length_30838_cov_16.458533_extended_circular	31765	Extended_circular_cobra
ERR2814752_NODE_163_length_38245_cov_14.536335	38245	Extended_circular_query
ERR2814752_NODE_163_length_38245_cov_14.536335_extended_circular	38255	Extended_circular_cobra
ERR2814752_NODE_305_length_28896_cov_8.820119	28896	Extended_circular_query
ERR2814752_NODE_305_length_28896_cov_8.820119_extended_circular	43343	Extended_circular_cobra
ERR2814752_NODE_580_length_19104_cov_54.070138	19104	Extended_circular_query
ERR2814752_NODE_80_length_51909_cov_31.462149	51909	Extended_circular_query
ERR2814752_NODE_80_length_51909_cov_31.462149_extended_circular	58218	Extended_circular_cobra
ERR2814752_NODE_993_length_13466_cov_172.979759	13466	Extended_circular_query
ERR2814752_NODE_703_length_16839_cov_181.601245_extended_circular	30051	Extended_circular_cobra
ERR2814752_NODE_667_length_17437_cov_20.536742	17437	Extended_circular_query
ERR2814752_NODE_667_length_17437_cov_20.536742_extended_circular	56137	Extended_circular_cobra
ERR2814752_NODE_706_length_16802_cov_11.909025	16802	Extended_circular_query
ERR2814752_NODE_420_length_23764_cov_17.268985	23764	Extended_circular_query
ERR2814752_NODE_18_length_99344_cov_6.559229	99344	Extended_circular_query
ERR2814752_NODE_18_length_99344_cov_6.559229_extended_circular	100619	Extended_circular_cobra
ERR2814752_NODE_1002_length_13393_cov_48.472938	13393	Extended_circular_query
ERR2814752_NODE_557_length_19657_cov_4.104864	19657	Extended_circular_query
ERR2814752_NODE_557_length_19657_cov_4.104864_extended_circular	29358	Extended_circular_cobra
ERR2814752_NODE_1288_length_11035_cov_11.086084	11035	Extended_circular_query
ERR2814752_NODE_1288_length_11035_cov_11.086084_extended_circular	43697	Extended_circular_cobra
ERR2814752_NODE_704_length_16819_cov_56.953211	16819	Extended_circular_query
ERR2814752_NODE_722_length_16512_cov_56.720720_extended_circular	33077	Extended_circular_cobra
ERR2814752_NODE_703_length_16839_cov_181.601245	16839	Extended_circular_query
ERR2814752_NODE_233_length_33495_cov_20.560357	33495	Extended_circular_query
ERR2814752_NODE_566_length_19486_cov_10.054445	19486	Extended_circular_query
ERR2814752_NODE_566_length_19486_cov_10.054445_extended_circular	25850	Extended_circular_cobra
ERR2814752_NODE_273_length_30482_cov_7.982935	30482	Extended_circular_query
ERR2814752_NODE_1262_length_11212_cov_16.671538	11212	Extended_circular_query
ERR2814752_NODE_341_length_27347_cov_19.756907_extended_circular	38793	Extended_circular_cobra
ERR2814752_NODE_373_length_25833_cov_42.389131	25833	Extended_circular_query
ERR2814752_NODE_373_length_25833_cov_42.389131_extended_circular	35472	Extended_circular_cobra
ERR2814752_NODE_288_length_29929_cov_9.662170	29929	Extended_circular_query
ERR2814752_NODE_288_length_29929_cov_9.662170_extended_circular	30661	Extended_circular_cobra
ERR2814752_NODE_460_length_22211_cov_22.456982	22211	Extended_circular_query
ERR2814752_NODE_254_length_32300_cov_11.087807	32300	Extended_circular_query
ERR2814752_NODE_254_length_32300_cov_11.087807_extended_circular	32872	Extended_circular_cobra
ERR2814752_NODE_1015_length_13201_cov_17.672021	13201	Extended_circular_query
ERR2814752_NODE_96_length_47832_cov_16.926674_extended_circular	60779	Extended_circular_cobra
ERR2814752_NODE_89_length_48943_cov_29.288164	48943	Extended_circular_query
ERR2814752_NODE_89_length_48943_cov_29.288164_extended_circular	62446	Extended_circular_cobra
ERR2814752_NODE_211_length_34953_cov_26.407110	34953	Extended_circular_query
ERR2814752_NODE_341_length_27347_cov_19.756907	27347	Extended_circular_query
ERR2814752_NODE_174_length_37279_cov_14.517227	37279	Extended_circular_query
ERR2814752_NODE_174_length_37279_cov_14.517227_extended_circular	40888	Extended_circular_cobra
ERR2814752_NODE_623_length_18225_cov_79.193889	18225	Extended_circular_query
ERR2814752_NODE_479_length_21697_cov_50.258507	21697	Extended_circular_query
ERR2814752_NODE_96_length_47832_cov_16.926674	47832	Extended_circular_query
ERR2814752_NODE_542_length_19993_cov_9.742122	19993	Extended_circular_query
ERR2814752_NODE_722_length_16512_cov_56.720720	16512	Extended_circular_query
ERR2814752_NODE_1322_length_10827_cov_9.381682	10827	Extended_circular_query
ERR2814752_NODE_1297_length_10966_cov_10.228434_extended_partial	41235	Extended_circular_cobra
ERR2814752_NODE_908_length_14203_cov_25.131074	14203	High_quality_query
ERR2814752_NODE_908_length_14203_cov_25.131074_extended_partial	34602	High_quality_cobra
ERR2814752_NODE_430_length_23476_cov_5.939526	23476	High_quality_query
ERR2814752_NODE_570_length_19380_cov_5.340674_extended_partial	42729	High_quality_cobra
ERR2814752_NODE_603_length_18614_cov_8.393520	18614	Extended_circular_query
ERR2814752_NODE_603_length_18614_cov_8.393520_extended_partial	33026	Extended_circular_cobra
ERR2814752_NODE_820_length_15209_cov_14.806060	15209	High_quality_query
ERR2814752_NODE_820_length_15209_cov_14.806060_extended_partial	18946	High_quality_cobra
ERR2814752_NODE_648_length_17752_cov_9.646128	17752	High_quality_query
ERR2814752_NODE_648_length_17752_cov_9.646128_extended_partial	38148	High_quality_cobra
ERR2814752_NODE_203_length_35333_cov_63.325001	35333	High_quality_query
ERR2814752_NODE_203_length_35333_cov_63.325001_extended_partial	38829	High_quality_cobra
ERR2814752_NODE_299_length_29246_cov_11.481850	29246	High_quality_query
ERR2814752_NODE_299_length_29246_cov_11.481850_extended_partial	37486	High_quality_cobra
ERR2814752_NODE_624_length_18179_cov_8.157766	18179	High_quality_query
ERR2814752_NODE_624_length_18179_cov_8.157766_extended_partial	33382	High_quality_cobra
ERR2814752_NODE_969_length_13706_cov_13.727373	13706	High_quality_query
ERR2814752_NODE_969_length_13706_cov_13.727373_extended_partial	41231	High_quality_cobra
ERR2814752_NODE_389_length_25295_cov_16.023522	25295	High_quality_query
ERR2814752_NODE_389_length_25295_cov_16.023522_extended_partial	32914	High_quality_cobra
ERR2814752_NODE_293_length_29525_cov_10.711477	29525	High_quality_query
ERR2814752_NODE_293_length_29525_cov_10.711477_extended_partial	38596	High_quality_cobra
ERR2814752_NODE_1039_length_12898_cov_226.245948	12898	High_quality_query
ERR2814752_NODE_1039_length_12898_cov_226.245948_extended_partial	36310	High_quality_cobra
ERR2814752_NODE_1485_length_10062_cov_10.246100	10062	High_quality_query
ERR2814752_NODE_1289_length_11007_cov_12.449265_extended_partial	26788	High_quality_cobra
ERR2814752_NODE_511_length_20795_cov_6.721212	20795	High_quality_query
ERR2814752_NODE_879_length_14484_cov_6.866198_extended_partial	54262	High_quality_cobra
ERR2814752_NODE_1124_length_12178_cov_5.962908	12178	High_quality_query
ERR2814752_NODE_1339_length_10785_cov_6.309345_extended_partial	36182	High_quality_cobra
ERR2814752_NODE_879_length_14484_cov_6.866198	14484	High_quality_query
ERR2814752_NODE_228_length_33760_cov_53.119644	33760	High_quality_query
ERR2814752_NODE_228_length_33760_cov_53.119644_extended_partial	35479	High_quality_cobra
ERR2814752_NODE_656_length_17612_cov_10.162654	17612	High_quality_query
ERR2814752_NODE_1428_length_10306_cov_8.910797_extended_partial	162404	High_quality_cobra
ERR2814752_NODE_337_length_27440_cov_20.798155	27440	Extended_circular_query
ERR2814752_NODE_337_length_27440_cov_20.798155_extended_partial	40817	Extended_circular_cobra
ERR2814752_NODE_300_length_29225_cov_42.229981	29225	High_quality_query
ERR2814752_NODE_300_length_29225_cov_42.229981_extended_partial	40761	High_quality_cobra
ERR2814752_NODE_371_length_25919_cov_10.818703	25919	High_quality_query
ERR2814752_NODE_371_length_25919_cov_10.818703_extended_partial	29190	High_quality_cobra
ERR2814752_NODE_84_length_50599_cov_9.837791	50599	High_quality_query
ERR2814752_NODE_84_length_50599_cov_9.837791_extended_partial	62237	High_quality_cobra
ERR2814752_NODE_494_length_21198_cov_38.187841	21198	High_quality_query
ERR2814752_NODE_494_length_21198_cov_38.187841_extended_partial	34853	High_quality_cobra
ERR2814752_NODE_1133_length_12086_cov_57.443014	12086	High_quality_query
ERR2814752_NODE_1133_length_12086_cov_57.443014_extended_partial	60968	High_quality_cobra
ERR2814752_NODE_1428_length_10306_cov_8.910797	10306	High_quality_query
ERR2814752_NODE_782_length_15580_cov_5.496861	15580	High_quality_query
ERR2814752_NODE_782_length_15580_cov_5.496861_extended_partial	16825	High_quality_cobra
ERR2814752_NODE_276_length_30307_cov_25.197946	30307	High_quality_query
ERR2814752_NODE_276_length_30307_cov_25.197946_extended_partial	60753	High_quality_cobra
ERR2814752_NODE_599_length_18658_cov_23.279100	18658	High_quality_query
ERR2814752_NODE_1040_length_12869_cov_5.155627	12869	High_quality_query
ERR2814752_NODE_1040_length_12869_cov_5.155627_extended_partial	18485	High_quality_cobra
ERR2814752_NODE_749_length_16141_cov_26.653178	16141	High_quality_query
ERR2814752_NODE_893_length_14307_cov_25.292313_extended_partial	38718	High_quality_cobra
ERR2814752_NODE_578_length_19115_cov_19.350485	19115	High_quality_query
ERR2814752_NODE_894_length_14291_cov_17.198884_extended_partial	33279	High_quality_cobra
ERR2814752_NODE_390_length_25293_cov_5.647858	25293	High_quality_query
ERR2814752_NODE_390_length_25293_cov_5.647858_extended_partial	38747	High_quality_cobra
ERR2814752_NODE_1348_length_10724_cov_7.367462	10724	High_quality_query
ERR2814752_NODE_258_length_31788_cov_7.135340_extended_partial	89032	High_quality_cobra
ERR2814752_NODE_27_length_83453_cov_7.073662	83453	Extended_circular_query
ERR2814752_NODE_27_length_83453_cov_7.073662_extended_partial	88419	Extended_circular_cobra
ERR2814752_NODE_528_length_20386_cov_28.553729	20386	High_quality_query
ERR2814752_NODE_528_length_20386_cov_28.553729_extended_partial	28174	High_quality_cobra
ERR2814752_NODE_1447_length_10217_cov_28.657978	10217	Extended_circular_query
ERR2814752_NODE_1383_length_10549_cov_29.898004_extended_partial	35602	Extended_circular_cobra
ERR2814752_NODE_575_length_19237_cov_7.607954	19237	High_quality_query
ERR2814752_NODE_982_length_13545_cov_20.902966	13545	High_quality_query
ERR2814752_NODE_982_length_13545_cov_20.902966_extended_partial	15211	High_quality_cobra
ERR2814752_NODE_1182_length_11783_cov_29.621997	11783	High_quality_query
ERR2814752_NODE_1182_length_11783_cov_29.621997_extended_partial	33308	High_quality_cobra
ERR2814752_NODE_894_length_14291_cov_17.198884	14291	High_quality_query
ERR2814752_NODE_1439_length_10259_cov_5.641532	10259	High_quality_query
ERR2814752_NODE_1439_length_10259_cov_5.641532_extended_partial	37711	High_quality_cobra
ERR2814752_NODE_463_length_22119_cov_11.700800	22119	High_quality_query
ERR2814752_NODE_1062_length_12720_cov_10.792821	12720	High_quality_query
ERR2814752_NODE_364_length_26138_cov_10.379301_extended_partial	58427	High_quality_cobra
ERR2814752_NODE_581_length_19092_cov_15.785447	19092	High_quality_query
ERR2814752_NODE_150_length_39398_cov_14.833694_extended_partial	63810	High_quality_cobra
ERR2814752_NODE_1452_length_10195_cov_10.329460	10195	High_quality_query
ERR2814752_NODE_1452_length_10195_cov_10.329460_extended_partial	54220	High_quality_cobra
ERR2814752_NODE_289_length_29765_cov_4.759127	29765	High_quality_query
ERR2814752_NODE_289_length_29765_cov_4.759127_extended_partial	36634	High_quality_cobra
ERR2814752_NODE_107_length_44876_cov_56.665579	44876	High_quality_query
ERR2814752_NODE_107_length_44876_cov_56.665579_extended_partial	48990	High_quality_cobra
ERR2814752_NODE_1208_length_11627_cov_41.720957	11627	High_quality_query
ERR2814752_NODE_379_length_25647_cov_3.315792	25647	High_quality_query
ERR2814752_NODE_379_length_25647_cov_3.315792_extended_partial	29244	High_quality_cobra
ERR2814752_NODE_1384_length_10539_cov_62.303688	10539	High_quality_query
ERR2814752_NODE_1384_length_10539_cov_62.303688_extended_partial	29725	High_quality_cobra
ERR2814752_NODE_162_length_38331_cov_11.286750	38331	High_quality_query
ERR2814752_NODE_162_length_38331_cov_11.286750_extended_partial	39506	High_quality_cobra
ERR2814752_NODE_954_length_13834_cov_89.704093	13834	High_quality_query
ERR2814752_NODE_954_length_13834_cov_89.704093_extended_partial	37503	High_quality_cobra
ERR2814752_NODE_331_length_27644_cov_14.262238	27644	High_quality_query
ERR2814752_NODE_331_length_27644_cov_14.262238_extended_partial	31415	High_quality_cobra
ERR2814752_NODE_987_length_13502_cov_20.950654	13502	High_quality_query
ERR2814752_NODE_987_length_13502_cov_20.950654_extended_partial	14881	High_quality_cobra
ERR2814752_NODE_106_length_44897_cov_13.538687	44897	High_quality_query
ERR2814752_NODE_106_length_44897_cov_13.538687_extended_partial	48903	High_quality_cobra
ERR2814752_NODE_502_length_20970_cov_11.957300	20970	High_quality_query
ERR2814752_NODE_1020_length_13122_cov_19.204232	13122	High_quality_query
ERR2814752_NODE_1020_length_13122_cov_19.204232_extended_partial	34361	High_quality_cobra
ERR2814752_NODE_482_length_21497_cov_204.328498	21497	High_quality_query
ERR2814752_NODE_893_length_14307_cov_25.292313	14307	High_quality_query
ERR2814752_NODE_1235_length_11421_cov_12.767664	11421	High_quality_query
ERR2814752_NODE_1235_length_11421_cov_12.767664_extended_partial	14922	High_quality_cobra
ERR2814752_NODE_1211_length_11591_cov_6.916085	11591	High_quality_query
ERR2814752_NODE_364_length_26138_cov_10.379301	26138	High_quality_query
ERR2814752_NODE_1297_length_10966_cov_10.228434	10966	Extended_circular_query
ERR2814752_NODE_280_length_30221_cov_17.858377	30221	High_quality_query
ERR2814752_NODE_280_length_30221_cov_17.858377_extended_partial	37353	High_quality_cobra
ERR2814752_NODE_244_length_33012_cov_6.677604	33012	High_quality_query
ERR2814752_NODE_244_length_33012_cov_6.677604_extended_partial	34985	High_quality_cobra
ERR2814752_NODE_883_length_14418_cov_32.685676	14418	High_quality_query
ERR2814752_NODE_883_length_14418_cov_32.685676_extended_partial	43805	High_quality_cobra
ERR2814752_NODE_1378_length_10567_cov_11.662644	10567	High_quality_query
ERR2814752_NODE_1378_length_10567_cov_11.662644_extended_partial	57356	High_quality_cobra
ERR2814752_NODE_1330_length_10814_cov_121.351642	10814	High_quality_query
ERR2814752_NODE_1330_length_10814_cov_121.351642_extended_partial	36606	High_quality_cobra
ERR2814752_NODE_119_length_42577_cov_11.555171	42577	High_quality_query
ERR2814752_NODE_150_length_39398_cov_14.833694	39398	High_quality_query
ERR2814752_NODE_190_length_36441_cov_8.691524	36441	Extended_circular_query
ERR2814752_NODE_190_length_36441_cov_8.691524_extended_partial	38609	Extended_circular_cobra
ERR2814752_NODE_884_length_14366_cov_21.303111	14366	High_quality_query
ERR2814752_NODE_884_length_14366_cov_21.303111_extended_partial	34258	High_quality_cobra
ERR2814752_NODE_271_length_30573_cov_17.964199	30573	High_quality_query
ERR2814752_NODE_356_length_26486_cov_12.690770	26486	High_quality_query
ERR2814752_NODE_356_length_26486_cov_12.690770_extended_partial	34667	High_quality_cobra
ERR2814752_NODE_1339_length_10785_cov_6.309345	10785	High_quality_query
ERR2814752_NODE_747_length_16162_cov_11.604802	16162	High_quality_query
ERR2814752_NODE_408_length_24301_cov_7.088483	24301	High_quality_query
ERR2814752_NODE_1355_length_10678_cov_11.241494	10678	High_quality_query
ERR2814752_NODE_1355_length_10678_cov_11.241494_extended_partial	14131	High_quality_cobra
ERR2814752_NODE_932_length_13986_cov_4.565914	13986	High_quality_query
ERR2814752_NODE_932_length_13986_cov_4.565914_extended_partial	14370	High_quality_cobra
ERR2814752_NODE_917_length_14130_cov_53.925087	14130	High_quality_query
ERR2814752_NODE_917_length_14130_cov_53.925087_extended_partial	19228	High_quality_cobra
ERR2814752_NODE_1024_length_13052_cov_28.509942	13052	High_quality_query
ERR2814752_NODE_133_length_41118_cov_13.712669	41118	High_quality_query
ERR2814752_NODE_133_length_41118_cov_13.712669_extended_partial	70949	High_quality_cobra
ERR2814752_NODE_997_length_13445_cov_44.179757	13445	High_quality_query
ERR2814752_NODE_1383_length_10549_cov_29.898004	10549	Extended_circular_query
ERR2814752_NODE_258_length_31788_cov_7.135340	31788	High_quality_query
ERR2814752_NODE_294_length_29514_cov_37.238745	29514	High_quality_query
ERR2814752_NODE_888_length_14337_cov_10.840113	14337	High_quality_query
ERR2814752_NODE_313_length_28555_cov_10.129591	28555	High_quality_query
ERR2814752_NODE_313_length_28555_cov_10.129591_extended_partial	45642	High_quality_cobra
ERR2814752_NODE_773_length_15746_cov_7.245150	15746	High_quality_query
ERR2814752_NODE_773_length_15746_cov_7.245150_extended_partial	28613	High_quality_cobra
ERR2814752_NODE_297_length_29368_cov_20.611573	29368	High_quality_query
ERR2814752_NODE_297_length_29368_cov_20.611573_extended_partial	29663	High_quality_cobra
ERR2814752_NODE_984_length_13534_cov_10.525173	13534	High_quality_query
ERR2814752_NODE_984_length_13534_cov_10.525173_extended_partial	16500	High_quality_cobra
ERR2814752_NODE_99_length_46916_cov_12.102930	46916	High_quality_query
ERR2814752_NODE_1060_length_12729_cov_7.699254	12729	High_quality_query
ERR2814752_NODE_1060_length_12729_cov_7.699254_extended_partial	35035	High_quality_cobra
ERR2814752_NODE_671_length_17405_cov_4.030212	17405	High_quality_query
ERR2814752_NODE_671_length_17405_cov_4.030212_extended_partial	18840	High_quality_cobra
ERR2814752_NODE_1289_length_11007_cov_12.449265	11007	High_quality_query
ERR2814752_NODE_220_length_34039_cov_6.632519	34039	High_quality_query
ERR2814752_NODE_519_length_20669_cov_6.683186	20669	High_quality_query
ERR2814752_NODE_519_length_20669_cov_6.683186_extended_partial	21734	High_quality_cobra
ERR2814752_NODE_570_length_19380_cov_5.340674	19380	High_quality_query
ERR2814752_NODE_1157_length_11930_cov_7.473185	11930	High_quality_query
ERR2814752_NODE_1157_length_11930_cov_7.473185_extended_partial	17421	High_quality_cobra
ERR2814752_NODE_314_length_28552_cov_17.457625	28552	High_quality_query
ERR2814752_NODE_314_length_28552_cov_17.457625_extended_partial	33091	High_quality_cobra
ERR2814752_NODE_594_length_18791_cov_255.837495	18791	High_quality_query
ERR2814752_NODE_594_length_18791_cov_255.837495_extended_partial	34207	High_quality_cobra
ERR2814752_NODE_452_length_22518_cov_14.298423	22518	High_quality_query
ERR2814752_NODE_452_length_22518_cov_14.298423_extended_partial	32197	High_quality_cobra
ERR2814753_NODE_232_length_32972_cov_73.399239	32972	Extended_circular_query
ERR2814753_NODE_232_length_32972_cov_73.399239_extended_circular	38116	Extended_circular_cobra
ERR2814753_NODE_86_length_55673_cov_14.545260	55673	Extended_circular_query
ERR2814753_NODE_86_length_55673_cov_14.545260_extended_circular	56249	Extended_circular_cobra
ERR2814753_NODE_280_length_29087_cov_37.110394	29087	Extended_circular_query
ERR2814753_NODE_280_length_29087_cov_37.110394_extended_circular	36846	Extended_circular_cobra
ERR2814753_NODE_215_length_34600_cov_12.325878	34600	Extended_circular_query
ERR2814753_NODE_215_length_34600_cov_12.325878_extended_circular	35038	Extended_circular_cobra
ERR2814753_NODE_254_length_30828_cov_43.220612	30828	Extended_circular_query
ERR2814753_NODE_254_length_30828_cov_43.220612_extended_circular	35175	Extended_circular_cobra
ERR2814753_NODE_224_length_33585_cov_12.382181	33585	Extended_circular_query
ERR2814753_NODE_224_length_33585_cov_12.382181_extended_circular	34000	Extended_circular_cobra
ERR2814753_NODE_288_length_28209_cov_98.200912	28209	Extended_circular_query
ERR2814753_NODE_288_length_28209_cov_98.200912_extended_circular	36318	Extended_circular_cobra
ERR2814753_NODE_517_length_18707_cov_31.323843	18707	Extended_circular_query
ERR2814753_NODE_517_length_18707_cov_31.323843_extended_circular	40907	Extended_circular_cobra
ERR2814753_NODE_70_length_61531_cov_10.769103	61531	Extended_circular_query
ERR2814753_NODE_70_length_61531_cov_10.769103_extended_circular	62022	Extended_circular_cobra
ERR2814753_NODE_271_length_29732_cov_120.605708	29732	Extended_circular_query
ERR2814753_NODE_271_length_29732_cov_120.605708_extended_circular	60616	Extended_circular_cobra
ERR2814753_NODE_627_length_16319_cov_121.729558	16319	Extended_circular_query
ERR2814753_NODE_42_length_92231_cov_218.557609	92231	Extended_circular_query
ERR2814753_NODE_42_length_92231_cov_218.557609_extended_circular	104336	Extended_circular_cobra
ERR2814753_NODE_387_length_22898_cov_30.230688	22898	Extended_circular_query
ERR2814753_NODE_387_length_22898_cov_30.230688_extended_circular	40316	Extended_circular_cobra
ERR2814753_NODE_407_length_21963_cov_274.326388	21963	Extended_circular_query
ERR2814753_NODE_407_length_21963_cov_274.326388_extended_circular	30545	Extended_circular_cobra
ERR2814753_NODE_717_length_14772_cov_100.256879	14772	Extended_circular_query
ERR2814753_NODE_180_length_36831_cov_121.851024_extended_circular	61586	Extended_circular_cobra
ERR2814753_NODE_427_length_21339_cov_10.846078	21339	Extended_circular_query
ERR2814753_NODE_724_length_14652_cov_11.885508_extended_circular	35737	Extended_circular_cobra
ERR2814753_NODE_502_length_19106_cov_204.242953	19106	Extended_circular_query
ERR2814753_NODE_502_length_19106_cov_204.242953_extended_circular	35874	Extended_circular_cobra
ERR2814753_NODE_159_length_38727_cov_74.580777	38727	Extended_circular_query
ERR2814753_NODE_159_length_38727_cov_74.580777_extended_circular	39528	Extended_circular_cobra
ERR2814753_NODE_11_length_157075_cov_16.195466	157075	Extended_circular_query
ERR2814753_NODE_11_length_157075_cov_16.195466_extended_circular	157227	Extended_circular_cobra
ERR2814753_NODE_559_length_17672_cov_29.645882	17672	Extended_circular_query
ERR2814753_NODE_588_length_17023_cov_20.988636	17023	Extended_circular_query
ERR2814753_NODE_705_length_15072_cov_21.250385_extended_circular	37901	Extended_circular_cobra
ERR2814753_NODE_762_length_14245_cov_212.752515	14245	Extended_circular_query
ERR2814753_NODE_609_length_16636_cov_181.696711	16636	Extended_circular_query
ERR2814753_NODE_551_length_17949_cov_191.075693_extended_circular	37488	Extended_circular_cobra
ERR2814753_NODE_32_length_110022_cov_24.126730	110022	Extended_circular_query
ERR2814753_NODE_32_length_110022_cov_24.126730_extended_circular	120931	Extended_circular_cobra
ERR2814753_NODE_1125_length_10452_cov_99.258596	10452	Extended_circular_query
ERR2814753_NODE_1125_length_10452_cov_99.258596_extended_circular	38930	Extended_circular_cobra
ERR2814753_NODE_551_length_17949_cov_191.075693	17949	Extended_circular_query
ERR2814753_NODE_180_length_36831_cov_121.851024	36831	Extended_circular_query
ERR2814753_NODE_724_length_14652_cov_11.885508	14652	Extended_circular_query
ERR2814753_NODE_242_length_31836_cov_13.063610	31836	Extended_circular_query
ERR2814753_NODE_242_length_31836_cov_13.063610_extended_circular	39952	Extended_circular_cobra
ERR2814753_NODE_547_length_18032_cov_32.261156	18032	Extended_circular_query
ERR2814753_NODE_547_length_18032_cov_32.261156_extended_circular	56195	Extended_circular_cobra
ERR2814753_NODE_705_length_15072_cov_21.250385	15072	Extended_circular_query
ERR2814753_NODE_294_length_27785_cov_87.310905	27785	Extended_circular_query
ERR2814753_NODE_393_length_22454_cov_32.919246	22454	Extended_circular_query
ERR2814753_NODE_269_length_29865_cov_137.904398	29865	Extended_circular_query
ERR2814753_NODE_269_length_29865_cov_137.904398_extended_circular	30317	Extended_circular_cobra
ERR2814753_NODE_194_length_35856_cov_10.839542	35856	Extended_circular_query
ERR2814753_NODE_194_length_35856_cov_10.839542_extended_circular	36069	Extended_circular_cobra
ERR2814753_NODE_298_length_27625_cov_23.778384	27625	Extended_circular_query
ERR2814753_NODE_298_length_27625_cov_23.778384_extended_circular	40699	Extended_circular_cobra
ERR2814753_NODE_1052_length_11036_cov_20.340178	11036	Extended_circular_query
ERR2814753_NODE_413_length_21682_cov_24.133055	21682	Extended_circular_query
ERR2814753_NODE_340_length_24939_cov_63.874214	24939	Extended_circular_query
ERR2814753_NODE_340_length_24939_cov_63.874214_extended_circular	36963	Extended_circular_cobra
ERR2814753_NODE_1084_length_10772_cov_33.078628	10772	Extended_circular_query
ERR2814753_NODE_421_length_21511_cov_14.435840	21511	High_quality_query
ERR2814753_NODE_421_length_21511_cov_14.435840_extended_partial	36553	High_quality_cobra
ERR2814753_NODE_874_length_12773_cov_16.753835	12773	High_quality_query
ERR2814753_NODE_874_length_12773_cov_16.753835_extended_partial	68773	High_quality_cobra
ERR2814753_NODE_84_length_56305_cov_24.706843	56305	Extended_circular_query
ERR2814753_NODE_84_length_56305_cov_24.706843_extended_partial	60297	Extended_circular_cobra
ERR2814753_NODE_996_length_11536_cov_80.842580	11536	High_quality_query
ERR2814753_NODE_425_length_21363_cov_71.482953_extended_partial	32772	High_quality_cobra
ERR2814753_NODE_358_length_23921_cov_114.399428	23921	High_quality_query
ERR2814753_NODE_358_length_23921_cov_114.399428_extended_partial	212749	High_quality_cobra
ERR2814753_NODE_93_length_54389_cov_101.700896	54389	Extended_circular_query
ERR2814753_NODE_93_length_54389_cov_101.700896_extended_partial	62261	Extended_circular_cobra
ERR2814753_NODE_611_length_16618_cov_24.049239	16618	High_quality_query
ERR2814753_NODE_1172_length_10143_cov_33.459864_extended_partial	39074	High_quality_cobra
ERR2814753_NODE_155_length_39250_cov_6.553894	39250	Extended_circular_query
ERR2814753_NODE_155_length_39250_cov_6.553894_extended_partial	40271	Extended_circular_cobra
ERR2814753_NODE_360_length_23853_cov_74.791157	23853	High_quality_query
ERR2814753_NODE_360_length_23853_cov_74.791157_extended_partial	37867	High_quality_cobra
ERR2814753_NODE_95_length_53442_cov_13.972015	53442	High_quality_query
ERR2814753_NODE_95_length_53442_cov_13.972015_extended_partial	59415	High_quality_cobra
ERR2814753_NODE_885_length_12640_cov_17.365700	12640	High_quality_query
ERR2814753_NODE_885_length_12640_cov_17.365700_extended_partial	55216	High_quality_cobra
ERR2814753_NODE_38_length_97307_cov_19.043970	97307	High_quality_query
ERR2814753_NODE_38_length_97307_cov_19.043970_extended_partial	98021	High_quality_cobra
ERR2814753_NODE_191_length_36087_cov_109.927558	36087	High_quality_query
ERR2814753_NODE_443_length_20870_cov_177.913417	20870	High_quality_query
ERR2814753_NODE_443_length_20870_cov_177.913417_extended_partial	39087	High_quality_cobra
ERR2814753_NODE_161_length_38498_cov_50.829950	38498	Extended_circular_query
ERR2814753_NODE_161_length_38498_cov_50.829950_extended_partial	86867	Extended_circular_cobra
ERR2814753_NODE_261_length_30233_cov_23.012091	30233	High_quality_query
ERR2814753_NODE_261_length_30233_cov_23.012091_extended_partial	37879	High_quality_cobra
ERR2814753_NODE_128_length_45696_cov_42.095942	45696	Extended_circular_query
ERR2814753_NODE_570_length_17357_cov_17.834591	17357	High_quality_query
ERR2814753_NODE_570_length_17357_cov_17.834591_extended_partial	61858	High_quality_cobra
ERR2814753_NODE_645_length_15945_cov_15.744658	15945	Extended_circular_query
ERR2814753_NODE_645_length_15945_cov_15.744658_extended_partial	399633	Extended_circular_cobra
ERR2814753_NODE_107_length_49971_cov_11.238123	49971	High_quality_query
ERR2814753_NODE_899_length_12519_cov_10.757101_extended_partial	62363	High_quality_cobra
ERR2814753_NODE_785_length_13926_cov_91.891586	13926	High_quality_query
ERR2814753_NODE_785_length_13926_cov_91.891586_extended_partial	37436	High_quality_cobra
ERR2814753_NODE_278_length_29175_cov_9.931906	29175	High_quality_query
ERR2814753_NODE_278_length_29175_cov_9.931906_extended_partial	30341	High_quality_cobra
ERR2814753_NODE_315_length_26635_cov_29.130791	26635	High_quality_query
ERR2814753_NODE_354_length_24144_cov_32.307282_extended_partial	54338	High_quality_cobra
ERR2814753_NODE_276_length_29368_cov_51.692247	29368	High_quality_query
ERR2814753_NODE_276_length_29368_cov_51.692247_extended_partial	32369	High_quality_cobra
ERR2814753_NODE_193_length_35961_cov_10.329492	35961	High_quality_query
ERR2814753_NODE_193_length_35961_cov_10.329492_extended_partial	37734	High_quality_cobra
ERR2814753_NODE_614_length_16584_cov_216.533086	16584	High_quality_query
ERR2814753_NODE_453_length_20566_cov_20.970498	20566	High_quality_query
ERR2814753_NODE_453_length_20566_cov_20.970498_extended_partial	28124	High_quality_cobra
ERR2814753_NODE_674_length_15463_cov_15.141497	15463	High_quality_query
ERR2814753_NODE_674_length_15463_cov_15.141497_extended_partial	38011	High_quality_cobra
ERR2814753_NODE_749_length_14399_cov_11.355802	14399	High_quality_query
ERR2814753_NODE_749_length_14399_cov_11.355802_extended_partial	14586	High_quality_cobra
ERR2814753_NODE_326_length_25731_cov_19.437627	25731	High_quality_query
ERR2814753_NODE_156_length_39233_cov_48.016826	39233	High_quality_query
ERR2814753_NODE_156_length_39233_cov_48.016826_extended_partial	56894	High_quality_cobra
ERR2814753_NODE_287_length_28305_cov_45.837568	28305	High_quality_query
ERR2814753_NODE_287_length_28305_cov_45.837568_extended_partial	55997	High_quality_cobra
ERR2814753_NODE_852_length_13105_cov_18.113962	13105	High_quality_query
ERR2814753_NODE_852_length_13105_cov_18.113962_extended_partial	55157	High_quality_cobra
ERR2814753_NODE_568_length_17385_cov_7.284332	17385	High_quality_query
ERR2814753_NODE_568_length_17385_cov_7.284332_extended_partial	38093	High_quality_cobra
ERR2814753_NODE_368_length_23637_cov_95.006168	23637	High_quality_query
ERR2814753_NODE_36_length_104046_cov_12.068034	104046	Extended_circular_query
ERR2814753_NODE_388_length_22778_cov_36.552249	22778	High_quality_query
ERR2814753_NODE_388_length_22778_cov_36.552249_extended_partial	56017	High_quality_cobra
ERR2814753_NODE_425_length_21363_cov_71.482953	21363	High_quality_query
ERR2814753_NODE_302_length_27335_cov_5.561342	27335	High_quality_query
ERR2814753_NODE_302_length_27335_cov_5.561342_extended_partial	51443	High_quality_cobra
ERR2814753_NODE_562_length_17604_cov_25.495051	17604	High_quality_query
ERR2814753_NODE_562_length_17604_cov_25.495051_extended_partial	38654	High_quality_cobra
ERR2814753_NODE_373_length_23532_cov_6.071352	23532	High_quality_query
ERR2814753_NODE_105_length_50034_cov_16.886529	50034	High_quality_query
ERR2814753_NODE_37_length_99098_cov_23.955472	99098	High_quality_query
ERR2814753_NODE_37_length_99098_cov_23.955472_extended_partial	172760	High_quality_cobra
ERR2814753_NODE_259_length_30331_cov_64.649384	30331	High_quality_query
ERR2814753_NODE_259_length_30331_cov_64.649384_extended_partial	42418	High_quality_cobra
ERR2814753_NODE_806_length_13681_cov_17.837170	13681	High_quality_query
ERR2814753_NODE_214_length_34601_cov_7.264489	34601	Extended_circular_query
ERR2814753_NODE_214_length_34601_cov_7.264489_extended_partial	34900	Extended_circular_cobra
ERR2814753_NODE_354_length_24144_cov_32.307282	24144	High_quality_query
ERR2814753_NODE_648_length_15920_cov_7.512442	15920	High_quality_query
ERR2814753_NODE_80_length_58088_cov_30.819189	58088	High_quality_query
ERR2814753_NODE_80_length_58088_cov_30.819189_extended_partial	61296	High_quality_cobra
ERR2814753_NODE_329_length_25561_cov_34.251828	25561	High_quality_query
ERR2814753_NODE_370_length_23622_cov_9.049585	23622	High_quality_query
ERR2814753_NODE_370_length_23622_cov_9.049585_extended_partial	35118	High_quality_cobra
ERR2814753_NODE_499_length_19170_cov_43.790369	19170	Extended_circular_query
ERR2814753_NODE_45_length_89935_cov_57.566809_extended_partial	136948	Extended_circular_cobra
ERR2814753_NODE_542_length_18130_cov_21.063434	18130	High_quality_query
ERR2814753_NODE_432_length_21177_cov_24.925131	21177	High_quality_query
ERR2814753_NODE_433_length_21156_cov_93.668458	21156	High_quality_query
ERR2814753_NODE_433_length_21156_cov_93.668458_extended_partial	33465	High_quality_cobra
ERR2814753_NODE_732_length_14561_cov_10.708466	14561	High_quality_query
ERR2814753_NODE_732_length_14561_cov_10.708466_extended_partial	15107	High_quality_cobra
ERR2814753_NODE_45_length_89935_cov_57.566809	89935	Extended_circular_query
ERR2814753_NODE_892_length_12577_cov_14.469317	12577	Extended_circular_query
ERR2814753_NODE_236_length_32639_cov_12.919599_extended_partial	66219	Extended_circular_cobra
ERR2814753_NODE_1172_length_10143_cov_33.459864	10143	High_quality_query
ERR2814753_NODE_236_length_32639_cov_12.919599	32639	Extended_circular_query
ERR2814753_NODE_899_length_12519_cov_10.757101	12519	High_quality_query
ERR2814753_NODE_348_length_24428_cov_123.010123	24428	High_quality_query
ERR2814753_NODE_522_length_18554_cov_18.126499	18554	High_quality_query
ERR2814753_NODE_429_length_21266_cov_57.197928	21266	High_quality_query
ERR2814753_NODE_429_length_21266_cov_57.197928_extended_partial	37473	High_quality_cobra
ERR2814753_NODE_366_length_23666_cov_14.937848	23666	High_quality_query
ERR2814753_NODE_366_length_23666_cov_14.937848_extended_partial	35878	High_quality_cobra
ERR2814753_NODE_590_length_16998_cov_16.309703	16998	High_quality_query
ERR2814753_NODE_256_length_30759_cov_127.989847	30759	Extended_circular_query
ERR2814753_NODE_256_length_30759_cov_127.989847_extended_partial	36111	Extended_circular_cobra
ERR2814753_NODE_1055_length_11015_cov_8.445445	11015	High_quality_query
ERR2814753_NODE_1055_length_11015_cov_8.445445_extended_partial	28173	High_quality_cobra
ERR2814753_NODE_268_length_30063_cov_30.107797	30063	Extended_circular_query
ERR2814753_NODE_268_length_30063_cov_30.107797_extended_partial	37166	Extended_circular_cobra
ERR2814753_NODE_662_length_15741_cov_56.821506	15741	High_quality_query
ERR3687821_contig-140_18	141202	Extended_circular_query
ERR3687821_contig-140_18_extended_circular	194718	Extended_circular_cobra
ERR3687821_contig-140_1349	16277	Extended_circular_query
ERR3687821_contig-140_1349_extended_circular	38744	Extended_circular_cobra
ERR3687821_contig-140_406	32546	Extended_circular_query
ERR3687821_contig-140_406_extended_circular	37587	Extended_circular_cobra
ERR3687821_contig-140_1935	13008	Extended_circular_query
ERR3687821_contig-140_1935_extended_circular	36382	Extended_circular_cobra
ERR3687821_contig-140_418	31704	Extended_circular_query
ERR3687821_contig-140_418_extended_circular	36001	Extended_circular_cobra
ERR3687821_contig-140_641	25404	Extended_circular_query
ERR3687821_contig-140_641_extended_circular	35239	Extended_circular_cobra
ERR3687821_contig-140_473	30007	Extended_circular_query
ERR3687821_contig-140_473_extended_circular	30638	Extended_circular_cobra
ERR3687821_contig-140_1749	13789	Extended_circular_query
ERR3687821_contig-140_1749_extended_circular	15307	Extended_circular_cobra
ERR3687821_contig-140_489	29497	Extended_circular_query
ERR3687821_contig-140_489_extended_circular	34889	Extended_circular_cobra
ERR3687821_contig-140_688	24436	Extended_circular_query
ERR3687821_contig-140_688_extended_circular	30070	Extended_circular_cobra
ERR3687821_contig-140_733	23445	Extended_circular_query
ERR3687821_contig-140_563	27549	Extended_circular_query
ERR3687821_contig-140_563_extended_circular	34550	Extended_circular_cobra
ERR3687821_contig-140_202	45212	Extended_circular_query
ERR3687821_contig-140_202_extended_circular	59807	Extended_circular_cobra
ERR3687821_contig-140_404	32623	Extended_circular_query
ERR3687821_contig-140_404_extended_circular	39362	Extended_circular_cobra
ERR3687821_contig-140_685	24444	Extended_circular_query
ERR3687821_contig-140_685_extended_circular	33589	Extended_circular_cobra
ERR3687821_contig-140_611	26219	Extended_circular_query
ERR3687821_contig-140_611_extended_circular	27031	Extended_circular_cobra
ERR3687821_contig-140_2590	10698	Extended_circular_query
ERR3687821_contig-140_1458_extended_circular	29923	Extended_circular_cobra
ERR3687821_contig-140_1458	15379	Extended_circular_query
ERR3687821_contig-140_330	35413	Extended_circular_query
ERR3687821_contig-140_330_extended_circular	35946	Extended_circular_cobra
ERR3687821_contig-140_232	42714	Extended_circular_query
ERR3687821_contig-140_232_extended_circular	52578	Extended_circular_cobra
ERR3687821_contig-140_1638	14315	High_quality_query
ERR3687821_contig-140_1638_extended_partial	34722	High_quality_cobra
ERR3687821_contig-140_2603	10643	High_quality_query
ERR3687821_contig-140_2603_extended_partial	37067	High_quality_cobra
ERR3687821_contig-140_1186	17733	Extended_circular_query
ERR3687821_contig-140_1186_extended_partial	65892	Extended_circular_cobra
ERR3687821_contig-140_701	24034	Extended_circular_query
ERR3687821_contig-140_1474	15281	High_quality_query
ERR3687821_contig-140_643_extended_partial	46949	High_quality_cobra
ERR3687821_contig-140_411	32191	High_quality_query
ERR3687821_contig-140_411_extended_partial	35030	High_quality_cobra
ERR3687821_contig-140_388	33417	High_quality_query
ERR3687821_contig-140_388_extended_partial	38278	High_quality_cobra
ERR3687821_contig-140_211	44395	High_quality_query
ERR3687821_contig-140_636_extended_partial	110764	High_quality_cobra
ERR3687821_contig-140_655	25230	High_quality_query
ERR3687821_contig-140_655_extended_partial	35276	High_quality_cobra
ERR3687821_contig-140_393	33103	High_quality_query
ERR3687821_contig-140_393_extended_partial	37529	High_quality_cobra
ERR3687821_contig-140_193	46669	Extended_circular_query
ERR3687821_contig-140_193_extended_partial	231898	Extended_circular_cobra
ERR3687821_contig-140_683	24489	Extended_circular_query
ERR3687821_contig-140_215_extended_partial	96942	Extended_circular_cobra
ERR3687821_contig-140_215	44162	Extended_circular_query
ERR3687821_contig-140_864	21339	High_quality_query
ERR3687821_contig-140_864_extended_partial	39391	High_quality_cobra
ERR3687821_contig-140_636	25540	High_quality_query
ERR3687821_contig-140_146	54874	Extended_circular_query
ERR3687821_contig-140_146_extended_partial	69926	Extended_circular_cobra
ERR3687821_contig-140_1927	13054	Extended_circular_query
ERR3687821_contig-140_2106	12250	High_quality_query
ERR3687821_contig-140_2106_extended_partial	32263	High_quality_cobra
ERR3687821_contig-140_2762	10185	High_quality_query
ERR3687821_contig-140_911	20589	Extended_circular_query
ERR3687821_contig-140_911_extended_partial	53988	Extended_circular_cobra
ERR3687821_contig-140_102	65007	High_quality_query
ERR3687821_contig-140_102_extended_partial	212224	High_quality_cobra
ERR3687821_contig-140_370	33915	High_quality_query
ERR3687821_contig-140_370_extended_partial	37919	High_quality_cobra
ERR3687821_contig-140_711	23844	High_quality_query
ERR3687821_contig-140_711_extended_partial	35185	High_quality_cobra
ERR3687821_contig-140_50	88542	Extended_circular_query
ERR3687821_contig-140_50_extended_partial	132259	Extended_circular_cobra
ERR3687821_contig-140_1669	14156	High_quality_query
ERR3687821_contig-140_1669_extended_partial	15608	High_quality_cobra
ERR3687821_contig-140_2080	12368	High_quality_query
ERR3687821_contig-140_2690	10380	High_quality_query
ERR3687821_contig-140_246	41107	High_quality_query
ERR3687821_contig-140_1069	18780	High_quality_query
ERR3687821_contig-140_1548_extended_partial	33430	High_quality_cobra
ERR3687821_contig-140_2393	11270	Extended_circular_query
ERR3687821_contig-140_2393_extended_partial	37498	Extended_circular_cobra
ERR3687821_contig-140_1548	14789	High_quality_query
ERR3687821_contig-140_1265	17047	High_quality_query
ERR3687821_contig-140_943	20152	High_quality_query
ERR3687821_contig-140_794	22327	High_quality_query
ERR3687821_contig-140_794_extended_partial	34131	High_quality_cobra
ERR3687821_contig-140_1362	16189	Extended_circular_query
ERR3687821_contig-140_480	29741	High_quality_query
ERR3687821_contig-140_480_extended_partial	55201	High_quality_cobra
ERR3687821_contig-140_543	27970	High_quality_query
ERR3687821_contig-140_543_extended_partial	35671	High_quality_cobra
ERR3687821_contig-140_643	25391	High_quality_query
ERR3687821_contig-140_553	27806	Extended_circular_query
ERR3687821_contig-140_53	87619	Extended_circular_query
ERR3687821_contig-140_2104	12257	High_quality_query
ERR3687821_contig-140_149	52656	High_quality_query
ERR3687821_contig-140_2402	11239	High_quality_query
ERR3687821_contig-140_87	70750	Extended_circular_query
ERR3687821_contig-140_796	22272	High_quality_query
ERR3687821_contig-140_796_extended_partial	35362	High_quality_cobra
ERR3687821_contig-140_1286	16865	High_quality_query
ERR3687821_contig-140_1286_extended_partial	17231	High_quality_cobra
ERR3687821_contig-140_838	21596	High_quality_query
ERR3687821_contig-140_838_extended_partial	34099	High_quality_cobra
ERR3687821_contig-140_617	25992	Extended_circular_query
ERR3687821_contig-140_617_extended_partial	35574	Extended_circular_cobra
ERR3687821_contig-140_1239	17284	Extended_circular_query
ERR3687821_contig-140_1303	16665	Extended_circular_query
ERR3687821_contig-140_1387	15933	High_quality_query
ERR3687821_contig-140_1387_extended_partial	16841	High_quality_cobra
ERR3687822_contig-140_770	21972	Extended_circular_query
ERR3687822_contig-140_770_extended_circular	30070	Extended_circular_cobra
ERR3687822_contig-140_1107	18003	Extended_circular_query
ERR3687822_contig-140_1107_extended_circular	21580	Extended_circular_cobra
ERR3687822_contig-140_70	65891	Extended_circular_query
ERR3687822_contig-140_159_extended_circular	132185	Extended_circular_cobra
ERR3687822_contig-140_938	19647	Extended_circular_query
ERR3687822_contig-140_938_extended_circular	34416	Extended_circular_cobra
ERR3687822_contig-140_159	44496	Extended_circular_query
ERR3687822_contig-140_1247	16537	Extended_circular_query
ERR3687822_contig-140_1247_extended_circular	39362	Extended_circular_cobra
ERR3687822_contig-140_1834	13420	Extended_circular_query
ERR3687822_contig-140_1834_extended_circular	30638	Extended_circular_cobra
ERR3687822_contig-140_1580	14595	Extended_circular_query
ERR3687822_contig-140_1896	13145	Extended_circular_query
ERR3687822_contig-140_111	51508	Extended_circular_query
ERR3687822_contig-140_111_extended_circular	55903	Extended_circular_cobra
ERR3687822_contig-140_2093	12280	Extended_circular_query
ERR3687822_contig-140_2093_extended_circular	15307	Extended_circular_cobra
ERR3687822_contig-140_1332	15969	Extended_circular_query
ERR3687822_contig-140_1332_extended_circular	38744	Extended_circular_cobra
ERR3687822_contig-140_245	37571	Extended_circular_query
ERR3687822_contig-140_245_extended_circular	46300	Extended_circular_cobra
ERR3687822_contig-140_1220	16773	Extended_circular_query
ERR3687822_contig-140_1220_extended_circular	37733	Extended_circular_cobra
ERR3687822_contig-140_194	40998	Extended_circular_query
ERR3687822_contig-140_194_extended_circular	69796	Extended_circular_cobra
ERR3687822_contig-140_1050	18420	Extended_circular_query
ERR3687822_contig-140_1050_extended_circular	38964	Extended_circular_cobra
ERR3687822_contig-140_398	30820	Extended_circular_query
ERR3687822_contig-140_398_extended_circular	36656	Extended_circular_cobra
ERR3687822_contig-140_532	26990	Extended_circular_query
ERR3687822_contig-140_532_extended_circular	34550	Extended_circular_cobra
ERR3687822_contig-140_750	22215	Extended_circular_query
ERR3687822_contig-140_1901	13129	Extended_circular_query
ERR3687822_contig-140_1901_extended_circular	41237	Extended_circular_cobra
ERR3687822_contig-140_1569	14657	Extended_circular_query
ERR3687822_contig-140_1136	17662	Extended_circular_query
ERR3687822_contig-140_789	21699	Extended_circular_query
ERR3687822_contig-140_789_extended_circular	32928	Extended_circular_cobra
ERR3687822_contig-140_382	31236	Extended_circular_query
ERR3687822_contig-140_382_extended_circular	36382	Extended_circular_cobra
ERR3687822_contig-140_1434	15326	Extended_circular_query
ERR3687822_contig-140_1765_extended_partial	168412	Extended_circular_cobra
ERR3687822_contig-140_1061	18333	Extended_circular_query
ERR3687822_contig-140_1366	15788	High_quality_query
ERR3687822_contig-140_1366_extended_partial	33079	High_quality_cobra
ERR3687822_contig-140_53	70927	Extended_circular_query
ERR3687822_contig-140_2763	10315	Extended_circular_query
ERR3687822_contig-140_2763_extended_partial	59899	Extended_circular_cobra
ERR3687822_contig-140_602	25141	High_quality_query
ERR3687822_contig-140_602_extended_partial	34876	High_quality_cobra
ERR3687822_contig-140_842	20886	High_quality_query
ERR3687822_contig-140_2108_extended_partial	65411	High_quality_cobra
ERR3687822_contig-140_1221	16770	Extended_circular_query
ERR3687822_contig-140_1221_extended_partial	108883	Extended_circular_cobra
ERR3687822_contig-140_2438	11120	High_quality_query
ERR3687822_contig-140_2438_extended_partial	13542	High_quality_cobra
ERR3687822_contig-140_417	30258	Extended_circular_query
ERR3687822_contig-140_417_extended_partial	36140	Extended_circular_cobra
ERR3687822_contig-140_378	31303	High_quality_query
ERR3687822_contig-140_378_extended_partial	35963	High_quality_cobra
ERR3687822_contig-140_584	25454	High_quality_query
ERR3687822_contig-140_584_extended_partial	32311	High_quality_cobra
ERR3687822_contig-140_603	25139	Extended_circular_query
ERR3687822_contig-140_43_extended_partial	348870	Extended_circular_cobra
ERR3687822_contig-140_1939	12965	High_quality_query
ERR3687822_contig-140_1939_extended_partial	34401	High_quality_cobra
ERR3687822_contig-140_102	54667	Extended_circular_query
ERR3687822_contig-140_1971	12848	High_quality_query
ERR3687822_contig-140_1335	15957	High_quality_query
ERR3687822_contig-140_1278_extended_partial	35057	High_quality_cobra
ERR3687822_contig-140_531	27006	Extended_circular_query
ERR3687822_contig-140_328	33388	Extended_circular_query
ERR3687822_contig-140_416	30299	High_quality_query
ERR3687822_contig-140_693_extended_partial	53486	High_quality_cobra
ERR3687822_contig-140_1705	13999	Extended_circular_query
ERR3687822_contig-140_1705_extended_partial	19901	Extended_circular_cobra
ERR3687822_contig-140_1327	16005	High_quality_query
ERR3687822_contig-140_1287_extended_partial	34296	High_quality_cobra
ERR3687822_contig-140_1278	16321	High_quality_query
ERR3687822_contig-140_2108	12193	High_quality_query
ERR3687822_contig-140_450	29344	High_quality_query
ERR3687822_contig-140_450_extended_partial	34457	High_quality_cobra
ERR3687822_contig-140_522	27465	High_quality_query
ERR3687822_contig-140_522_extended_partial	37858	High_quality_cobra
ERR3687822_contig-140_580	25525	Extended_circular_query
ERR3687822_contig-140_125	49000	Extended_circular_query
ERR3687822_contig-140_125_extended_partial	60976	Extended_circular_cobra
ERR3687822_contig-140_568	25814	Extended_circular_query
ERR3687822_contig-140_568_extended_partial	36084	Extended_circular_cobra
ERR3687822_contig-140_173	43245	Extended_circular_query
ERR3687822_contig-140_1791	13600	High_quality_query
ERR3687822_contig-140_1791_extended_partial	16245	High_quality_cobra
ERR3687822_contig-140_850	20793	Extended_circular_query
ERR3687822_contig-140_273	35827	High_quality_query
ERR3687822_contig-140_273_extended_partial	36828	High_quality_cobra
ERR3687822_contig-140_218	39496	Extended_circular_query
ERR3687822_contig-140_218_extended_partial	63987	Extended_circular_cobra
ERR3687822_contig-140_509	27761	High_quality_query
ERR3687822_contig-140_509_extended_partial	33274	High_quality_cobra
ERR3687822_contig-140_1765	13737	Extended_circular_query
ERR3687822_contig-140_693	23326	High_quality_query
ERR3687822_contig-140_379	31265	High_quality_query
ERR3687822_contig-140_379_extended_partial	47760	High_quality_cobra
ERR3687822_contig-140_334	32977	High_quality_query
ERR3687822_contig-140_334_extended_partial	33395	High_quality_cobra
ERR3687822_contig-140_1287	16290	High_quality_query
ERR3687822_contig-140_1165	17399	Extended_circular_query
ERR3687822_contig-140_1165_extended_partial	35363	Extended_circular_cobra
ERR3687822_contig-140_939	19636	High_quality_query
ERR3687822_contig-140_939_extended_partial	31378	High_quality_cobra
ERR3687822_contig-140_2086	12303	High_quality_query
ERR3687822_contig-140_2086_extended_partial	16490	High_quality_cobra
ERR3687822_contig-140_333	33046	High_quality_query
ERR3687822_contig-140_333_extended_partial	38010	High_quality_cobra
ERR3687822_contig-140_43	79715	Extended_circular_query
ERR3687822_contig-140_623	24652	High_quality_query
ERR3687822_contig-140_623_extended_partial	36118	High_quality_cobra
ERR3687822_contig-140_2295	11543	High_quality_query
ERR3687822_contig-140_856	20719	Extended_circular_query
ERR3687822_contig-140_2414	11185	High_quality_query
ERR3687822_contig-140_2414_extended_partial	33575	High_quality_cobra
ERR3687822_contig-140_2278	11605	High_quality_query
ERR3687822_contig-140_1419	15408	Extended_circular_query
ERR3687822_contig-140_370	31469	Extended_circular_query
ERR3687822_contig-140_370_extended_partial	37720	Extended_circular_cobra
ERR3687822_contig-140_289	35109	High_quality_query
ERR3687822_contig-140_289_extended_partial	35595	High_quality_cobra
ERR3687822_contig-140_521	27471	High_quality_query
ERR3687822_contig-140_521_extended_partial	34483	High_quality_cobra
ERR3687822_contig-140_55	69923	Extended_circular_query
ERR3687823_contig-140_350	40274	Extended_circular_query
ERR3687823_contig-140_350_extended_circular	48476	Extended_circular_cobra
ERR3687823_contig-140_2601	12963	Extended_circular_query
ERR3687823_contig-140_1574_extended_circular	54920	Extended_circular_cobra
ERR3687823_contig-140_366	39610	Extended_circular_query
ERR3687823_contig-140_366_extended_circular	40152	Extended_circular_cobra
ERR3687823_contig-140_1574	17704	Extended_circular_query
ERR3687823_contig-140_1951	15551	Extended_circular_query
ERR3687823_contig-140_994	22905	Extended_circular_query
ERR3687823_contig-140_994_extended_circular	33160	Extended_circular_cobra
ERR3687823_contig-140_1447	18691	Extended_circular_query
ERR3687823_contig-140_1447_extended_circular	55551	Extended_circular_cobra
ERR3687823_contig-140_736	27536	Extended_circular_query
ERR3687823_contig-140_736_extended_circular	37058	Extended_circular_cobra
ERR3687823_contig-140_793	26031	Extended_circular_query
ERR3687823_contig-140_793_extended_circular	31345	Extended_circular_cobra
ERR3687823_contig-140_425	36925	Extended_circular_query
ERR3687823_contig-140_3397	10960	Extended_circular_query
ERR3687823_contig-140_3397_extended_partial	37072	Extended_circular_cobra
ERR3687823_contig-140_363	39651	High_quality_query
ERR3687823_contig-140_363_extended_partial	96031	High_quality_cobra
ERR3687823_contig-140_862	24834	High_quality_query
ERR3687823_contig-140_862_extended_partial	49819	High_quality_cobra
ERR3687823_contig-140_3785	10297	High_quality_query
ERR3687823_contig-140_3785_extended_partial	14298	High_quality_cobra
ERR3687823_contig-140_1411	19042	High_quality_query
ERR3687823_contig-140_1411_extended_partial	42453	High_quality_cobra
ERR3687823_contig-140_891	24417	High_quality_query
ERR3687823_contig-140_2972_extended_partial	52985	High_quality_cobra
ERR3687823_contig-140_2468	13423	Extended_circular_query
ERR3687823_contig-140_2714	12601	High_quality_query
ERR3687823_contig-140_2604	12956	High_quality_query
ERR3687823_contig-140_2604_extended_partial	15001	High_quality_cobra
ERR3687823_contig-140_2429	13560	High_quality_query
ERR3687823_contig-140_2429_extended_partial	16189	High_quality_cobra
ERR3687823_contig-140_2972	11871	High_quality_query
ERR3687823_contig-140_1283	20074	High_quality_query
ERR3687823_contig-140_1283_extended_partial	41448	High_quality_cobra
ERR3687823_contig-140_2986	11836	High_quality_query
ERR3687823_contig-140_161	58178	High_quality_query
ERR3687823_contig-140_161_extended_partial	62802	High_quality_cobra
ERR3687824_contig-140_683	24855	Extended_circular_query
ERR3687824_contig-140_683_extended_circular	26150	Extended_circular_cobra
ERR3687824_contig-140_3018	10933	Extended_circular_query
ERR3687824_contig-140_3018_extended_circular	122157	Extended_circular_cobra
ERR3687824_contig-140_1382	16545	Extended_circular_query
ERR3687824_contig-140_1059	19210	Extended_circular_query
ERR3687824_contig-140_2290_extended_circular	41809	Extended_circular_cobra
ERR3687824_contig-140_1994	13616	Extended_circular_query
ERR3687824_contig-140_0	299584	Extended_circular_query
ERR3687824_contig-140_0_extended_circular	340005	Extended_circular_cobra
ERR3687824_contig-140_1380	16580	Extended_circular_query
ERR3687824_contig-140_2805_extended_circular	112480	Extended_circular_cobra
ERR3687824_contig-140_2269	12703	Extended_circular_query
ERR3687824_contig-140_579_extended_circular	43089	Extended_circular_cobra
ERR3687824_contig-140_1439	16236	Extended_circular_query
ERR3687824_contig-140_462	31020	Extended_circular_query
ERR3687824_contig-140_2258_extended_circular	58015	Extended_circular_cobra
ERR3687824_contig-140_1314	17050	Extended_circular_query
ERR3687824_contig-140_1314_extended_circular	36958	Extended_circular_cobra
ERR3687824_contig-140_206	46713	Extended_circular_query
ERR3687824_contig-140_206_extended_circular	64680	Extended_circular_cobra
ERR3687824_contig-140_579	27104	Extended_circular_query
ERR3687824_contig-140_479	30381	Extended_circular_query
ERR3687824_contig-140_479_extended_circular	33006	Extended_circular_cobra
ERR3687824_contig-140_2805	11342	Extended_circular_query
ERR3687824_contig-140_1174	18245	Extended_circular_query
ERR3687824_contig-140_2167	13008	Extended_circular_query
ERR3687824_contig-140_3109	10757	Extended_circular_query
ERR3687824_contig-140_2258	12725	Extended_circular_query
ERR3687824_contig-140_88	70608	Extended_circular_query
ERR3687824_contig-140_491	30160	Extended_circular_query
ERR3687824_contig-140_491_extended_circular	36801	Extended_circular_cobra
ERR3687824_contig-140_2290	12640	Extended_circular_query
[truncated: 15,030 more rows]

## Sheet: Fig.4d
1st bar			2nd bar			3rd bar			4th bar			5th bar
Phages	7334		Circular	5168		0-50	5061		Num. of seqs in cluster	Num. of clusters		Num. of sites of cluster	Num. of clusters
Virophages	69		High-quality	2166		50-100	1676		1	5162		1	7277
Others	30					100-200	430		2	1224		2	55
						>= 200	167		3	405		3	2
									4	252
									5 or more	291

## Sheet: Fig.4e
This study	6047
IMG_VR	883
This and Kavagutti et al.	755
This and IMG_VR	494
Kavagutti	18
This, Kavagutti and IMG_VR	14
This and Chen_2020	3
IMG_VR and Kavagutti	2
This and Chen_2021	1
