# Supplementary material for: COBRA improves the completeness and contiguity of viral genomes assembled from metagenomes
Source: Nat Microbiol. 2024 Feb 6;9(3):737–50. doi: 10.1038/s41564-023-01598-2 (PMC10914622; doi:10.1038/s41564-023-01598-2)
Supplement: Supplementary file 8 — Source data for Fig. 5. [file 41564_2023_1598_MOESM8_ESM.xlsx]

## Sheet: Fig.5a
Final_rep	Final_len	Final_quality
SRR6754087_k141_1041611_curated_complete_final	219005	Circular
ERS4600463_contig-140_2_self_circular	387747	Circular
SRR6754097_k141_641244_retrieved_assembled_curated_complete_final	212205	Circular
SRR6754092_k141_1591124_retrieved_assembled_complete_final	214887	Circular
SRR8561390_k141_970128_extended_circular	207526	Circular
SRR6754086_k141_3732361_curated_complete_final	212889	Circular
SRR6754087_k141_3334893_retrieved_assembled_curated_complete_final	207255	Circular
ERR3687821_contig-140_7_self_circular	202025	Circular
ERR3687828_scaffold_9_curated_complete_final	216277	Circular
SRR8894380_k141_5539714_extended_circular	206051	Circular
ERS4600477_contig-140_1_self_circular	208806	Circular
ERS4600456_contig-140_919_extended_circular	205961	Circular
ERS4600502_contig-140_4_self_circular	252701	Circular
ERS4600570_NODE_15_length_139485_cov_14.079285_extended_circular	231249	Circular
SRR6754102_k141_494293_retrieved_assembled_curated_complete_final	228881	Circular
SRR8894380_k141_598003_extended_circular	269518	Circular
ERR3687821_NODE_4_length_232987_cov_3.516366_curated_complete_final	232849	Circular
SRR6754087_k141_351781_retrieved_assembled_curated_complete_final	224049	Circular
SRR6754088_k141_2511245_retrieved_assembled_curated_complete_final	300175	Circular
SRR6754101_k141_418387_retrieved_assembled_curated_complete_final	222284	Circular
SRR9302962_k141_2177697_extended_circular	202717	Circular
SRR6754096_k141_852801_retrieved_assembled_curated_complete_final	201584	Circular
ERR2814751_NODE_2_length_230438_cov_8.200694_retrieved_assembled_curated_complete_final	309898	Circular
ERS4600521_contig-140_224_extended_circular	239323	Circular
SRR6754101_k141_1924512_curated_complete_final	237983	Circular
SRR8894380_k141_3376146_self_circular	215009	Circular
SRR6754086_k141_3222828_retrieved_assembled_curated_complete_final	319499	Circular
SRR6754089_k141_2842442_extended_circular	210146	Circular
SRR6754092_k141_2051893_retrieved_assembled_curated_complete_final	283483	Circular
SRR9214418_k141_1251000_retrieved_assembled_curated_complete_final	216364	Circular
ERS4600333_contig-140_34_extended_circular	210926	Circular
ERR2814753_NODE_645_length_15945_cov_15.744658_extended_partial	399633	Circular
SRR6754086_k141_3439794_retrieved_assembled_curated_complete_final	357027	Circular
SRR6754092_k141_1885368_retrieved_assembled_complete_final	268414	Circular
SRR6754096_k141_841535_retrieved_assembled_curated_complete_final	268486	Circular
SRR6754102_k141_1629967_self_circular	244437	Circular
ERR3687830_scaffold_7_retrieved_assembled_curated_complete_final	250166	Circular
SRR5338504_k141_3022118_self_circular	238977	Circular
SRR6754100_NODE_3960_length_19551_cov_23.296437_extended_circular	260710	Circular
SRR9302960_k141_483056_extended_circular	261153	Circular
ERR3687828_scaffold_458_retrieved_assembled_curated_complete_final	346280	Circular
SRR9214418_k141_840610_retrieved_assembled_curated_complete_final	324974	Circular
ERR3687827_scaffold_41_curated_complete_final	359685	Circular
ERR3687828_scaffold_66_retrieved_assembled_curated_complete_final	236114	Circular
SRR8894382_k141_1009948_self_circular	313431	Circular
SRR9302961_k141_3452371_extended_partial	239041	Circular
SRR6754100_NODE_79_length_136722_cov_8.329478_retrieved_assembled_curated_complete_final	292274	Circular
SRR6754087_k141_1794375_curated_complete_final	258282	Circular
ERS4600532_contig-140_0_self_circular	511370	Circular
SRR8894378_k141_2979955_self_circular	421719	Circular
SRR6754100_NODE_650_length_52604_cov_7.049660_extended_circular	318805	Circular
SRR9302961_k141_1837111_self_circular	215773	Circular
ERS4600464_contig-140_27_extended_circular	244697	Circular
SRR6754087_k141_1125093_curated_complete_final	229184	Circular
SRR6754094_k141_2430747_curated_complete_final	249449	Circular
SRR6754099_k141_529467_retrieved_assembled_curated_complete_final	291938	Circular
ERS4600339_contig-140_1083_extended_partial	226764	Circular
ERR3687822_k141_424920_retrieved_assembled_curated_complete_final	228695	Circular
ERS4600481_contig-140_0_self_circular	232797	Circular
ERS4600460_contig-140_3_self_circular	261840	Circular
SRR9214416_k141_517226_retrieved_assembled_currated_complete_final	355476	Circular
SRR6754086_k141_1663833_retrieved_assembled_curated_complete_final	371858	Circular
SRR9302960_k141_10005_extended_partial	295327	Circular
SRR6754096_k141_481613_retrieved_assembled_curated_complete_final	270498	Circular
SRR9214416_k141_638410_retrieved_assembled_curated_complete_final	292508	Circular
SRR6475630_k141_2901000_extended_circular	219548	Circular
SRR6754088_k141_1780681_retrieved_assembled_curated_complete_final	377923	Circular
SRR6754093_k141_179323_curated_complete_final	218426	Circular
SRR9214415_k141_1533380_retrieved_assembled_curated_complete_final	286693	Circular
SRR9214415_k141_370879_retrieved_assembled_curated_complete_final	387394	Circular
SRR6754087_k141_1190199_retrieved_assembled_curated_complete_final	332232	Circular
SRR9302958_k141_93878_self_circular	335970	Circular
ERS4600388_contig-140_980_extended_circular	201156	Circular
SRR6754087_k141_2595029_retrieved_assembled_curated_complete_final	303433	Circular
SRR9214416_k141_75259_curated_complete_final	354554	Circular
ERS4600333_contig-140_1	344997	Circular
SRR9214416_k141_1064211_curated_complete_final	260054	Circular
SRR6754102_k141_262256_retrieved_assembled_curated_complete_final	219907	Circular
SRR8894380_k141_5500204_extended_partial	367766	Circular
SRR9214418_k141_137981_retrieved_assembled_curated_complete_final	302965	Circular
SRR9214417_k141_1076443_retrieved_assembled_curated_complete_final	352902	Circular
ERS4600334_contig-140_3_self_circular	324201	Circular
ERS4600326_contig-140_637_extended_circular	342761	Circular
SRR9214415_k141_1243722_curated_complete_final	397978	Circular
SRR6754099_k141_1394415_curated_complete_final	332139	Circular
ERR2814752_NODE_86_length_53752_cov_53.879459_retrieved_assembled_curated_complete_final	357254	Circular
SRR6754088_k141_2878840_curated_complete_final	339521	Circular
SRR6754094_k141_1104594_retrieved_assembled_curated_complete_final	630435	Circular
SRR6754100_NODE_27_length_212624_cov_6.109682_retrieved_assembled_curated_complete_final	357832	Circular
SRR9214418_k141_1074909_retrieved_assembled_curated_complete_final	354055	Circular
ERR3687822_contig-140_43_extended_partial	348870	Circular
ERS4600319_contig-140_12_extended_circular	337210	Circular
SRR9214414_k141_1397552_curated_complete_final	202754	Circular
SRR6754099_k141_903409_retrieved_assembled_curated_complete_final	365016	Circular
ERS4600369_contig-140_431_extended_partial	345557	Circular
SRR9214416_k141_33606_retrieved_assembled_curated_complete_final	355862	Circular
SRR9302960_k141_1794786_extended_circular	320195	Circular
ERR3687821_contig-140_0_self_circular	314934	Circular
SRR9214416_k141_38009_retrieved_assembled_curated_complete_final	359429	Circular
SRR9214415_k141_1560300_curated_complete_final	358627	Circular
SRR9214416_k141_28200_retrieved_assembled_curated_complete_final	352844	Circular
SRR6754098_k141_1985071	338380	Circular
SRR6754101_k141_544534_retrieved_assembled_curated_complete_final	216940	Circular
ERS4600385_contig-140_0_self_circular	384211	Circular
ERS4600385_contig-140_88_extended_circular	358815	Circular
ERR3687829_scaffold_36_retrieved_assembled_curated_complete_final	341498	Circular
SRR9214416_k141_694812_retrieved_assembled_curated_complete_final	371115	Circular
SRR9214416_k141_883063_retrieved_assembled_curated_complete_final	364836	Circular
ERS4600549_contig-140_149_extended_circular	335207	Circular
SRR6754100_NODE_13_length_256164_cov_17.735898_retrieved_assembled_curated_complete_final	349957	Circular
ERS4600401_contig-140_142_extended_partial	379270	Circular
SRR9214414_k141_244455_retrieved_assembled_curated_complete_final	347791	Circular
SRR9214418_k141_719546_retrieved_assembled_curated_complete_final	716815	Circular
SRR9214418_k141_460466_curated_complete_final	305388	Circular
ERR3687829_scaffold_1_curated_complete_final	361858	Circular
SRR9214415_k141_1626035_curated_complete_final	332504	Circular
ERS4600313_contig-140_6_extended_circular	376302	Circular
ERS4600332_contig-140_0_self_circular	244446	Circular
ERS4600322_contig-140_1_extended_circular	322929	Circular
ERS4600504_contig-140_5_self_circular	227780	Circular
SRR9214416_k141_1019402_retrieved_assembled_curated_complete_final	394310	Circular
SRR9214415_k141_1269459_retrieved_assembled_curated_complete_final	345413	Circular
SRR6754094_k141_1595041_retrieved_assembled_curated_complete_final	334650	Circular
SRR9214415_k141_581277_retrieved_assembled_curated_complete_final	387954	Circular
SRR9214418_k141_303272_retrieved_assembled_curated_complete_final	362582	Circular
ERR3687830_scaffold_2_retrieved_assembled_curated_complete_final	357027	Circular
SRR9214415_k141_794410_curated_complete_final	383258	Circular
ERS4600549_contig-140_0_self_circular	364577	Circular
SRR6754087_k141_1158622_retrieved_assembled_curated_complete_final	465528	Circular
SRR8894379_k141_2274901_extended_circular	450400	Circular
ERS4600329_contig-140_4_extended_circular	312491	Circular
SRR9214414_k141_1058100_curated_complete_final	372438	Circular
SRR9214416_k141_231286_curated_complete_final	374123	Circular
SRR9214416_k141_583538_retrieved_assembled_curated_complete_final	253412	Circular
ERR2814725_NODE_12_length_90758_cov_7.830389_retrieved_assembled_curated_complete_final	213170	Circular
SRR9302957_k141_1609161_extended_partial	237001	Circular
SRR9302960_k141_674513_extended_partial	224626	High-quality
SRR6754086_k141_3043161	215064	High-quality
ERS4600334_contig-140_699_extended_partial	200063	High-quality
ERS4600324_contig-140_203_extended_partial	234888	High-quality
ERS4600326_contig-140_59_extended_partial	214734	High-quality
SRR9302958_k141_39093_extended_partial	223104	High-quality
SRR6754087_k141_3226511_extended_partial	221577	High-quality
SRR6754087_k141_1180667_extended_partial	231321	High-quality
SRR8894380_k141_3556293_extended_partial	252278	High-quality
SRR9302962_k141_2930051	215254	High-quality
ERS4600469_contig-140_3	234024	High-quality
ERS4600569_NODE_342_length_55291_cov_6.167084_extended_partial	324524	High-quality
SRR8894380_k141_2569660_extended_partial	281130	High-quality
SRR8894380_k141_5040382	245537	High-quality
SRR9302960_k141_422557	231986	High-quality
SRR6754103_k141_1339013_extended_partial	267510	High-quality
SRR9302958_k141_377312_extended_partial	295969	High-quality
ERR2814753_NODE_4_length_302604_cov_19.295368	302604	High-quality
SRR8894380_k141_1103308_extended_partial	210571	High-quality
SRR8894380_k141_3219739_extended_partial	221282	High-quality
SRR9214416_k141_837154_extended_partial	260217	High-quality
SRR5338504_k141_1520240_extended_partial	287487	High-quality
SRR8894381_k141_2086209_extended_partial	274817	High-quality
SRR8894380_k141_4915614_extended_partial	296304	High-quality
ERS4600466_contig-140_223_extended_partial	298227	High-quality
ERR2814753_NODE_3_length_306039_cov_12.448018	306039	High-quality
ERS4600458_contig-140_1	263367	High-quality
SRR6754089_k141_925755_extended_partial	206084	High-quality
SRR6754100_NODE_4096_length_19143_cov_9.374842_extended_partial	218694	High-quality
SRR9302961_k141_3080899_extended_partial	309449	High-quality
ERS4600331_contig-140_0	246805	High-quality
SRR6754089_k141_1723189_extended_partial	269700	High-quality
SRR6754102_k141_1975015_extended_partial	260052	High-quality
SRR9302957_k141_973683_extended_partial	310229	High-quality
ERR3687821_contig-140_102_extended_partial	212224	High-quality
SRR9214416_k141_344450	326360	High-quality
SRR8894381_k141_1590107	388328	High-quality
SRR6754102_k141_1224230_extended_partial	203582	High-quality
SRR6754089_k141_3116005_final	311188	High-quality
SRR9214416_k141_201164	335997	High-quality
ERS4600330_contig-140_16_extended_partial	303611	High-quality
SRR6754088_k141_1280414_extended_partial	420178	High-quality
ERS4600335_contig-140_62_extended_partial	221747	High-quality
SRR6754096_k141_619695_extended_partial	321839	High-quality
SRR9214416_k141_738105_extended_partial	315399	High-quality
SRR9214417_k141_1575131_extended_partial	353441	High-quality
ERS4600332_contig-140_233_extended_partial	276318	High-quality
SRR6754098_k141_244118_extended_partial	228681	High-quality
ERS4600336_contig-140_203_extended_partial	224073	High-quality
SRR9302958_k141_1305547	254115	High-quality
ERS4600513_contig-140_0	242894	High-quality
SRR9214418_k141_1281281_extended_partial	323477	High-quality
ERR3687828_contig-140_7_extended_partial	340996	High-quality
SRR9214417_k141_1293051_extended_partial	461059	High-quality
SRR8894380_k141_3930791_extended_partial	464360	High-quality
SRR9214414_k141_1480392_extended_partial	208904	High-quality
ERS4600511_contig-140_1158_extended_partial	358422	High-quality
ERS4600386_contig-140_0_extended_partial	368848	High-quality
SRR9214418_k141_25334_extended_partial	370438	High-quality
ERS4600507_contig-140_1929_extended_partial	207716	High-quality
ERS4600386_contig-140_86_extended_partial	360699	High-quality
SRR6754088_k141_3074412_extended_partial	344901	High-quality
ERS4600329_contig-140_379_extended_partial	209782	High-quality
SRR6754095_k141_510862_extended_partial	208999	High-quality
SRR6754089_k141_181909	263300	High-quality
ERS4600484_contig-140_323_extended_partial	204915	High-quality
SRR8894380_k141_507515	226967	High-quality
ERR2814753_NODE_358_length_23921_cov_114.399428_extended_partial	212749	High-quality
SRR9214416_k141_220878	209519	Medium-quality
SRR8894380_k141_5499707_extended_partial	224810	Medium-quality
SRR6754089_k141_56725	207618	Medium-quality
SRR6754094_k141_4334805_extended_partial	224132	Medium-quality
ERR2814751_NODE_31_length_63936_cov_9.728001_extended_partial	228633	Medium-quality
SRR6754094_k141_1469517_extended_partial	204782	Medium-quality
SRR6754087_k141_2820527_extended_partial	203343	Medium-quality
SRR9214416_k141_57136_extended_partial	234614	Medium-quality
ERS4600460_contig-140_9	203512	Medium-quality
SRR9214416_k141_1035649	215011	Medium-quality
SRR9214416_k141_122015	233795	Medium-quality
ERR2814752_NODE_4_length_199102_cov_14.095419_extended_partial	257215	Medium-quality
SRR8894379_k141_1563375	210366	Medium-quality
ERR2814753_NODE_5_length_257207_cov_24.946254	257207	Medium-quality
ERS4600335_contig-140_3	295056	Medium-quality
SRR12053442_k141_882111_extended_partial	255852	Medium-quality
SRR6754099_k141_962555	271884	Medium-quality
SRR9214418_k141_111644_extended_partial	212687	Medium-quality
ERR3687827_contig-140_5	209350	Medium-quality
SRR9214415_k141_323587_extended_partial	297932	Medium-quality
SRR6475630_k141_2891742_extended_partial	233781	Medium-quality
SRR6754089_k141_1837967	256710	Medium-quality
SRR6754087_k141_3428040_extended_partial	270601	Medium-quality
ERS4600464_contig-140_912_extended_partial	209396	Medium-quality
SRR6754094_k141_2493413_extended_partial	250308	Medium-quality
SRR6754100_NODE_512_length_59470_cov_12.364474_extended_partial	248933	Medium-quality
SRR6754102_k141_116300_extended_partial	230967	Medium-quality
SRR6754087_k141_116851_extended_partial	308997	Medium-quality
DRR125122_contig-140_472_extended_partial	201132	Medium-quality
ERS4600552_contig-140_343_extended_partial	263295	Medium-quality
ERS4600553_contig-140_2	216259	Medium-quality
ERR3687828_contig-140_252_extended_partial	242040	Medium-quality
SRR6754103_k141_234199_extended_partial	248659	Medium-quality
ERS4600526_contig-140_680_extended_partial	207692	Medium-quality
ERR2814753_NODE_83_length_57290_cov_28.299862_extended_partial	241677	Medium-quality
ERS4600313_contig-140_213_extended_partial	237297	Medium-quality
ERS4600401_contig-140_0_extended_partial	234699	Medium-quality
SRR9214415_k141_1621479_extended_partial	201166	Medium-quality
ERS4600386_contig-140_5	208293	Medium-quality
ERS4600338_contig-140_736_extended_partial	237188	Medium-quality
SRR6754096_k141_929007	281714	Medium-quality
ERS4600385_contig-140_582_extended_partial	249479	Medium-quality
SRR6754086_k141_754980_extended_partial	257060	Medium-quality
SRR6754089_k141_1014832_extended_partial	266304	Medium-quality
SRR9214418_k141_542751_extended_partial	296007	Medium-quality
ERS4600402_contig-140_70_extended_partial	288893	Medium-quality
SRR9214418_k141_487481_extended_partial	230178	Medium-quality
SRR9214418_k141_1128867_extended_partial	307696	Medium-quality
ERR3687829_contig-140_2_extended_partial	203094	Medium-quality
SRR6754101_k141_2238110_extended_partial	219678	Medium-quality
SRR6754087_k141_2709332_extended_partial	269932	Medium-quality
SRR9214418_k141_287798_extended_partial	234450	Medium-quality
ERS4600504_contig-140_146_extended_partial	209730	Medium-quality
ERS4600500_contig-140_167_extended_partial	233861	Medium-quality
ERS4600330_contig-140_13_extended_partial	208333	Medium-quality
SRR6754101_k141_1855702_extended_partial	247001	Medium-quality
ERS4600569_NODE_34_length_187890_cov_16.320766_extended_partial	302901	Medium-quality
SRR9214418_k141_964661_extended_partial	283352	Medium-quality
SRR6754087_k141_2991536_extended_partial	311351	Medium-quality
ERS4600401_contig-140_111_extended_partial	269269	Medium-quality
SRR9214416_k141_401484	349009	Medium-quality
SRR9214418_k141_275241_extended_partial	323007	Medium-quality
SRR9214415_k141_1269769_final	341453	Medium-quality
	45553	Query
	93620	Query
	15295	Query
	63936	Query
	158031	Query
	20439	Query
	25378	Query
	53752	Query
	19104	Query
	23921	Query
	36087	Query
	15945	Query
	57290	Query
	104046	Query
	24428	Query
	46669	Query
	65007	Query
	12368	Query
	10380	Query
	87619	Query
	52656	Query
	11239	Query
	70750	Query
	25139	Query
	54667	Query
	33388	Query
	79715	Query
	69923	Query
	299584	Query
	87319	Query
	17052	Query
	60333	Query
	10047	Query
	47197	Query
	72271	Query
	47759	Query
	49269	Query
	148111	Query
	30485	Query
	21668	Query
	36890	Query
	178166	Query
	15868	Query
	150750	Query
	142765	Query
	263431	Query
	202937	Query
	88443	Query
	62976	Query
	185392	Query
	91118	Query
	49199	Query
	206299	Query
	154876	Query
	15248	Query
	44128	Query
	152560	Query
	77536	Query
	56536	Query
	16049	Query
	39768	Query
	24600	Query
	18414	Query
	45754	Query
	32739	Query
	73149	Query
	98027	Query
	13065	Query
	139746	Query
	26033	Query
	65986	Query
	20032	Query
	54502	Query
	32584	Query
	25873	Query
	53327	Query
	13593	Query
	32242	Query
	52683	Query
	20313	Query
	41270	Query
	15516	Query
	83841	Query
	80731	Query
	134142	Query
	127818	Query
	46556	Query
	138534	Query
	20201	Query
	10768	Query
	12682	Query
	37662	Query
	21900	Query
	55869	Query
	23411	Query
	103643	Query
	105342	Query
	190245	Query
	11322	Query
	16306	Query
	52518	Query
	23865	Query
	33619	Query
	36971	Query
	65063	Query
	44498	Query
	54239	Query
	155679	Query
	27734	Query
	27930	Query
	29040	Query
	40077	Query
	21118	Query
	23472	Query
	52680	Query
	197029	Query
	32802	Query
	122660	Query
	93510	Query
	60840	Query
	119874	Query
	81012	Query
	18702	Query
	28040	Query
	28870	Query
	36640	Query
	80355	Query
	46271	Query
	33803	Query
	59497	Query
	11744	Query
	39202	Query
	66998	Query
	168136	Query
	94062	Query
	60537	Query
	12671	Query
	306787	Query
	52306	Query
	18054	Query
	54834	Query
	99561	Query
	14489	Query
	63097	Query
	233174	Query
	70711	Query
	348100	Query
	47795	Query
	189391	Query
	12043	Query
	17036	Query
	10140	Query
	101493	Query
	36191	Query
	12375	Query
	15036	Query
	43423	Query
	126708	Query
	40644	Query
	42626	Query
	228880	Query
	14662	Query
	109389	Query
	92327	Query
	41052	Query
	24129	Query
	130737	Query
	133304	Query
	72802	Query
	360168	Query
	51001	Query
	24787	Query
	39412	Query
	54477	Query
	33342	Query
	130714	Query
	114261	Query
	56120	Query
	41093	Query
	29246	Query
	70952	Query
	52243	Query
	218090	Query
	73559	Query
	16935	Query
	34674	Query
	12062	Query
	28420	Query
	17268	Query
	49688	Query
	76301	Query
	14827	Query
	90649	Query
	121001	Query
	131978	Query
	12189	Query
	58640	Query
	63418	Query
	28139	Query
	12187	Query
	188176	Query
	16079	Query
	15067	Query
	11412	Query
	14210	Query
	30700	Query
	50571	Query
	31535	Query
	24468	Query
	10074	Query
	17563	Query
	11018	Query
	27385	Query
	12155	Query
	14840	Query
	16906	Query
	11601	Query
	28941	Query
	209397	Query
	17615	Query
	18486	Query
	22580	Query
	56851	Query
	15812	Query
	24642	Query
	33878	Query
	10627	Query
	18753	Query
	40413	Query
	27703	Query
	29276	Query
	18264	Query
	60377	Query
	18459	Query
	10250	Query
	72196	Query
	55291	Query
	187890	Query
	81975	Query
	197291	Query
	87882	Query
	139485	Query
	252218	Query
	11108	Query
	40230	Query
	54999	Query
	14135	Query
	33524	Query
	21508	Query
	33158	Query
	67548	Query
	152282	Query
	48884	Query
	13118	Query
	106968	Query
	13651	Query
	247312	Query
	175609	Query
	149564	Query
	196677	Query
	193594	Query
	68197	Query
	101065	Query
	33193	Query
	41232	Query
	37541	Query
	12169	Query
	47650	Query
	143806	Query
	16339	Query
	11067	Query
	32065	Query
	75140	Query
	34379	Query
	19976	Query
	51732	Query
	11919	Query
	55952	Query
	89919	Query
	168040	Query
	41641	Query
	32336	Query
	43299	Query
	22807	Query
	14027	Query
	21661	Query
	136329	Query
	24457	Query
	28743	Query
	19327	Query
	122667	Query
	24099	Query
	41695	Query
	11322	Query
	11220	Query
	78508	Query
	33138	Query
	323292	Query
	11442	Query
	59508	Query
	31811	Query
	16389	Query
	23692	Query
	29293	Query
	22074	Query
	11153	Query
	46742	Query
	62346	Query
	26177	Query
	55224	Query
	42672	Query
	338616	Query
	119412	Query
	240676	Query
	10264	Query
	133179	Query
	12369	Query
	38089	Query
	25521	Query
	62776	Query
	24827	Query
	17618	Query
	30442	Query
	13236	Query
	75035	Query
	186793	Query
	96957	Query
	19060	Query
	17373	Query
	17901	Query
	27616	Query
	14394	Query
	12101	Query
	13522	Query
	31347	Query
	54438	Query
	38872	Query
	98741	Query
	342378	Query
	35489	Query
	12880	Query
	86679	Query
	103999	Query
	44454	Query
	235541	Query
	78419	Query
	210177	Query
	172193	Query
	126495	Query
	50031	Query
	22738	Query
	33564	Query
	55503	Query
	110750	Query
	51680	Query
	94012	Query
	40456	Query
	175279	Query
	147835	Query
	52317	Query
	118996	Query
	54995	Query
	178078	Query
	50672	Query
	168476	Query
	11746	Query
	10319	Query
	15756	Query
	30928	Query
	72111	Query
	212624	Query
	16761	Query
	233237	Query
	55450	Query
	52604	Query
	19551	Query
	121381	Query
	16695	Query
	14738	Query
	66396	Query
	42583	Query
	19356	Query
	55002	Query
	38376	Query
	74983	Query
	46258	Query
	17106	Query
	13995	Query
	80823	Query
	104098	Query
	27569	Query
	136722	Query
	256164	Query
	18875	Query
	23534	Query
	57234	Query
	59470	Query
	68574	Query
	19143	Query
	23250	Query
	57150	Query
	176249	Query
	38281	Query
	30375	Query
	11292	Query
	77366	Query
	22182	Query
	149320	Query
	13330	Query
	29156	Query
	32139	Query
	201973	Query
	11550	Query
	68617	Query
	65250	Query
	100776	Query
	138473	Query
	10579	Query
	240933	Query
	44765	Query
	29240	Query
	58503	Query
	83162	Query
	58845	Query
	12546	Query
	47260	Query
	120032	Query
	53122	Query
	13402	Query
	91327	Query
	17919	Query
	392509	Query
	57679	Query
	187207	Query
	43538	Query
	25930	Query
	111312	Query
	13831	Query
	101447	Query
	55877	Query
	21980	Query
	34840	Query
	178623	Query
	74617	Query
	11069	Query
	56521	Query
	65128	Query
	51488	Query
	19223	Query
	10900	Query
	31506	Query
	10007	Query
	13269	Query
	45934	Query
	73237	Query
	15269	Query
	20667	Query
	215798	Query
	49263	Query
	19194	Query
	36442	Query
	201827	Query
	122076	Query
	12391	Query
	86948	Query
	46336	Query
	40356	Query
	46449	Query
	37389	Query
	10640	Query
	105133	Query
	18624	Query
	14344	Query
	54191	Query
	198483	Query
	35004	Query
	65219	Query
	64988	Query
	10370	Query
	56333	Query
	27006	Query
	87104	Query
	48419	Query
	54659	Query
	36785	Query
	54344	Query
	34081	Query
	35032	Query
	23088	Query
	101298	Query
	49493	Query
	11621	Query
	29160	Query
	17798	Query
	88845	Query
	12768	Query
	12754	Query
	15518	Query
	143577	Query
	24089	Query
	19769	Query
	16265	Query
	199290	Query
	10597	Query
	49375	Query
	147849	Query
	334302	Query
	13139	Query
	81559	Query
	55827	Query
	106834	Query
	29278	Query
	283559	Query
	13226	Query
	73161	Query
	78091	Query
	237743	Query
	19913	Query
	19307	Query
	194305	Query
	15159	Query
	361420	Query
	113326	Query
	33864	Query
	29566	Query
	14280	Query
	30494	Query
	22242	Query
	47192	Query
	20984	Query
	14055	Query
	195540	Query
	28033	Query
	43010	Query
	18300	Query
	51067	Query
	85564	Query
	24011	Query
	59681	Query
	21634	Query
	61336	Query
	166090	Query
	254421	Query
	100252	Query
	33384	Query
	158985	Query
	33300	Query
	16323	Query
	74162	Query
	14378	Query
	119897	Query
	25704	Query
	14926	Query
	97008	Query
	239365	Query
	128124	Query
	19840	Query
	31895	Query
	168882	Query
	158447	Query
	55279	Query
	71835	Query
	158007	Query
	38108	Query
	46805	Query
	71993	Query
	17706	Query
	24858	Query
	23527	Query
	35999	Query
	19499	Query
	97575	Query
	20391	Query
	323697	Query
	24845	Query
	132494	Query
	21461	Query
	113104	Query
	18297	Query
	19772	Query
	10802	Query
	23869	Query
	137558	Query
	56554	Query
	189954	Query
	246999	Query
	24028	Query
	53119	Query
	16830	Query
	11813	Query
	32384	Query
	14807	Query
	48973	Query
	63615	Query
	286332	Query
	104908	Query
	29099	Query
	11357	Query
	82629	Query
	162864	Query
	67196	Query
	68171	Query
	75549	Query
	154795	Query
	95573	Query
	282106	Query
	12353	Query
	34800	Query
	16714	Query
	88032	Query
	36460	Query
	38550	Query
	259560	Query
	46106	Query
	37843	Query
	11124	Query
	15639	Query
	76528	Query
	34660	Query
	183234	Query
	27672	Query
	13900	Query
	11452	Query
	61872	Query
	163419	Query
	88243	Query
	28826	Query
	13071	Query
	135849	Query
	13743	Query
	254115	Query
	263300	Query
	246805	Query
	358768	Query
	369427	Query
	208909	Query
	279263	Query
	215131	Query
	214699	Query
	239118	Query
	215914	Query
	209350	Query
	332280	Query
	348823	Query
	255026	Query
	302604	Query
	255095	Query
	388328	Query
	511395	Query
	263367	Query
	212895	Query
	216259	Query
	226967	Query
	215064	Query
	306039	Query
	257207	Query
	344997	Query
	364716	Query
	271695	Query
	240552	Query
	313572	Query
	209519	Query
	384350	Query
	244585	Query
	326273	Query
	258423	Query
	256563	Query
	421860	Query
	202164	Query
	336111	Query
	231986	Query
	295375	Query
	232936	Query
	227919	Query
	335997	Query
	234024	Query
	207813	Query
	338380	Query
	218562	Query
	281630	Query
	210327	Query
	209427	Query
	204789	Query
	245537	Query
	242894	Query
	249579	Query
	372384	Query
	208293	Query
	230573	Query
	242212	Query
	315073	Query
	324340	Query
	305493	Query
	215150	Query

## Sheet: Fig.5c
		DNA										RNA
Genomes	Length	ERR3687821	ERR3687822	ERR3687823	ERR3687824	ERR3687825	ERR3687826	ERR3687827	ERR3687828	ERR3687829	ERR3687830	ERR3687831	ERR3687832	ERR3687833	ERR3687834	ERR3687835	ERR3687836	ERR3687837
ERR3687828_scaffold_9_curated_complete_final	216277	0	0	0	0	0	0.3	0	3.8	3.9	2.3	0	0	0.5	0	0	0.1	0
ERR3687822_k141_424920_retrieved_assembled_curated_complete_final	228695	3.9	4.4	0.3	0.1	0	0.1	0	0.1	0.1	0.1	0	0	0	0	0	0	0
ERR3687821_NODE_4_length_232987_cov_3.516366_curated_complete_final	232849	5.2	5.6	0.5	1.8	0.2	0.5	0.2	0.7	0.7	0.5	0.1	0	0	0	0	0	0
ERR3687828_scaffold_66_retrieved_assembled_curated_complete_final	236114	0.1	0.1	0	2	0.2	10.2	2.4	10.5	10.6	7.1	12.8	1.4	31	5.2	4.5	3.1	1.8
ERR3687830_scaffold_7_retrieved_assembled_curated_complete_final	250166	0	0	0.2	0.1	0.1	1.4	0.5	3.8	3.5	2.6	0.5	0.1	4	0.7	8.4	6.1	4.1
ERR3687829_scaffold_36_retrieved_assembled_curated_complete_final	341498	0.1	0.2	0.3	6.1	0.6	5.5	1.4	7	7	4.8	6.6	0.6	3.7	0.8	0	0	0
ERR3687828_scaffold_458_retrieved_assembled_curated_complete_final	346280	0.2	0.3	0	2.6	0.2	4	0.8	11.7	12.5	7.8	1.9	0.2	3	0.5	2.9	2.5	1.6
ERR3687830_scaffold_2_retrieved_assembled_curated_complete_final	203094	0.1	0.1	7	0.7	5.1	8.5	7.5	30	30	23	0.5	0.8	16.6	3.6	12.4	9.6	8.2
ERR3687827_scaffold_41_curated_complete_final	359685	0.1	0.2	0.2	3.4	0.4	26.5	5.6	55.2	60	38.2	14	1.6	44	7.3	34.9	27.9	18.6
ERR3687829_scaffold_1_curated_complete_final	361858	0.4	0.6	3.5	1.2	0.8	2	1.2	6.3	5.9	5	1	0.2	2.9	0.6	4.9	4	3.3
ERR3687821_contig-140_102_extended_partial	212224	6.1	6.9	1.6	0.1	0.2	0.1	0.5	0.1	0.2	0.1	0	0	0	0	0	0	0
ERR3687828_contig-140_7_extended_partial	340996	0	0	0	0.4	0	0.4	0.1	2.5	2.2	2.4	0.4	0	0.3	0	5.3	3.9	1.9
ERR3687822_contig-140_43_extended_partial	348870	3.5	3.9	0.5	1.5	0.2	0.8	0.2	1.1	1	0.8	0.1	0	0	0	0	0	0
ERR3687821_contig-140_0_self_circular	314934	4	0.6	0	0	0	0	0	0	0	0	0	0	0	0	0	0	0
ERR3687821_contig-140_7_self_circular	202025	3.7	4.5	0.5	0.5	0.1	0.1	0	0	0	0	0.2	0	0	0	0	0	0
ERR3687829_contig-140_2_extended_partial	203094	0.1	0.2	0.7	0.1	0	0.5	0.1	3.1	3.1	2.7	0.1	0	1.3	0.2	4.2	3.6	3
ERR3687827_contig-140_5	209350	0	0	2.8	0.2	1.8	0.4	3	0.7	0.7	0.7	0	1.5	0	0.8	0	0	0
ERR3687828_contig-140_252_extended_partial	242040	0	0	0	0.7	0.1	2.6	0.7	3	3	2.2	2.1	0.2	0.5	0.1	0	0.1	0.1
