# Supplementary material for: COBRA improves the completeness and contiguity of viral genomes assembled from metagenomes
Source: Nat Microbiol. 2024 Feb 6;9(3):737–50. doi: 10.1038/s41564-023-01598-2 (PMC10914622; doi:10.1038/s41564-023-01598-2)
Supplement: Supplementary file 9 — Source data for Fig. 6. [file 41564_2023_1598_MOESM9_ESM.xlsx]

## Sheet: Fig.6c
cysC	62
cysH	167
	229
cysC_circular	42
cysC_high-quality	20
cysH_circular	115
cysH_high-quality	49
cysC-My	36
cysC-Po	7
cysC-Si	19
cysH-My	29
cysH-Po	69
cysH-Si	66

## Sheet: Fig.6e
cysH-length	cysC-length
12685	35977
28342	142991
29100	161330
29220	206084
29771	35102
30727	182057
30971	160369
31092	63592
31533	226764
31655	111901
31895	159868
31906	113197
32198	34836
32205	244446
32224	188770
32264	348870
32398	98851
32462	113509
32521	56201
32736	103480
33231	34182
33271	137652
33277	353441
33786	154628
33787	114515
34014	102940
34042	50713
34115	31484
34446	53299
34527	40018
34570	211994
34587	214248
34634	340005
34659	110030
34660	63162
34689	116048
34762	113031
34830	38068
34844	329707
34966	254115
34979	53228
35050	369286
35185	37302
35255	90993
35336	250298
35549	202717
35613	168412
35671	147145
35732	176717
35834	61998
35911	68633
35932	185494
36047	312491
36100	344997
36207	68461
36519	31503
36629	37999
36675	173004
36704	37089
36727	341323
36809	303070
36903	318805
37034
37119
37178
37344
37418
37532
37583
37587
37600
37695
37764
37960
37994
38093
38147
38180
38229
38348
38550
38617
38751
38763
38853
38885
38930
38969
39104
39254
39358
39439
39445
39457
39598
39655
39771
39783
39835
39861
39916
39918
39972
40003
40062
40178
40239
40255
40258
40271
40444
40487
40777
40851
41064
41713
41790
42723
42952
46159
46173
46449
46969
47569
48384
48394
48890
49589
52691
52739
52985
54838
55611
57702
59353
60820
67979
68084
71090
78171
78431
83812
90136
98462
100668
107599
110087
112741
121104
124062
125994
135848
137994
141846
142413
142776
150629
155771
159308
164099
166499
206051
207526
207716

## Sheet: Fig.6f
cysH-non-phage	120
cysH-phage	97
cysC-non-phage	175
cysC-phage	133

## Sheet: Fig.6g
	transcriptional activity	ERR3687831	ERR3687832	ERR3687833	ERR3687834	ERR3687835	ERR3687836
cysH	non-phage	0.0494522	0.0224712	0.01447	0.0154576	0.0158952	0.0259611
	phage	0.00178333	0	0.00111876	0.000929536	0.00243402	0.00235663
	ratio	27.7302	#DIV/0!	12.934	16.6294	6.53041	11.0162
cysC	non-phage	0.00704341	0.0346216	0.00537374	0.0265494	0.0201854	0.0164967
	phage	0.00749555	0.00501834	0.014805	0.00719601	0.00677554	0.00433923
	ratio	0.939679	6.899	0.362968	3.68947	2.97916	3.80176
