# Supplementary material for: COBRA improves the completeness and contiguity of viral genomes assembled from metagenomes
Source: Nat Microbiol. 2024 Feb 6;9(3):737–50. doi: 10.1038/s41564-023-01598-2 (PMC10914622; doi:10.1038/s41564-023-01598-2)
Supplement: Supplementary file 10 — Source data for Extended Data Fig. 4. [file 41564_2023_1598_MOESM10_ESM.xlsx]

## Sheet: ED.Fig.4b
SeqID	Length
NODE_1038_length_84734_cov_14.107568	84734
NODE_10_length_434603_cov_16.486543	434504
NODE_100_length_193304_cov_15.731021	193304
NODE_1000_length_85619_cov_6.757928	85619
NODE_10004_length_9851_cov_14.545324	9851
NODE_1001_length_85595_cov_16.899516	85595
NODE_10018_length_9841_cov_2.283309	9841
NODE_1002_length_85554_cov_16.095044	85554
NODE_1003_length_85542_cov_16.301593	85542
NODE_10034_length_9832_cov_5.607932	9832
NODE_1004_length_85521_cov_15.729086	85521
NODE_1005_length_85456_cov_19.186616	85456
NODE_10053_length_9814_cov_13.882244	9814
NODE_10058_length_9809_cov_22.887745	9809
NODE_1006_length_85455_cov_10.952997	85455
NODE_10062_length_9804_cov_10.379083	9804
NODE_10069_length_9796_cov_17.398268	9796
NODE_1007_length_85398_cov_20.047867	85398
NODE_10076_length_9790_cov_3.118357	9790
NODE_10088_length_9782_cov_7.738201	9782
NODE_1009_length_85385_cov_6.594236	85385
NODE_10094_length_9780_cov_7.074166	9780
NODE_10097_length_9778_cov_8.437132	9778
NODE_10104_length_9774_cov_3.098088	9774
NODE_10105_length_9771_cov_18.604012	9771
NODE_1011_length_85310_cov_20.003603	85310
NODE_10119_length_9757_cov_2.403500	9757
NODE_1012_length_85304_cov_15.689490	85304
NODE_10125_length_9749_cov_4.027254	9749
NODE_10128_length_9747_cov_24.754664	9747
NODE_1013_length_85273_cov_9.982401	85273
NODE_10133_length_9744_cov_3.129186	9744
NODE_1014_length_85272_cov_11.544163	85272
NODE_1015_length_85229_cov_18.552144	85229
NODE_10156_length_9724_cov_2.877610	9724
NODE_1016_length_85198_cov_11.392860	85198
NODE_10160_length_9721_cov_18.336832	9721
NODE_10162_length_9720_cov_7.222014	9720
NODE_1017_length_85140_cov_15.584459	85140
NODE_1018_length_85139_cov_15.084290	85139
NODE_10181_length_9703_cov_8.532174	9703
NODE_1019_length_85122_cov_9.009374	85122
NODE_10193_length_9696_cov_6.831510	9696
NODE_10197_length_9695_cov_9.901105	9695
NODE_102_length_192285_cov_15.151712	192285
NODE_1020_length_85111_cov_11.588105	85111
NODE_1021_length_85110_cov_10.401583	85110
NODE_10210_length_9683_cov_20.178944	9683
NODE_1022_length_85100_cov_8.185339	85100
NODE_10221_length_9677_cov_27.889016	9677
NODE_10227_length_9673_cov_3.040422	9673
NODE_1023_length_85095_cov_7.774460	85095
NODE_1024_length_85033_cov_21.053253	85033
NODE_10257_length_9656_cov_6.092393	9656
NODE_1026_length_84966_cov_17.541824	84966
NODE_1027_length_84954_cov_10.897496	84954
NODE_10272_length_9646_cov_7.994344	9646
NODE_1028_length_84929_cov_7.788365	84929
NODE_10293_length_9626_cov_5.279206	9626
NODE_10295_length_9625_cov_9.662818	9625
NODE_10297_length_9623_cov_9.541789	9623
NODE_103_length_191221_cov_6.967335	191221
NODE_1030_length_84901_cov_19.095929	84901
NODE_1031_length_84876_cov_17.703198	84876
NODE_10310_length_9615_cov_11.388819	9615
NODE_10311_length_9614_cov_6.274934	9614
NODE_1032_length_84870_cov_14.049168	84870
NODE_10320_length_9609_cov_9.166141	9609
NODE_10321_length_9609_cov_6.911356	9609
NODE_10322_length_9609_cov_6.105363	9609
NODE_1033_length_84829_cov_18.097876	84829
NODE_10331_length_9603_cov_9.991162	9603
NODE_10349_length_9595_cov_2.556550	9595
NODE_1035_length_84779_cov_18.216131	84779
NODE_10350_length_9594_cov_14.574934	9594
NODE_10356_length_9590_cov_7.057844	9590
NODE_1036_length_84754_cov_12.597059	84754
NODE_10360_length_9587_cov_6.372997	9587
NODE_10364_length_9586_cov_5.382523	9586
NODE_10366_length_9585_cov_17.173624	9585
NODE_10369_length_9584_cov_8.348445	9584
NODE_1037_length_84749_cov_16.731766	84749
NODE_1038_length_84734_cov_14.107568	84734
NODE_10386_length_9568_cov_11.784032	9568
NODE_10387_length_9568_cov_9.472172	9568
NODE_1039_length_84733_cov_11.205296	84733
NODE_10390_length_9566_cov_33.931869	9566
NODE_10393_length_9565_cov_2.490492	9565
NODE_104_length_190725_cov_10.335311	190626
NODE_10402_length_9556_cov_6.557365	9556
NODE_10403_length_9553_cov_21.255871	9553
NODE_1041_length_84697_cov_12.545119	84697
NODE_10413_length_9545_cov_17.211306	9545
NODE_10417_length_9541_cov_7.007096	9541
NODE_1042_length_84625_cov_7.455694	84625
NODE_10420_length_9539_cov_9.332945	9539
NODE_10422_length_9536_cov_10.647134	9536
NODE_1043_length_84578_cov_18.515477	84578
NODE_10439_length_9519_cov_4.059979	9519
NODE_1044_length_84576_cov_18.112279	84576
NODE_1045_length_84536_cov_11.521205	84536
NODE_10450_length_9511_cov_6.931577	9511
NODE_1046_length_84527_cov_10.780784	84527
NODE_10462_length_9498_cov_5.528035	9498
NODE_10464_length_9497_cov_17.684933	9497
NODE_1047_length_84506_cov_13.759890	84506
NODE_1048_length_84449_cov_8.106710	84449
NODE_10481_length_9486_cov_21.976137	9486
NODE_10485_length_9485_cov_12.788195	9485
NODE_1049_length_84370_cov_12.915736	84370
NODE_10491_length_9480_cov_10.214476	9480
NODE_10492_length_9480_cov_7.668905	9480
NODE_10494_length_9478_cov_5.519245	9478
NODE_10495_length_9477_cov_5.419919	9477
NODE_105_length_190383_cov_16.312013	190284
NODE_1050_length_84321_cov_19.892380	84321
NODE_10500_length_9472_cov_3.595220	9472
NODE_10501_length_9471_cov_32.408984	9471
NODE_1051_length_84259_cov_13.328909	84259
NODE_10513_length_9464_cov_8.482541	9464
NODE_10516_length_9460_cov_20.518000	9460
NODE_10521_length_9456_cov_8.611948	9456
NODE_10524_length_9451_cov_8.694397	9451
NODE_1053_length_84240_cov_20.337077	84240
NODE_1054_length_84235_cov_12.529274	84235
NODE_1055_length_84234_cov_18.814833	84234
NODE_10555_length_9431_cov_4.361552	9431
NODE_10556_length_9431_cov_3.803043	9431
NODE_1056_length_84213_cov_9.895451	84213
NODE_1057_length_84187_cov_16.298318	84187
NODE_10571_length_9426_cov_4.767235	9426
NODE_1058_length_84183_cov_14.750500	84183
NODE_10580_length_9422_cov_10.531052	9422
NODE_10589_length_9414_cov_7.602576	9414
NODE_1059_length_84180_cov_13.297344	84180
NODE_10596_length_9409_cov_16.668636	9409
NODE_106_length_189526_cov_5.763671	189427
NODE_1060_length_84150_cov_12.529452	84150
NODE_1061_length_84147_cov_12.696067	84147
NODE_10617_length_9391_cov_15.173913	9391
NODE_10618_length_9391_cov_13.090400	9391
NODE_1062_length_84140_cov_13.283171	84140
NODE_10623_length_9389_cov_2.712271	9389
NODE_10638_length_9378_cov_9.148292	9378
NODE_1064_length_84100_cov_17.182510	84100
NODE_1065_length_84099_cov_8.999690	84099
NODE_10651_length_9371_cov_1.975733	9371
NODE_10658_length_9365_cov_13.079754	9365
NODE_1066_length_84038_cov_16.726337	84038
NODE_10663_length_9363_cov_10.668394	9363
NODE_1067_length_84033_cov_10.028749	84033
NODE_10679_length_9355_cov_9.657195	9355
NODE_1068_length_84024_cov_12.272970	84024
NODE_1069_length_84017_cov_6.381360	84017
NODE_107_length_188652_cov_11.336712	188553
NODE_1070_length_84015_cov_19.274143	84015
NODE_10702_length_9335_cov_4.146600	9335
NODE_10707_length_9330_cov_3.065865	9330
NODE_1071_length_84013_cov_14.384966	84013
NODE_10710_length_9328_cov_6.673529	9328
NODE_1072_length_83961_cov_13.536727	83961
NODE_1073_length_83951_cov_13.355018	83951
NODE_10738_length_9298_cov_5.080117	9298
NODE_1074_length_83949_cov_4.811008	83949
NODE_10757_length_9290_cov_21.658688	9290
NODE_1076_length_83923_cov_16.628925	83923
NODE_1077_length_83923_cov_16.043544	83923
NODE_10772_length_9280_cov_8.576081	9280
NODE_1078_length_83887_cov_16.433212	83887
NODE_10780_length_9277_cov_2.427326	9277
NODE_10782_length_9275_cov_32.205318	9275
NODE_10784_length_9274_cov_6.809700	9274
NODE_10792_length_9264_cov_2.372286	9264
NODE_108_length_185262_cov_2.178572	185262
NODE_1080_length_83858_cov_11.072374	83858
NODE_10807_length_9252_cov_18.410794	9252
NODE_1081_length_83854_cov_6.261871	83854
NODE_10814_length_9249_cov_8.758142	9249
NODE_10815_length_9249_cov_6.856175	9249
NODE_10816_length_9249_cov_5.859126	9249
NODE_10818_length_9247_cov_3.850678	9247
NODE_1082_length_83832_cov_17.394122	83832
NODE_10824_length_9242_cov_14.750082	9242
NODE_1083_length_83794_cov_17.557871	83794
NODE_10831_length_9237_cov_7.066426	9237
NODE_1084_length_83765_cov_9.961442	83765
NODE_10844_length_9228_cov_6.429182	9228
NODE_1085_length_83653_cov_27.215908	83653
NODE_1086_length_83543_cov_14.942285	83543
NODE_10865_length_9216_cov_7.086761	9216
NODE_10866_length_9215_cov_7.144691	9215
NODE_10869_length_9214_cov_10.751399	9214
NODE_1087_length_83540_cov_19.676981	83540
NODE_10877_length_9211_cov_3.295874	9211
NODE_1088_length_83538_cov_16.314865	83538
NODE_10880_length_9207_cov_3.987923	9207
NODE_1089_length_83533_cov_11.688688	83533
NODE_10890_length_9200_cov_8.633886	9200
NODE_109_length_185079_cov_7.162801	184980
NODE_1090_length_83496_cov_10.789225	83496
NODE_1091_length_83494_cov_9.402362	83494
NODE_10912_length_9185_cov_8.488444	9185
NODE_10917_length_9182_cov_7.654740	9182
NODE_1092_length_83388_cov_18.432794	83388
NODE_10920_length_9180_cov_13.022575	9180
NODE_10937_length_9168_cov_3.105745	9168
NODE_1094_length_83055_cov_9.282993	83055
NODE_1095_length_83046_cov_15.811337	83046
NODE_1096_length_83028_cov_19.265323	83028
NODE_10961_length_9152_cov_4.625318	9152
NODE_10963_length_9150_cov_31.328693	9150
NODE_10964_length_9150_cov_7.165396	9150
NODE_1097_length_83020_cov_11.953836	83020
NODE_10970_length_9146_cov_5.702222	9146
NODE_10971_length_9146_cov_5.350724	9146
NODE_10972_length_9146_cov_3.240411	9146
NODE_1098_length_82965_cov_9.043311	82965
NODE_10984_length_9139_cov_11.028429	9139
NODE_10986_length_9135_cov_3.423307	9135
NODE_1099_length_82947_cov_17.906660	82947
NODE_11_length_434572_cov_2.391235	434572
NODE_110_length_184859_cov_6.756874	184859
NODE_1100_length_82940_cov_16.934996	82940
NODE_1101_length_82934_cov_18.485254	82934
NODE_11012_length_9117_cov_4.838878	9117
NODE_11015_length_9115_cov_5.113909	9115
NODE_1102_length_82869_cov_13.931847	82869
NODE_11028_length_9106_cov_2.648052	9106
NODE_11029_length_9105_cov_4.008661	9105
NODE_1103_length_82839_cov_19.840851	82839
NODE_1104_length_82837_cov_12.597924	82837
NODE_1105_length_82830_cov_11.479856	82830
NODE_11052_length_9088_cov_29.895205	9088
NODE_11055_length_9086_cov_11.436965	9086
NODE_11058_length_9084_cov_31.593879	9084
NODE_1106_length_82769_cov_19.811262	82769
NODE_11062_length_9083_cov_9.211487	9083
NODE_1107_length_82767_cov_14.277096	82767
NODE_11077_length_9075_cov_8.253008	9075
NODE_1108_length_82650_cov_19.204710	82650
NODE_1109_length_82636_cov_14.969044	82636
NODE_1110_length_82578_cov_15.438075	82578
NODE_11107_length_9055_cov_11.063644	9055
NODE_1111_length_82573_cov_9.205604	82573
NODE_11117_length_9051_cov_6.760165	9051
NODE_1112_length_82515_cov_16.496882	82515
NODE_1113_length_82515_cov_10.288014	82515
NODE_11142_length_9041_cov_8.319392	9041
NODE_11146_length_9040_cov_6.930545	9040
NODE_1115_length_82506_cov_14.509556	82506
NODE_11152_length_9038_cov_7.939926	9038
NODE_11153_length_9038_cov_4.663945	9038
NODE_1116_length_82500_cov_19.982597	82500
NODE_1117_length_82488_cov_18.077340	82488
NODE_11173_length_9029_cov_4.619597	9029
NODE_1118_length_82465_cov_12.638977	82465
NODE_1119_length_82431_cov_15.919642	82431
NODE_11196_length_9014_cov_7.375098	9014
NODE_112_length_183550_cov_18.702847	183550
NODE_1120_length_82428_cov_8.697069	82428
NODE_11201_length_9012_cov_2.529115	9012
NODE_1121_length_82427_cov_19.626628	82427
NODE_11213_length_9007_cov_7.622362	9007
NODE_11214_length_9006_cov_8.310655	9006
NODE_1122_length_82343_cov_15.272494	82343
NODE_11228_length_8997_cov_2.382558	8997
NODE_1123_length_82321_cov_8.307594	82321
NODE_11237_length_8993_cov_4.923432	8993
NODE_1124_length_82165_cov_19.081045	82165
NODE_11244_length_8990_cov_11.396581	8990
NODE_1125_length_82155_cov_14.564029	82155
NODE_11251_length_8984_cov_6.891052	8984
NODE_11254_length_8983_cov_3.295925	8983
NODE_11257_length_8977_cov_10.401554	8977
NODE_11258_length_8977_cov_8.234174	8977
NODE_1126_length_82150_cov_11.367905	82150
NODE_11269_length_8970_cov_7.291286	8970
NODE_1127_length_82147_cov_8.043548	82147
NODE_11270_length_8970_cov_5.377410	8970
NODE_1128_length_82141_cov_18.240279	82141
NODE_11283_length_8963_cov_2.632559	8963
NODE_11288_length_8961_cov_14.818438	8961
NODE_1129_length_82141_cov_9.399625	82141
NODE_11297_length_8953_cov_4.598487	8953
NODE_113_length_182689_cov_12.125894	182590
NODE_1130_length_82138_cov_11.880118	82138
NODE_1131_length_82120_cov_16.961034	82120
NODE_11311_length_8944_cov_5.053024	8944
NODE_1132_length_82000_cov_19.322890	82000
NODE_11324_length_8937_cov_3.245870	8937
NODE_11329_length_8935_cov_6.544024	8935
NODE_1133_length_81996_cov_18.551852	81996
NODE_11337_length_8930_cov_24.494055	8930
NODE_11338_length_8930_cov_24.356245	8930
NODE_1134_length_81936_cov_15.028532	81936
NODE_11342_length_8927_cov_8.670594	8927
NODE_11343_length_8927_cov_3.831785	8927
NODE_1135_length_81933_cov_11.666862	81933
NODE_1136_length_81926_cov_10.559070	81926
NODE_11363_length_8918_cov_11.044109	8918
NODE_11365_length_8917_cov_7.303130	8917
NODE_11366_length_8916_cov_8.283543	8916
NODE_1137_length_81840_cov_15.719896	81840
NODE_11373_length_8910_cov_12.911134	8910
NODE_11374_length_8910_cov_2.675633	8910
NODE_11379_length_8907_cov_5.128065	8907
NODE_1138_length_81813_cov_11.831143	81813
NODE_11381_length_8905_cov_12.284352	8905
NODE_11384_length_8903_cov_13.971831	8903
NODE_11385_length_8902_cov_1.904237	8902
NODE_1139_length_81798_cov_6.652334	81798
NODE_11394_length_8892_cov_20.411350	8892
NODE_114_length_180679_cov_10.749922	180580
NODE_1140_length_81742_cov_12.166750	81742
NODE_1142_length_81678_cov_12.962527	81678
NODE_11420_length_8871_cov_7.096671	8871
NODE_11425_length_8868_cov_18.578629	8868
NODE_1143_length_81668_cov_8.501306	81668
NODE_11435_length_8865_cov_3.355350	8865
NODE_1144_length_81634_cov_14.036340	81634
NODE_11443_length_8859_cov_2.425000	8859
NODE_11448_length_8855_cov_11.542828	8855
NODE_1145_length_81622_cov_10.606013	81622
NODE_1146_length_81608_cov_11.375075	81608
NODE_11460_length_8845_cov_20.217585	8845
NODE_1147_length_81568_cov_21.379028	81568
NODE_11471_length_8840_cov_15.192770	8840
NODE_11472_length_8840_cov_2.460817	8840
NODE_11474_length_8838_cov_6.995308	8838
NODE_11477_length_8836_cov_2.971386	8836
NODE_11479_length_8833_cov_10.879322	8833
NODE_1148_length_81537_cov_9.581522	81537
NODE_11486_length_8830_cov_5.838965	8830
NODE_11487_length_8827_cov_10.408570	8827
NODE_115_length_180642_cov_13.933562	180543
NODE_1150_length_81473_cov_6.383808	81473
NODE_11507_length_8816_cov_20.320064	8816
NODE_1151_length_81464_cov_18.447822	81464
NODE_11512_length_8812_cov_24.566280	8812
NODE_11514_length_8811_cov_11.615817	8811
NODE_11516_length_8809_cov_11.738002	8809
NODE_1152_length_81282_cov_6.007452	81282
NODE_11523_length_8805_cov_8.236274	8805
NODE_1153_length_81263_cov_9.422983	81263
NODE_11537_length_8797_cov_3.089216	8797
NODE_11539_length_8795_cov_9.173068	8795
NODE_1154_length_81255_cov_15.413315	81255
NODE_11548_length_8790_cov_8.103440	8790
NODE_1155_length_81247_cov_9.425051	81247
NODE_11555_length_8785_cov_2.603155	8785
NODE_1156_length_81243_cov_15.308649	81243
NODE_11561_length_8783_cov_3.771419	8783
NODE_1157_length_81216_cov_13.978192	81216
NODE_11573_length_8776_cov_19.914256	8776
NODE_11577_length_8775_cov_3.581489	8775
NODE_11579_length_8773_cov_8.633041	8773
NODE_1158_length_81212_cov_15.575592	81212
NODE_11580_length_8773_cov_3.979825	8773
NODE_11588_length_8764_cov_10.467513	8764
NODE_11589_length_8764_cov_7.143681	8764
NODE_1159_length_81198_cov_14.566135	81198
NODE_11595_length_8762_cov_3.177652	8762
NODE_116_length_180189_cov_6.767227	180090
NODE_1160_length_81194_cov_15.837795	81194
NODE_11600_length_8759_cov_7.782794	8759
NODE_1161_length_81098_cov_16.307312	81098
NODE_11618_length_8752_cov_11.234947	8752
NODE_1162_length_81098_cov_12.836245	81098
NODE_1163_length_81044_cov_20.587881	81044
NODE_1164_length_81042_cov_22.216795	81042
NODE_11649_length_8733_cov_2.898541	8733
NODE_1165_length_80982_cov_13.743568	80982
NODE_11651_length_8732_cov_3.409591	8732
NODE_11652_length_8731_cov_12.357507	8731
NODE_11656_length_8729_cov_9.457822	8729
NODE_11658_length_8729_cov_7.098841	8729
NODE_1166_length_80979_cov_17.387401	80979
NODE_11660_length_8728_cov_6.983080	8728
NODE_1167_length_80933_cov_10.370451	80933
NODE_11679_length_8717_cov_6.512068	8717
NODE_1168_length_80897_cov_17.134236	80897
NODE_11683_length_8715_cov_10.480037	8715
NODE_1169_length_80859_cov_19.130473	80859
NODE_117_length_180129_cov_12.344448	180030
NODE_1170_length_80855_cov_15.388813	80855
NODE_11705_length_8706_cov_5.688277	8706
NODE_11707_length_8705_cov_18.368929	8705
NODE_1171_length_80493_cov_23.347203	80493
NODE_11715_length_8700_cov_5.699454	8700
NODE_1172_length_80492_cov_20.782046	80492
NODE_11729_length_8691_cov_3.141993	8691
NODE_1173_length_80428_cov_5.456199	80428
NODE_11731_length_8690_cov_5.969852	8690
NODE_11733_length_8689_cov_7.687427	8689
NODE_11738_length_8688_cov_2.920480	8688
NODE_1174_length_80393_cov_15.527499	80393
NODE_11740_length_8687_cov_4.937354	8687
NODE_1175_length_80389_cov_15.396600	80389
NODE_11753_length_8678_cov_7.107239	8678
NODE_11758_length_8676_cov_2.629474	8676
NODE_11759_length_8674_cov_20.076618	8674
NODE_1176_length_80376_cov_15.061711	80376
NODE_11768_length_8668_cov_2.636947	8668
NODE_1177_length_80374_cov_17.941626	80374
NODE_11771_length_8666_cov_21.032333	8666
NODE_11775_length_8664_cov_3.276474	8664
NODE_11778_length_8661_cov_11.334852	8661
NODE_1178_length_80374_cov_14.924933	80374
NODE_11786_length_8654_cov_6.192402	8654
NODE_11787_length_8653_cov_32.239303	8653
NODE_1179_length_80370_cov_18.144448	80370
NODE_11790_length_8651_cov_9.858863	8651
NODE_11792_length_8649_cov_5.687953	8649
NODE_118_length_179910_cov_8.960636	179811
NODE_1180_length_80370_cov_15.555356	80370
NODE_11805_length_8642_cov_17.186820	8642
NODE_1181_length_80145_cov_22.321453	80046
NODE_1182_length_79987_cov_13.511516	79987
NODE_11827_length_8632_cov_12.945857	8632
NODE_11829_length_8630_cov_5.973743	8630
NODE_1183_length_79929_cov_17.815044	79929
NODE_1184_length_79929_cov_14.188488	79929
NODE_1185_length_79868_cov_9.344758	79868
NODE_11850_length_8614_cov_3.304521	8614
NODE_11854_length_8610_cov_7.012454	8610
NODE_11855_length_8609_cov_9.760400	8609
NODE_1186_length_79826_cov_20.016118	79826
NODE_1187_length_79823_cov_5.311587	79823
NODE_11870_length_8603_cov_15.448142	8603
NODE_11871_length_8603_cov_12.788100	8603
NODE_11872_length_8603_cov_10.151929	8603
NODE_11879_length_8600_cov_2.974121	8600
NODE_1188_length_79821_cov_16.228720	79821
NODE_11885_length_8598_cov_3.333098	8598
NODE_11886_length_8597_cov_20.825135	8597
NODE_1189_length_79821_cov_10.774065	79821
NODE_11894_length_8593_cov_2.815046	8593
NODE_11899_length_8589_cov_7.200824	8589
NODE_119_length_179887_cov_7.150889	179788
NODE_1190_length_79740_cov_18.681998	79740
NODE_11907_length_8584_cov_9.119859	8584
NODE_1191_length_79715_cov_20.906212	79715
NODE_11914_length_8577_cov_3.132578	8577
NODE_11918_length_8574_cov_4.487434	8574
NODE_1192_length_79712_cov_20.885546	79712
NODE_11921_length_8571_cov_31.342540	8571
NODE_1193_length_79705_cov_19.496018	79705
NODE_11943_length_8556_cov_4.480430	8556
NODE_11944_length_8555_cov_6.840823	8555
NODE_1195_length_79681_cov_19.953645	79681
NODE_11953_length_8549_cov_9.321302	8549
NODE_1196_length_79677_cov_15.058119	79677
NODE_11960_length_8546_cov_9.382384	8546
NODE_11966_length_8542_cov_29.868885	8542
NODE_1197_length_79661_cov_7.030555	79661
NODE_11976_length_8539_cov_10.294787	8539
NODE_1198_length_79639_cov_12.748982	79639
NODE_11981_length_8536_cov_2.824464	8536
NODE_11988_length_8531_cov_2.475095	8531
NODE_1199_length_79605_cov_22.889140	79605
NODE_12_length_424505_cov_17.102218	424406
NODE_1200_length_79603_cov_18.021974	79603
NODE_12002_length_8526_cov_2.581702	8526
NODE_1201_length_79581_cov_10.452618	79581
NODE_12010_length_8521_cov_8.670150	8521
NODE_1202_length_79567_cov_13.376768	79567
NODE_1203_length_79567_cov_11.072243	79567
NODE_1204_length_79552_cov_19.733591	79552
NODE_1205_length_79497_cov_20.737903	79497
NODE_12051_length_8502_cov_4.702130	8502
NODE_12059_length_8495_cov_5.365889	8495
NODE_1208_length_79386_cov_21.002346	79386
NODE_12086_length_8473_cov_2.241103	8473
NODE_1209_length_79379_cov_20.268252	79379
NODE_12093_length_8465_cov_4.151088	8465
NODE_121_length_178827_cov_5.157759	178827
NODE_1210_length_79368_cov_18.520809	79368
NODE_12104_length_8458_cov_16.995693	8458
NODE_12112_length_8456_cov_3.480436	8456
NODE_12117_length_8451_cov_6.612668	8451
NODE_1212_length_79233_cov_15.727083	79233
NODE_12125_length_8448_cov_3.370823	8448
NODE_1213_length_79230_cov_16.966713	79230
NODE_1214_length_79227_cov_12.765671	79227
NODE_12141_length_8441_cov_10.443539	8441
NODE_12147_length_8439_cov_9.229976	8439
NODE_12155_length_8435_cov_9.868522	8435
NODE_1216_length_79169_cov_21.222626	79169
NODE_12164_length_8432_cov_8.759390	8432
NODE_1217_length_79150_cov_10.479551	79150
NODE_1218_length_79137_cov_14.698715	79137
NODE_1219_length_79127_cov_19.485132	79127
NODE_12193_length_8419_cov_4.765986	8419
NODE_12198_length_8416_cov_15.636287	8416
NODE_12199_length_8416_cov_4.636768	8416
NODE_122_length_178592_cov_6.412627	178592
NODE_1220_length_79127_cov_17.539353	79127
NODE_1221_length_79127_cov_16.639811	79127
NODE_12219_length_8404_cov_18.566887	8404
NODE_1222_length_79127_cov_16.438149	79127
NODE_12222_length_8403_cov_11.547447	8403
NODE_12224_length_8403_cov_4.002649	8403
NODE_12229_length_8401_cov_12.676223	8401
NODE_1223_length_79070_cov_11.832141	79070
NODE_12230_length_8401_cov_10.897856	8401
NODE_12235_length_8399_cov_16.106386	8399
NODE_12238_length_8398_cov_4.705989	8398
NODE_1224_length_79067_cov_15.756053	79067
NODE_12243_length_8395_cov_9.585222	8395
NODE_1225_length_79061_cov_24.247955	79061
NODE_1226_length_79061_cov_24.017185	79061
NODE_1227_length_79019_cov_11.985251	79019
NODE_12272_length_8381_cov_10.495412	8381
NODE_1228_length_79015_cov_20.402111	79015
NODE_12288_length_8375_cov_22.549178	8375
NODE_12289_length_8374_cov_6.329184	8374
NODE_1229_length_79009_cov_18.690825	79009
NODE_123_length_177874_cov_7.366570	177874
NODE_1230_length_79001_cov_17.008846	79001
NODE_1231_length_78992_cov_10.299291	78992
NODE_12313_length_8362_cov_6.727218	8362
NODE_12319_length_8358_cov_5.267587	8358
NODE_1232_length_78979_cov_22.406668	78979
NODE_1233_length_78974_cov_19.229287	78974
NODE_1234_length_78940_cov_20.862483	78940
NODE_12342_length_8347_cov_7.856450	8347
NODE_12348_length_8345_cov_6.934878	8345
NODE_1235_length_78910_cov_11.579285	78910
NODE_1236_length_78800_cov_22.059415	78800
NODE_12361_length_8336_cov_28.235280	8336
NODE_12362_length_8336_cov_27.202380	8336
NODE_1237_length_78684_cov_16.814379	78684
NODE_12380_length_8327_cov_6.722290	8327
NODE_1239_length_78528_cov_19.803759	78528
NODE_12392_length_8321_cov_3.932012	8321
NODE_124_length_177775_cov_19.306085	177676
NODE_1240_length_78528_cov_19.163753	78528
NODE_12416_length_8305_cov_10.770290	8305
NODE_1242_length_78469_cov_11.242299	78469
NODE_12420_length_8303_cov_7.314968	8303
NODE_1243_length_78450_cov_13.657388	78450
NODE_1244_length_78363_cov_20.768898	78363
NODE_12447_length_8290_cov_2.887560	8290
NODE_1245_length_78363_cov_19.557408	78363
NODE_12451_length_8289_cov_2.808059	8289
NODE_12454_length_8286_cov_10.455722	8286
NODE_1246_length_78252_cov_12.110322	78252
NODE_1247_length_78252_cov_11.078474	78252
NODE_12475_length_8274_cov_3.844526	8274
NODE_12478_length_8272_cov_7.251438	8272
NODE_1248_length_78252_cov_9.829386	78252
NODE_12484_length_8269_cov_13.657650	8269
NODE_1249_length_78248_cov_13.882276	78248
NODE_12490_length_8267_cov_6.201028	8267
NODE_12498_length_8262_cov_20.688105	8262
NODE_12499_length_8262_cov_5.662012	8262
NODE_125_length_177626_cov_19.705825	177527
NODE_1250_length_78245_cov_17.908684	78245
NODE_12506_length_8257_cov_10.578451	8257
NODE_1251_length_78236_cov_11.175346	78236
NODE_12518_length_8247_cov_11.734536	8247
NODE_1252_length_78232_cov_10.473308	78232
NODE_12533_length_8240_cov_19.333743	8240
NODE_12539_length_8238_cov_2.884998	8238
NODE_1254_length_78127_cov_19.871533	78127
NODE_1255_length_78116_cov_5.206532	78116
NODE_12557_length_8228_cov_2.894575	8228
NODE_12559_length_8226_cov_5.272179	8226
NODE_12566_length_8224_cov_9.582277	8224
NODE_1257_length_78032_cov_10.794785	78032
NODE_1258_length_78007_cov_18.827823	78007
NODE_1259_length_78000_cov_17.411715	78000
NODE_12591_length_8209_cov_2.820222	8209
NODE_12596_length_8205_cov_7.972983	8205
NODE_126_length_177524_cov_1.995401	177524
NODE_1260_length_77994_cov_15.965184	77994
NODE_12606_length_8201_cov_33.811775	8201
NODE_1261_length_77939_cov_12.757554	77939
NODE_12616_length_8197_cov_2.514078	8197
NODE_1262_length_77933_cov_10.485405	77933
NODE_12621_length_8194_cov_10.253366	8194
NODE_12623_length_8193_cov_10.084754	8193
NODE_12624_length_8193_cov_7.057203	8193
NODE_1263_length_77915_cov_22.559319	77915
NODE_12637_length_8186_cov_2.696303	8186
NODE_1264_length_77915_cov_17.798769	77915
NODE_12643_length_8183_cov_2.362444	8183
NODE_1265_length_77906_cov_8.495945	77906
NODE_12650_length_8181_cov_10.341252	8181
NODE_12655_length_8177_cov_7.047041	8177
NODE_1266_length_77839_cov_18.731850	77839
NODE_12664_length_8171_cov_5.495664	8171
NODE_1267_length_77814_cov_17.964640	77814
NODE_12674_length_8166_cov_14.425313	8166
NODE_1268_length_77796_cov_18.579765	77796
NODE_12685_length_8162_cov_14.263798	8162
NODE_1269_length_77775_cov_19.791622	77775
NODE_12690_length_8160_cov_7.126411	8160
NODE_12693_length_8159_cov_6.334615	8159
NODE_12694_length_8159_cov_2.524442	8159
NODE_12698_length_8157_cov_14.420700	8157
NODE_1271_length_77751_cov_17.488551	77751
NODE_12712_length_8153_cov_2.362304	8153
NODE_12718_length_8147_cov_10.171098	8147
NODE_1272_length_77749_cov_14.913123	77749
NODE_1273_length_77720_cov_16.952165	77720
NODE_12736_length_8138_cov_9.949745	8138
NODE_1274_length_77694_cov_23.722431	77694
NODE_12741_length_8136_cov_6.157770	8136
NODE_12742_length_8135_cov_15.851916	8135
NODE_12746_length_8133_cov_3.791884	8133
NODE_12747_length_8132_cov_2.711316	8132
NODE_12748_length_8131_cov_24.961031	8131
NODE_1275_length_77692_cov_26.459333	77692
NODE_1276_length_77690_cov_8.318748	77690
NODE_12761_length_8124_cov_8.043988	8124
NODE_12762_length_8124_cov_4.456199	8124
NODE_12767_length_8122_cov_2.390627	8122
NODE_1277_length_77658_cov_16.093387	77658
NODE_1278_length_77654_cov_20.135478	77654
NODE_12783_length_8115_cov_3.958209	8115
NODE_1279_length_77637_cov_21.479674	77637
NODE_128_length_176969_cov_11.934404	176870
NODE_1280_length_77636_cov_14.127707	77636
NODE_12805_length_8102_cov_7.245033	8102
NODE_1281_length_77612_cov_21.222672	77612
NODE_12812_length_8096_cov_20.101663	8096
NODE_1282_length_77595_cov_23.737522	77595
NODE_1283_length_77533_cov_32.074024	77533
NODE_1284_length_77437_cov_24.176627	77437
NODE_12840_length_8083_cov_4.133768	8083
NODE_1285_length_77436_cov_22.999573	77436
NODE_12851_length_8075_cov_8.991725	8075
NODE_12853_length_8074_cov_8.923511	8074
NODE_1286_length_77356_cov_17.691407	77356
NODE_1287_length_77356_cov_14.399679	77356
NODE_12873_length_8063_cov_24.752511	8063
NODE_1288_length_77288_cov_20.753009	77288
NODE_1289_length_77277_cov_19.228135	77277
NODE_12890_length_8056_cov_5.591555	8056
NODE_12893_length_8055_cov_4.486802	8055
NODE_12895_length_8054_cov_5.157134	8054
NODE_12898_length_8050_cov_15.458307	8050
NODE_1290_length_77252_cov_12.459865	77252
NODE_12904_length_8049_cov_6.343019	8049
NODE_1291_length_77252_cov_12.378378	77252
NODE_1292_length_77214_cov_18.012293	77214
NODE_12920_length_8042_cov_3.802971	8042
NODE_12922_length_8041_cov_10.520020	8041
NODE_12924_length_8041_cov_3.070763	8041
NODE_1293_length_77197_cov_19.991349	77197
NODE_12935_length_8036_cov_8.501953	8036
NODE_12936_length_8036_cov_6.089706	8036
NODE_1295_length_77172_cov_11.808338	77172
NODE_1296_length_77171_cov_17.904466	77171
NODE_12964_length_8025_cov_2.974640	8025
NODE_12969_length_8023_cov_3.056916	8023
NODE_1297_length_77165_cov_16.718229	77165
NODE_1298_length_77162_cov_23.189339	77162
NODE_12982_length_8018_cov_17.673949	8018
NODE_12983_length_8018_cov_17.138528	8018
NODE_12985_length_8017_cov_5.188431	8017
NODE_1299_length_77155_cov_21.897101	77155
NODE_12999_length_8010_cov_9.104412	8010
NODE_13_length_411583_cov_5.377497	411583
NODE_130_length_176663_cov_15.499756	176564
NODE_13000_length_8010_cov_7.422323	8010
NODE_13004_length_8008_cov_9.620306	8008
NODE_1301_length_77145_cov_17.099460	77145
NODE_13011_length_8006_cov_2.967497	8006
NODE_13015_length_8004_cov_18.158634	8004
NODE_13016_length_8004_cov_18.069197	8004
NODE_1302_length_77139_cov_12.959489	77139
NODE_13029_length_8000_cov_7.210733	8000
NODE_1303_length_77131_cov_15.803757	77131
NODE_13039_length_7996_cov_6.731797	7996
NODE_1304_length_77128_cov_15.582157	77128
NODE_13048_length_7993_cov_11.551938	7993
NODE_13049_length_7993_cov_5.446795	7993
NODE_1305_length_77121_cov_18.853250	77121
NODE_1306_length_77116_cov_19.494969	77116
NODE_1307_length_77020_cov_6.415101	77020
NODE_13072_length_7985_cov_8.671570	7985
NODE_13079_length_7980_cov_10.912067	7980
NODE_1308_length_76991_cov_7.469698	76991
NODE_1309_length_76977_cov_20.629569	76977
NODE_13092_length_7971_cov_8.259146	7971
NODE_131_length_176244_cov_8.953022	176145
NODE_1310_length_76970_cov_19.428328	76970
NODE_13103_length_7962_cov_7.351520	7962
NODE_1311_length_76937_cov_23.279133	76937
NODE_13111_length_7958_cov_11.771981	7958
NODE_13117_length_7955_cov_23.194374	7955
NODE_1312_length_76934_cov_22.234164	76934
NODE_1313_length_76891_cov_21.461376	76891
NODE_13133_length_7948_cov_9.191617	7948
NODE_1314_length_76891_cov_18.922791	76891
NODE_13142_length_7943_cov_16.293473	7943
NODE_13143_length_7943_cov_5.799465	7943
NODE_1315_length_76867_cov_9.984811	76867
NODE_13155_length_7938_cov_10.414211	7938
NODE_13159_length_7933_cov_14.950600	7933
NODE_1316_length_76866_cov_22.337280	76866
NODE_13164_length_7930_cov_2.759162	7930
NODE_13167_length_7928_cov_22.665475	7928
NODE_13168_length_7928_cov_22.448589	7928
NODE_1317_length_76866_cov_20.482251	76866
NODE_13171_length_7925_cov_24.116662	7925
NODE_13178_length_7923_cov_10.036043	7923
NODE_1318_length_76836_cov_5.888046	76836
NODE_13183_length_7920_cov_3.562716	7920
NODE_13185_length_7918_cov_2.418724	7918
NODE_1319_length_76747_cov_18.282030	76747
NODE_13198_length_7915_cov_2.706116	7915
NODE_132_length_175735_cov_8.950580	175636
NODE_1320_length_76743_cov_13.276082	76743
NODE_13205_length_7912_cov_17.283886	7912
NODE_1321_length_76732_cov_11.414391	76732
NODE_13212_length_7908_cov_17.204123	7908
NODE_1322_length_76724_cov_14.051210	76724
NODE_1323_length_76724_cov_13.025657	76724
NODE_1324_length_76702_cov_16.761028	76702
NODE_1325_length_76694_cov_21.719172	76694
NODE_13250_length_7896_cov_9.815955	7896
NODE_13253_length_7894_cov_6.865298	7894
NODE_13255_length_7893_cov_2.932640	7893
NODE_1326_length_76673_cov_18.393893	76673
NODE_13263_length_7890_cov_20.962778	7890
NODE_13265_length_7889_cov_3.210783	7889
NODE_13269_length_7886_cov_5.773469	7886
NODE_1327_length_76665_cov_12.786890	76665
NODE_13279_length_7882_cov_5.565463	7882
NODE_1328_length_76652_cov_9.656395	76652
NODE_13282_length_7881_cov_17.214212	7881
NODE_13283_length_7881_cov_16.481624	7881
NODE_1329_length_76585_cov_18.876343	76585
NODE_13291_length_7878_cov_3.337318	7878
NODE_133_length_175557_cov_15.502690	175458
NODE_1330_length_76584_cov_22.741165	76584
NODE_1331_length_76554_cov_18.253051	76554
NODE_1332_length_76552_cov_19.743516	76552
NODE_13328_length_7862_cov_17.142471	7862
NODE_13329_length_7862_cov_9.096483	7862
NODE_1333_length_76541_cov_14.417074	76541
NODE_13337_length_7859_cov_2.288918	7859
NODE_1334_length_76512_cov_21.789538	76512
NODE_1335_length_76480_cov_21.040206	76480
NODE_13351_length_7851_cov_6.631579	7851
NODE_1336_length_76479_cov_15.341961	76479
NODE_1337_length_76456_cov_13.589952	76456
NODE_13371_length_7839_cov_2.261370	7839
NODE_1338_length_76374_cov_16.544753	76374
NODE_1339_length_76374_cov_12.264857	76374
NODE_13398_length_7827_cov_7.528986	7827
NODE_134_length_175267_cov_4.780045	175168
NODE_1340_length_76360_cov_20.954852	76360
NODE_13401_length_7825_cov_5.694667	7825
NODE_13403_length_7824_cov_9.471197	7824
NODE_1341_length_76338_cov_23.838219	76338
NODE_1342_length_76338_cov_16.610344	76338
NODE_13423_length_7818_cov_3.083949	7818
NODE_1343_length_76246_cov_20.294903	76147
NODE_13431_length_7815_cov_26.739502	7815
NODE_13434_length_7814_cov_2.405574	7814
NODE_1344_length_76230_cov_17.458302	76230
NODE_1345_length_76230_cov_14.296266	76230
NODE_13452_length_7805_cov_12.019336	7805
NODE_1346_length_76228_cov_22.971561	76228
NODE_13465_length_7798_cov_7.249383	7798
NODE_1347_length_76226_cov_19.044124	76226
NODE_13479_length_7789_cov_17.184005	7789
NODE_1348_length_76221_cov_17.118284	76221
NODE_13480_length_7789_cov_5.202861	7789
NODE_13489_length_7786_cov_24.432548	7786
NODE_1349_length_76130_cov_22.128434	76130
NODE_135_length_174494_cov_2.786129	174395
NODE_1350_length_76116_cov_18.748543	76116
NODE_13507_length_7780_cov_3.305950	7780
NODE_13508_length_7780_cov_2.023565	7780
NODE_1351_length_76116_cov_14.412092	76116
NODE_1352_length_76104_cov_23.491718	76104
NODE_1353_length_76073_cov_15.065233	76073
NODE_13531_length_7769_cov_2.833246	7769
NODE_1354_length_76066_cov_18.897350	76066
NODE_1355_length_75985_cov_39.789395	75886
NODE_13551_length_7759_cov_13.396867	7759
NODE_13552_length_7758_cov_11.447447	7758
NODE_1356_length_75976_cov_24.796855	75976
NODE_1357_length_75965_cov_11.545580	75965
NODE_13579_length_7746_cov_2.574343	7746
NODE_1359_length_75917_cov_12.545003	75917
NODE_13596_length_7737_cov_7.570306	7737
NODE_136_length_174124_cov_8.753507	174025
NODE_1360_length_75917_cov_11.666517	75917
NODE_13618_length_7726_cov_12.972073	7726
NODE_13619_length_7726_cov_5.648355	7726
NODE_1362_length_75900_cov_20.461445	75900
NODE_1363_length_75870_cov_15.370670	75870
NODE_1364_length_75859_cov_24.065338	75859
NODE_13642_length_7719_cov_2.005774	7719
NODE_13648_length_7713_cov_8.429341	7713
NODE_1365_length_75856_cov_26.183627	75856
NODE_1366_length_75842_cov_16.865889	75842
NODE_13662_length_7707_cov_10.121188	7707
NODE_13663_length_7707_cov_2.284700	7707
NODE_1367_length_75831_cov_10.967874	75831
NODE_1368_length_75764_cov_18.524377	75764
NODE_13683_length_7697_cov_5.113977	7697
NODE_13686_length_7696_cov_6.495854	7696
NODE_13688_length_7695_cov_18.851369	7695
NODE_1369_length_75758_cov_14.048573	75758
NODE_13694_length_7690_cov_5.508233	7690
NODE_1370_length_75735_cov_21.187450	75735
NODE_13700_length_7689_cov_5.961397	7689
NODE_1371_length_75729_cov_20.964009	75729
NODE_1372_length_75727_cov_19.242146	75727
NODE_1373_length_75698_cov_21.724732	75698
NODE_1374_length_75670_cov_16.093740	75670
NODE_13745_length_7675_cov_9.740100	7675
NODE_1375_length_75644_cov_14.085538	75644
NODE_13755_length_7667_cov_3.199921	7667
NODE_1376_length_75638_cov_16.027893	75638
NODE_1377_length_75583_cov_20.320916	75583
NODE_1378_length_75569_cov_19.674506	75569
NODE_13788_length_7656_cov_24.111817	7656
NODE_13789_length_7656_cov_22.797274	7656
NODE_1379_length_75520_cov_19.976479	75520
NODE_13799_length_7653_cov_10.518930	7653
NODE_138_length_172881_cov_14.918504	172881
NODE_1380_length_75507_cov_15.394401	75507
NODE_13807_length_7648_cov_8.479666	7648
NODE_1381_length_75492_cov_8.195045	75492
NODE_1382_length_75478_cov_21.746627	75478
NODE_1383_length_75477_cov_18.544681	75477
NODE_1385_length_75466_cov_16.659294	75466
NODE_13850_length_7623_cov_5.959862	7623
NODE_13855_length_7621_cov_7.409333	7621
NODE_1386_length_75464_cov_22.781530	75464
NODE_13860_length_7618_cov_3.112515	7618
NODE_13869_length_7614_cov_2.245509	7614
NODE_1387_length_75456_cov_21.877503	75456
NODE_13873_length_7613_cov_6.912164	7613
NODE_1388_length_75451_cov_17.552766	75451
NODE_1389_length_75428_cov_17.814042	75428
NODE_1390_length_75330_cov_17.005609	75330
NODE_13918_length_7594_cov_6.943829	7594
NODE_1392_length_75290_cov_23.352396	75290
NODE_13929_length_7590_cov_5.700441	7590
NODE_1393_length_75277_cov_19.996129	75277
NODE_13934_length_7588_cov_9.123915	7588
NODE_13938_length_7587_cov_4.732105	7587
NODE_1394_length_75271_cov_17.081879	75271
NODE_1396_length_75169_cov_10.996283	75169
NODE_1397_length_75166_cov_20.667830	75166
NODE_1398_length_75143_cov_20.532634	75143
NODE_13983_length_7566_cov_9.631981	7566
NODE_13989_length_7563_cov_5.290461	7563
NODE_1399_length_75123_cov_18.999853	75123
NODE_13990_length_7563_cov_2.918006	7563
NODE_13994_length_7562_cov_3.859574	7562
NODE_13995_length_7561_cov_12.496114	7561
NODE_14_length_395686_cov_17.279936	395587
NODE_1400_length_75100_cov_11.837522	75100
NODE_14000_length_7560_cov_3.065005	7560
NODE_14006_length_7555_cov_14.429721	7555
NODE_1401_length_75094_cov_12.328702	75094
NODE_1402_length_75055_cov_23.351126	75055
NODE_14020_length_7550_cov_2.295128	7550
NODE_14026_length_7548_cov_4.075581	7548
NODE_1403_length_75055_cov_23.115348	75055
NODE_14035_length_7545_cov_3.124496	7545
NODE_1404_length_74990_cov_20.274773	74990
NODE_14043_length_7541_cov_8.478232	7541
NODE_1405_length_74987_cov_17.464026	74987
NODE_14053_length_7536_cov_3.983192	7536
NODE_14056_length_7535_cov_3.266945	7535
NODE_14058_length_7534_cov_3.846268	7534
NODE_14063_length_7533_cov_4.843557	7533
NODE_14064_length_7533_cov_3.702852	7533
NODE_14069_length_7530_cov_33.262683	7530
NODE_1407_length_74967_cov_20.450833	74967
NODE_1408_length_74967_cov_14.940656	74967
NODE_14081_length_7525_cov_6.626044	7525
NODE_1409_length_74959_cov_24.153580	74959
NODE_14092_length_7521_cov_13.452304	7521
NODE_14097_length_7519_cov_2.311590	7519
NODE_1410_length_74959_cov_16.780791	74959
NODE_14101_length_7518_cov_5.774094	7518
NODE_1411_length_74937_cov_19.729269	74937
NODE_14118_length_7512_cov_26.721705	7512
NODE_1412_length_74911_cov_15.577755	74911
NODE_14127_length_7508_cov_7.900931	7508
NODE_1413_length_74909_cov_13.195148	74909
NODE_1414_length_74896_cov_17.912229	74896
NODE_14142_length_7503_cov_7.170583	7503
NODE_14144_length_7503_cov_4.932199	7503
NODE_1415_length_74896_cov_9.624223	74896
NODE_14153_length_7499_cov_13.424459	7499
NODE_1416_length_74894_cov_17.065847	74894
NODE_1417_length_74830_cov_13.377501	74830
NODE_1418_length_74789_cov_10.633525	74789
NODE_14181_length_7490_cov_3.286294	7490
NODE_1419_length_74768_cov_16.855469	74768
NODE_14191_length_7486_cov_8.328144	7486
NODE_1420_length_74747_cov_12.872160	74747
NODE_1421_length_74745_cov_22.988037	74745
NODE_1422_length_74739_cov_17.381297	74739
NODE_14232_length_7472_cov_17.231656	7472
NODE_1424_length_74707_cov_12.206895	74707
NODE_1425_length_74677_cov_11.774558	74677
NODE_1426_length_74675_cov_17.627910	74675
NODE_14265_length_7459_cov_26.645788	7459
NODE_1427_length_74674_cov_15.469769	74674
NODE_1428_length_74667_cov_21.110986	74667
NODE_14288_length_7449_cov_17.094830	7449
NODE_1429_length_74666_cov_17.744994	74666
NODE_143_length_169934_cov_7.167521	169835
NODE_1430_length_74660_cov_22.987755	74660
NODE_14306_length_7445_cov_2.409611	7445
NODE_14309_length_7444_cov_2.253914	7444
NODE_1431_length_74656_cov_24.098314	74656
NODE_14311_length_7443_cov_11.609749	7443
NODE_1432_length_74636_cov_16.243959	74636
NODE_14328_length_7438_cov_3.031476	7438
NODE_1433_length_74633_cov_14.364008	74633
NODE_1434_length_74633_cov_12.779269	74633
NODE_1435_length_74617_cov_11.011702	74617
NODE_1436_length_74610_cov_16.291353	74610
NODE_14361_length_7425_cov_2.801938	7425
NODE_1437_length_74567_cov_28.100849	74567
NODE_14375_length_7418_cov_23.347998	7418
NODE_14376_length_7418_cov_21.906545	7418
NODE_1438_length_74472_cov_20.717760	74472
NODE_14384_length_7415_cov_6.342537	7415
NODE_14386_length_7415_cov_3.228130	7415
NODE_1439_length_74471_cov_23.395888	74471
NODE_14390_length_7412_cov_36.328183	7412
NODE_14394_length_7411_cov_8.337801	7411
NODE_1440_length_74445_cov_15.405913	74445
NODE_14402_length_7407_cov_6.214286	7407
NODE_1441_length_74402_cov_20.454477	74402
NODE_1442_length_74384_cov_12.936407	74384
NODE_14421_length_7400_cov_5.770990	7400
NODE_1443_length_74373_cov_24.759108	74373
NODE_14430_length_7395_cov_5.323054	7395
NODE_14433_length_7393_cov_5.403345	7393
NODE_14438_length_7391_cov_2.459819	7391
NODE_1444_length_74368_cov_24.871952	74368
NODE_14447_length_7386_cov_5.891862	7386
NODE_1445_length_74360_cov_17.593528	74360
NODE_1446_length_74346_cov_19.401471	74346
NODE_14461_length_7378_cov_21.856162	7378
NODE_1447_length_74311_cov_28.668167	74311
NODE_14475_length_7374_cov_16.038625	7374
NODE_1448_length_74311_cov_22.030777	74311
NODE_14489_length_7368_cov_4.655248	7368
NODE_1449_length_74309_cov_21.522005	74309
NODE_1450_length_74301_cov_20.757931	74301
NODE_14506_length_7361_cov_20.599697	7361
NODE_14507_length_7361_cov_5.180253	7361
NODE_1451_length_74297_cov_14.849619	74297
NODE_14510_length_7360_cov_6.521416	7360
NODE_1452_length_74202_cov_13.789752	74202
NODE_1453_length_74171_cov_15.150772	74171
NODE_14531_length_7352_cov_3.132635	7352
NODE_14535_length_7351_cov_4.867761	7351
NODE_1455_length_74134_cov_18.415250	74134
NODE_14552_length_7346_cov_2.576790	7346
NODE_1456_length_74130_cov_21.284273	74130
NODE_1457_length_74067_cov_23.608520	74067
NODE_14570_length_7340_cov_9.441790	7340
NODE_14579_length_7337_cov_10.373169	7337
NODE_1458_length_74008_cov_19.178084	74008
NODE_14581_length_7336_cov_28.560039	7336
NODE_14584_length_7334_cov_13.678093	7334
NODE_14591_length_7331_cov_7.918556	7331
NODE_14592_length_7331_cov_6.286504	7331
NODE_14598_length_7328_cov_3.998893	7328
NODE_14599_length_7328_cov_3.295892	7328
NODE_146_length_168860_cov_17.315096	168761
NODE_1460_length_73995_cov_12.996116	73995
NODE_14603_length_7327_cov_7.985473	7327
NODE_1461_length_73992_cov_14.878933	73992
NODE_1462_length_73933_cov_12.777677	73933
NODE_14622_length_7321_cov_6.506369	7321
NODE_1463_length_73919_cov_15.551707	73919
NODE_1464_length_73902_cov_13.728561	73902
NODE_14641_length_7315_cov_20.006790	7315
NODE_14646_length_7314_cov_9.646570	7314
NODE_14653_length_7313_cov_6.892431	7313
NODE_1466_length_73883_cov_10.146441	73883
NODE_14668_length_7309_cov_2.652566	7309
NODE_1467_length_73881_cov_22.437492	73881
NODE_14670_length_7308_cov_31.880427	7308
NODE_14674_length_7306_cov_3.814208	7306
NODE_14678_length_7306_cov_2.433745	7306
NODE_1468_length_73872_cov_16.173315	73872
NODE_1469_length_73867_cov_22.387648	73867
NODE_147_length_168398_cov_3.780914	168398
NODE_1470_length_73864_cov_21.497594	73864
NODE_14717_length_7290_cov_15.570157	7290
NODE_14718_length_7290_cov_6.273675	7290
NODE_1472_length_73800_cov_10.377715	73800
NODE_1473_length_73789_cov_24.257633	73789
NODE_14731_length_7285_cov_35.521848	7285
NODE_1474_length_73786_cov_23.516455	73786
NODE_14745_length_7281_cov_5.473406	7281
NODE_1475_length_73737_cov_17.757883	73737
NODE_14753_length_7278_cov_2.314807	7278
NODE_1476_length_73725_cov_24.930500	73725
NODE_1477_length_73712_cov_17.570483	73712
NODE_1478_length_73649_cov_18.112087	73649
NODE_1479_length_73649_cov_14.807043	73649
NODE_1480_length_73646_cov_20.821964	73646
NODE_1481_length_73645_cov_19.882672	73645
NODE_1482_length_73642_cov_18.227037	73642
NODE_14822_length_7251_cov_7.490492	7251
NODE_14829_length_7249_cov_9.426993	7249
NODE_1483_length_73633_cov_14.948622	73633
NODE_14836_length_7248_cov_2.577144	7248
NODE_1484_length_73624_cov_12.675729	73624
NODE_14843_length_7245_cov_8.239015	7245
NODE_14844_length_7245_cov_7.611531	7245
NODE_1485_length_73592_cov_18.953819	73592
NODE_14853_length_7241_cov_3.684822	7241
NODE_1486_length_73569_cov_11.916551	73569
NODE_1487_length_73561_cov_15.500436	73561
NODE_14872_length_7233_cov_23.552425	7233
NODE_14874_length_7233_cov_2.179563	7233
NODE_14876_length_7232_cov_4.172438	7232
NODE_1488_length_73558_cov_21.762139	73558
NODE_1489_length_73553_cov_19.695224	73553
NODE_14892_length_7226_cov_5.464712	7226
NODE_14897_length_7225_cov_6.717934	7225
NODE_14899_length_7225_cov_2.980915	7225
NODE_149_length_167874_cov_15.316543	167775
NODE_1490_length_73494_cov_17.207562	73494
NODE_14902_length_7224_cov_31.048140	7224
NODE_1491_length_73491_cov_16.889130	73491
NODE_1492_length_73489_cov_16.557801	73489
NODE_14922_length_7218_cov_8.974154	7218
NODE_14923_length_7218_cov_7.561455	7218
NODE_1493_length_73488_cov_20.858943	73488
NODE_14939_length_7211_cov_12.854471	7211
NODE_1494_length_73488_cov_18.229939	73488
NODE_14944_length_7210_cov_7.061876	7210
NODE_14946_length_7209_cov_8.806751	7209
NODE_1495_length_73423_cov_19.550188	73423
NODE_14951_length_7208_cov_8.237727	7208
NODE_14956_length_7206_cov_2.230618	7206
NODE_1496_length_73406_cov_16.663948	73406
NODE_14963_length_7202_cov_5.081796	7202
NODE_14967_length_7199_cov_5.640845	7199
NODE_1497_length_73394_cov_22.182591	73394
NODE_1498_length_73393_cov_22.551014	73393
NODE_1499_length_73391_cov_14.535502	73391
NODE_150_length_166999_cov_18.507076	166900
NODE_1500_length_73370_cov_15.000778	73370
NODE_1501_length_73362_cov_12.374350	73362
NODE_15014_length_7182_cov_9.474799	7182
NODE_1502_length_73359_cov_17.497024	73359
NODE_15020_length_7179_cov_8.358192	7179
NODE_1503_length_73339_cov_13.704629	73339
NODE_15030_length_7176_cov_2.570439	7176
NODE_15036_length_7175_cov_5.320096	7175
NODE_1504_length_73322_cov_18.501127	73322
NODE_1505_length_73319_cov_13.916990	73319
NODE_15051_length_7172_cov_5.475611	7172
NODE_15058_length_7170_cov_23.092066	7170
NODE_15059_length_7170_cov_9.964644	7170
NODE_1506_length_73218_cov_18.577223	73218
NODE_15072_length_7166_cov_16.804585	7166
NODE_15074_length_7165_cov_4.611520	7165
NODE_1508_length_73208_cov_22.419866	73208
NODE_1509_length_73187_cov_18.482282	73187
NODE_15093_length_7160_cov_5.833876	7160
NODE_151_length_166922_cov_5.365213	166823
NODE_1510_length_73185_cov_16.152888	73185
NODE_15102_length_7157_cov_8.375177	7157
NODE_1512_length_73140_cov_21.230473	73140
NODE_15127_length_7147_cov_20.827327	7147
NODE_1513_length_73137_cov_17.507133	73137
NODE_1514_length_73101_cov_17.983850	73101
NODE_15149_length_7141_cov_2.850043	7141
NODE_1515_length_73062_cov_11.498801	73062
NODE_1517_length_73027_cov_15.949909	73027
NODE_1518_length_72998_cov_15.617745	72998
NODE_1519_length_72996_cov_19.541421	72996
NODE_15190_length_7126_cov_5.464921	7126
NODE_15195_length_7125_cov_2.662254	7125
NODE_1520_length_72989_cov_20.285759	72989
NODE_15207_length_7121_cov_11.735973	7121
NODE_15208_length_7121_cov_9.479635	7121
NODE_15209_length_7121_cov_5.441470	7121
NODE_1521_length_72985_cov_11.576915	72985
NODE_15212_length_7120_cov_6.003133	7120
NODE_15214_length_7119_cov_19.439031	7119
NODE_15217_length_7118_cov_20.283374	7118
NODE_1522_length_72984_cov_22.766728	72984
NODE_15225_length_7116_cov_15.005700	7116
NODE_15226_length_7115_cov_22.250570	7115
NODE_15229_length_7114_cov_4.976479	7114
NODE_1523_length_72983_cov_20.287224	72983
NODE_15231_length_7114_cov_3.244476	7114
NODE_15232_length_7114_cov_3.029508	7114
NODE_15234_length_7113_cov_2.729826	7113
NODE_1524_length_72974_cov_22.019787	72974
NODE_15244_length_7110_cov_5.447012	7110
NODE_15245_length_7110_cov_5.076594	7110
NODE_1525_length_72972_cov_13.414392	72972
NODE_15255_length_7108_cov_5.903981	7108
NODE_1526_length_72961_cov_23.625676	72961
NODE_1527_length_72931_cov_21.179536	72931
NODE_1528_length_72914_cov_22.895598	72914
NODE_1529_length_72914_cov_18.989508	72914
NODE_153_length_165978_cov_6.166193	165879
NODE_1530_length_72876_cov_13.717768	72876
NODE_15300_length_7092_cov_3.807522	7092
NODE_15303_length_7091_cov_2.227546	7091
NODE_1531_length_72873_cov_14.834570	72873
NODE_1532_length_72871_cov_21.984046	72871
NODE_15320_length_7085_cov_3.501861	7085
NODE_15327_length_7082_cov_9.114564	7082
NODE_1533_length_72871_cov_16.498626	72871
NODE_15337_length_7079_cov_2.813754	7079
NODE_1535_length_72833_cov_19.948868	72833
NODE_15356_length_7073_cov_11.764697	7073
NODE_1536_length_72826_cov_13.489887	72826
NODE_1537_length_72825_cov_16.972060	72825
NODE_15377_length_7066_cov_11.391847	7066
NODE_1538_length_72809_cov_23.476895	72809
NODE_1539_length_72804_cov_16.844344	72804
NODE_15399_length_7059_cov_6.629598	7059
NODE_154_length_165256_cov_17.729046	165157
NODE_1540_length_72794_cov_12.010702	72794
NODE_1541_length_72788_cov_13.749770	72788
NODE_15413_length_7055_cov_2.620040	7055
NODE_1542_length_72750_cov_26.376898	72651
NODE_15424_length_7051_cov_1.931674	7051
NODE_1543_length_72741_cov_13.064164	72741
NODE_15433_length_7049_cov_3.434964	7049
NODE_15435_length_7048_cov_4.608721	7048
NODE_15437_length_7047_cov_3.289868	7047
NODE_1544_length_72705_cov_20.908465	72705
NODE_15442_length_7046_cov_2.112711	7046
NODE_1545_length_72696_cov_20.199099	72696
NODE_15454_length_7041_cov_5.398876	7041
NODE_15455_length_7041_cov_4.740421	7041
NODE_1546_length_72695_cov_19.520084	72695
NODE_15465_length_7038_cov_6.766249	7038
NODE_15467_length_7037_cov_16.979821	7037
NODE_1547_length_72674_cov_20.873772	72674
NODE_1548_length_72673_cov_18.872806	72673
NODE_1549_length_72610_cov_19.920109	72610
NODE_155_length_165076_cov_17.125036	164977
NODE_1550_length_72563_cov_15.402145	72563
NODE_15504_length_7024_cov_17.333141	7024
NODE_15509_length_7023_cov_1.985124	7023
NODE_15512_length_7022_cov_5.947133	7022
NODE_15514_length_7022_cov_3.788387	7022
NODE_1552_length_72521_cov_19.043909	72521
NODE_15524_length_7019_cov_4.944798	7019
NODE_15528_length_7019_cov_2.213873	7019
NODE_15529_length_7018_cov_8.679433	7018
NODE_1553_length_72519_cov_18.158133	72519
NODE_15533_length_7016_cov_6.237386	7016
NODE_1554_length_72460_cov_22.529125	72460
NODE_15549_length_7010_cov_15.464911	7010
NODE_1555_length_72456_cov_17.723109	72456
NODE_15556_length_7008_cov_4.570415	7008
NODE_1556_length_72438_cov_18.267891	72438
NODE_1557_length_72438_cov_17.429893	72438
NODE_15578_length_7003_cov_4.144844	7003
NODE_1558_length_72421_cov_19.948992	72421
NODE_1559_length_72421_cov_14.635657	72421
NODE_15595_length_6998_cov_25.541238	6998
NODE_15596_length_6998_cov_5.283085	6998
NODE_156_length_165057_cov_15.853084	164958
NODE_1560_length_72409_cov_18.243922	72409
NODE_15603_length_6996_cov_8.069305	6996
NODE_1561_length_72405_cov_22.138052	72405
NODE_1562_length_72400_cov_14.672397	72400
NODE_15626_length_6989_cov_15.712627	6989
NODE_15629_length_6988_cov_3.483524	6988
NODE_1563_length_72283_cov_16.573243	72283
NODE_15632_length_6986_cov_9.142878	6986
NODE_1564_length_72267_cov_9.756679	72267
NODE_15640_length_6983_cov_3.356334	6983
NODE_1565_length_72256_cov_16.295079	72256
NODE_15657_length_6979_cov_20.432122	6979
NODE_1566_length_72242_cov_11.880862	72242
NODE_15660_length_6977_cov_6.334981	6977
NODE_15667_length_6975_cov_8.621146	6975
NODE_15669_length_6974_cov_7.913018	6974
NODE_1567_length_72221_cov_14.737168	72221
NODE_15673_length_6972_cov_34.594355	6972
NODE_15676_length_6970_cov_6.727405	6970
NODE_1568_length_72207_cov_18.265685	72207
NODE_15681_length_6968_cov_13.783229	6968
NODE_15688_length_6965_cov_5.185989	6965
NODE_15689_length_6965_cov_5.083892	6965
NODE_1569_length_72199_cov_15.357517	72199
NODE_157_length_165012_cov_19.887043	164913
NODE_1570_length_72187_cov_16.831581	72187
NODE_1571_length_72183_cov_13.604711	72183
NODE_1572_length_72176_cov_18.416249	72176
NODE_15721_length_6954_cov_8.348796	6954
NODE_15726_length_6950_cov_3.937965	6950
NODE_1573_length_72176_cov_13.405081	72176
NODE_15737_length_6946_cov_7.258799	6946
NODE_15738_length_6946_cov_4.625822	6946
NODE_1574_length_72106_cov_15.305081	72106
NODE_15741_length_6945_cov_9.899503	6945
NODE_1575_length_72105_cov_14.431492	72105
NODE_15753_length_6941_cov_27.332505	6941
NODE_15754_length_6941_cov_26.021193	6941
NODE_15755_length_6941_cov_5.023970	6941
NODE_1576_length_72092_cov_13.046963	72092
NODE_15763_length_6938_cov_6.456499	6938
NODE_15765_length_6938_cov_3.466004	6938
NODE_15769_length_6937_cov_10.217023	6937
NODE_1577_length_72091_cov_11.639432	72091
NODE_15770_length_6937_cov_8.399532	6937
NODE_15772_length_6936_cov_9.631710	6936
NODE_1578_length_72033_cov_21.300053	72033
NODE_15783_length_6933_cov_5.876061	6933
NODE_15788_length_6931_cov_3.712968	6931
NODE_15789_length_6930_cov_8.315766	6930
NODE_1579_length_71988_cov_21.938433	71988
NODE_15799_length_6927_cov_9.637815	6927
NODE_158_length_164847_cov_7.963022	164748
NODE_1580_length_71985_cov_18.342932	71985
NODE_15801_length_6927_cov_2.993702	6927
NODE_1581_length_71984_cov_20.924630	71984
NODE_15812_length_6924_cov_8.856410	6924
NODE_15813_length_6924_cov_4.955018	6924
NODE_15818_length_6922_cov_26.101861	6922
NODE_15819_length_6922_cov_25.292980	6922
NODE_1582_length_71984_cov_17.480782	71984
NODE_15827_length_6919_cov_9.880205	6919
NODE_1583_length_71976_cov_15.820221	71976
NODE_15839_length_6916_cov_2.970075	6916
NODE_1584_length_71915_cov_15.069302	71915
NODE_15842_length_6915_cov_4.174736	6915
NODE_15853_length_6913_cov_2.214412	6913
NODE_1586_length_71885_cov_17.853523	71885
NODE_15862_length_6909_cov_32.549339	6909
NODE_15863_length_6909_cov_28.353304	6909
NODE_15864_length_6909_cov_27.905580	6909
NODE_15869_length_6908_cov_6.504039	6908
NODE_1587_length_71867_cov_12.314290	71867
NODE_15879_length_6905_cov_4.974434	6905
NODE_1588_length_71864_cov_16.253787	71864
NODE_15882_length_6904_cov_3.174724	6904
NODE_1589_length_71819_cov_15.330745	71819
NODE_15896_length_6899_cov_2.843235	6899
NODE_159_length_164658_cov_17.059006	164559
NODE_1590_length_71814_cov_20.249878	71814
NODE_15918_length_6893_cov_6.840889	6893
NODE_1592_length_71741_cov_11.335306	71741
NODE_15926_length_6891_cov_2.278416	6891
NODE_15929_length_6890_cov_33.442792	6890
NODE_1593_length_71734_cov_11.921351	71734
NODE_15935_length_6889_cov_14.707364	6889
NODE_1594_length_71723_cov_11.326315	71723
NODE_15948_length_6886_cov_24.574628	6886
NODE_15949_length_6886_cov_23.073965	6886
NODE_1595_length_71704_cov_15.246994	71704
NODE_15950_length_6886_cov_7.373508	6886
NODE_15952_length_6886_cov_3.549433	6886
NODE_1596_length_71668_cov_23.484442	71668
NODE_15966_length_6881_cov_2.559275	6881
NODE_1597_length_71657_cov_17.656153	71657
NODE_1598_length_71652_cov_21.954286	71652
NODE_1599_length_71652_cov_20.315584	71652
NODE_160_length_163759_cov_11.138898	163660
NODE_16002_length_6869_cov_8.541950	6869
NODE_16008_length_6866_cov_14.640609	6866
NODE_1601_length_71553_cov_20.630252	71553
NODE_1602_length_71549_cov_14.617579	71549
NODE_1603_length_71549_cov_11.658321	71549
NODE_1604_length_71514_cov_20.305818	71514
NODE_16048_length_6853_cov_8.746373	6853
NODE_16049_length_6853_cov_8.601421	6853
NODE_1605_length_71504_cov_9.426049	71504
NODE_16054_length_6851_cov_26.945350	6851
NODE_16056_length_6851_cov_8.251481	6851
NODE_1606_length_71504_cov_9.267544	71504
NODE_1607_length_71503_cov_11.629433	71503
NODE_16076_length_6845_cov_3.760747	6845
NODE_1608_length_71452_cov_16.885485	71452
NODE_16084_length_6842_cov_4.748332	6842
NODE_1609_length_71451_cov_22.933597	71451
NODE_161_length_163608_cov_3.188473	163509
NODE_1610_length_71424_cov_17.972043	71424
NODE_16106_length_6835_cov_2.977583	6835
NODE_16109_length_6834_cov_6.828062	6834
NODE_1611_length_71404_cov_17.493444	71404
NODE_1612_length_71358_cov_14.477975	71358
NODE_16123_length_6828_cov_8.344479	6828
NODE_16124_length_6828_cov_7.301679	6828
NODE_1614_length_71345_cov_18.475648	71345
NODE_1615_length_71343_cov_19.078603	71343
NODE_1616_length_71314_cov_13.183838	71314
NODE_16162_length_6814_cov_5.062398	6814
NODE_1617_length_71311_cov_16.752106	71311
NODE_16171_length_6810_cov_26.517807	6810
NODE_1618_length_71310_cov_11.682001	71310
NODE_1619_length_71308_cov_13.194680	71308
NODE_16190_length_6804_cov_7.445488	6804
NODE_16191_length_6804_cov_5.992394	6804
NODE_162_length_163312_cov_1.980725	163312
NODE_1620_length_71308_cov_10.906978	71308
NODE_1621_length_71305_cov_19.301632	71305
NODE_1622_length_71297_cov_24.722591	71297
NODE_16229_length_6792_cov_4.253250	6792
NODE_1624_length_71286_cov_11.921151	71286
NODE_16244_length_6788_cov_24.332785	6788
NODE_16245_length_6788_cov_4.833308	6788
NODE_1625_length_71282_cov_10.249315	71282
NODE_16252_length_6786_cov_5.235980	6786
NODE_1626_length_71272_cov_8.864583	71272
NODE_1627_length_71267_cov_5.761536	71267
NODE_16271_length_6782_cov_25.049229	6782
NODE_1628_length_71266_cov_12.870853	71266
NODE_16282_length_6779_cov_10.874251	6779
NODE_16286_length_6778_cov_11.384788	6778
NODE_1629_length_71261_cov_21.615792	71261
NODE_163_length_163189_cov_4.362469	163090
NODE_1630_length_71260_cov_23.678925	71260
NODE_16308_length_6771_cov_4.788519	6771
NODE_1631_length_71248_cov_5.666798	71248
NODE_16312_length_6769_cov_4.970615	6769
NODE_1632_length_71232_cov_17.061884	71232
NODE_16323_length_6764_cov_8.408552	6764
NODE_1633_length_71224_cov_19.730896	71224
NODE_16330_length_6761_cov_21.460823	6761
NODE_16331_length_6761_cov_15.870760	6761
NODE_16333_length_6761_cov_2.755929	6761
NODE_1634_length_71217_cov_18.911654	71217
NODE_16340_length_6758_cov_5.349452	6758
NODE_1635_length_71215_cov_22.368201	71215
NODE_1637_length_71186_cov_18.658883	71186
NODE_1638_length_71167_cov_9.589379	71167
NODE_16381_length_6747_cov_13.436071	6747
NODE_1639_length_71131_cov_13.083568	71131
NODE_16393_length_6744_cov_15.946727	6744
NODE_16399_length_6743_cov_6.264600	6743
NODE_164_length_162617_cov_12.335397	162518
NODE_1640_length_71090_cov_16.910369	71090
NODE_16403_length_6742_cov_6.345627	6742
NODE_1641_length_71071_cov_20.636885	71071
NODE_16413_length_6740_cov_2.906189	6740
NODE_16420_length_6738_cov_7.601446	6738
NODE_1643_length_71064_cov_21.825097	71064
NODE_1644_length_71056_cov_14.085531	71056
NODE_16447_length_6732_cov_1.966983	6732
NODE_1645_length_71045_cov_26.094184	71045
NODE_16454_length_6730_cov_7.297542	6730
NODE_1646_length_71044_cov_25.938896	71044
NODE_16460_length_6729_cov_7.927149	6729
NODE_16461_length_6729_cov_4.199246	6729
NODE_16468_length_6726_cov_8.570545	6726
NODE_1647_length_71043_cov_23.872350	71043
NODE_16470_length_6725_cov_9.453366	6725
NODE_16475_length_6722_cov_18.614676	6722
NODE_1648_length_71038_cov_22.079153	71038
NODE_16482_length_6720_cov_26.181846	6720
NODE_1649_length_71035_cov_19.263421	71035
NODE_16492_length_6715_cov_25.221282	6715
NODE_16495_length_6714_cov_6.273167	6714
NODE_165_length_162352_cov_4.172360	162253
NODE_1650_length_71017_cov_16.373121	71017
NODE_1651_length_71017_cov_14.098861	71017
NODE_16513_length_6710_cov_9.455604	6710
NODE_1652_length_71015_cov_17.891703	71015
NODE_16521_length_6709_cov_6.618154	6709
NODE_16522_length_6709_cov_5.447352	6709
NODE_16529_length_6708_cov_2.354668	6708
NODE_1653_length_70986_cov_17.249975	70986
NODE_16532_length_6707_cov_3.396338	6707
NODE_1654_length_70982_cov_16.005192	70982
NODE_16550_length_6702_cov_3.092534	6702
NODE_16558_length_6699_cov_11.597273	6699
NODE_1656_length_70939_cov_14.180618	70939
NODE_1657_length_70929_cov_16.927587	70929
NODE_1658_length_70901_cov_15.658188	70901
NODE_1659_length_70899_cov_15.045692	70899
NODE_1660_length_70895_cov_15.531358	70895
NODE_16602_length_6683_cov_3.457321	6683
NODE_16603_length_6683_cov_2.736330	6683
NODE_16613_length_6679_cov_17.919605	6679
NODE_16617_length_6678_cov_2.764250	6678
NODE_1662_length_70833_cov_18.026734	70833
NODE_16621_length_6677_cov_9.802524	6677
NODE_16625_length_6676_cov_7.902083	6676
NODE_1664_length_70768_cov_23.059460	70768
NODE_16640_length_6672_cov_16.857447	6672
NODE_16646_length_6669_cov_8.953881	6669
NODE_1665_length_70749_cov_23.291847	70749
NODE_16652_length_6666_cov_2.339272	6666
NODE_16654_length_6665_cov_32.485379	6665
NODE_16656_length_6665_cov_2.411971	6665
NODE_1666_length_70703_cov_23.213685	70703
NODE_16664_length_6663_cov_2.105271	6663
NODE_1668_length_70686_cov_24.899472	70686
NODE_1669_length_70686_cov_23.344610	70686
NODE_16691_length_6655_cov_3.560555	6655
NODE_1670_length_70678_cov_12.519503	70678
NODE_1671_length_70676_cov_26.069314	70676
NODE_16713_length_6650_cov_9.612273	6650
NODE_16714_length_6650_cov_5.047168	6650
NODE_16719_length_6649_cov_2.708702	6649
NODE_1672_length_70676_cov_24.547105	70676
NODE_16720_length_6649_cov_2.196794	6649
NODE_16722_length_6648_cov_8.879218	6648
NODE_16723_length_6648_cov_6.508016	6648
NODE_1673_length_70666_cov_14.107331	70666
NODE_16734_length_6643_cov_28.081449	6643
NODE_16735_length_6643_cov_26.665954	6643
NODE_1674_length_70665_cov_13.063203	70665
NODE_1675_length_70653_cov_21.849746	70653
NODE_16750_length_6639_cov_17.993731	6639
NODE_16758_length_6638_cov_10.954886	6638
NODE_1676_length_70562_cov_12.807899	70562
NODE_16768_length_6635_cov_3.191707	6635
NODE_1678_length_70442_cov_10.380848	70442
NODE_1679_length_70431_cov_16.783512	70431
NODE_16794_length_6628_cov_3.610660	6628
NODE_1680_length_70425_cov_20.621648	70425
NODE_1681_length_70412_cov_21.772688	70412
NODE_16811_length_6623_cov_10.683936	6623
NODE_16821_length_6621_cov_2.113309	6621
NODE_16828_length_6617_cov_5.970236	6617
NODE_1683_length_70319_cov_11.825135	70220
NODE_1684_length_70307_cov_25.517776	70307
NODE_16842_length_6613_cov_2.860608	6613
NODE_16846_length_6612_cov_6.371872	6612
NODE_1685_length_70304_cov_17.680877	70304
NODE_16854_length_6610_cov_3.505299	6610
NODE_16855_length_6610_cov_2.087391	6610
NODE_16865_length_6606_cov_13.248963	6606
NODE_1687_length_70273_cov_18.266466	70273
NODE_1688_length_70264_cov_19.198390	70264
NODE_16886_length_6602_cov_2.994925	6602
NODE_1689_length_70260_cov_17.764356	70260
NODE_16896_length_6599_cov_7.281692	6599
NODE_16897_length_6599_cov_3.126923	6599
NODE_169_length_161090_cov_11.150623	160991
NODE_1690_length_70259_cov_24.658680	70259
NODE_16905_length_6596_cov_5.512852	6596
NODE_1692_length_70242_cov_15.736781	70242
NODE_16928_length_6588_cov_16.751425	6588
NODE_1694_length_70177_cov_15.064756	70177
NODE_16942_length_6584_cov_2.405243	6584
NODE_1695_length_70153_cov_22.777143	70153
NODE_16954_length_6579_cov_14.748302	6579
NODE_16957_length_6579_cov_3.406173	6579
NODE_1696_length_70103_cov_21.901563	70103
NODE_1697_length_70073_cov_14.530283	70073
NODE_16975_length_6575_cov_8.033817	6575
NODE_16977_length_6574_cov_4.810502	6574
NODE_16978_length_6574_cov_3.936834	6574
NODE_1698_length_70073_cov_12.146840	70073
NODE_16987_length_6572_cov_4.824811	6572
NODE_16992_length_6571_cov_7.876391	6571
NODE_17_length_369464_cov_13.516660	369365
NODE_1700_length_70058_cov_12.612516	70058
NODE_1701_length_70047_cov_23.076929	70047
NODE_17012_length_6566_cov_3.111489	6566
NODE_17014_length_6565_cov_10.866842	6565
NODE_1702_length_70040_cov_24.974235	70040
NODE_17020_length_6564_cov_9.075174	6564
NODE_17027_length_6563_cov_2.803218	6563
NODE_17029_length_6562_cov_7.218320	6562
NODE_1703_length_70026_cov_10.680481	70026
NODE_17039_length_6560_cov_6.188670	6560
NODE_1704_length_70006_cov_11.939520	70006
NODE_1705_length_70006_cov_11.370607	70006
NODE_17056_length_6556_cov_8.791079	6556
NODE_17058_length_6556_cov_3.875329	6556
NODE_1707_length_69952_cov_7.746396	69952
NODE_1708_length_69945_cov_16.944793	69945
NODE_17080_length_6549_cov_8.172713	6549
NODE_1709_length_69933_cov_16.103603	69834
NODE_171_length_160685_cov_17.056437	160586
NODE_1710_length_69924_cov_20.436620	69924
NODE_17104_length_6542_cov_4.893373	6542
NODE_17108_length_6541_cov_26.090034	6541
NODE_1711_length_69911_cov_19.173050	69911
NODE_17119_length_6538_cov_8.027178	6538
NODE_1712_length_69882_cov_20.767594	69882
NODE_17127_length_6536_cov_2.793537	6536
NODE_1713_length_69841_cov_12.626638	69841
NODE_1715_length_69835_cov_22.585594	69835
NODE_17158_length_6525_cov_5.329132	6525
NODE_17159_length_6525_cov_4.896203	6525
NODE_1716_length_69827_cov_13.491940	69827
NODE_17163_length_6524_cov_13.158444	6524
NODE_1717_length_69825_cov_18.574692	69825
NODE_17171_length_6522_cov_4.532773	6522
NODE_17173_length_6521_cov_3.185456	6521
NODE_17177_length_6519_cov_13.069159	6519
NODE_1718_length_69787_cov_24.877195	69787
NODE_17183_length_6516_cov_28.568490	6516
NODE_1719_length_69779_cov_23.777311	69779
NODE_172_length_160433_cov_5.571445	160334
NODE_1720_length_69766_cov_16.560394	69766
NODE_1721_length_69737_cov_37.357822	69737
NODE_17210_length_6507_cov_5.077871	6507
NODE_1722_length_69644_cov_24.601294	69644
NODE_17229_length_6501_cov_11.796782	6501
NODE_1723_length_69631_cov_19.675761	69631
NODE_1724_length_69621_cov_27.186603	69522
NODE_1725_length_69620_cov_23.479826	69620
NODE_1726_length_69612_cov_21.165437	69612
NODE_17261_length_6494_cov_16.628929	6494
NODE_1727_length_69576_cov_14.951092	69576
NODE_1728_length_69572_cov_21.627064	69572
NODE_17283_length_6487_cov_3.484033	6487
NODE_17299_length_6481_cov_3.530398	6481
NODE_173_length_159212_cov_18.703117	159113
NODE_1730_length_69527_cov_29.385118	69527
NODE_1731_length_69526_cov_16.315324	69427
NODE_1732_length_69518_cov_12.023380	69518
NODE_1733_length_69507_cov_23.667084	69507
NODE_17337_length_6470_cov_3.280019	6470
NODE_1734_length_69476_cov_10.131182	69476
NODE_17341_length_6468_cov_6.739363	6468
NODE_1735_length_69471_cov_8.485729	69471
NODE_17353_length_6466_cov_19.255693	6466
NODE_17354_length_6466_cov_6.063766	6466
NODE_1736_length_69468_cov_16.566190	69468
NODE_17368_length_6462_cov_8.593431	6462
NODE_1737_length_69432_cov_17.910201	69432
NODE_1738_length_69366_cov_14.158315	69366
NODE_1739_length_69336_cov_15.651155	69336
NODE_17393_length_6455_cov_5.714915	6455
NODE_174_length_159027_cov_4.785129	158928
NODE_1740_length_69308_cov_30.230288	69308
NODE_17402_length_6453_cov_13.707114	6453
NODE_17407_length_6452_cov_3.701558	6452
NODE_1741_length_69284_cov_20.554716	69284
NODE_1742_length_69269_cov_12.850773	69269
NODE_1743_length_69269_cov_11.934466	69269
NODE_17437_length_6442_cov_5.529718	6442
NODE_1744_length_69260_cov_26.496103	69260
NODE_17446_length_6440_cov_3.719603	6440
NODE_1745_length_69173_cov_19.625966	69173
NODE_17453_length_6437_cov_9.601925	6437
NODE_1746_length_69172_cov_27.195692	69172
NODE_17465_length_6433_cov_6.157247	6433
NODE_1747_length_69157_cov_16.437835	69157
NODE_17476_length_6431_cov_2.156665	6431
NODE_17489_length_6426_cov_12.981666	6426
NODE_1749_length_69085_cov_11.818412	69085
NODE_17495_length_6424_cov_16.698182	6424
NODE_17496_length_6424_cov_15.940711	6424
NODE_175_length_158379_cov_6.565024	158280
NODE_1750_length_69046_cov_24.376855	69046
NODE_17512_length_6420_cov_2.546749	6420
NODE_17515_length_6419_cov_35.019462	6419
NODE_17519_length_6417_cov_4.694365	6417
NODE_1752_length_69029_cov_29.492891	69029
NODE_17526_length_6416_cov_2.906760	6416
NODE_1753_length_69015_cov_21.397005	69015
NODE_17536_length_6414_cov_9.661758	6414
NODE_17539_length_6413_cov_13.065410	6413
NODE_1755_length_68948_cov_14.757106	68948
NODE_1756_length_68922_cov_17.039115	68922
NODE_1757_length_68894_cov_19.170681	68795
NODE_1758_length_68851_cov_19.228241	68851
NODE_17585_length_6399_cov_3.555397	6399
NODE_1759_length_68842_cov_20.888570	68842
NODE_176_length_157591_cov_12.544675	157492
NODE_1760_length_68830_cov_17.344575	68830
NODE_1761_length_68829_cov_22.019991	68829
NODE_17612_length_6393_cov_3.217032	6393
NODE_17618_length_6392_cov_2.850945	6392
NODE_17627_length_6389_cov_4.909698	6389
NODE_17634_length_6386_cov_6.957690	6386
NODE_17636_length_6386_cov_2.657706	6386
NODE_1764_length_68771_cov_13.348818	68771
NODE_17640_length_6385_cov_4.642539	6385
NODE_1765_length_68741_cov_9.410696	68741
NODE_17654_length_6379_cov_5.373726	6379
NODE_1767_length_68699_cov_8.473382	68699
NODE_1768_length_68698_cov_36.203968	68698
NODE_17688_length_6372_cov_31.356448	6372
NODE_1769_length_68656_cov_15.008679	68656
NODE_177_length_157048_cov_17.299537	157048
NODE_1770_length_68645_cov_21.887360	68645
NODE_17709_length_6367_cov_2.587588	6367
NODE_1771_length_68625_cov_31.983203	68625
NODE_17711_length_6366_cov_6.752513	6366
NODE_17723_length_6363_cov_2.595466	6363
NODE_1773_length_68521_cov_18.125267	68521
NODE_17731_length_6360_cov_3.962626	6360
NODE_1774_length_68512_cov_8.147545	68512
NODE_1775_length_68451_cov_24.061549	68451
NODE_17754_length_6355_cov_4.734974	6355
NODE_17758_length_6354_cov_6.288090	6354
NODE_1776_length_68444_cov_20.886883	68444
NODE_1777_length_68420_cov_15.073184	68420
NODE_1778_length_68411_cov_22.286685	68411
NODE_1779_length_68405_cov_12.372017	68405
NODE_17793_length_6344_cov_7.895436	6344
NODE_178_length_157009_cov_16.704671	157009
NODE_1780_length_68388_cov_20.654425	68388
NODE_17801_length_6343_cov_3.241672	6343
NODE_17803_length_6343_cov_2.547566	6343
NODE_17806_length_6342_cov_5.112606	6342
NODE_1781_length_68321_cov_11.264226	68321
NODE_17811_length_6341_cov_2.966838	6341
NODE_17816_length_6340_cov_3.382150	6340
NODE_17822_length_6339_cov_4.454006	6339
NODE_17823_length_6339_cov_4.209455	6339
NODE_1783_length_68292_cov_17.215081	68292
NODE_1784_length_68252_cov_18.769416	68252
NODE_17851_length_6334_cov_13.255974	6334
NODE_1786_length_68195_cov_20.284128	68195
NODE_17860_length_6333_cov_4.810715	6333
NODE_17869_length_6329_cov_17.600321	6329
NODE_1787_length_68109_cov_22.621644	68010
NODE_17870_length_6329_cov_15.484270	6329
NODE_1789_length_68071_cov_24.295489	68071
NODE_179_length_156829_cov_17.513852	156730
NODE_1790_length_68069_cov_22.389216	68069
NODE_1791_length_68053_cov_27.345881	68053
NODE_17912_length_6319_cov_6.649035	6319
NODE_1792_length_68053_cov_21.223489	68053
NODE_17920_length_6316_cov_9.908638	6316
NODE_17930_length_6313_cov_2.280818	6313
NODE_17934_length_6312_cov_19.560116	6312
NODE_17935_length_6312_cov_18.916948	6312
NODE_1794_length_68003_cov_29.769542	68003
NODE_17942_length_6310_cov_10.603768	6310
NODE_1795_length_67997_cov_29.743807	67997
NODE_17955_length_6308_cov_10.012401	6308
NODE_17956_length_6308_cov_2.387019	6308
NODE_1796_length_67951_cov_24.523875	67951
NODE_1797_length_67947_cov_12.003243	67947
NODE_1798_length_67920_cov_19.334926	67821
NODE_17981_length_6302_cov_5.540706	6302
NODE_18_length_368043_cov_18.299176	367944
NODE_1800_length_67898_cov_11.068880	67898
NODE_1801_length_67876_cov_32.109624	67876
NODE_1802_length_67848_cov_14.607212	67848
NODE_18023_length_6294_cov_4.155448	6294
NODE_1803_length_67839_cov_20.919988	67839
NODE_18032_length_6293_cov_2.273006	6293
NODE_18033_length_6292_cov_4.788955	6292
NODE_1804_length_67827_cov_22.164112	67827
NODE_18047_length_6289_cov_10.332310	6289
NODE_1805_length_67819_cov_20.790904	67819
NODE_18055_length_6288_cov_4.113427	6288
NODE_18056_length_6288_cov_3.979641	6288
NODE_18067_length_6285_cov_3.747009	6285
NODE_1807_length_67771_cov_12.979977	67771
NODE_1808_length_67752_cov_22.743308	67752
NODE_1809_length_67730_cov_15.334285	67730
NODE_18090_length_6280_cov_18.248342	6280
NODE_18092_length_6280_cov_3.057919	6280
NODE_1810_length_67725_cov_6.969302	67725
NODE_18101_length_6278_cov_12.179479	6278
NODE_1811_length_67714_cov_9.001331	67714
NODE_18111_length_6275_cov_10.931833	6275
NODE_18123_length_6272_cov_4.097521	6272
NODE_18124_length_6272_cov_3.734489	6272
NODE_1813_length_67665_cov_4.391676	67665
NODE_18131_length_6270_cov_19.696808	6270
NODE_1814_length_67663_cov_18.267154	67663
NODE_18157_length_6263_cov_6.564082	6263
NODE_1816_length_67602_cov_21.058116	67602
NODE_1817_length_67595_cov_27.523513	67595
NODE_1818_length_67555_cov_20.529189	67456
NODE_18188_length_6256_cov_12.736398	6256
NODE_18193_length_6255_cov_10.521605	6255
NODE_18195_length_6254_cov_6.471812	6254
NODE_182_length_156291_cov_10.758797	156291
NODE_1820_length_67540_cov_27.764446	67540
NODE_18204_length_6253_cov_3.956614	6253
NODE_1822_length_67527_cov_15.723913	67527
NODE_1824_length_67522_cov_23.926301	67522
NODE_18247_length_6244_cov_5.444101	6244
NODE_18259_length_6242_cov_3.245971	6242
NODE_1826_length_67513_cov_9.764663	67513
NODE_18269_length_6238_cov_2.258837	6238
NODE_1827_length_67486_cov_19.454079	67486
NODE_18273_length_6237_cov_2.584392	6237
NODE_18277_length_6236_cov_8.968877	6236
NODE_1828_length_67474_cov_6.962939	67474
NODE_18280_length_6236_cov_5.058661	6236
NODE_1829_length_67424_cov_28.210100	67424
NODE_183_length_156113_cov_18.483867	156014
NODE_1830_length_67421_cov_19.046597	67421
NODE_18300_length_6231_cov_4.299576	6231
NODE_18303_length_6230_cov_19.044202	6230
NODE_18306_length_6230_cov_4.103735	6230
NODE_18309_length_6229_cov_3.744046	6229
NODE_1831_length_67419_cov_18.045380	67320
NODE_18311_length_6228_cov_29.745799	6228
NODE_1832_length_67395_cov_25.629176	67296
NODE_1833_length_67368_cov_23.388039	67269
NODE_18330_length_6221_cov_12.691604	6221
NODE_1834_length_67368_cov_18.249208	67368
NODE_1835_length_67311_cov_27.351381	67311
NODE_18356_length_6216_cov_4.370933	6216
NODE_1836_length_67300_cov_16.404071	67300
NODE_18361_length_6214_cov_7.362551	6214
NODE_18365_length_6213_cov_3.912659	6213
NODE_18374_length_6211_cov_15.118128	6211
NODE_1838_length_67241_cov_21.867207	67241
NODE_1839_length_67213_cov_9.307611	67213
NODE_18391_length_6208_cov_3.188083	6208
NODE_18395_length_6206_cov_3.961028	6206
NODE_184_length_156074_cov_13.538279	155975
NODE_1840_length_67209_cov_16.849560	67209
NODE_18404_length_6204_cov_8.277805	6204
NODE_18405_length_6204_cov_5.956593	6204
NODE_1841_length_67206_cov_36.707974	67206
NODE_1842_length_67202_cov_20.267797	67202
NODE_18421_length_6200_cov_9.374365	6200
NODE_18424_length_6199_cov_22.075738	6199
NODE_18429_length_6198_cov_7.522709	6198
NODE_1843_length_67135_cov_16.495972	67135
NODE_18438_length_6195_cov_10.718012	6195
NODE_1844_length_67124_cov_22.869974	67124
NODE_18443_length_6194_cov_31.940771	6194
NODE_1845_length_67104_cov_19.809566	67104
NODE_18457_length_6191_cov_16.267892	6191
NODE_1846_length_67093_cov_10.001657	67093
NODE_18464_length_6190_cov_8.795600	6190
NODE_1848_length_67088_cov_16.568571	67088
NODE_1849_length_67041_cov_17.841475	67041
NODE_18497_length_6184_cov_18.214955	6184
NODE_1850_length_67020_cov_19.836359	67020
NODE_18503_length_6183_cov_4.458087	6183
NODE_1851_length_66979_cov_14.761319	66979
NODE_18510_length_6181_cov_5.674120	6181
NODE_18511_length_6181_cov_5.407925	6181
NODE_1852_length_66947_cov_5.003022	66947
NODE_1853_length_66888_cov_19.298822	66888
NODE_1855_length_66866_cov_15.143799	66866
NODE_18553_length_6169_cov_6.624382	6169
NODE_1856_length_66859_cov_10.513331	66859
NODE_18568_length_6165_cov_2.263271	6165
NODE_1857_length_66858_cov_22.563055	66858
NODE_18575_length_6161_cov_4.726163	6161
NODE_18586_length_6157_cov_11.157478	6157
NODE_18591_length_6155_cov_2.532365	6155
NODE_18599_length_6152_cov_4.004626	6152
NODE_1860_length_66844_cov_25.125268	66844
NODE_18609_length_6150_cov_11.426045	6150
NODE_1861_length_66813_cov_8.352490	66813
NODE_18617_length_6149_cov_5.110083	6149
NODE_1862_length_66812_cov_17.087974	66812
NODE_18620_length_6149_cov_1.896198	6149
NODE_1863_length_66791_cov_23.241303	66692
NODE_18630_length_6147_cov_12.770833	6147
NODE_18638_length_6146_cov_9.455267	6146
NODE_1864_length_66760_cov_9.662861	66760
NODE_18646_length_6144_cov_2.715798	6144
NODE_18647_length_6144_cov_2.555335	6144
NODE_1865_length_66714_cov_32.123306	66714
NODE_18657_length_6140_cov_4.192352	6140
NODE_1866_length_66712_cov_8.291219	66712
NODE_18660_length_6140_cov_2.152789	6140
NODE_18668_length_6135_cov_1.868953	6135
NODE_1867_length_66699_cov_14.609595	66699
NODE_1868_length_66687_cov_27.606611	66687
NODE_18681_length_6132_cov_6.293552	6132
NODE_18683_length_6132_cov_4.588762	6132
NODE_18686_length_6131_cov_6.486240	6131
NODE_18687_length_6131_cov_6.474967	6131
NODE_1869_length_66675_cov_19.146209	66675
NODE_187_length_155535_cov_4.164659	155436
NODE_1870_length_66663_cov_17.011478	66663
NODE_18707_length_6127_cov_2.699735	6127
NODE_18725_length_6122_cov_9.480159	6122
NODE_1873_length_66615_cov_50.652384	66516
NODE_1874_length_66595_cov_15.352066	66595
NODE_18742_length_6119_cov_2.354485	6119
NODE_18745_length_6118_cov_30.211829	6118
NODE_18746_length_6118_cov_7.926898	6118
NODE_1875_length_66594_cov_18.849477	66594
NODE_18750_length_6117_cov_9.657860	6117
NODE_18760_length_6116_cov_5.943161	6116
NODE_18764_length_6114_cov_4.843059	6114
NODE_1877_length_66573_cov_23.241688	66573
NODE_18773_length_6110_cov_21.092996	6110
NODE_18779_length_6108_cov_11.603428	6108
NODE_1878_length_66567_cov_13.072998	66567
NODE_1879_length_66518_cov_29.949472	66518
NODE_188_length_155453_cov_4.390727	155354
NODE_1880_length_66498_cov_11.739469	66498
NODE_1883_length_66475_cov_20.312990	66475
NODE_18834_length_6094_cov_9.812010	6094
NODE_1884_length_66438_cov_18.406126	66438
NODE_1885_length_66436_cov_25.539156	66436
NODE_1886_length_66431_cov_7.884113	66431
NODE_1887_length_66412_cov_20.140154	66412
NODE_18875_length_6087_cov_8.449566	6087
NODE_1888_length_66411_cov_21.923408	66411
NODE_18881_length_6086_cov_5.654251	6086
NODE_18883_length_6086_cov_2.739435	6086
NODE_1889_length_66371_cov_19.667069	66371
NODE_189_length_155377_cov_13.667178	155278
NODE_1890_length_66322_cov_19.824034	66322
NODE_18918_length_6078_cov_3.398896	6078
NODE_1892_length_66256_cov_14.750004	66256
NODE_18922_length_6076_cov_2.870671	6076
NODE_18925_length_6075_cov_2.718206	6075
NODE_1893_length_66211_cov_16.366091	66211
NODE_18932_length_6072_cov_2.238741	6072
NODE_18936_length_6071_cov_8.107334	6071
NODE_18937_length_6071_cov_7.437040	6071
NODE_1894_length_66173_cov_5.696068	66074
NODE_18943_length_6070_cov_9.204321	6070
NODE_18945_length_6069_cov_5.305528	6069
NODE_1896_length_66147_cov_19.120791	66147
NODE_1897_length_66107_cov_24.370273	66107
NODE_18978_length_6063_cov_10.017773	6063
NODE_1898_length_66076_cov_13.198463	66076
NODE_18989_length_6060_cov_9.574568	6060
NODE_1899_length_66042_cov_27.194744	66042
NODE_18991_length_6060_cov_2.459822	6060
NODE_18995_length_6059_cov_7.335235	6059
NODE_19_length_366136_cov_13.524778	366037
NODE_190_length_155156_cov_18.295788	155057
NODE_19003_length_6058_cov_4.124685	6058
NODE_19004_length_6058_cov_2.576942	6058
NODE_19007_length_6057_cov_2.729775	6057
NODE_1901_length_66020_cov_22.774533	66020
NODE_1902_length_66003_cov_13.807250	66003
NODE_1903_length_65996_cov_6.739442	65996
NODE_19034_length_6049_cov_3.794454	6049
NODE_1904_length_65995_cov_19.596683	65896
NODE_1905_length_65959_cov_22.931142	65959
NODE_19050_length_6043_cov_9.761104	6043
NODE_19073_length_6037_cov_6.266756	6037
NODE_19075_length_6037_cov_3.135568	6037
NODE_19078_length_6036_cov_14.071080	6036
NODE_1908_length_65874_cov_26.089791	65874
NODE_19082_length_6035_cov_7.461422	6035
NODE_1909_length_65844_cov_25.996715	65844
NODE_19092_length_6033_cov_2.668183	6033
NODE_19093_length_6032_cov_8.534131	6032
NODE_191_length_154190_cov_7.960225	154091
NODE_1910_length_65783_cov_15.477696	65783
NODE_1911_length_65779_cov_19.178045	65779
NODE_1912_length_65760_cov_12.021276	65760
NODE_19137_length_6022_cov_5.900051	6022
NODE_1914_length_65727_cov_23.124977	65727
NODE_19141_length_6021_cov_8.994090	6021
NODE_1915_length_65723_cov_20.564763	65723
NODE_19150_length_6019_cov_6.916385	6019
NODE_1916_length_65700_cov_24.312068	65700
NODE_19161_length_6015_cov_12.665314	6015
NODE_1917_length_65679_cov_11.853980	65679
NODE_19173_length_6013_cov_11.758032	6013
NODE_19175_length_6013_cov_3.209841	6013
NODE_1918_length_65669_cov_20.323929	65570
NODE_19186_length_6009_cov_6.229442	6009
NODE_19187_length_6008_cov_1.870367	6008
NODE_1919_length_65669_cov_19.468919	65669
NODE_19196_length_6006_cov_5.343152	6006
NODE_192_length_154147_cov_16.662754	154048
NODE_19202_length_6004_cov_16.415749	6004
NODE_1921_length_65628_cov_22.665003	65628
NODE_19223_length_6001_cov_4.247543	6001
NODE_1923_length_65616_cov_17.380894	65616
NODE_19238_length_5997_cov_11.808071	5997
NODE_1924_length_65592_cov_26.658834	65592
NODE_19251_length_5994_cov_2.352332	5994
NODE_1926_length_65570_cov_18.604451	65570
NODE_1927_length_65563_cov_17.078807	65563
NODE_19276_length_5988_cov_19.541178	5988
NODE_1928_length_65562_cov_8.573041	65562
NODE_19289_length_5985_cov_15.622494	5985
NODE_1929_length_65546_cov_21.727230	65546
NODE_193_length_154023_cov_32.985941	154023
NODE_1930_length_65543_cov_25.745997	65543
NODE_19300_length_5981_cov_5.586875	5981
NODE_19301_length_5981_cov_3.410235	5981
NODE_19308_length_5979_cov_18.163605	5979
NODE_1931_length_65539_cov_29.964257	65539
NODE_19318_length_5976_cov_6.838693	5976
NODE_1934_length_65468_cov_10.574753	65468
NODE_1935_length_65463_cov_20.294856	65463
NODE_1936_length_65434_cov_21.159562	65434
NODE_19360_length_5965_cov_9.483635	5965
NODE_1937_length_65384_cov_20.130964	65384
NODE_19385_length_5958_cov_6.881038	5958
NODE_19388_length_5957_cov_14.721919	5957
NODE_1939_length_65326_cov_23.552517	65326
NODE_19391_length_5957_cov_2.367019	5957
NODE_19394_length_5956_cov_14.514598	5956
NODE_194_length_153941_cov_14.480187	153842
NODE_19400_length_5955_cov_5.372268	5955
NODE_19405_length_5954_cov_6.466268	5954
NODE_1941_length_65324_cov_24.122376	65225
NODE_19411_length_5953_cov_11.062863	5953
NODE_1942_length_65318_cov_21.826078	65318
NODE_1943_length_65281_cov_23.963425	65281
NODE_19434_length_5950_cov_28.899846	5950
NODE_19438_length_5949_cov_3.656068	5949
NODE_1944_length_65254_cov_20.484046	65254
NODE_19443_length_5948_cov_4.106172	5948
NODE_19451_length_5946_cov_25.233624	5946
NODE_19457_length_5945_cov_18.244954	5945
NODE_1946_length_65245_cov_17.234090	65245
NODE_19484_length_5938_cov_3.873266	5938
NODE_19486_length_5938_cov_3.054290	5938
NODE_1949_length_65209_cov_14.020688	65209
NODE_195_length_153812_cov_8.157254	153713
NODE_1950_length_65171_cov_21.306491	65171
NODE_1951_length_65158_cov_15.008485	65158
NODE_19515_length_5932_cov_5.584433	5932
NODE_1952_length_65156_cov_14.014510	65156
NODE_1954_length_65136_cov_35.678844	65136
NODE_19541_length_5927_cov_2.777282	5927
NODE_1955_length_65132_cov_18.864377	65132
NODE_19553_length_5924_cov_2.506266	5924
NODE_1956_length_65122_cov_11.714163	65122
NODE_19568_length_5920_cov_3.242226	5920
NODE_1957_length_65092_cov_17.638746	65092
NODE_1958_length_65064_cov_20.932779	65064
NODE_19582_length_5917_cov_32.639567	5917
NODE_19586_length_5917_cov_3.980234	5917
NODE_19587_length_5917_cov_3.620832	5917
NODE_19589_length_5916_cov_17.953584	5916
NODE_19590_length_5916_cov_3.183600	5916
NODE_196_length_153331_cov_11.343897	153232
NODE_1960_length_65035_cov_15.795168	65035
NODE_19619_length_5909_cov_1.894664	5909
NODE_19621_length_5908_cov_6.287485	5908
NODE_1963_length_64975_cov_19.540647	64975
NODE_1964_length_64965_cov_18.109194	64965
NODE_1965_length_64961_cov_21.677932	64961
NODE_19651_length_5902_cov_9.176633	5902
NODE_1966_length_64960_cov_15.991474	64960
NODE_19662_length_5900_cov_19.940872	5900
NODE_19663_length_5900_cov_12.880883	5900
NODE_1968_length_64898_cov_16.375006	64898
NODE_19686_length_5897_cov_12.662125	5897
NODE_1969_length_64890_cov_9.122332	64890
NODE_197_length_152724_cov_9.328524	152724
NODE_1970_length_64878_cov_17.638062	64878
NODE_19706_length_5894_cov_5.517343	5894
NODE_19707_length_5894_cov_4.738913	5894
NODE_19708_length_5894_cov_2.560311	5894
NODE_1971_length_64848_cov_28.406230	64848
NODE_1972_length_64829_cov_18.599521	64829
NODE_1973_length_64823_cov_17.584791	64823
NODE_19733_length_5889_cov_2.481520	5889
NODE_1974_length_64803_cov_25.172354	64803
NODE_19743_length_5887_cov_6.539046	5887
NODE_1975_length_64780_cov_19.917874	64780
NODE_1976_length_64767_cov_24.308808	64767
NODE_19762_length_5883_cov_7.227870	5883
NODE_1977_length_64763_cov_20.924363	64763
NODE_1978_length_64724_cov_29.339420	64724
NODE_1979_length_64720_cov_25.913062	64720
NODE_198_length_152401_cov_3.982666	152302
NODE_1980_length_64708_cov_25.941819	64708
NODE_1981_length_64696_cov_16.020218	64696
NODE_19813_length_5874_cov_4.605714	5874
NODE_19819_length_5873_cov_9.241947	5873
NODE_1982_length_64691_cov_26.794882	64691
NODE_19820_length_5873_cov_4.903533	5873
NODE_1983_length_64680_cov_9.152119	64680
NODE_1984_length_64664_cov_25.322977	64664
NODE_19846_length_5869_cov_6.001040	5869
NODE_19849_length_5868_cov_5.281158	5868
NODE_1985_length_64663_cov_29.878524	64663
NODE_1986_length_64593_cov_20.947096	64593
NODE_1987_length_64592_cov_14.392430	64592
NODE_19885_length_5859_cov_2.451042	5859
NODE_1989_length_64586_cov_21.081148	64586
NODE_199_length_152221_cov_13.747104	152122
NODE_1990_length_64586_cov_18.613302	64586
NODE_19903_length_5855_cov_13.231932	5855
NODE_19904_length_5855_cov_6.048471	5855
NODE_1991_length_64586_cov_17.799851	64586
NODE_19911_length_5853_cov_8.770421	5853
NODE_19912_length_5853_cov_7.639381	5853
NODE_1992_length_64561_cov_17.969626	64561
NODE_1993_length_64560_cov_16.329874	64560
NODE_1994_length_64551_cov_12.920763	64551
NODE_19942_length_5846_cov_6.927962	5846
NODE_1995_length_64551_cov_12.788075	64551
NODE_19953_length_5843_cov_3.275592	5843
NODE_1996_length_64537_cov_11.684037	64537
NODE_1997_length_64535_cov_15.169470	64535
NODE_19973_length_5838_cov_7.840565	5838
NODE_19974_length_5838_cov_2.236801	5838
NODE_1998_length_64533_cov_5.929959	64533
NODE_19987_length_5835_cov_7.384066	5835
[truncated: 5,534 more rows]

## Sheet: ED.Fig.4c
SeqID	Coverage
NODE_1038_length_84734_cov_14.107568	67.989
NODE_10_length_434603_cov_16.486543	81.013
NODE_100_length_193304_cov_15.731021	77.317
NODE_1000_length_85619_cov_6.757928	23.173
NODE_10004_length_9851_cov_14.545324	65.428
NODE_1001_length_85595_cov_16.899516	82.092
NODE_10018_length_9841_cov_2.283309	10.638
NODE_1002_length_85554_cov_16.095044	76.725
NODE_1003_length_85542_cov_16.301593	77.615
NODE_10034_length_9832_cov_5.607932	26.701
NODE_1004_length_85521_cov_15.729086	67.722
NODE_1005_length_85456_cov_19.186616	93.774
NODE_10053_length_9814_cov_13.882244	51.557
NODE_10058_length_9809_cov_22.887745	100.185
NODE_1006_length_85455_cov_10.952997	52.667
NODE_10062_length_9804_cov_10.379083	28.006
NODE_10069_length_9796_cov_17.398268	62.309
NODE_1007_length_85398_cov_20.047867	80.246
NODE_10076_length_9790_cov_3.118357	14.038
NODE_10088_length_9782_cov_7.738201	22.699
NODE_1009_length_85385_cov_6.594236	30.84
NODE_10094_length_9780_cov_7.074166	34.377
NODE_10097_length_9778_cov_8.437132	32.714
NODE_10104_length_9774_cov_3.098088	13.918
NODE_10105_length_9771_cov_18.604012	72.686
NODE_1011_length_85310_cov_20.003603	97.715
NODE_10119_length_9757_cov_2.403500	10.276
NODE_1012_length_85304_cov_15.689490	75.833
NODE_10125_length_9749_cov_4.027254	18.782
NODE_10128_length_9747_cov_24.754664	103.01
NODE_1013_length_85273_cov_9.982401	47.642
NODE_10133_length_9744_cov_3.129186	15.071
NODE_1014_length_85272_cov_11.544163	55.583
NODE_1015_length_85229_cov_18.552144	86.752
NODE_10156_length_9724_cov_2.877610	13.687
NODE_1016_length_85198_cov_11.392860	53.55
NODE_10160_length_9721_cov_18.336832	82.093
NODE_10162_length_9720_cov_7.222014	40.719
NODE_1017_length_85140_cov_15.584459	71.424
NODE_1018_length_85139_cov_15.084290	71.777
NODE_10181_length_9703_cov_8.532174	42.628
NODE_1019_length_85122_cov_9.009374	36.507
NODE_10193_length_9696_cov_6.831510	33.566
NODE_10197_length_9695_cov_9.901105	41.765
NODE_102_length_192285_cov_15.151712	74.426
NODE_1020_length_85111_cov_11.588105	56.684
NODE_1021_length_85110_cov_10.401583	50.872
NODE_10210_length_9683_cov_20.178944	82.029
NODE_1022_length_85100_cov_8.185339	39.016
NODE_10221_length_9677_cov_27.889016	71.773
NODE_10227_length_9673_cov_3.040422	14.698
NODE_1023_length_85095_cov_7.774460	36.771
NODE_1024_length_85033_cov_21.053253	85.635
NODE_10257_length_9656_cov_6.092393	18.024
NODE_1026_length_84966_cov_17.541824	66.528
NODE_1027_length_84954_cov_10.897496	52.599
NODE_10272_length_9646_cov_7.994344	26.739
NODE_1028_length_84929_cov_7.788365	38.195
NODE_10293_length_9626_cov_5.279206	15.66
NODE_10295_length_9625_cov_9.662818	48.211
NODE_10297_length_9623_cov_9.541789	48.855
NODE_103_length_191221_cov_6.967335	34.215
NODE_1030_length_84901_cov_19.095929	93.846
NODE_1031_length_84876_cov_17.703198	72.883
NODE_10310_length_9615_cov_11.388819	53.582
NODE_10311_length_9614_cov_6.274934	31.084
NODE_1032_length_84870_cov_14.049168	61.102
NODE_10320_length_9609_cov_9.166141	45.196
NODE_10321_length_9609_cov_6.911356	34.259
NODE_10322_length_9609_cov_6.105363	28.932
NODE_1033_length_84829_cov_18.097876	74.339
NODE_10331_length_9603_cov_9.991162	44.406
NODE_10349_length_9595_cov_2.556550	12.555
NODE_1035_length_84779_cov_18.216131	88.89
NODE_10350_length_9594_cov_14.574934	65.93
NODE_10356_length_9590_cov_7.057844	39.541
NODE_1036_length_84754_cov_12.597059	60.016
NODE_10360_length_9587_cov_6.372997	31.51
NODE_10364_length_9586_cov_5.382523	30.358
NODE_10366_length_9585_cov_17.173624	81.437
NODE_10369_length_9584_cov_8.348445	34.908
NODE_1037_length_84749_cov_16.731766	81.137
NODE_1038_length_84734_cov_14.107568	67.989
NODE_10386_length_9568_cov_11.784032	58.826
NODE_10387_length_9568_cov_9.472172	46.438
NODE_1039_length_84733_cov_11.205296	53.067
NODE_10390_length_9566_cov_33.931869	163.949
NODE_10393_length_9565_cov_2.490492	11.431
NODE_104_length_190725_cov_10.335311	50.789
NODE_10402_length_9556_cov_6.557365	19.797
NODE_10403_length_9553_cov_21.255871	92.38
NODE_1041_length_84697_cov_12.545119	58.347
NODE_10413_length_9545_cov_17.211306	52.891
NODE_10417_length_9541_cov_7.007096	18.687
NODE_1042_length_84625_cov_7.455694	31.774
NODE_10420_length_9539_cov_9.332945	25.103
NODE_10422_length_9536_cov_10.647134	52.976
NODE_1043_length_84578_cov_18.515477	89.782
NODE_10439_length_9519_cov_4.059979	19.385
NODE_1044_length_84576_cov_18.112279	87.782
NODE_1045_length_84536_cov_11.521205	55.67
NODE_10450_length_9511_cov_6.931577	22.765
NODE_1046_length_84527_cov_10.780784	51.287
NODE_10462_length_9498_cov_5.528035	23.39
NODE_10464_length_9497_cov_17.684933	52.868
NODE_1047_length_84506_cov_13.759890	67.564
NODE_1048_length_84449_cov_8.106710	39.016
NODE_10481_length_9486_cov_21.976137	108.837
NODE_10485_length_9485_cov_12.788195	41.395
NODE_1049_length_84370_cov_12.915736	56.312
NODE_10491_length_9480_cov_10.214476	52.073
NODE_10492_length_9480_cov_7.668905	24.092
NODE_10494_length_9478_cov_5.519245	25.343
NODE_10495_length_9477_cov_5.419919	19.329
NODE_105_length_190383_cov_16.312013	80.122
NODE_1050_length_84321_cov_19.892380	95.916
NODE_10500_length_9472_cov_3.595220	22.481
NODE_10501_length_9471_cov_32.408984	153.787
NODE_1051_length_84259_cov_13.328909	53.047
NODE_10513_length_9464_cov_8.482541	33.973
NODE_10516_length_9460_cov_20.518000	91.916
NODE_10521_length_9456_cov_8.611948	42.511
NODE_10524_length_9451_cov_8.694397	44.284
NODE_1053_length_84240_cov_20.337077	91.493
NODE_1054_length_84235_cov_12.529274	50.186
NODE_1055_length_84234_cov_18.814833	81.303
NODE_10555_length_9431_cov_4.361552	19.799
NODE_10556_length_9431_cov_3.803043	18.175
NODE_1056_length_84213_cov_9.895451	35.009
NODE_1057_length_84187_cov_16.298318	79.047
NODE_10571_length_9426_cov_4.767235	22.912
NODE_1058_length_84183_cov_14.750500	71.066
NODE_10580_length_9422_cov_10.531052	51.607
NODE_10589_length_9414_cov_7.602576	36.787
NODE_1059_length_84180_cov_13.297344	61.8
NODE_10596_length_9409_cov_16.668636	76.694
NODE_106_length_189526_cov_5.763671	28.321
NODE_1060_length_84150_cov_12.529452	57.903
NODE_1061_length_84147_cov_12.696067	61.368
NODE_10617_length_9391_cov_15.173913	75.13
NODE_10618_length_9391_cov_13.090400	49.325
NODE_1062_length_84140_cov_13.283171	64.476
NODE_10623_length_9389_cov_2.712271	10.637
NODE_10638_length_9378_cov_9.148292	43.008
NODE_1064_length_84100_cov_17.182510	81.104
NODE_1065_length_84099_cov_8.999690	38.336
NODE_10651_length_9371_cov_1.975733	9.23
NODE_10658_length_9365_cov_13.079754	57.348
NODE_1066_length_84038_cov_16.726337	73.545
NODE_10663_length_9363_cov_10.668394	34.471
NODE_1067_length_84033_cov_10.028749	37.387
NODE_10679_length_9355_cov_9.657195	45.408
NODE_1068_length_84024_cov_12.272970	58.513
NODE_1069_length_84017_cov_6.381360	31.269
NODE_107_length_188652_cov_11.336712	55.659
NODE_1070_length_84015_cov_19.274143	93.824
NODE_10702_length_9335_cov_4.146600	19.626
NODE_10707_length_9330_cov_3.065865	14.16
NODE_1071_length_84013_cov_14.384966	69.072
NODE_10710_length_9328_cov_6.673529	27.177
NODE_1072_length_83961_cov_13.536727	65.358
NODE_1073_length_83951_cov_13.355018	64.27
NODE_10738_length_9298_cov_5.080117	26.363
NODE_1074_length_83949_cov_4.811008	23.513
NODE_10757_length_9290_cov_21.658688	90.454
NODE_1076_length_83923_cov_16.628925	80.938
NODE_1077_length_83923_cov_16.043544	78.239
NODE_10772_length_9280_cov_8.576081	34.884
NODE_1078_length_83887_cov_16.433212	78.974
NODE_10780_length_9277_cov_2.427326	11.755
NODE_10782_length_9275_cov_32.205318	154.867
NODE_10784_length_9274_cov_6.809700	32.352
NODE_10792_length_9264_cov_2.372286	11.958
NODE_108_length_185262_cov_2.178572	10.761
NODE_1080_length_83858_cov_11.072374	53.676
NODE_10807_length_9252_cov_18.410794	37.383
NODE_1081_length_83854_cov_6.261871	28.984
NODE_10814_length_9249_cov_8.758142	22.257
NODE_10815_length_9249_cov_6.856175	29.443
NODE_10816_length_9249_cov_5.859126	22.392
NODE_10818_length_9247_cov_3.850678	17.867
NODE_1082_length_83832_cov_17.394122	85.998
NODE_10824_length_9242_cov_14.750082	65.791
NODE_1083_length_83794_cov_17.557871	84.726
NODE_10831_length_9237_cov_7.066426	36.319
NODE_1084_length_83765_cov_9.961442	45.097
NODE_10844_length_9228_cov_6.429182	34.88
NODE_1085_length_83653_cov_27.215908	126.529
NODE_1086_length_83543_cov_14.942285	72.082
NODE_10865_length_9216_cov_7.086761	38.273
NODE_10866_length_9215_cov_7.144691	31.222
NODE_10869_length_9214_cov_10.751399	48.822
NODE_1087_length_83540_cov_19.676981	89.3
NODE_10877_length_9211_cov_3.295874	15.589
NODE_1088_length_83538_cov_16.314865	78.87
NODE_10880_length_9207_cov_3.987923	19.59
NODE_1089_length_83533_cov_11.688688	45.352
NODE_10890_length_9200_cov_8.633886	44.728
NODE_109_length_185079_cov_7.162801	35.19
NODE_1090_length_83496_cov_10.789225	51.648
NODE_1091_length_83494_cov_9.402362	44.414
NODE_10912_length_9185_cov_8.488444	41.71
NODE_10917_length_9182_cov_7.654740	27.216
NODE_1092_length_83388_cov_18.432794	76.581
NODE_10920_length_9180_cov_13.022575	62.678
NODE_10937_length_9168_cov_3.105745	13.828
NODE_1094_length_83055_cov_9.282993	33.683
NODE_1095_length_83046_cov_15.811337	68.536
NODE_1096_length_83028_cov_19.265323	84.748
NODE_10961_length_9152_cov_4.625318	18.332
NODE_10963_length_9150_cov_31.328693	150.224
NODE_10964_length_9150_cov_7.165396	38.188
NODE_1097_length_83020_cov_11.953836	46.186
NODE_10970_length_9146_cov_5.702222	26.04
NODE_10971_length_9146_cov_5.350724	31.539
NODE_10972_length_9146_cov_3.240411	15.925
NODE_1098_length_82965_cov_9.043311	44.05
NODE_10984_length_9139_cov_11.028429	48.164
NODE_10986_length_9135_cov_3.423307	16.059
NODE_1099_length_82947_cov_17.906660	85.955
NODE_11_length_434572_cov_2.391235	11.733
NODE_110_length_184859_cov_6.756874	33.209
NODE_1100_length_82940_cov_16.934996	81.686
NODE_1101_length_82934_cov_18.485254	89.868
NODE_11012_length_9117_cov_4.838878	22.741
NODE_11015_length_9115_cov_5.113909	19.828
NODE_1102_length_82869_cov_13.931847	64.317
NODE_11028_length_9106_cov_2.648052	11.864
NODE_11029_length_9105_cov_4.008661	19.844
NODE_1103_length_82839_cov_19.840851	93.488
NODE_1104_length_82837_cov_12.597924	60.397
NODE_1105_length_82830_cov_11.479856	49.902
NODE_11052_length_9088_cov_29.895205	143.264
NODE_11055_length_9086_cov_11.436965	38.824
NODE_11058_length_9084_cov_31.593879	115.442
NODE_1106_length_82769_cov_19.811262	96.809
NODE_11062_length_9083_cov_9.211487	28.308
NODE_1107_length_82767_cov_14.277096	69.153
NODE_11077_length_9075_cov_8.253008	44.915
NODE_1108_length_82650_cov_19.204710	92.838
NODE_1109_length_82636_cov_14.969044	70.73
NODE_1110_length_82578_cov_15.438075	75.206
NODE_11107_length_9055_cov_11.063644	47.262
NODE_1111_length_82573_cov_9.205604	43.672
NODE_11117_length_9051_cov_6.760165	33.203
NODE_1112_length_82515_cov_16.496882	72.767
NODE_1113_length_82515_cov_10.288014	39.175
NODE_11142_length_9041_cov_8.319392	39.631
NODE_11146_length_9040_cov_6.930545	33.312
NODE_1115_length_82506_cov_14.509556	68.888
NODE_11152_length_9038_cov_7.939926	38.162
NODE_11153_length_9038_cov_4.663945	21.423
NODE_1116_length_82500_cov_19.982597	96.718
NODE_1117_length_82488_cov_18.077340	87.164
NODE_11173_length_9029_cov_4.619597	21.308
NODE_1118_length_82465_cov_12.638977	58.395
NODE_1119_length_82431_cov_15.919642	75.475
NODE_11196_length_9014_cov_7.375098	26.66
NODE_112_length_183550_cov_18.702847	91.806
NODE_1120_length_82428_cov_8.697069	27.162
NODE_11201_length_9012_cov_2.529115	11.894
NODE_1121_length_82427_cov_19.626628	94.845
NODE_11213_length_9007_cov_7.622362	33.448
NODE_11214_length_9006_cov_8.310655	27.572
NODE_1122_length_82343_cov_15.272494	73.955
NODE_11228_length_8997_cov_2.382558	10.507
NODE_1123_length_82321_cov_8.307594	39.043
NODE_11237_length_8993_cov_4.923432	23.429
NODE_1124_length_82165_cov_19.081045	84.829
NODE_11244_length_8990_cov_11.396581	54.662
NODE_1125_length_82155_cov_14.564029	70.023
NODE_11251_length_8984_cov_6.891052	23.825
NODE_11254_length_8983_cov_3.295925	15.108
NODE_11257_length_8977_cov_10.401554	48.679
NODE_11258_length_8977_cov_8.234174	40.368
NODE_1126_length_82150_cov_11.367905	54.584
NODE_11269_length_8970_cov_7.291286	25.071
NODE_1127_length_82147_cov_8.043548	36.728
NODE_11270_length_8970_cov_5.377410	24.454
NODE_1128_length_82141_cov_18.240279	87.987
NODE_11283_length_8963_cov_2.632559	12.121
NODE_11288_length_8961_cov_14.818438	68.797
NODE_1129_length_82141_cov_9.399625	44.504
NODE_11297_length_8953_cov_4.598487	17.172
NODE_113_length_182689_cov_12.125894	59.546
NODE_1130_length_82138_cov_11.880118	57.617
NODE_1131_length_82120_cov_16.961034	83.895
NODE_11311_length_8944_cov_5.053024	30.416
NODE_1132_length_82000_cov_19.322890	93.763
NODE_11324_length_8937_cov_3.245870	15.393
NODE_11329_length_8935_cov_6.544024	26.329
NODE_1133_length_81996_cov_18.551852	89.352
NODE_11337_length_8930_cov_24.494055	65.669
NODE_11338_length_8930_cov_24.356245	62.642
NODE_1134_length_81936_cov_15.028532	73.279
NODE_11342_length_8927_cov_8.670594	42.715
NODE_11343_length_8927_cov_3.831785	18.237
NODE_1135_length_81933_cov_11.666862	56.887
NODE_1136_length_81926_cov_10.559070	50.255
NODE_11363_length_8918_cov_11.044109	45.547
NODE_11365_length_8917_cov_7.303130	17.919
NODE_11366_length_8916_cov_8.283543	40.136
NODE_1137_length_81840_cov_15.719896	76.13
NODE_11373_length_8910_cov_12.911134	66.075
NODE_11374_length_8910_cov_2.675633	11.799
NODE_11379_length_8907_cov_5.128065	23.898
NODE_1138_length_81813_cov_11.831143	57.147
NODE_11381_length_8905_cov_12.284352	55.993
NODE_11384_length_8903_cov_13.971831	59.637
NODE_11385_length_8902_cov_1.904237	9.311
NODE_1139_length_81798_cov_6.652334	22.431
NODE_11394_length_8892_cov_20.411350	75.169
NODE_114_length_180679_cov_10.749922	52.752
NODE_1140_length_81742_cov_12.166750	52.628
NODE_1142_length_81678_cov_12.962527	62.5
NODE_11420_length_8871_cov_7.096671	26.062
NODE_11425_length_8868_cov_18.578629	39.999
NODE_1143_length_81668_cov_8.501306	39.691
NODE_11435_length_8865_cov_3.355350	15.984
NODE_1144_length_81634_cov_14.036340	68.844
NODE_11443_length_8859_cov_2.425000	10.687
NODE_11448_length_8855_cov_11.542828	42.869
NODE_1145_length_81622_cov_10.606013	43.503
NODE_1146_length_81608_cov_11.375075	37.204
NODE_11460_length_8845_cov_20.217585	68.889
NODE_1147_length_81568_cov_21.379028	90.652
NODE_11471_length_8840_cov_15.192770	66.265
NODE_11472_length_8840_cov_2.460817	11.053
NODE_11474_length_8838_cov_6.995308	19.7
NODE_11477_length_8836_cov_2.971386	13.52
NODE_11479_length_8833_cov_10.879322	53.373
NODE_1148_length_81537_cov_9.581522	45.962
NODE_11486_length_8830_cov_5.838965	28.71
NODE_11487_length_8827_cov_10.408570	50.871
NODE_115_length_180642_cov_13.933562	68.376
NODE_1150_length_81473_cov_6.383808	31.393
NODE_11507_length_8816_cov_20.320064	48.258
NODE_1151_length_81464_cov_18.447822	83.863
NODE_11512_length_8812_cov_24.566280	100.874
NODE_11514_length_8811_cov_11.615817	39.076
NODE_11516_length_8809_cov_11.738002	52.539
NODE_1152_length_81282_cov_6.007452	29.515
NODE_11523_length_8805_cov_8.236274	44.224
NODE_1153_length_81263_cov_9.422983	45.928
NODE_11537_length_8797_cov_3.089216	13.966
NODE_11539_length_8795_cov_9.173068	45.724
NODE_1154_length_81255_cov_15.413315	67.398
NODE_11548_length_8790_cov_8.103440	31.353
NODE_1155_length_81247_cov_9.425051	45.956
NODE_11555_length_8785_cov_2.603155	12.264
NODE_1156_length_81243_cov_15.308649	73.206
NODE_11561_length_8783_cov_3.771419	17.577
NODE_1157_length_81216_cov_13.978192	67.258
NODE_11573_length_8776_cov_19.914256	52.84
NODE_11577_length_8775_cov_3.581489	17.379
NODE_11579_length_8773_cov_8.633041	33.026
NODE_1158_length_81212_cov_15.575592	75.19
NODE_11580_length_8773_cov_3.979825	18.009
NODE_11588_length_8764_cov_10.467513	51.624
NODE_11589_length_8764_cov_7.143681	26.169
NODE_1159_length_81198_cov_14.566135	49.942
NODE_11595_length_8762_cov_3.177652	14.772
NODE_116_length_180189_cov_6.767227	33.204
NODE_1160_length_81194_cov_15.837795	60.203
NODE_11600_length_8759_cov_7.782794	41.131
NODE_1161_length_81098_cov_16.307312	64.962
NODE_11618_length_8752_cov_11.234947	51.532
NODE_1162_length_81098_cov_12.836245	40.681
NODE_1163_length_81044_cov_20.587881	76.684
NODE_1164_length_81042_cov_22.216795	89.425
NODE_11649_length_8733_cov_2.898541	13.175
NODE_1165_length_80982_cov_13.743568	48.2
NODE_11651_length_8732_cov_3.409591	16.599
NODE_11652_length_8731_cov_12.357507	46.896
NODE_11656_length_8729_cov_9.457822	40.011
NODE_11658_length_8729_cov_7.098841	24.041
NODE_1166_length_80979_cov_17.387401	71.201
NODE_11660_length_8728_cov_6.983080	32.386
NODE_1167_length_80933_cov_10.370451	50.734
NODE_11679_length_8717_cov_6.512068	36.069
NODE_1168_length_80897_cov_17.134236	65.431
NODE_11683_length_8715_cov_10.480037	53.309
NODE_1169_length_80859_cov_19.130473	80.637
NODE_117_length_180129_cov_12.344448	60.578
NODE_1170_length_80855_cov_15.388813	56.35
NODE_11705_length_8706_cov_5.688277	20.685
NODE_11707_length_8705_cov_18.368929	88.141
NODE_1171_length_80493_cov_23.347203	88.382
NODE_11715_length_8700_cov_5.699454	18.765
NODE_1172_length_80492_cov_20.782046	67.905
NODE_11729_length_8691_cov_3.141993	14.336
NODE_1173_length_80428_cov_5.456199	26.305
NODE_11731_length_8690_cov_5.969852	29.174
NODE_11733_length_8689_cov_7.687427	21.474
NODE_11738_length_8688_cov_2.920480	13.377
NODE_1174_length_80393_cov_15.527499	58.305
NODE_11740_length_8687_cov_4.937354	25.027
NODE_1175_length_80389_cov_15.396600	56.835
NODE_11753_length_8678_cov_7.107239	18.896
NODE_11758_length_8676_cov_2.629474	12.38
NODE_11759_length_8674_cov_20.076618	83.757
NODE_1176_length_80376_cov_15.061711	56.572
NODE_11768_length_8668_cov_2.636947	12.653
NODE_1177_length_80374_cov_17.941626	73.641
NODE_11771_length_8666_cov_21.032333	98.965
NODE_11775_length_8664_cov_3.276474	16.48
NODE_11778_length_8661_cov_11.334852	55.495
NODE_1178_length_80374_cov_14.924933	53.113
NODE_11786_length_8654_cov_6.192402	19.451
NODE_11787_length_8653_cov_32.239303	119.157
NODE_1179_length_80370_cov_18.144448	64.491
NODE_11790_length_8651_cov_9.858863	47.829
NODE_11792_length_8649_cov_5.687953	20.802
NODE_118_length_179910_cov_8.960636	43.973
NODE_1180_length_80370_cov_15.555356	60.765
NODE_11805_length_8642_cov_17.186820	76.811
NODE_1181_length_80145_cov_22.321453	110.241
NODE_1182_length_79987_cov_13.511516	37.962
NODE_11827_length_8632_cov_12.945857	60.714
NODE_11829_length_8630_cov_5.973743	28.998
NODE_1183_length_79929_cov_17.815044	73.855
NODE_1184_length_79929_cov_14.188488	50.543
NODE_1185_length_79868_cov_9.344758	44.679
NODE_11850_length_8614_cov_3.304521	15.453
NODE_11854_length_8610_cov_7.012454	28.684
NODE_11855_length_8609_cov_9.760400	40.214
NODE_1186_length_79826_cov_20.016118	95.036
NODE_1187_length_79823_cov_5.311587	24.369
NODE_11870_length_8603_cov_15.448142	65.066
NODE_11871_length_8603_cov_12.788100	51.649
NODE_11872_length_8603_cov_10.151929	34.35
NODE_11879_length_8600_cov_2.974121	15.908
NODE_1188_length_79821_cov_16.228720	53.786
NODE_11885_length_8598_cov_3.333098	20.979
NODE_11886_length_8597_cov_20.825135	50.895
NODE_1189_length_79821_cov_10.774065	47.365
NODE_11894_length_8593_cov_2.815046	12.929
NODE_11899_length_8589_cov_7.200824	35.275
NODE_119_length_179887_cov_7.150889	35.184
NODE_1190_length_79740_cov_18.681998	65.772
NODE_11907_length_8584_cov_9.119859	45.069
NODE_1191_length_79715_cov_20.906212	82.695
NODE_11914_length_8577_cov_3.132578	14.507
NODE_11918_length_8574_cov_4.487434	21.895
NODE_1192_length_79712_cov_20.885546	81.755
NODE_11921_length_8571_cov_31.342540	147.101
NODE_1193_length_79705_cov_19.496018	71.312
NODE_11943_length_8556_cov_4.480430	22.717
NODE_11944_length_8555_cov_6.840823	28.346
NODE_1195_length_79681_cov_19.953645	82.468
NODE_11953_length_8549_cov_9.321302	43.142
NODE_1196_length_79677_cov_15.058119	50.314
NODE_11960_length_8546_cov_9.382384	43.323
NODE_11966_length_8542_cov_29.868885	145.939
NODE_1197_length_79661_cov_7.030555	34.067
NODE_11976_length_8539_cov_10.294787	50.479
NODE_1198_length_79639_cov_12.748982	49.397
NODE_11981_length_8536_cov_2.824464	13.872
NODE_11988_length_8531_cov_2.475095	11.178
NODE_1199_length_79605_cov_22.889140	94.246
NODE_12_length_424505_cov_17.102218	83.97
NODE_1200_length_79603_cov_18.021974	61.642
NODE_12002_length_8526_cov_2.581702	11.332
NODE_1201_length_79581_cov_10.452618	44.09
NODE_12010_length_8521_cov_8.670150	25.01
NODE_1202_length_79567_cov_13.376768	54.538
NODE_1203_length_79567_cov_11.072243	38.737
NODE_1204_length_79552_cov_19.733591	95.619
NODE_1205_length_79497_cov_20.737903	84.579
NODE_12051_length_8502_cov_4.702130	16.146
NODE_12059_length_8495_cov_5.365889	20.878
NODE_1208_length_79386_cov_21.002346	79.078
NODE_12086_length_8473_cov_2.241103	10.216
NODE_1209_length_79379_cov_20.268252	70.862
NODE_12093_length_8465_cov_4.151088	20.402
NODE_121_length_178827_cov_5.157759	25.412
NODE_1210_length_79368_cov_18.520809	85.461
NODE_12104_length_8458_cov_16.995693	70.832
NODE_12112_length_8456_cov_3.480436	16.023
NODE_12117_length_8451_cov_6.612668	36.859
NODE_1212_length_79233_cov_15.727083	59.745
NODE_12125_length_8448_cov_3.370823	15.913
NODE_1213_length_79230_cov_16.966713	69.244
NODE_1214_length_79227_cov_12.765671	49.761
NODE_12141_length_8441_cov_10.443539	52.629
NODE_12147_length_8439_cov_9.229976	37.876
NODE_12155_length_8435_cov_9.868522	48.586
NODE_1216_length_79169_cov_21.222626	82.191
NODE_12164_length_8432_cov_8.759390	44.076
NODE_1217_length_79150_cov_10.479551	34.764
NODE_1218_length_79137_cov_14.698715	61.805
NODE_1219_length_79127_cov_19.485132	78.442
NODE_12193_length_8419_cov_4.765986	17.553
NODE_12198_length_8416_cov_15.636287	30.591
NODE_12199_length_8416_cov_4.636768	18.367
NODE_122_length_178592_cov_6.412627	31.55
NODE_1220_length_79127_cov_17.539353	62.763
NODE_1221_length_79127_cov_16.639811	63.984
NODE_12219_length_8404_cov_18.566887	37.51
NODE_1222_length_79127_cov_16.438149	60.214
NODE_12222_length_8403_cov_11.547447	55.805
NODE_12224_length_8403_cov_4.002649	17.422
NODE_12229_length_8401_cov_12.676223	61.052
NODE_1223_length_79070_cov_11.832141	39.872
NODE_12230_length_8401_cov_10.897856	50.138
NODE_12235_length_8399_cov_16.106386	79.188
NODE_12238_length_8398_cov_4.705989	22.239
NODE_1224_length_79067_cov_15.756053	65.931
NODE_12243_length_8395_cov_9.585222	42.883
NODE_1225_length_79061_cov_24.247955	90.015
NODE_1226_length_79061_cov_24.017185	86.392
NODE_1227_length_79019_cov_11.985251	49.065
NODE_12272_length_8381_cov_10.495412	53.866
NODE_1228_length_79015_cov_20.402111	97.25
NODE_12288_length_8375_cov_22.549178	94.377
NODE_12289_length_8374_cov_6.329184	29.669
NODE_1229_length_79009_cov_18.690825	73.634
NODE_123_length_177874_cov_7.366570	36.172
NODE_1230_length_79001_cov_17.008846	59.459
NODE_1231_length_78992_cov_10.299291	36.752
NODE_12313_length_8362_cov_6.727218	20.511
NODE_12319_length_8358_cov_5.267587	30.305
NODE_1232_length_78979_cov_22.406668	88.545
NODE_1233_length_78974_cov_19.229287	64.247
NODE_1234_length_78940_cov_20.862483	92.443
NODE_12342_length_8347_cov_7.856450	37.874
NODE_12348_length_8345_cov_6.934878	34.056
NODE_1235_length_78910_cov_11.579285	42.691
NODE_1236_length_78800_cov_22.059415	82.191
NODE_12361_length_8336_cov_28.235280	74.909
NODE_12362_length_8336_cov_27.202380	67.895
NODE_1237_length_78684_cov_16.814379	85.07
NODE_12380_length_8327_cov_6.722290	23.05
NODE_1239_length_78528_cov_19.803759	72.803
NODE_12392_length_8321_cov_3.932012	18.341
NODE_124_length_177775_cov_19.306085	94.793
NODE_1240_length_78528_cov_19.163753	66.873
NODE_12416_length_8305_cov_10.770290	52.332
NODE_1242_length_78469_cov_11.242299	40.648
NODE_12420_length_8303_cov_7.314968	23.864
NODE_1243_length_78450_cov_13.657388	56.527
NODE_1244_length_78363_cov_20.768898	80.287
NODE_12447_length_8290_cov_2.887560	12.71
NODE_1245_length_78363_cov_19.557408	70.756
NODE_12451_length_8289_cov_2.808059	13.188
NODE_12454_length_8286_cov_10.455722	37.444
NODE_1246_length_78252_cov_12.110322	50.329
NODE_1247_length_78252_cov_11.078474	47.638
NODE_12475_length_8274_cov_3.844526	17.319
NODE_12478_length_8272_cov_7.251438	35.008
NODE_1248_length_78252_cov_9.829386	34.11
NODE_12484_length_8269_cov_13.657650	62.898
NODE_1249_length_78248_cov_13.882276	60.861
NODE_12490_length_8267_cov_6.201028	25.733
NODE_12498_length_8262_cov_20.688105	91.287
NODE_12499_length_8262_cov_5.662012	32.492
NODE_125_length_177626_cov_19.705825	96.757
NODE_1250_length_78245_cov_17.908684	73.24
NODE_12506_length_8257_cov_10.578451	53.602
NODE_1251_length_78236_cov_11.175346	44.444
NODE_12518_length_8247_cov_11.734536	62.749
NODE_1252_length_78232_cov_10.473308	40.973
NODE_12533_length_8240_cov_19.333743	93.104
NODE_12539_length_8238_cov_2.884998	13.197
NODE_1254_length_78127_cov_19.871533	87.551
NODE_1255_length_78116_cov_5.206532	21.021
NODE_12557_length_8228_cov_2.894575	14.244
NODE_12559_length_8226_cov_5.272179	30.622
NODE_12566_length_8224_cov_9.582277	49.409
NODE_1257_length_78032_cov_10.794785	43.794
NODE_1258_length_78007_cov_18.827823	76.473
NODE_1259_length_78000_cov_17.411715	65.486
NODE_12591_length_8209_cov_2.820222	13.375
NODE_12596_length_8205_cov_7.972983	34.426
NODE_126_length_177524_cov_1.995401	9.775
NODE_1260_length_77994_cov_15.965184	77.875
NODE_12606_length_8201_cov_33.811775	159.738
NODE_1261_length_77939_cov_12.757554	50.299
NODE_12616_length_8197_cov_2.514078	11.47
NODE_1262_length_77933_cov_10.485405	33.704
NODE_12621_length_8194_cov_10.253366	50.149
NODE_12623_length_8193_cov_10.084754	48.433
NODE_12624_length_8193_cov_7.057203	35.926
NODE_1263_length_77915_cov_22.559319	89.676
NODE_12637_length_8186_cov_2.696303	9.238
NODE_1264_length_77915_cov_17.798769	55.873
NODE_12643_length_8183_cov_2.362444	11.517
NODE_1265_length_77906_cov_8.495945	41.041
NODE_12650_length_8181_cov_10.341252	53.636
NODE_12655_length_8177_cov_7.047041	34.947
NODE_1266_length_77839_cov_18.731850	76.063
NODE_12664_length_8171_cov_5.495664	27.294
NODE_1267_length_77814_cov_17.964640	69.568
NODE_12674_length_8166_cov_14.425313	57.937
NODE_1268_length_77796_cov_18.579765	72.444
NODE_12685_length_8162_cov_14.263798	69.96
NODE_1269_length_77775_cov_19.791622	81.354
NODE_12690_length_8160_cov_7.126411	35.887
NODE_12693_length_8159_cov_6.334615	31.627
NODE_12694_length_8159_cov_2.524442	12.087
NODE_12698_length_8157_cov_14.420700	62.51
NODE_1271_length_77751_cov_17.488551	70.661
NODE_12712_length_8153_cov_2.362304	10.547
NODE_12718_length_8147_cov_10.171098	51.078
NODE_1272_length_77749_cov_14.913123	51.877
NODE_1273_length_77720_cov_16.952165	83.118
NODE_12736_length_8138_cov_9.949745	46.569
NODE_1274_length_77694_cov_23.722431	52.039
NODE_12741_length_8136_cov_6.157770	30.781
NODE_12742_length_8135_cov_15.851916	74.992
NODE_12746_length_8133_cov_3.791884	17.578
NODE_12747_length_8132_cov_2.711316	12.698
NODE_12748_length_8131_cov_24.961031	108.084
NODE_1275_length_77692_cov_26.459333	74.893
NODE_1276_length_77690_cov_8.318748	40.192
NODE_12761_length_8124_cov_8.043988	40.16
NODE_12762_length_8124_cov_4.456199	22.23
NODE_12767_length_8122_cov_2.390627	11.188
NODE_1277_length_77658_cov_16.093387	57.611
NODE_1278_length_77654_cov_20.135478	84.81
NODE_12783_length_8115_cov_3.958209	19.265
NODE_1279_length_77637_cov_21.479674	74.84
NODE_128_length_176969_cov_11.934404	58.586
NODE_1280_length_77636_cov_14.127707	53.157
NODE_12805_length_8102_cov_7.245033	33.477
NODE_1281_length_77612_cov_21.222672	80.336
NODE_12812_length_8096_cov_20.101663	102.404
NODE_1282_length_77595_cov_23.737522	94.966
NODE_1283_length_77533_cov_32.074024	80.368
NODE_1284_length_77437_cov_24.176627	92.645
NODE_12840_length_8083_cov_4.133768	22.913
NODE_1285_length_77436_cov_22.999573	82.627
NODE_12851_length_8075_cov_8.991725	44.077
NODE_12853_length_8074_cov_8.923511	41.758
NODE_1286_length_77356_cov_17.691407	72.441
NODE_1287_length_77356_cov_14.399679	49.668
NODE_12873_length_8063_cov_24.752511	119.299
NODE_1288_length_77288_cov_20.753009	72.129
NODE_1289_length_77277_cov_19.228135	94.66
NODE_12890_length_8056_cov_5.591555	26.668
NODE_12893_length_8055_cov_4.486802	18.798
NODE_12895_length_8054_cov_5.157134	29.415
NODE_12898_length_8050_cov_15.458307	60.718
NODE_1290_length_77252_cov_12.459865	46.76
NODE_12904_length_8049_cov_6.343019	34.965
NODE_1291_length_77252_cov_12.378378	47.397
NODE_1292_length_77214_cov_18.012293	77.53
NODE_12920_length_8042_cov_3.802971	18.011
NODE_12922_length_8041_cov_10.520020	51.638
NODE_12924_length_8041_cov_3.070763	14.961
NODE_1293_length_77197_cov_19.991349	67.987
NODE_12935_length_8036_cov_8.501953	41.728
NODE_12936_length_8036_cov_6.089706	23.394
NODE_1295_length_77172_cov_11.808338	47.51
NODE_1296_length_77171_cov_17.904466	70.383
NODE_12964_length_8025_cov_2.974640	14.308
NODE_12969_length_8023_cov_3.056916	9.852
NODE_1297_length_77165_cov_16.718229	60.278
NODE_1298_length_77162_cov_23.189339	86.896
NODE_12982_length_8018_cov_17.673949	48.559
NODE_12983_length_8018_cov_17.138528	41.374
NODE_12985_length_8017_cov_5.188431	24.483
NODE_1299_length_77155_cov_21.897101	74.855
NODE_12999_length_8010_cov_9.104412	42.806
NODE_13_length_411583_cov_5.377497	26.373
NODE_130_length_176663_cov_15.499756	76.135
NODE_13000_length_8010_cov_7.422323	36.5
NODE_13004_length_8008_cov_9.620306	50.129
NODE_1301_length_77145_cov_17.099460	70.324
NODE_13011_length_8006_cov_2.967497	14.634
NODE_13015_length_8004_cov_18.158634	46.55
NODE_13016_length_8004_cov_18.069197	46.253
NODE_1302_length_77139_cov_12.959489	42.783
NODE_13029_length_8000_cov_7.210733	22.175
NODE_1303_length_77131_cov_15.803757	59.048
NODE_13039_length_7996_cov_6.731797	29.071
NODE_1304_length_77128_cov_15.582157	57.877
NODE_13048_length_7993_cov_11.551938	56.577
NODE_13049_length_7993_cov_5.446795	16.509
NODE_1305_length_77121_cov_18.853250	71.015
NODE_1306_length_77116_cov_19.494969	75.629
NODE_1307_length_77020_cov_6.415101	22.629
NODE_13072_length_7985_cov_8.671570	36.555
NODE_13079_length_7980_cov_10.912067	23.751
NODE_1308_length_76991_cov_7.469698	35.84
NODE_1309_length_76977_cov_20.629569	79.896
NODE_13092_length_7971_cov_8.259146	39.072
NODE_131_length_176244_cov_8.953022	43.948
NODE_1310_length_76970_cov_19.428328	70.419
NODE_13103_length_7962_cov_7.351520	36.88
NODE_1311_length_76937_cov_23.279133	92.886
NODE_13111_length_7958_cov_11.771981	47.059
NODE_13117_length_7955_cov_23.194374	106.216
NODE_1312_length_76934_cov_22.234164	83.336
NODE_1313_length_76891_cov_21.461376	85.009
NODE_13133_length_7948_cov_9.191617	23.648
NODE_1314_length_76891_cov_18.922791	64.446
NODE_13142_length_7943_cov_16.293473	62.49
NODE_13143_length_7943_cov_5.799465	22.835
NODE_1315_length_76867_cov_9.984811	42.654
NODE_13155_length_7938_cov_10.414211	52.552
NODE_13159_length_7933_cov_14.950600	49.141
NODE_1316_length_76866_cov_22.337280	60.245
NODE_13164_length_7930_cov_2.759162	13.009
NODE_13167_length_7928_cov_22.665475	57.992
NODE_13168_length_7928_cov_22.448589	57.757
NODE_1317_length_76866_cov_20.482251	44.385
NODE_13171_length_7925_cov_24.116662	99.474
NODE_13178_length_7923_cov_10.036043	43.56
NODE_1318_length_76836_cov_5.888046	28.226
NODE_13183_length_7920_cov_3.562716	17.587
NODE_13185_length_7918_cov_2.418724	11.084
NODE_1319_length_76747_cov_18.282030	78.845
NODE_13198_length_7915_cov_2.706116	12.756
NODE_132_length_175735_cov_8.950580	43.957
NODE_1320_length_76743_cov_13.276082	48.159
NODE_13205_length_7912_cov_17.283886	82.468
NODE_1321_length_76732_cov_11.414391	41.682
NODE_13212_length_7908_cov_17.204123	79.004
NODE_1322_length_76724_cov_14.051210	59.736
NODE_1323_length_76724_cov_13.025657	47.662
NODE_1324_length_76702_cov_16.761028	54.817
NODE_1325_length_76694_cov_21.719172	85.028
NODE_13250_length_7896_cov_9.815955	50.037
NODE_13253_length_7894_cov_6.865298	25.608
NODE_13255_length_7893_cov_2.932640	13.899
NODE_1326_length_76673_cov_18.393893	71.006
NODE_13263_length_7890_cov_20.962778	104.735
NODE_13265_length_7889_cov_3.210783	15.016
NODE_13269_length_7886_cov_5.773469	32.786
NODE_1327_length_76665_cov_12.786890	53.444
NODE_13279_length_7882_cov_5.565463	25.295
NODE_1328_length_76652_cov_9.656395	32.852
NODE_13282_length_7881_cov_17.214212	50.074
NODE_13283_length_7881_cov_16.481624	43.898
NODE_1329_length_76585_cov_18.876343	62.483
NODE_13291_length_7878_cov_3.337318	15.25
NODE_133_length_175557_cov_15.502690	76.201
NODE_1330_length_76584_cov_22.741165	89.975
NODE_1331_length_76554_cov_18.253051	66.543
NODE_1332_length_76552_cov_19.743516	86.112
NODE_13328_length_7862_cov_17.142471	82.148
NODE_13329_length_7862_cov_9.096483	48.205
NODE_1333_length_76541_cov_14.417074	54.057
NODE_13337_length_7859_cov_2.288918	10.051
NODE_1334_length_76512_cov_21.789538	91.327
NODE_1335_length_76480_cov_21.040206	86.915
NODE_13351_length_7851_cov_6.631579	28.498
NODE_1336_length_76479_cov_15.341961	50.782
NODE_1337_length_76456_cov_13.589952	60.008
NODE_13371_length_7839_cov_2.261370	9.969
NODE_1338_length_76374_cov_16.544753	66.811
NODE_1339_length_76374_cov_12.264857	37.592
NODE_13398_length_7827_cov_7.528986	41.345
NODE_134_length_175267_cov_4.780045	23.468
NODE_1340_length_76360_cov_20.954852	87.411
NODE_13401_length_7825_cov_5.694667	14.127
NODE_13403_length_7824_cov_9.471197	28.341
NODE_1341_length_76338_cov_23.838219	100.809
NODE_1342_length_76338_cov_16.610344	58.614
NODE_13423_length_7818_cov_3.083949	14.458
NODE_1343_length_76246_cov_20.294903	99.664
NODE_13431_length_7815_cov_26.739502	105.081
NODE_13434_length_7814_cov_2.405574	10.448
NODE_1344_length_76230_cov_17.458302	69.311
NODE_1345_length_76230_cov_14.296266	46.373
NODE_13452_length_7805_cov_12.019336	38.666
NODE_1346_length_76228_cov_22.971561	96.272
NODE_13465_length_7798_cov_7.249383	35.679
NODE_1347_length_76226_cov_19.044124	74.021
NODE_13479_length_7789_cov_17.184005	76.903
NODE_1348_length_76221_cov_17.118284	58.156
NODE_13480_length_7789_cov_5.202861	25.587
NODE_13489_length_7786_cov_24.432548	117.922
NODE_1349_length_76130_cov_22.128434	79.053
NODE_135_length_174494_cov_2.786129	13.675
NODE_1350_length_76116_cov_18.748543	70.808
NODE_13507_length_7780_cov_3.305950	15.649
NODE_13508_length_7780_cov_2.023565	8.722
NODE_1351_length_76116_cov_14.412092	40.945
NODE_1352_length_76104_cov_23.491718	94.74
NODE_1353_length_76073_cov_15.065233	61.539
NODE_13531_length_7769_cov_2.833246	13.285
NODE_1354_length_76066_cov_18.897350	62.511
NODE_1355_length_75985_cov_39.789395	195.421
NODE_13551_length_7759_cov_13.396867	63.03
NODE_13552_length_7758_cov_11.447447	23.875
NODE_1356_length_75976_cov_24.796855	106.659
NODE_1357_length_75965_cov_11.545580	47.083
NODE_13579_length_7746_cov_2.574343	11.369
NODE_1359_length_75917_cov_12.545003	48.228
NODE_13596_length_7737_cov_7.570306	35.222
NODE_136_length_174124_cov_8.753507	42.979
NODE_1360_length_75917_cov_11.666517	41.377
NODE_13618_length_7726_cov_12.972073	67.695
NODE_13619_length_7726_cov_5.648355	24.885
NODE_1362_length_75900_cov_20.461445	74.327
NODE_1363_length_75870_cov_15.370670	52.022
NODE_1364_length_75859_cov_24.065338	51.516
NODE_13642_length_7719_cov_2.005774	9.155
NODE_13648_length_7713_cov_8.429341	37.758
NODE_1365_length_75856_cov_26.183627	69.172
NODE_1366_length_75842_cov_16.865889	66.178
NODE_13662_length_7707_cov_10.121188	45.904
NODE_13663_length_7707_cov_2.284700	10.122
NODE_1367_length_75831_cov_10.967874	56.051
NODE_1368_length_75764_cov_18.524377	75.71
NODE_13683_length_7697_cov_5.113977	21.54
NODE_13686_length_7696_cov_6.495854	29.085
NODE_13688_length_7695_cov_18.851369	39.099
NODE_1369_length_75758_cov_14.048573	45.906
NODE_13694_length_7690_cov_5.508233	23.488
NODE_1370_length_75735_cov_21.187450	76.915
NODE_13700_length_7689_cov_5.961397	33.906
NODE_1371_length_75729_cov_20.964009	77.204
NODE_1372_length_75727_cov_19.242146	80.288
NODE_1373_length_75698_cov_21.724732	103.217
NODE_1374_length_75670_cov_16.093740	57.833
NODE_13745_length_7675_cov_9.740100	45.013
NODE_1375_length_75644_cov_14.085538	53.705
NODE_13755_length_7667_cov_3.199921	15.105
NODE_1376_length_75638_cov_16.027893	66.838
NODE_1377_length_75583_cov_20.320916	81.739
NODE_1378_length_75569_cov_19.674506	99.06
NODE_13788_length_7656_cov_24.111817	68.812
NODE_13789_length_7656_cov_22.797274	58.165
NODE_1379_length_75520_cov_19.976479	95.837
NODE_13799_length_7653_cov_10.518930	53.325
NODE_138_length_172881_cov_14.918504	73.268
NODE_1380_length_75507_cov_15.394401	66.466
NODE_13807_length_7648_cov_8.479666	38.223
NODE_1381_length_75492_cov_8.195045	40.266
NODE_1382_length_75478_cov_21.746627	66.88
NODE_1383_length_75477_cov_18.544681	88.151
NODE_1385_length_75466_cov_16.659294	51.076
NODE_13850_length_7623_cov_5.959862	34.858
NODE_13855_length_7621_cov_7.409333	26.679
NODE_1386_length_75464_cov_22.781530	91.516
NODE_13860_length_7618_cov_3.112515	15.365
NODE_13869_length_7614_cov_2.245509	10.618
NODE_1387_length_75456_cov_21.877503	92.961
NODE_13873_length_7613_cov_6.912164	27.974
NODE_1388_length_75451_cov_17.552766	67.171
NODE_1389_length_75428_cov_17.814042	82.771
NODE_1390_length_75330_cov_17.005609	59.297
NODE_13918_length_7594_cov_6.943829	25.597
NODE_1392_length_75290_cov_23.352396	85.145
NODE_13929_length_7590_cov_5.700441	28.038
NODE_1393_length_75277_cov_19.996129	79.585
NODE_13934_length_7588_cov_9.123915	40.935
NODE_13938_length_7587_cov_4.732105	17.194
NODE_1394_length_75271_cov_17.081879	59.523
NODE_1396_length_75169_cov_10.996283	38.35
NODE_1397_length_75166_cov_20.667830	53.419
NODE_1398_length_75143_cov_20.532634	53.496
NODE_13983_length_7566_cov_9.631981	45.687
NODE_13989_length_7563_cov_5.290461	23.676
NODE_1399_length_75123_cov_18.999853	41.73
NODE_13990_length_7563_cov_2.918006	13.316
NODE_13994_length_7562_cov_3.859574	17.864
NODE_13995_length_7561_cov_12.496114	30.715
NODE_14_length_395686_cov_17.279936	84.949
NODE_1400_length_75100_cov_11.837522	60.912
NODE_14000_length_7560_cov_3.065005	13.993
NODE_14006_length_7555_cov_14.429721	69.613
NODE_1401_length_75094_cov_12.328702	56.917
NODE_1402_length_75055_cov_23.351126	89.644
NODE_14020_length_7550_cov_2.295128	10.098
NODE_14026_length_7548_cov_4.075581	18.794
NODE_1403_length_75055_cov_23.115348	88.787
NODE_14035_length_7545_cov_3.124496	14.745
NODE_1404_length_74990_cov_20.274773	83.658
NODE_14043_length_7541_cov_8.478232	39.85
NODE_1405_length_74987_cov_17.464026	64.297
NODE_14053_length_7536_cov_3.983192	18.166
NODE_14056_length_7535_cov_3.266945	15.065
NODE_14058_length_7534_cov_3.846268	18.463
NODE_14063_length_7533_cov_4.843557	23.341
NODE_14064_length_7533_cov_3.702852	17.079
NODE_14069_length_7530_cov_33.262683	117.674
NODE_1407_length_74967_cov_20.450833	85.455
NODE_1408_length_74967_cov_14.940656	49.05
NODE_14081_length_7525_cov_6.626044	29.804
NODE_1409_length_74959_cov_24.153580	86.514
NODE_14092_length_7521_cov_13.452304	56.975
NODE_14097_length_7519_cov_2.311590	10.484
NODE_1410_length_74959_cov_16.780791	58.747
NODE_14101_length_7518_cov_5.774094	23.547
NODE_1411_length_74937_cov_19.729269	83.993
NODE_14118_length_7512_cov_26.721705	65.614
NODE_1412_length_74911_cov_15.577755	65.77
NODE_14127_length_7508_cov_7.900931	43.476
NODE_1413_length_74909_cov_13.195148	49.144
NODE_1414_length_74896_cov_17.912229	68.262
NODE_14142_length_7503_cov_7.170583	34.666
NODE_14144_length_7503_cov_4.932199	18.118
NODE_1415_length_74896_cov_9.624223	34.5
NODE_14153_length_7499_cov_13.424459	26.386
NODE_1416_length_74894_cov_17.065847	59.937
NODE_1417_length_74830_cov_13.377501	54.035
NODE_1418_length_74789_cov_10.633525	35.122
NODE_14181_length_7490_cov_3.286294	15.797
NODE_1419_length_74768_cov_16.855469	51.374
NODE_14191_length_7486_cov_8.328144	40.079
NODE_1420_length_74747_cov_12.872160	54.525
NODE_1421_length_74745_cov_22.988037	94.496
NODE_1422_length_74739_cov_17.381297	58.253
NODE_14232_length_7472_cov_17.231656	45.527
NODE_1424_length_74707_cov_12.206895	43.712
NODE_1425_length_74677_cov_11.774558	39.135
NODE_1426_length_74675_cov_17.627910	58.817
NODE_14265_length_7459_cov_26.645788	129.05
NODE_1427_length_74674_cov_15.469769	63.77
NODE_1428_length_74667_cov_21.110986	78.263
NODE_14288_length_7449_cov_17.094830	83.601
NODE_1429_length_74666_cov_17.744994	87.346
NODE_143_length_169934_cov_7.167521	35.166
NODE_1430_length_74660_cov_22.987755	91.21
NODE_14306_length_7445_cov_2.409611	9.829
NODE_14309_length_7444_cov_2.253914	10.97
NODE_1431_length_74656_cov_24.098314	85.958
NODE_14311_length_7443_cov_11.609749	54.472
NODE_1432_length_74636_cov_16.243959	65.921
NODE_14328_length_7438_cov_3.031476	13.086
NODE_1433_length_74633_cov_14.364008	52.61
NODE_1434_length_74633_cov_12.779269	51.862
NODE_1435_length_74617_cov_11.011702	38.383
NODE_1436_length_74610_cov_16.291353	76.861
NODE_14361_length_7425_cov_2.801938	13.02
NODE_1437_length_74567_cov_28.100849	116.104
NODE_14375_length_7418_cov_23.347998	68.566
NODE_14376_length_7418_cov_21.906545	57.593
NODE_1438_length_74472_cov_20.717760	74.588
NODE_14384_length_7415_cov_6.342537	26.707
NODE_14386_length_7415_cov_3.228130	14.807
NODE_1439_length_74471_cov_23.395888	95.022
NODE_14390_length_7412_cov_36.328183	171.968
NODE_14394_length_7411_cov_8.337801	41.081
NODE_1440_length_74445_cov_15.405913	55.014
NODE_14402_length_7407_cov_6.214286	29.098
NODE_1441_length_74402_cov_20.454477	82.234
NODE_1442_length_74384_cov_12.936407	44.858
NODE_14421_length_7400_cov_5.770990	31.701
NODE_1443_length_74373_cov_24.759108	93.596
NODE_14430_length_7395_cov_5.323054	25.079
NODE_14433_length_7393_cov_5.403345	28.105
NODE_14438_length_7391_cov_2.459819	11.315
NODE_1444_length_74368_cov_24.871952	93.591
NODE_14447_length_7386_cov_5.891862	28.924
NODE_1445_length_74360_cov_17.593528	74.538
NODE_1446_length_74346_cov_19.401471	40.734
NODE_14461_length_7378_cov_21.856162	90.756
NODE_1447_length_74311_cov_28.668167	140.684
NODE_14475_length_7374_cov_16.038625	71.395
NODE_1448_length_74311_cov_22.030777	83.338
NODE_14489_length_7368_cov_4.655248	22.698
NODE_1449_length_74309_cov_21.522005	80.665
NODE_1450_length_74301_cov_20.757931	87.617
NODE_14506_length_7361_cov_20.599697	89.436
NODE_14507_length_7361_cov_5.180253	30.06
NODE_1451_length_74297_cov_14.849619	49.881
NODE_14510_length_7360_cov_6.521416	24.385
NODE_1452_length_74202_cov_13.789752	54.827
NODE_1453_length_74171_cov_15.150772	46.467
NODE_14531_length_7352_cov_3.132635	9.938
NODE_14535_length_7351_cov_4.867761	19.694
NODE_1455_length_74134_cov_18.415250	70.705
NODE_14552_length_7346_cov_2.576790	11.715
NODE_1456_length_74130_cov_21.284273	90.09
NODE_1457_length_74067_cov_23.608520	80.069
NODE_14570_length_7340_cov_9.441790	43.096
NODE_14579_length_7337_cov_10.373169	52.995
NODE_1458_length_74008_cov_19.178084	81.555
NODE_14581_length_7336_cov_28.560039	94.846
NODE_14584_length_7334_cov_13.678093	64.14
NODE_14591_length_7331_cov_7.918556	25.67
NODE_14592_length_7331_cov_6.286504	29.171
NODE_14598_length_7328_cov_3.998893	19.8
NODE_14599_length_7328_cov_3.295892	16.207
NODE_146_length_168860_cov_17.315096	84.976
NODE_1460_length_73995_cov_12.996116	62.204
NODE_14603_length_7327_cov_7.985473	35.681
NODE_1461_length_73992_cov_14.878933	49.747
NODE_1462_length_73933_cov_12.777677	51.739
NODE_14622_length_7321_cov_6.506369	26.814
NODE_1463_length_73919_cov_15.551707	52.812
NODE_1464_length_73902_cov_13.728561	46.357
NODE_14641_length_7315_cov_20.006790	98.5
NODE_14646_length_7314_cov_9.646570	44.422
NODE_14653_length_7313_cov_6.892431	31.445
NODE_1466_length_73883_cov_10.146441	40.422
NODE_14668_length_7309_cov_2.652566	12.563
NODE_1467_length_73881_cov_22.437492	81.461
NODE_14670_length_7308_cov_31.880427	153.213
NODE_14674_length_7306_cov_3.814208	14.119
NODE_14678_length_7306_cov_2.433745	10.459
NODE_1468_length_73872_cov_16.173315	76.36
NODE_1469_length_73867_cov_22.387648	85.143
NODE_147_length_168398_cov_3.780914	18.567
NODE_1470_length_73864_cov_21.497594	72.042
NODE_14717_length_7290_cov_15.570157	56.302
NODE_14718_length_7290_cov_6.273675	31.166
NODE_1472_length_73800_cov_10.377715	40.6
NODE_1473_length_73789_cov_24.257633	55.387
NODE_14731_length_7285_cov_35.521848	168.555
NODE_1474_length_73786_cov_23.516455	49.06
NODE_14745_length_7281_cov_5.473406	27.075
NODE_1475_length_73737_cov_17.757883	67.317
NODE_14753_length_7278_cov_2.314807	10.287
NODE_1476_length_73725_cov_24.930500	85.487
NODE_1477_length_73712_cov_17.570483	66.728
NODE_1478_length_73649_cov_18.112087	60.676
NODE_1479_length_73649_cov_14.807043	56.208
NODE_1480_length_73646_cov_20.821964	87.57
NODE_1481_length_73645_cov_19.882672	75.442
NODE_1482_length_73642_cov_18.227037	77.936
NODE_14822_length_7251_cov_7.490492	26.001
NODE_14829_length_7249_cov_9.426993	43.55
NODE_1483_length_73633_cov_14.948622	61.23
NODE_14836_length_7248_cov_2.577144	11.744
NODE_1484_length_73624_cov_12.675729	45.655
NODE_14843_length_7245_cov_8.239015	40.526
NODE_14844_length_7245_cov_7.611531	37.958
NODE_1485_length_73592_cov_18.953819	59.431
NODE_14853_length_7241_cov_3.684822	17.42
NODE_1486_length_73569_cov_11.916551	44.569
NODE_1487_length_73561_cov_15.500436	53.682
NODE_14872_length_7233_cov_23.552425	97.361
NODE_14874_length_7233_cov_2.179563	10.411
NODE_14876_length_7232_cov_4.172438	16.643
NODE_1488_length_73558_cov_21.762139	93.635
NODE_1489_length_73553_cov_19.695224	99.613
NODE_14892_length_7226_cov_5.464712	14.536
NODE_14897_length_7225_cov_6.717934	30.668
NODE_14899_length_7225_cov_2.980915	13.284
NODE_149_length_167874_cov_15.316543	75.194
NODE_1490_length_73494_cov_17.207562	69.181
NODE_14902_length_7224_cov_31.048140	148.008
NODE_1491_length_73491_cov_16.889130	67.079
NODE_1492_length_73489_cov_16.557801	69.545
NODE_14922_length_7218_cov_8.974154	44.316
NODE_14923_length_7218_cov_7.561455	34.634
NODE_1493_length_73488_cov_20.858943	86.732
NODE_14939_length_7211_cov_12.854471	28.915
NODE_1494_length_73488_cov_18.229939	67.861
NODE_14944_length_7210_cov_7.061876	35.221
NODE_14946_length_7209_cov_8.806751	24.096
NODE_1495_length_73423_cov_19.550188	79.903
NODE_14951_length_7208_cov_8.237727	33.883
NODE_14956_length_7206_cov_2.230618	10.809
NODE_1496_length_73406_cov_16.663948	53.209
NODE_14963_length_7202_cov_5.081796	29.716
NODE_14967_length_7199_cov_5.640845	31.541
NODE_1497_length_73394_cov_22.182591	82.961
NODE_1498_length_73393_cov_22.551014	87.693
NODE_1499_length_73391_cov_14.535502	46.879
NODE_150_length_166999_cov_18.507076	90.902
NODE_1500_length_73370_cov_15.000778	59.885
NODE_1501_length_73362_cov_12.374350	40.736
NODE_15014_length_7182_cov_9.474799	45.444
NODE_1502_length_73359_cov_17.497024	68.075
NODE_15020_length_7179_cov_8.358192	41.171
NODE_1503_length_73339_cov_13.704629	40.696
NODE_15030_length_7176_cov_2.570439	12.591
NODE_15036_length_7175_cov_5.320096	29.451
NODE_1504_length_73322_cov_18.501127	72.044
NODE_1505_length_73319_cov_13.916990	41.647
NODE_15051_length_7172_cov_5.475611	32.532
NODE_15058_length_7170_cov_23.092066	87.022
NODE_15059_length_7170_cov_9.964644	47.577
NODE_1506_length_73218_cov_18.577223	61.927
NODE_15072_length_7166_cov_16.804585	43.227
NODE_15074_length_7165_cov_4.611520	21.656
NODE_1508_length_73208_cov_22.419866	89.461
NODE_1509_length_73187_cov_18.482282	76.455
NODE_15093_length_7160_cov_5.833876	29.015
NODE_151_length_166922_cov_5.365213	26.386
NODE_1510_length_73185_cov_16.152888	64.486
NODE_15102_length_7157_cov_8.375177	33.958
NODE_1512_length_73140_cov_21.230473	89.508
NODE_15127_length_7147_cov_20.827327	81.236
NODE_1513_length_73137_cov_17.507133	64.286
NODE_1514_length_73101_cov_17.983850	61.983
NODE_15149_length_7141_cov_2.850043	12.785
NODE_1515_length_73062_cov_11.498801	40.326
NODE_1517_length_73027_cov_15.949909	60.769
NODE_1518_length_72998_cov_15.617745	55.567
NODE_1519_length_72996_cov_19.541421	81.961
NODE_15190_length_7126_cov_5.464921	16.789
NODE_15195_length_7125_cov_2.662254	12.364
NODE_1520_length_72989_cov_20.285759	64.616
NODE_15207_length_7121_cov_11.735973	57.02
NODE_15208_length_7121_cov_9.479635	44.61
NODE_15209_length_7121_cov_5.441470	22.323
NODE_1521_length_72985_cov_11.576915	38.851
NODE_15212_length_7120_cov_6.003133	33.134
NODE_15214_length_7119_cov_19.439031	97.942
NODE_15217_length_7118_cov_20.283374	81.88
NODE_1522_length_72984_cov_22.766728	93.087
NODE_15225_length_7116_cov_15.005700	67.116
NODE_15226_length_7115_cov_22.250570	94.565
NODE_15229_length_7114_cov_4.976479	17.184
NODE_1523_length_72983_cov_20.287224	84.86
NODE_15231_length_7114_cov_3.244476	14.765
NODE_15232_length_7114_cov_3.029508	13.389
NODE_15234_length_7113_cov_2.729826	11.807
NODE_1524_length_72974_cov_22.019787	88.146
NODE_15244_length_7110_cov_5.447012	29.977
NODE_15245_length_7110_cov_5.076594	24.819
NODE_1525_length_72972_cov_13.414392	48.072
NODE_15255_length_7108_cov_5.903981	32.327
NODE_1526_length_72961_cov_23.625676	103.893
NODE_1527_length_72931_cov_21.179536	79.226
NODE_1528_length_72914_cov_22.895598	93.569
NODE_1529_length_72914_cov_18.989508	67.153
NODE_153_length_165978_cov_6.166193	30.279
NODE_1530_length_72876_cov_13.717768	52.706
NODE_15300_length_7092_cov_3.807522	17.438
NODE_15303_length_7091_cov_2.227546	10.585
NODE_1531_length_72873_cov_14.834570	61.7
NODE_1532_length_72871_cov_21.984046	88.476
NODE_15320_length_7085_cov_3.501861	16.241
NODE_15327_length_7082_cov_9.114564	46.616
NODE_1533_length_72871_cov_16.498626	52.027
NODE_15337_length_7079_cov_2.813754	11.915
NODE_1535_length_72833_cov_19.948868	81.658
NODE_15356_length_7073_cov_11.764697	55.678
NODE_1536_length_72826_cov_13.489887	45.315
NODE_1537_length_72825_cov_16.972060	69.289
NODE_15377_length_7066_cov_11.391847	50.886
NODE_1538_length_72809_cov_23.476895	95.588
NODE_1539_length_72804_cov_16.844344	61.683
NODE_15399_length_7059_cov_6.629598	31.714
NODE_154_length_165256_cov_17.729046	86.99
NODE_1540_length_72794_cov_12.010702	45.558
NODE_1541_length_72788_cov_13.749770	57.726
NODE_15413_length_7055_cov_2.620040	11.887
NODE_1542_length_72750_cov_26.376898	108.92
NODE_15424_length_7051_cov_1.931674	9.296
NODE_1543_length_72741_cov_13.064164	64.129
NODE_15433_length_7049_cov_3.434964	15.224
NODE_15435_length_7048_cov_4.608721	19.798
NODE_15437_length_7047_cov_3.289868	13.841
NODE_1544_length_72705_cov_20.908465	87.415
NODE_15442_length_7046_cov_2.112711	9.417
NODE_1545_length_72696_cov_20.199099	82.664
NODE_15454_length_7041_cov_5.398876	24.838
NODE_15455_length_7041_cov_4.740421	20.631
NODE_1546_length_72695_cov_19.520084	79.071
NODE_15465_length_7038_cov_6.766249	31.415
NODE_15467_length_7037_cov_16.979821	79.376
NODE_1547_length_72674_cov_20.873772	80.538
NODE_1548_length_72673_cov_18.872806	64.109
NODE_1549_length_72610_cov_19.920109	80.702
NODE_155_length_165076_cov_17.125036	84.058
NODE_1550_length_72563_cov_15.402145	51.736
NODE_15504_length_7024_cov_17.333141	38.355
NODE_15509_length_7023_cov_1.985124	9.399
NODE_15512_length_7022_cov_5.947133	28.878
NODE_15514_length_7022_cov_3.788387	13.269
NODE_1552_length_72521_cov_19.043909	71.084
NODE_15524_length_7019_cov_4.944798	20.59
NODE_15528_length_7019_cov_2.213873	9.012
NODE_15529_length_7018_cov_8.679433	43.023
NODE_1553_length_72519_cov_18.158133	64.633
NODE_15533_length_7016_cov_6.237386	18.488
NODE_1554_length_72460_cov_22.529125	90.56
NODE_15549_length_7010_cov_15.464911	67.764
NODE_1555_length_72456_cov_17.723109	78.954
NODE_15556_length_7008_cov_4.570415	19.84
NODE_1556_length_72438_cov_18.267891	67.416
NODE_1557_length_72438_cov_17.429893	58.849
NODE_15578_length_7003_cov_4.144844	13.105
NODE_1558_length_72421_cov_19.948992	83.87
NODE_1559_length_72421_cov_14.635657	50.16
NODE_15595_length_6998_cov_25.541238	102.581
NODE_15596_length_6998_cov_5.283085	19.185
NODE_156_length_165057_cov_15.853084	78.097
NODE_1560_length_72409_cov_18.243922	62.158
NODE_15603_length_6996_cov_8.069305	37.087
NODE_1561_length_72405_cov_22.138052	77.761
NODE_1562_length_72400_cov_14.672397	60.324
NODE_15626_length_6989_cov_15.712627	64.207
NODE_15629_length_6988_cov_3.483524	15.775
NODE_1563_length_72283_cov_16.573243	67.253
NODE_15632_length_6986_cov_9.142878	48.325
NODE_1564_length_72267_cov_9.756679	33.458
NODE_15640_length_6983_cov_3.356334	16.224
NODE_1565_length_72256_cov_16.295079	74.357
NODE_15657_length_6979_cov_20.432122	68.352
NODE_1566_length_72242_cov_11.880862	47.593
NODE_15660_length_6977_cov_6.334981	23.748
NODE_15667_length_6975_cov_8.621146	41.444
NODE_15669_length_6974_cov_7.913018	40.386
NODE_1567_length_72221_cov_14.737168	51.319
NODE_15673_length_6972_cov_34.594355	164.624
NODE_15676_length_6970_cov_6.727405	22.845
NODE_1568_length_72207_cov_18.265685	38.678
NODE_15681_length_6968_cov_13.783229	51.245
NODE_15688_length_6965_cov_5.185989	30.271
NODE_15689_length_6965_cov_5.083892	13.501
NODE_1569_length_72199_cov_15.357517	49.66
NODE_157_length_165012_cov_19.887043	97.719
NODE_1570_length_72187_cov_16.831581	69.736
NODE_1571_length_72183_cov_13.604711	49.05
NODE_1572_length_72176_cov_18.416249	78.235
NODE_15721_length_6954_cov_8.348796	31.704
NODE_15726_length_6950_cov_3.937965	12.491
NODE_1573_length_72176_cov_13.405081	46.712
NODE_15737_length_6946_cov_7.258799	27.355
NODE_15738_length_6946_cov_4.625822	21.719
NODE_1574_length_72106_cov_15.305081	59.937
NODE_15741_length_6945_cov_9.899503	28.922
NODE_1575_length_72105_cov_14.431492	52.51
NODE_15753_length_6941_cov_27.332505	74.574
NODE_15754_length_6941_cov_26.021193	64.278
NODE_15755_length_6941_cov_5.023970	22.889
NODE_1576_length_72092_cov_13.046963	53.803
NODE_15763_length_6938_cov_6.456499	27.923
NODE_15765_length_6938_cov_3.466004	14.775
NODE_15769_length_6937_cov_10.217023	20.567
NODE_1577_length_72091_cov_11.639432	44.4
NODE_15770_length_6937_cov_8.399532	41.827
NODE_15772_length_6936_cov_9.631710	45.305
NODE_1578_length_72033_cov_21.300053	83.942
NODE_15783_length_6933_cov_5.876061	20.214
NODE_15788_length_6931_cov_3.712968	15.819
NODE_15789_length_6930_cov_8.315766	27.137
NODE_1579_length_71988_cov_21.938433	88.716
NODE_15799_length_6927_cov_9.637815	49.915
NODE_158_length_164847_cov_7.963022	39.072
NODE_1580_length_71985_cov_18.342932	62.475
NODE_15801_length_6927_cov_2.993702	13.741
NODE_1581_length_71984_cov_20.924630	88.494
NODE_15812_length_6924_cov_8.856410	35.413
NODE_15813_length_6924_cov_4.955018	20.55
NODE_15818_length_6922_cov_26.101861	70.145
NODE_15819_length_6922_cov_25.292980	66.661
NODE_1582_length_71984_cov_17.480782	67.033
NODE_15827_length_6919_cov_9.880205	47.84
NODE_1583_length_71976_cov_15.820221	54.679
NODE_15839_length_6916_cov_2.970075	13.76
NODE_1584_length_71915_cov_15.069302	60
NODE_15842_length_6915_cov_4.174736	25.412
NODE_15853_length_6913_cov_2.214412	10.755
NODE_1586_length_71885_cov_17.853523	71.978
NODE_15862_length_6909_cov_32.549339	149.028
NODE_15863_length_6909_cov_28.353304	80.174
NODE_15864_length_6909_cov_27.905580	76.416
NODE_15869_length_6908_cov_6.504039	33.175
NODE_1587_length_71867_cov_12.314290	39.495
NODE_15879_length_6905_cov_4.974434	24.427
NODE_1588_length_71864_cov_16.253787	65.984
NODE_15882_length_6904_cov_3.174724	14.193
NODE_1589_length_71819_cov_15.330745	72.901
NODE_15896_length_6899_cov_2.843235	12.644
NODE_159_length_164658_cov_17.059006	83.986
NODE_1590_length_71814_cov_20.249878	75.321
NODE_15918_length_6893_cov_6.840889	28.793
NODE_1592_length_71741_cov_11.335306	53.747
NODE_15926_length_6891_cov_2.278416	10.951
NODE_15929_length_6890_cov_33.442792	161.144
NODE_1593_length_71734_cov_11.921351	47.832
NODE_15935_length_6889_cov_14.707364	30.138
NODE_1594_length_71723_cov_11.326315	42.479
NODE_15948_length_6886_cov_24.574628	64.936
NODE_15949_length_6886_cov_23.073965	50.263
NODE_1595_length_71704_cov_15.246994	57.617
NODE_15950_length_6886_cov_7.373508	40.276
NODE_15952_length_6886_cov_3.549433	16.24
NODE_1596_length_71668_cov_23.484442	93.698
NODE_15966_length_6881_cov_2.559275	11.938
NODE_1597_length_71657_cov_17.656153	74.39
NODE_1598_length_71652_cov_21.954286	72.013
NODE_1599_length_71652_cov_20.315584	102.205
NODE_160_length_163759_cov_11.138898	54.708
NODE_16002_length_6869_cov_8.541950	43.392
NODE_16008_length_6866_cov_14.640609	69.786
NODE_1601_length_71553_cov_20.630252	77.103
NODE_1602_length_71549_cov_14.617579	59.073
NODE_1603_length_71549_cov_11.658321	38.793
NODE_1604_length_71514_cov_20.305818	84.669
NODE_16048_length_6853_cov_8.746373	26.618
NODE_16049_length_6853_cov_8.601421	33.119
NODE_1605_length_71504_cov_9.426049	35.972
NODE_16054_length_6851_cov_26.945350	73.077
NODE_16056_length_6851_cov_8.251481	40.057
NODE_1606_length_71504_cov_9.267544	34.724
NODE_1607_length_71503_cov_11.629433	44.96
NODE_16076_length_6845_cov_3.760747	17.092
NODE_1608_length_71452_cov_16.885485	51.772
NODE_16084_length_6842_cov_4.748332	24.165
NODE_1609_length_71451_cov_22.933597	92.335
NODE_161_length_163608_cov_3.188473	15.654
NODE_1610_length_71424_cov_17.972043	91.167
NODE_16106_length_6835_cov_2.977583	13.505
NODE_16109_length_6834_cov_6.828062	20.86
NODE_1611_length_71404_cov_17.493444	70.77
NODE_1612_length_71358_cov_14.477975	50.992
NODE_16123_length_6828_cov_8.344479	32.07
NODE_16124_length_6828_cov_7.301679	35.425
NODE_1614_length_71345_cov_18.475648	67.695
NODE_1615_length_71343_cov_19.078603	72.177
NODE_1616_length_71314_cov_13.183838	59.26
NODE_16162_length_6814_cov_5.062398	25.315
NODE_1617_length_71311_cov_16.752106	57.778
NODE_16171_length_6810_cov_26.517807	80.307
NODE_1618_length_71310_cov_11.682001	45.117
NODE_1619_length_71308_cov_13.194680	54.852
NODE_16190_length_6804_cov_7.445488	26.967
NODE_16191_length_6804_cov_5.992394	18.752
NODE_162_length_163312_cov_1.980725	9.776
NODE_1620_length_71308_cov_10.906978	39.193
NODE_1621_length_71305_cov_19.301632	77.201
NODE_1622_length_71297_cov_24.722591	85.678
NODE_16229_length_6792_cov_4.253250	20.147
NODE_1624_length_71286_cov_11.921151	46.279
NODE_16244_length_6788_cov_24.332785	116.814
NODE_16245_length_6788_cov_4.833308	23.652
NODE_1625_length_71282_cov_10.249315	34.09
NODE_16252_length_6786_cov_5.235980	19.305
NODE_1626_length_71272_cov_8.864583	43.334
NODE_1627_length_71267_cov_5.761536	27.521
NODE_16271_length_6782_cov_25.049229	87.048
NODE_1628_length_71266_cov_12.870853	39.692
NODE_16282_length_6779_cov_10.874251	49.031
NODE_16286_length_6778_cov_11.384788	50.381
NODE_1629_length_71261_cov_21.615792	76.213
NODE_163_length_163189_cov_4.362469	21.479
NODE_1630_length_71260_cov_23.678925	93.684
NODE_16308_length_6771_cov_4.788519	19.442
NODE_1631_length_71248_cov_5.666798	21.334
NODE_16312_length_6769_cov_4.970615	22.352
NODE_1632_length_71232_cov_17.061884	62.028
NODE_16323_length_6764_cov_8.408552	38.329
NODE_1633_length_71224_cov_19.730896	84.262
NODE_16330_length_6761_cov_21.460823	103.349
NODE_16331_length_6761_cov_15.870760	75.858
NODE_16333_length_6761_cov_2.755929	12.843
NODE_1634_length_71217_cov_18.911654	78.406
NODE_16340_length_6758_cov_5.349452	24.657
NODE_1635_length_71215_cov_22.368201	93.946
NODE_1637_length_71186_cov_18.658883	73.502
NODE_1638_length_71167_cov_9.589379	42.75
NODE_16381_length_6747_cov_13.436071	65.465
NODE_1639_length_71131_cov_13.083568	52.472
NODE_16393_length_6744_cov_15.946727	73.807
NODE_16399_length_6743_cov_6.264600	29.806
NODE_164_length_162617_cov_12.335397	60.595
NODE_1640_length_71090_cov_16.910369	56.205
NODE_16403_length_6742_cov_6.345627	23.605
NODE_1641_length_71071_cov_20.636885	77.296
NODE_16413_length_6740_cov_2.906189	12.915
NODE_16420_length_6738_cov_7.601446	36.44
NODE_1643_length_71064_cov_21.825097	86.159
NODE_1644_length_71056_cov_14.085531	57.833
NODE_16447_length_6732_cov_1.966983	8.469
NODE_1645_length_71045_cov_26.094184	54.485
NODE_16454_length_6730_cov_7.297542	21.247
NODE_1646_length_71044_cov_25.938896	53.47
NODE_16460_length_6729_cov_7.927149	23.946
NODE_16461_length_6729_cov_4.199246	18.785
NODE_16468_length_6726_cov_8.570545	44.53
NODE_1647_length_71043_cov_23.872350	93.213
NODE_16470_length_6725_cov_9.453366	44.205
NODE_16475_length_6722_cov_18.614676	83.031
NODE_1648_length_71038_cov_22.079153	88.159
NODE_16482_length_6720_cov_26.181846	69.074
NODE_1649_length_71035_cov_19.263421	66.709
NODE_16492_length_6715_cov_25.221282	62.606
NODE_16495_length_6714_cov_6.273167	31.409
NODE_165_length_162352_cov_4.172360	20.516
NODE_1650_length_71017_cov_16.373121	65.972
NODE_1651_length_71017_cov_14.098861	49.544
NODE_16513_length_6710_cov_9.455604	42.539
NODE_1652_length_71015_cov_17.891703	85.033
NODE_16521_length_6709_cov_6.618154	31.192
NODE_16522_length_6709_cov_5.447352	23.927
NODE_16529_length_6708_cov_2.354668	10.899
NODE_1653_length_70986_cov_17.249975	71.52
NODE_16532_length_6707_cov_3.396338	15.242
NODE_1654_length_70982_cov_16.005192	61.765
NODE_16550_length_6702_cov_3.092534	14.691
NODE_16558_length_6699_cov_11.597273	55.688
NODE_1656_length_70939_cov_14.180618	47.198
NODE_1657_length_70929_cov_16.927587	69.723
NODE_1658_length_70901_cov_15.658188	61.19
NODE_1659_length_70899_cov_15.045692	57.124
NODE_1660_length_70895_cov_15.531358	66.77
NODE_16602_length_6683_cov_3.457321	16.376
NODE_16603_length_6683_cov_2.736330	12.339
NODE_16613_length_6679_cov_17.919605	58.092
NODE_16617_length_6678_cov_2.764250	12.494
NODE_1662_length_70833_cov_18.026734	72.293
NODE_16621_length_6677_cov_9.802524	45.369
NODE_16625_length_6676_cov_7.902083	37.738
NODE_1664_length_70768_cov_23.059460	89.966
NODE_16640_length_6672_cov_16.857447	77.723
NODE_16646_length_6669_cov_8.953881	33.451
NODE_1665_length_70749_cov_23.291847	56.347
NODE_16652_length_6666_cov_2.339272	10.363
NODE_16654_length_6665_cov_32.485379	159.534
NODE_16656_length_6665_cov_2.411971	11.968
NODE_1666_length_70703_cov_23.213685	76.652
NODE_16664_length_6663_cov_2.105271	10.14
NODE_1668_length_70686_cov_24.899472	95.39
NODE_1669_length_70686_cov_23.344610	80.207
NODE_16691_length_6655_cov_3.560555	15.171
NODE_1670_length_70678_cov_12.519503	61.632
NODE_1671_length_70676_cov_26.069314	65.073
NODE_16713_length_6650_cov_9.612273	45.24
NODE_16714_length_6650_cov_5.047168	13.443
NODE_16719_length_6649_cov_2.708702	12.776
NODE_1672_length_70676_cov_24.547105	51.662
NODE_16720_length_6649_cov_2.196794	10.154
NODE_16722_length_6648_cov_8.879218	45.987
NODE_16723_length_6648_cov_6.508016	31.438
NODE_1673_length_70666_cov_14.107331	56.4
NODE_16734_length_6643_cov_28.081449	80.471
NODE_16735_length_6643_cov_26.665954	70.234
NODE_1674_length_70665_cov_13.063203	47.689
NODE_1675_length_70653_cov_21.849746	46.919
NODE_16750_length_6639_cov_17.993731	80.07
NODE_16758_length_6638_cov_10.954886	53.078
NODE_1676_length_70562_cov_12.807899	53.741
NODE_16768_length_6635_cov_3.191707	18.986
NODE_1678_length_70442_cov_10.380848	42.213
NODE_1679_length_70431_cov_16.783512	56.227
NODE_16794_length_6628_cov_3.610660	17.131
NODE_1680_length_70425_cov_20.621648	84.129
NODE_1681_length_70412_cov_21.772688	88.452
NODE_16811_length_6623_cov_10.683936	41.511
NODE_16821_length_6621_cov_2.113309	9.876
NODE_16828_length_6617_cov_5.970236	29.328
NODE_1683_length_70319_cov_11.825135	62.809
NODE_1684_length_70307_cov_25.517776	125.188
NODE_16842_length_6613_cov_2.860608	13.566
NODE_16846_length_6612_cov_6.371872	31.434
NODE_1685_length_70304_cov_17.680877	87.479
NODE_16854_length_6610_cov_3.505299	15.954
NODE_16855_length_6610_cov_2.087391	9.614
NODE_16865_length_6606_cov_13.248963	62.889
NODE_1687_length_70273_cov_18.266466	82.219
NODE_1688_length_70264_cov_19.198390	95.361
NODE_16886_length_6602_cov_2.994925	14.1
NODE_1689_length_70260_cov_17.764356	91.899
NODE_16896_length_6599_cov_7.281692	21.491
NODE_16897_length_6599_cov_3.126923	13.373
NODE_169_length_161090_cov_11.150623	54.751
NODE_1690_length_70259_cov_24.658680	120.69
NODE_16905_length_6596_cov_5.512852	26.989
NODE_1692_length_70242_cov_15.736781	64.09
NODE_16928_length_6588_cov_16.751425	43.472
NODE_1694_length_70177_cov_15.064756	64.663
NODE_16942_length_6584_cov_2.405243	11.211
NODE_1695_length_70153_cov_22.777143	96.242
NODE_16954_length_6579_cov_14.748302	74.297
NODE_16957_length_6579_cov_3.406173	16.97
NODE_1696_length_70103_cov_21.901563	100.335
NODE_1697_length_70073_cov_14.530283	58.308
NODE_16975_length_6575_cov_8.033817	39.669
NODE_16977_length_6574_cov_4.810502	23.242
NODE_16978_length_6574_cov_3.936834	18.235
NODE_1698_length_70073_cov_12.146840	41.33
NODE_16987_length_6572_cov_4.824811	17.924
NODE_16992_length_6571_cov_7.876391	37.701
NODE_17_length_369464_cov_13.516660	66.366
NODE_1700_length_70058_cov_12.612516	49.977
NODE_1701_length_70047_cov_23.076929	115.083
NODE_17012_length_6566_cov_3.111489	14.934
NODE_17014_length_6565_cov_10.866842	54.578
NODE_1702_length_70040_cov_24.974235	122.074
NODE_17020_length_6564_cov_9.075174	36.09
NODE_17027_length_6563_cov_2.803218	12.689
NODE_17029_length_6562_cov_7.218320	34.185
NODE_1703_length_70026_cov_10.680481	45.568
NODE_17039_length_6560_cov_6.188670	28.932
NODE_1704_length_70006_cov_11.939520	46.242
NODE_1705_length_70006_cov_11.370607	41.993
NODE_17056_length_6556_cov_8.791079	27.257
NODE_17058_length_6556_cov_3.875329	17.617
NODE_1707_length_69952_cov_7.746396	42.375
NODE_1708_length_69945_cov_16.944793	49.449
NODE_17080_length_6549_cov_8.172713	24.465
NODE_1709_length_69933_cov_16.103603	83.438
NODE_171_length_160685_cov_17.056437	84.058
NODE_1710_length_69924_cov_20.436620	104.918
NODE_17104_length_6542_cov_4.893373	25.357
NODE_17108_length_6541_cov_26.090034	125.181
NODE_1711_length_69911_cov_19.173050	95.106
NODE_17119_length_6538_cov_8.027178	37.87
NODE_1712_length_69882_cov_20.767594	106.598
NODE_17127_length_6536_cov_2.793537	12.761
NODE_1713_length_69841_cov_12.626638	42.5
NODE_1715_length_69835_cov_22.585594	87.803
NODE_17158_length_6525_cov_5.329132	18.721
NODE_17159_length_6525_cov_4.896203	22.585
NODE_1716_length_69827_cov_13.491940	69.101
NODE_17163_length_6524_cov_13.158444	38.797
NODE_1717_length_69825_cov_18.574692	91.065
NODE_17171_length_6522_cov_4.532773	20.451
NODE_17173_length_6521_cov_3.185456	14.274
NODE_17177_length_6519_cov_13.069159	57.998
NODE_1718_length_69787_cov_24.877195	119.031
NODE_17183_length_6516_cov_28.568490	136.776
NODE_1719_length_69779_cov_23.777311	113.055
NODE_172_length_160433_cov_5.571445	27.356
NODE_1720_length_69766_cov_16.560394	82.38
NODE_1721_length_69737_cov_37.357822	178.358
NODE_17210_length_6507_cov_5.077871	15.937
NODE_1722_length_69644_cov_24.601294	121.42
NODE_17229_length_6501_cov_11.796782	55.642
NODE_1723_length_69631_cov_19.675761	67.692
NODE_1724_length_69621_cov_27.186603	131.611
NODE_1725_length_69620_cov_23.479826	114.765
NODE_1726_length_69612_cov_21.165437	82.797
NODE_17261_length_6494_cov_16.628929	79.661
NODE_1727_length_69576_cov_14.951092	52.922
NODE_1728_length_69572_cov_21.627064	105.817
NODE_17283_length_6487_cov_3.484033	14.608
NODE_17299_length_6481_cov_3.530398	14.78
NODE_173_length_159212_cov_18.703117	91.862
NODE_1730_length_69527_cov_29.385118	141.115
NODE_1731_length_69526_cov_16.315324	79.046
NODE_1732_length_69518_cov_12.023380	53.179
NODE_1733_length_69507_cov_23.667084	117.841
NODE_17337_length_6470_cov_3.280019	11.953
NODE_1734_length_69476_cov_10.131182	54.811
NODE_17341_length_6468_cov_6.739363	33.862
NODE_1735_length_69471_cov_8.485729	31.445
NODE_17353_length_6466_cov_19.255693	39.965
NODE_17354_length_6466_cov_6.063766	18.473
NODE_1736_length_69468_cov_16.566190	64.895
NODE_17368_length_6462_cov_8.593431	42.687
NODE_1737_length_69432_cov_17.910201	88.3
NODE_1738_length_69366_cov_14.158315	72.08
NODE_1739_length_69336_cov_15.651155	81.259
NODE_17393_length_6455_cov_5.714915	25.229
NODE_174_length_159027_cov_4.785129	23.466
NODE_1740_length_69308_cov_30.230288	144.864
NODE_17402_length_6453_cov_13.707114	68.18
NODE_17407_length_6452_cov_3.701558	13.127
NODE_1741_length_69284_cov_20.554716	100.31
NODE_1742_length_69269_cov_12.850773	65.008
NODE_1743_length_69269_cov_11.934466	46.454
NODE_17437_length_6442_cov_5.529718	26.463
NODE_1744_length_69260_cov_26.496103	128.138
NODE_17446_length_6440_cov_3.719603	17.662
NODE_1745_length_69173_cov_19.625966	99.341
NODE_17453_length_6437_cov_9.601925	47.094
NODE_1746_length_69172_cov_27.195692	131.254
NODE_17465_length_6433_cov_6.157247	25.953
NODE_1747_length_69157_cov_16.437835	80.136
NODE_17476_length_6431_cov_2.156665	9.554
NODE_17489_length_6426_cov_12.981666	59.419
NODE_1749_length_69085_cov_11.818412	58.889
NODE_17495_length_6424_cov_16.698182	45.279
NODE_17496_length_6424_cov_15.940711	41.633
NODE_175_length_158379_cov_6.565024	32.212
NODE_1750_length_69046_cov_24.376855	88.366
NODE_17512_length_6420_cov_2.546749	11.87
NODE_17515_length_6419_cov_35.019462	167.278
NODE_17519_length_6417_cov_4.694365	22.033
NODE_1752_length_69029_cov_29.492891	141.446
NODE_17526_length_6416_cov_2.906760	12.919
NODE_1753_length_69015_cov_21.397005	104.472
NODE_17536_length_6414_cov_9.661758	47.791
NODE_17539_length_6413_cov_13.065410	60.764
NODE_1755_length_68948_cov_14.757106	77.61
NODE_1756_length_68922_cov_17.039115	72.142
NODE_1757_length_68894_cov_19.170681	97.689
NODE_1758_length_68851_cov_19.228241	100.071
NODE_17585_length_6399_cov_3.555397	16.187
NODE_1759_length_68842_cov_20.888570	82.923
NODE_176_length_157591_cov_12.544675	61.555
NODE_1760_length_68830_cov_17.344575	84.371
NODE_1761_length_68829_cov_22.019991	112.456
NODE_17612_length_6393_cov_3.217032	20.356
NODE_17618_length_6392_cov_2.850945	12.262
NODE_17627_length_6389_cov_4.909698	23.529
NODE_17634_length_6386_cov_6.957690	26.81
NODE_17636_length_6386_cov_2.657706	12.073
NODE_1764_length_68771_cov_13.348818	70.549
NODE_17640_length_6385_cov_4.642539	17.484
NODE_1765_length_68741_cov_9.410696	50.932
NODE_17654_length_6379_cov_5.373726	20.457
NODE_1767_length_68699_cov_8.473382	46.091
NODE_1768_length_68698_cov_36.203968	172.656
NODE_17688_length_6372_cov_31.356448	153.897
NODE_1769_length_68656_cov_15.008679	73.136
NODE_177_length_157048_cov_17.299537	84.995
NODE_1770_length_68645_cov_21.887360	105.801
NODE_17709_length_6367_cov_2.587588	11.864
NODE_1771_length_68625_cov_31.983203	154.183
NODE_17711_length_6366_cov_6.752513	31.269
NODE_17723_length_6363_cov_2.595466	11.766
NODE_1773_length_68521_cov_18.125267	89.484
NODE_17731_length_6360_cov_3.962626	18.459
NODE_1774_length_68512_cov_8.147545	45.271
NODE_1775_length_68451_cov_24.061549	101.838
NODE_17754_length_6355_cov_4.734974	28.823
NODE_17758_length_6354_cov_6.288090	29.449
NODE_1776_length_68444_cov_20.886883	103.701
NODE_1777_length_68420_cov_15.073184	73.078
NODE_1778_length_68411_cov_22.286685	107.986
NODE_1779_length_68405_cov_12.372017	64.343
NODE_17793_length_6344_cov_7.895436	37.441
NODE_178_length_157009_cov_16.704671	82.038
NODE_1780_length_68388_cov_20.654425	101.041
NODE_17801_length_6343_cov_3.241672	15.441
NODE_17803_length_6343_cov_2.547566	12.961
NODE_17806_length_6342_cov_5.112606	23.698
NODE_1781_length_68321_cov_11.264226	37.016
NODE_17811_length_6341_cov_2.966838	13.995
NODE_17816_length_6340_cov_3.382150	13.142
NODE_17822_length_6339_cov_4.454006	20.769
NODE_17823_length_6339_cov_4.209455	19.097
NODE_1783_length_68292_cov_17.215081	85.727
NODE_1784_length_68252_cov_18.769416	92.451
NODE_17851_length_6334_cov_13.255974	51.685
NODE_1786_length_68195_cov_20.284128	98.236
NODE_17860_length_6333_cov_4.810715	27.678
NODE_17869_length_6329_cov_17.600321	84.912
NODE_1787_length_68109_cov_22.621644	111.562
NODE_17870_length_6329_cov_15.484270	65.851
NODE_1789_length_68071_cov_24.295489	99.907
NODE_179_length_156829_cov_17.513852	85.964
NODE_1790_length_68069_cov_22.389216	114.342
NODE_1791_length_68053_cov_27.345881	132.392
NODE_17912_length_6319_cov_6.649035	32.863
NODE_1792_length_68053_cov_21.223489	108.465
NODE_17920_length_6316_cov_9.908638	46.989
NODE_17930_length_6313_cov_2.280818	10.723
NODE_17934_length_6312_cov_19.560116	54.088
NODE_17935_length_6312_cov_18.916948	49.307
NODE_1794_length_68003_cov_29.769542	72.738
NODE_17942_length_6310_cov_10.603768	52.16
NODE_1795_length_67997_cov_29.743807	72.993
NODE_17955_length_6308_cov_10.012401	49.315
NODE_17956_length_6308_cov_2.387019	10.82
NODE_1796_length_67951_cov_24.523875	117.764
NODE_1797_length_67947_cov_12.003243	63.868
NODE_1798_length_67920_cov_19.334926	93.118
NODE_17981_length_6302_cov_5.540706	22.62
NODE_18_length_368043_cov_18.299176	89.828
NODE_1800_length_67898_cov_11.068880	53.947
NODE_1801_length_67876_cov_32.109624	154.05
NODE_1802_length_67848_cov_14.607212	57.062
NODE_18023_length_6294_cov_4.155448	19.81
NODE_1803_length_67839_cov_20.919988	102.197
NODE_18032_length_6293_cov_2.273006	12.037
NODE_18033_length_6292_cov_4.788955	22.351
NODE_1804_length_67827_cov_22.164112	107.502
NODE_18047_length_6289_cov_10.332310	51.566
NODE_1805_length_67819_cov_20.790904	61.386
NODE_18055_length_6288_cov_4.113427	15.068
NODE_18056_length_6288_cov_3.979641	18.529
NODE_18067_length_6285_cov_3.747009	16.591
NODE_1807_length_67771_cov_12.979977	44.766
NODE_1808_length_67752_cov_22.743308	59.311
NODE_1809_length_67730_cov_15.334285	78.765
NODE_18090_length_6280_cov_18.248342	76.508
NODE_18092_length_6280_cov_3.057919	14.542
NODE_1810_length_67725_cov_6.969302	33.612
NODE_18101_length_6278_cov_12.179479	37.658
NODE_1811_length_67714_cov_9.001331	49.314
NODE_18111_length_6275_cov_10.931833	31.117
NODE_18123_length_6272_cov_4.097521	12.914
NODE_18124_length_6272_cov_3.734489	16.59
NODE_1813_length_67665_cov_4.391676	20.136
NODE_18131_length_6270_cov_19.696808	76.638
NODE_1814_length_67663_cov_18.267154	90.268
NODE_18157_length_6263_cov_6.564082	19.357
NODE_1816_length_67602_cov_21.058116	46.454
NODE_1817_length_67595_cov_27.523513	132.977
NODE_1818_length_67555_cov_20.529189	96.426
NODE_18188_length_6256_cov_12.736398	64.26
NODE_18193_length_6255_cov_10.521605	42.198
NODE_18195_length_6254_cov_6.471812	35.712
NODE_182_length_156291_cov_10.758797	52.794
NODE_1820_length_67540_cov_27.764446	133.621
NODE_18204_length_6253_cov_3.956614	18.634
NODE_1822_length_67527_cov_15.723913	77.645
NODE_1824_length_67522_cov_23.926301	116.246
NODE_18247_length_6244_cov_5.444101	15.653
NODE_18259_length_6242_cov_3.245971	15.873
NODE_1826_length_67513_cov_9.764663	52.254
NODE_18269_length_6238_cov_2.258837	10.73
NODE_1827_length_67486_cov_19.454079	99.797
NODE_18273_length_6237_cov_2.584392	10.814
NODE_18277_length_6236_cov_8.968877	44.224
NODE_1828_length_67474_cov_6.962939	33.362
NODE_18280_length_6236_cov_5.058661	22.638
NODE_1829_length_67424_cov_28.210100	135.583
NODE_183_length_156113_cov_18.483867	90.79
NODE_1830_length_67421_cov_19.046597	91.844
NODE_18300_length_6231_cov_4.299576	20.246
NODE_18303_length_6230_cov_19.044202	97.948
NODE_18306_length_6230_cov_4.103735	16.547
NODE_18309_length_6229_cov_3.744046	17.541
NODE_1831_length_67419_cov_18.045380	87.076
NODE_18311_length_6228_cov_29.745799	145.134
NODE_1832_length_67395_cov_25.629176	124.006
NODE_1833_length_67368_cov_23.388039	114.159
NODE_18330_length_6221_cov_12.691604	58.87
NODE_1834_length_67368_cov_18.249208	92.43
NODE_1835_length_67311_cov_27.351381	132.643
NODE_18356_length_6216_cov_4.370933	22.079
NODE_1836_length_67300_cov_16.404071	84.374
NODE_18361_length_6214_cov_7.362551	21.116
NODE_18365_length_6213_cov_3.912659	17.887
NODE_18374_length_6211_cov_15.118128	65.133
NODE_1838_length_67241_cov_21.867207	105.67
NODE_1839_length_67213_cov_9.307611	50.279
NODE_18391_length_6208_cov_3.188083	13.526
NODE_18395_length_6206_cov_3.961028	15.897
NODE_184_length_156074_cov_13.538279	66.494
NODE_1840_length_67209_cov_16.849560	81.733
NODE_18404_length_6204_cov_8.277805	39.706
NODE_18405_length_6204_cov_5.956593	21.884
NODE_1841_length_67206_cov_36.707974	176.883
NODE_1842_length_67202_cov_20.267797	99.137
NODE_18421_length_6200_cov_9.374365	44.438
NODE_18424_length_6199_cov_22.075738	107.552
NODE_18429_length_6198_cov_7.522709	37.713
NODE_1843_length_67135_cov_16.495972	86.045
NODE_18438_length_6195_cov_10.718012	50.408
NODE_1844_length_67124_cov_22.869974	112.782
NODE_18443_length_6194_cov_31.940771	154.213
NODE_1845_length_67104_cov_19.809566	96.469
NODE_18457_length_6191_cov_16.267892	78.526
NODE_1846_length_67093_cov_10.001657	53.681
NODE_18464_length_6190_cov_8.795600	30.188
NODE_1848_length_67088_cov_16.568571	83.885
NODE_1849_length_67041_cov_17.841475	86.592
NODE_18497_length_6184_cov_18.214955	78.504
NODE_1850_length_67020_cov_19.836359	94.766
NODE_18503_length_6183_cov_4.458087	20.285
NODE_1851_length_66979_cov_14.761319	66.121
NODE_18510_length_6181_cov_5.674120	26.469
NODE_18511_length_6181_cov_5.407925	24.357
NODE_1852_length_66947_cov_5.003022	24.619
NODE_1853_length_66888_cov_19.298822	97.519
NODE_1855_length_66866_cov_15.143799	74.749
NODE_18553_length_6169_cov_6.624382	16.684
NODE_1856_length_66859_cov_10.513331	56.902
NODE_18568_length_6165_cov_2.263271	10.382
NODE_1857_length_66858_cov_22.563055	112.244
NODE_18575_length_6161_cov_4.726163	10.085
NODE_18586_length_6157_cov_11.157478	48.807
NODE_18591_length_6155_cov_2.532365	10.635
NODE_18599_length_6152_cov_4.004626	11.873
NODE_1860_length_66844_cov_25.125268	121.628
NODE_18609_length_6150_cov_11.426045	42.408
NODE_1861_length_66813_cov_8.352490	41.112
NODE_18617_length_6149_cov_5.110083	25.445
NODE_1862_length_66812_cov_17.087974	88.3
NODE_18620_length_6149_cov_1.896198	8.387
NODE_1863_length_66791_cov_23.241303	113.33
NODE_18630_length_6147_cov_12.770833	61.09
NODE_18638_length_6146_cov_9.455267	45.244
NODE_1864_length_66760_cov_9.662861	39.532
NODE_18646_length_6144_cov_2.715798	12.842
NODE_18647_length_6144_cov_2.555335	11.496
NODE_1865_length_66714_cov_32.123306	153.383
NODE_18657_length_6140_cov_4.192352	18.736
NODE_1866_length_66712_cov_8.291219	29.959
NODE_18660_length_6140_cov_2.152789	10.169
NODE_18668_length_6135_cov_1.868953	8.877
NODE_1867_length_66699_cov_14.609595	72.527
NODE_1868_length_66687_cov_27.606611	133.741
NODE_18681_length_6132_cov_6.293552	31.593
NODE_18683_length_6132_cov_4.588762	25.216
NODE_18686_length_6131_cov_6.486240	29.286
NODE_18687_length_6131_cov_6.474967	20.546
NODE_1869_length_66675_cov_19.146209	95.571
NODE_187_length_155535_cov_4.164659	20.516
NODE_1870_length_66663_cov_17.011478	81.434
NODE_18707_length_6127_cov_2.699735	12.328
NODE_18725_length_6122_cov_9.480159	41.068
NODE_1873_length_66615_cov_50.652384	249.127
NODE_1874_length_66595_cov_15.352066	80.228
NODE_18742_length_6119_cov_2.354485	10.258
NODE_18745_length_6118_cov_30.211829	145.595
NODE_18746_length_6118_cov_7.926898	38.477
NODE_1875_length_66594_cov_18.849477	92.286
NODE_18750_length_6117_cov_9.657860	50.129
NODE_18760_length_6116_cov_5.943161	29.424
NODE_18764_length_6114_cov_4.843059	23.012
NODE_1877_length_66573_cov_23.241688	112.228
NODE_18773_length_6110_cov_21.092996	84.76
NODE_18779_length_6108_cov_11.603428	27.01
NODE_1878_length_66567_cov_13.072998	67.195
NODE_1879_length_66518_cov_29.949472	143.073
NODE_188_length_155453_cov_4.390727	21.499
NODE_1880_length_66498_cov_11.739469	58.696
NODE_1883_length_66475_cov_20.312990	102.454
NODE_18834_length_6094_cov_9.812010	49.767
NODE_1884_length_66438_cov_18.406126	89.683
NODE_1885_length_66436_cov_25.539156	122.188
NODE_1886_length_66431_cov_7.884113	36.46
NODE_1887_length_66412_cov_20.140154	80.716
NODE_18875_length_6087_cov_8.449566	41.962
NODE_1888_length_66411_cov_21.923408	109.947
NODE_18881_length_6086_cov_5.654251	14.018
NODE_18883_length_6086_cov_2.739435	11.466
NODE_1889_length_66371_cov_19.667069	94.536
NODE_189_length_155377_cov_13.667178	67.378
NODE_1890_length_66322_cov_19.824034	95.427
NODE_18918_length_6078_cov_3.398896	15.143
NODE_1892_length_66256_cov_14.750004	41.886
NODE_18922_length_6076_cov_2.870671	13.178
NODE_18925_length_6075_cov_2.718206	12.137
NODE_1893_length_66211_cov_16.366091	83.974
NODE_18932_length_6072_cov_2.238741	10.731
NODE_18936_length_6071_cov_8.107334	38.51
NODE_18937_length_6071_cov_7.437040	35.132
NODE_1894_length_66173_cov_5.696068	32.388
NODE_18943_length_6070_cov_9.204321	39.664
NODE_18945_length_6069_cov_5.305528	20.914
NODE_1896_length_66147_cov_19.120791	92.583
NODE_1897_length_66107_cov_24.370273	117.076
NODE_18978_length_6063_cov_10.017773	48.338
NODE_1898_length_66076_cov_13.198463	66.797
NODE_18989_length_6060_cov_9.574568	49.926
NODE_1899_length_66042_cov_27.194744	130.258
NODE_18991_length_6060_cov_2.459822	11.472
NODE_18995_length_6059_cov_7.335235	21.245
NODE_19_length_366136_cov_13.524778	66.397
NODE_190_length_155156_cov_18.295788	89.833
NODE_19003_length_6058_cov_4.124685	12.621
NODE_19004_length_6058_cov_2.576942	11.987
NODE_19007_length_6057_cov_2.729775	12.307
NODE_1901_length_66020_cov_22.774533	110.106
NODE_1902_length_66003_cov_13.807250	68.4
NODE_1903_length_65996_cov_6.739442	21.803
NODE_19034_length_6049_cov_3.794454	16.88
NODE_1904_length_65995_cov_19.596683	94.394
NODE_1905_length_65959_cov_22.931142	109.315
NODE_19050_length_6043_cov_9.761104	50.634
NODE_19073_length_6037_cov_6.266756	30.304
NODE_19075_length_6037_cov_3.135568	13.786
NODE_19078_length_6036_cov_14.071080	66.897
NODE_1908_length_65874_cov_26.089791	125.922
NODE_19082_length_6035_cov_7.461422	36.723
NODE_1909_length_65844_cov_25.996715	127.375
NODE_19092_length_6033_cov_2.668183	11.553
NODE_19093_length_6032_cov_8.534131	42.515
NODE_191_length_154190_cov_7.960225	39.083
NODE_1910_length_65783_cov_15.477696	74.533
NODE_1911_length_65779_cov_19.178045	98.69
NODE_1912_length_65760_cov_12.021276	58.564
NODE_19137_length_6022_cov_5.900051	15.242
NODE_1914_length_65727_cov_23.124977	111.68
NODE_19141_length_6021_cov_8.994090	46.357
NODE_1915_length_65723_cov_20.564763	98.769
NODE_19150_length_6019_cov_6.916385	23.895
NODE_1916_length_65700_cov_24.312068	117.463
NODE_19161_length_6015_cov_12.665314	52.107
NODE_1917_length_65679_cov_11.853980	57.404
NODE_19173_length_6013_cov_11.758032	52.335
NODE_19175_length_6013_cov_3.209841	17.181
NODE_1918_length_65669_cov_20.323929	100.443
NODE_19186_length_6009_cov_6.229442	29.677
NODE_19187_length_6008_cov_1.870367	7.474
NODE_1919_length_65669_cov_19.468919	92.98
NODE_19196_length_6006_cov_5.343152	19.09
NODE_192_length_154147_cov_16.662754	82.052
NODE_19202_length_6004_cov_16.415749	75.682
NODE_1921_length_65628_cov_22.665003	115.251
NODE_19223_length_6001_cov_4.247543	17.039
NODE_1923_length_65616_cov_17.380894	85.111
NODE_19238_length_5997_cov_11.808071	55.125
NODE_1924_length_65592_cov_26.658834	127.797
NODE_19251_length_5994_cov_2.352332	11.429
NODE_1926_length_65570_cov_18.604451	95.904
NODE_1927_length_65563_cov_17.078807	83.066
NODE_19276_length_5988_cov_19.541178	72.651
NODE_1928_length_65562_cov_8.573041	47.226
NODE_19289_length_5985_cov_15.622494	70.594
NODE_1929_length_65546_cov_21.727230	103.757
NODE_193_length_154023_cov_32.985941	162.154
NODE_1930_length_65543_cov_25.745997	124.202
NODE_19300_length_5981_cov_5.586875	33.351
NODE_19301_length_5981_cov_3.410235	14.941
NODE_19308_length_5979_cov_18.163605	81.403
NODE_1931_length_65539_cov_29.964257	144.143
NODE_19318_length_5976_cov_6.838693	24.211
NODE_1934_length_65468_cov_10.574753	56.588
NODE_1935_length_65463_cov_20.294856	97.672
NODE_1936_length_65434_cov_21.159562	102.964
NODE_19360_length_5965_cov_9.483635	39.571
NODE_1937_length_65384_cov_20.130964	100.17
NODE_19385_length_5958_cov_6.881038	35.327
NODE_19388_length_5957_cov_14.721919	68.631
NODE_1939_length_65326_cov_23.552517	115.494
NODE_19391_length_5957_cov_2.367019	11.166
NODE_19394_length_5956_cov_14.514598	48.531
NODE_194_length_153941_cov_14.480187	71.277
NODE_19400_length_5955_cov_5.372268	23.404
NODE_19405_length_5954_cov_6.466268	20.954
NODE_1941_length_65324_cov_24.122376	116.975
NODE_19411_length_5953_cov_11.062863	56.684
NODE_1942_length_65318_cov_21.826078	109.248
NODE_1943_length_65281_cov_23.963425	117.669
NODE_19434_length_5950_cov_28.899846	138.323
NODE_19438_length_5949_cov_3.656068	16.721
NODE_1944_length_65254_cov_20.484046	105.722
NODE_19443_length_5948_cov_4.106172	19.416
NODE_19451_length_5946_cov_25.233624	105.485
NODE_19457_length_5945_cov_18.244954	88.176
NODE_1946_length_65245_cov_17.234090	89.08
NODE_19484_length_5938_cov_3.873266	17.021
NODE_19486_length_5938_cov_3.054290	14.161
NODE_1949_length_65209_cov_14.020688	70.835
NODE_195_length_153812_cov_8.157254	40.049
NODE_1950_length_65171_cov_21.306491	107.234
NODE_1951_length_65158_cov_15.008485	74.883
NODE_19515_length_5932_cov_5.584433	28.151
NODE_1952_length_65156_cov_14.014510	73.588
NODE_1954_length_65136_cov_35.678844	171.495
NODE_19541_length_5927_cov_2.777282	15.636
NODE_1955_length_65132_cov_18.864377	95.431
NODE_19553_length_5924_cov_2.506266	10.575
NODE_1956_length_65122_cov_11.714163	46.943
NODE_19568_length_5920_cov_3.242226	14.273
NODE_1957_length_65092_cov_17.638746	85.051
NODE_1958_length_65064_cov_20.932779	92.638
NODE_19582_length_5917_cov_32.639567	158.335
NODE_19586_length_5917_cov_3.980234	15.837
NODE_19587_length_5917_cov_3.620832	11.068
NODE_19589_length_5916_cov_17.953584	74.75
NODE_19590_length_5916_cov_3.183600	14.95
NODE_196_length_153331_cov_11.343897	55.676
NODE_1960_length_65035_cov_15.795168	80.381
NODE_19619_length_5909_cov_1.894664	7.65
NODE_19621_length_5908_cov_6.287485	21.026
NODE_1963_length_64975_cov_19.540647	95.802
NODE_1964_length_64965_cov_18.109194	93.954
NODE_1965_length_64961_cov_21.677932	109.991
NODE_19651_length_5902_cov_9.176633	40.777
NODE_1966_length_64960_cov_15.991474	82.121
NODE_19662_length_5900_cov_19.940872	83.24
NODE_19663_length_5900_cov_12.880883	56.901
NODE_1968_length_64898_cov_16.375006	68.077
NODE_19686_length_5897_cov_12.662125	47.429
NODE_1969_length_64890_cov_9.122332	49.913
NODE_197_length_152724_cov_9.328524	45.967
NODE_1970_length_64878_cov_17.638062	84.871
NODE_19706_length_5894_cov_5.517343	27.552
NODE_19707_length_5894_cov_4.738913	17.317
NODE_19708_length_5894_cov_2.560311	11.238
NODE_1971_length_64848_cov_28.406230	137.28
NODE_1972_length_64829_cov_18.599521	93.454
NODE_1973_length_64823_cov_17.584791	89.721
NODE_19733_length_5889_cov_2.481520	9.296
NODE_1974_length_64803_cov_25.172354	123.213
NODE_19743_length_5887_cov_6.539046	34.29
NODE_1975_length_64780_cov_19.917874	96.327
NODE_1976_length_64767_cov_24.308808	117.361
NODE_19762_length_5883_cov_7.227870	38.734
NODE_1977_length_64763_cov_20.924363	101.605
NODE_1978_length_64724_cov_29.339420	141.152
NODE_1979_length_64720_cov_25.913062	123.996
NODE_198_length_152401_cov_3.982666	19.531
NODE_1980_length_64708_cov_25.941819	126.055
NODE_1981_length_64696_cov_16.020218	80.611
NODE_19813_length_5874_cov_4.605714	23.066
NODE_19819_length_5873_cov_9.241947	43.591
NODE_1982_length_64691_cov_26.794882	130.081
NODE_19820_length_5873_cov_4.903533	28.543
NODE_1983_length_64680_cov_9.152119	31.706
NODE_1984_length_64664_cov_25.322977	123.61
NODE_19846_length_5869_cov_6.001040	17.188
NODE_19849_length_5868_cov_5.281158	30.85
NODE_1985_length_64663_cov_29.878524	79.817
NODE_1986_length_64593_cov_20.947096	75.807
NODE_1987_length_64592_cov_14.392430	53.712
NODE_19885_length_5859_cov_2.451042	10.521
NODE_1989_length_64586_cov_21.081148	90.055
NODE_199_length_152221_cov_13.747104	67.444
NODE_1990_length_64586_cov_18.613302	90.925
NODE_19903_length_5855_cov_13.231932	40.699
NODE_19904_length_5855_cov_6.048471	29.26
NODE_1991_length_64586_cov_17.799851	61.236
NODE_19911_length_5853_cov_8.770421	29.927
NODE_19912_length_5853_cov_7.639381	21.654
NODE_1992_length_64561_cov_17.969626	79.205
NODE_1993_length_64560_cov_16.329874	70.99
NODE_1994_length_64551_cov_12.920763	50.715
NODE_19942_length_5846_cov_6.927962	30.349
NODE_1995_length_64551_cov_12.788075	62.553
NODE_19953_length_5843_cov_3.275592	15.29
NODE_1996_length_64537_cov_11.684037	51.479
NODE_1997_length_64535_cov_15.169470	64.577
NODE_19973_length_5838_cov_7.840565	37.01
NODE_19974_length_5838_cov_2.236801	10.472
NODE_1998_length_64533_cov_5.929959	21.965
NODE_19987_length_5835_cov_7.384066	33
[truncated: 5,534 more rows]

## Sheet: ED.Fig.4e
	with_DTRs	two_sub_1p	two_sub_3p	two_sub_5p	three_sub
Orphan_end	57	189	596	1233	682	2757
Extended_failed	57	272	632	497	427	1885
Extended_partial	17	592	825	450	529	2413
Extended_circular	6	72	25	26	7	136
Self_circular	321	18	1	1	0	341
	458	1143	2079	2207	1645
	344	682	851	477	536
	0.751092	0.596675	0.409331	0.21613	0.325836
