# Supplementary material for: COBRA improves the completeness and contiguity of viral genomes assembled from metagenomes
Source: Nat Microbiol. 2024 Feb 6;9(3):737–50. doi: 10.1038/s41564-023-01598-2 (PMC10914622; doi:10.1038/s41564-023-01598-2)
Supplement: Supplementary file 11 — Source data for Extended Data Fig. 5. [file 41564_2023_1598_MOESM11_ESM.xlsx]

## Sheet: ED.Fig5a
Extended_circular	Extended_partial	Self_circular	Extended_failed	Orphan_end
54.962	45.883	31.3	14.213	82.722
173.262	35.177	21.536	91.538	22.348
50.329	60.22	81.013	36.265	12.316
44.224	95.204	65.425	23.996	86.426
169.099	82.607	86.017	39.709	18.98
41.657	55.475	49.831	27.968	94.911
53.325	19.025	94.717	82.038	29.056
57.032	26.2	13.675	68.068	73.078
68.098	51.075	39.079	42.395	21.245
49.344	179.249	17.573	28.384	90.818
41.081	129.301	52.738	29.669	49.668
51.628	57.651	81.157	141.142	70.383
81.066	164.624	59.601	22.472	72.082
46.248	39.52	51.79	26.609	23.929
42.689	45.987	95.804	54.125	17.45
98.769	79.817	26.465	28.932	63.868
52.976	35.144	65.477	58.633	9.083
47.262	39.072	85.974	17.825	115.083
54.405	48.248	63.46	65.004	49.66
50.477	24.56	26.356	10.373	64.823
42.687	49.46	14.66	116.814	45.436
68.844	46.773	97.709	33.119	12.591
47.072	59.78	33.188	35.002	30.47
46.271	57.381	78.216	89.461	12.957
54.776	34.707	38.115	92.766	23.385
132.957	62.316	20.516	61.441	86.159
50.764	72.887	55.68	19.55	54.714
44.055	44.865	96.426	47.025	52.282
154.89	49.74	27.384	81.538	32.487
44.581	71.369	44.943	99.613	11.553
40.934	39	28.315	75.71	112.456
52.552	19.859	52.776	22.638	42.661
95.656	93.077	75.194	17.99	23.628
50.194	27.302	20.516	66.875	14.71
58.696	92.296	76.201	12.006	14.296
54.414	91.911	43.957	67.861	56.693
58.225	99.607	40.049	88.476	12.134
58.564	11.925	23.456	50.784	70.99
40.526	48.187	25.391	25.269	35.557
73.579	29.563	89.976	55.741	42.691
52.073	54.203	17.566	29.685	18.259
81.733	37.652	85.947	10.216	89.782
134.653	45.654	79.046	79.737	65.434
90.246	142.916	60.578	11.477	10.761
68.884	74.359	84.058	44.385	32.85
78.771	54.618	49.791	28.675	49.734
51.664	97.088	83.97	14.647	54.404
186.786	43.567	86.99	75.035	26.062
39.904	26.026	110.241	49.122	105.801
59.001	51.687	89.828	58.354	8.723
107.986	84.37	82.052	24.202	10.258
41.428	35.081	53.044	19.097	29.032
84.912	27.187	45.954	13.429	90.435
50.475	37.63	283.698	47.042	17.503
54.253	117.922	76.208	78.196	51.877
80.136	35.425	92.838	26.396	92.645
68.753	46.082	83.994	45.785	24.448
72.175	69.335	132.884	6.756	51.862
67.989	19.93	70.298	66.729	132.977
42.688	102.638	30.279	22.518	22.765
60.432	151.283	41.042	77.799	24.599
58.039	23.698	19.531	11.741	28.984
57.583	51.452	59.632	20.402	100.071
96.866	52.877	84.042	79.371	23.173
55.722	98.181	52.752	10.65	19.845
49.271	32.482	34.178	39.775	67.195
85.455	34.061	55.659	39.532	12.391
156.011	93.785	32.388	19.265	7.576
50.468	76.446	15.614	45.621	16.025
100.451	131.047	43.954	18.587	114.342
66.09	33.906	21.479	13.844	19.16
45.279	11.798	33.205	10.561	37.962
68.029	66.709	20.536	45.906	13.152
39.569	61.735	66.482	65.719	87.998
101.605	58.27	76.162	65.912	38.797
63.984	60.49	97.719	35.95	67.625
43.376	59.559	84.945	51.323	44.214
41.071	47.429	76.226	10.244	50.569
52.794	51.621	45.967	31.642	27.068
146.074	27.923	45.956	13.178	11.559
65.008	41.685	97.729	66.175	94.008
85.02	51.613	34.207	16.683	10.821
54.039	38.665	43.946	26.18	22.168
36.836	53.422	67.444	30.575	142.051
51.861	32.934	71.284	59.885	13.983
50.634	70.707	35.184	61.927	19.505
144.143	32.079	50.789	38.195	52.877
52.992	30.017	35.19	34.527	86.988
49.05	31.067	63.587	26.437	15.804
80.176	46.079	15.65	58.506	59.835
46.281	56.352	58.586	9.719	19.329
56.542	27.177	43.024	49.253	43.712
66.926	26.967	63.545	20.488	90.055
86.141	117.674	80.066	25.608	88.716
172.656	37.896	25.387	78.861	94.7
116.456	39.644	66.494	27.819	45.352
93.07	51.046	39.072	94.536	49.06
49.591	146.62	16.623	14.057	18.791
87.048	44.076	83.984	29.959	27.834
62.749	52.995	22.479	40.372	13.415
70.808	42.401	47.88	24.142	18.047
68.457	102.581	75.215	36.555	49.314
120.295	74.727	54.735	20.811	131.254
69.96	49.259	78.264	10.926	53.536
52.242	94.645	70.328	20.364	17.662
93.462	11.891	23.452	28.36	14.301
46.604	38.666	43.972	12.96	10.465
61.529	52.108	23.468	67.987	27.306
114.817	17.181	91.776	30.225	24.425
95.427	95.878	32.212	10.332	9.366
54.515	31.166	87.076	57.617	29.487
128.398	32.386	12.713	19.846	14.3
58.361	63.76	43.973	16.567	15.705
69.518	39.066	79.174	129.827	12.262
50.871	44.915	73.271	11.502	99.797
63.001	41.856	56.669	19.935	9.831
61.404	127.122	33.264	166.068	15.311
107.502	42.388	93.833	18.416	47.575
92.583	36.989	70.328	16.649	77.201
104.203	44.262	17.621	17.288	77.53
40.079	33.892	23.466	69.442	67.731
81.356	88.916	70.37	45.244	29.501
46.809	158.725	57.648	11.922	28.332
91.772	26.885	46.903	59.073	7.927
50.074	15.518	55.669	31.445	25.295
66.306	72.705	39.065	21.595	71.978
56.589	30.934	33.204	23.882	45.319
57.477	19.898	93.78	56.35	10.72
49.915	89.487	33.261	14.963	34.77
67.839	118.362	97.689	11.876	9.984
38.473	74.184	24.435	24.073	12.073
60.214	94.229	95.809	32.852	17.472
43.281	53.047	62.809	20.997	31.551
93.985	41.758	89.862	16.983	103.757
95.802	29.525	82.989	16.171	39.175
82.949	33	31.263	44.189	86.678
	54.303	26.386	25.833	20.914
	33.451	65.426	11.213	82.191
	53.582	80.092	10.952	15.065
	57.062	82.107	8.364	59.937
	44.982	41.068	30.716	26.325
	31.51	131.611	35.728	11.768
	76.063	86.017	93.786	13.803
	79.188	18.552	21.613	15.227
	34.056	94.394	30.582	154.183
	59.568	22.496	38.162	23.387
	33.501	79.15	16.206	61.353
	37.01	66.492	51.516	9.109
	45.724	95.751	80.001	14.961
	30.06	80.122	61.622	24.148
	99.066	96.794	67.091	25.12
	50.886	48.846	11.517	36.544
	31.541	62.495	107.131	21.308
	47.131	52.709	9.24	27.251
	60.086	67.39	74.84	60.431
	83.152	22.492	18.133	10.867
	55.805	195.421	92.495	173.883
	60.764	84.058	63.593	23.436
	50.557	85.033	17.379	67.695
	87.579	78.146	70.373	33.704
	34.981	114.159	13.073	57.833
	10.513	54.751	13.983	21.764
	40.521	69.32	21.021	92.285
	41.395	111.352	92.263	53.676
	33.466	95.794	18.516	44.028
	52.608	19.513	10.918	7.481
	157.952	39.074	120.06	32.987
	150.85	48.864	30.747	18.256
	67.116	23.45	55.583	13.849
	78.406	71.293	27.63	70.33
	28.023	20.545	14.386	56.835
	37.758	60.628	24.73	53.105
	39.44	61.526	38.111	17.671
	39.303	75.234	25.974	35.763
	37.537	77.18	134.839	63.669
	55.356	22.513	27.576	93.591
	41.404	95.788	22.23	89.524
	145.268	80.122	21.505	56.572
	49.09	55.693	91.3	18.783
	22.466	61.514	80.179	26.272
	32.169	37.107	49.311	22.92
	27.198	35.166	87.534	74.464
	18.28	91.825	57.608	14.458
	32.327	89.989	134.103	52.751
	64.078	66.397	14.921	69.183
	50.193	86.922	84.579	18.036
	43.392	94.793	31.436	32.011
	36.167	72.203	10.057	33.138
	77.455	26.399	73.555	64.004
	51.342	39.083	121.993	21.641
	30.358	85.006	137.042	68.108
	39.733	95.752	41.022	70.386
	58.595	58.595	10.021	44.021
	103.908	34.225	7.628	16.107
	43.56	92.894	87.422	17.518
	99.63	33.243	94.923	15.66
	75.143	87.98	49.144	61.754
	53.995	18.565	68.186	14.127
	43.946	84.976	58.308	35.396
	43.591	40.031	21.474	76.856
	182.426	15.657	31.434	51.308
	79.509	34.206	83.336	68.918
	62.825	48.806	72.129	95.904
	110.469	75.142	12.018	11.108
	53.891	97.675	25.482	21.938
	68.433	11.716	24.954	7.351
	139.593	76.166	86.519	43.89
	22.999	72.249	18.29	68.4
	49.331	47.864	48.455	16.208
	44.533	31.282	12.434	65.145
	34.083	59.546	9.876	78.263
	107.897	76.176	26.696	8.531
	59.419	87.89	27.133	87.189
	50.917	184.663	14.373	44.569
	142.704	63.524	17.391	15.439
	45.013	14.669	37.592	24.409
	44.438	79.126	45.9	11.321
	144.787	90.869	91.806	11.715
	48.432	20.535	13.899	18.619
	47.221	71.277	15.29	90.805
	34.467	42.021	29.674	16.018
	33.178	55.676	60.769	36.089
	42.628	99.686	35.175	9.276
	40.254	31.268	12.761	89.425
	31.6	42.979	31.175	66.797
	45.638	90.902	62.889	14.21
	31.573	51.775	35.838	27.534
	35.131	81.99	61.627	76.671
	38.419	71.401	22.598	10.585
	31.077	113.33	14.909	68.806
	53.869	54.708	25.62	77.195
	31.409	28.321	46.896	9.106
	70.049	48.884	20.59	45.278
	54.538	48.828	73.369	38.778
	73.386	100.443	28.145	11.119
	49.5	25.391	23.841	21.097
	28.484	33.231	83.855	87.192
	11.968	21.471	11.037	117.809
	130.347	83.986	46.575	17.303
	89.558	51.805	28.71	23.063
	16.997	40.034	50.606	45.455
	85.845	76.202	47.763	46.045
	68.641	29.312	40.681	87.091
	80.456	16.589	13.957	24.627
	41.204	17.595	50.263	44.341
	34.947	60.565	20.589	91.21
	111.665	184.402	37.08	117.463
	63.798	21.499	42.358	20.195
	69.114	18.558	32.07	11.178
	30.505	82.953	64.207	22.49
	55.495	17.584	55.786	10.638
	46.226	93.118	38.63	87.164
	29.986	39.084	63.025	47.658
	106.9	87.97	70.676	22.553
	39.046	69.456	58.479	86.915
	47.379	43.01	90.641	11.436
	64.895	90.79	16.112	35.132
	101.46	249.127	37.898	80.368
	70.643	68.376	25.46	23.165
	127.166	108.92	9.236	24.227
	43.878	60.595	44.166	12.697
	56.577	62.492	15.739	8.668
	31.353	34.16	66.728	81.104
	27.579	12.736	29.353	10.365
	72.088	36.149	67.398	40.326
	100.675	14.652	18.606	70.835
	43.428	27.355	24.505	34.215
	51.831	72.324	69.944	14.244
	82.797	69.434	28.175	7.961
	40.997	86.993	11.865	10.305
	48.586	84.962	178.703	21.847
	118.138	15.654	23.895	56.902
	82.304	68.358	54.702	74.538
	57.558	33.232	29.174	74.39
	43.391	56.738	23.039	65.073
	63.475	43.948	9.321	60.203
	48.443	111.562	13.206	51.164
	25.357	81.096	77.309	27.148
	25.027	71.336	23.488	85.062
	95.727	91.799	62.704	16.578
	71.432	19.545	22.912	77.276
	37.713	65.519	73.845	20.693
	73.197	47.925	14.052	73.57
	62.018	62.514	83.338	14.212
	68.688	60.578	81.403	45.315
	58.023	18.558	28.343	49.196
	99.71	84.942	86.896	81.418
	104.735	87.084	52.185	23.946
	36.173	116.975	70.918	63.16
	35.96	54.679	75.169	12.982
	31.46	46.894	13.476	65.358
	155.763	60.571	32.842	17.2
	84.765	111.327	52.392	25.733
	80.381	84.949	57.836	10.87
	70.594	26.369	17.581	25.441
	43.721	65.522	68.566	14.524
	22.717	85.964	15.104	57.147
	66.331	64.421	41.33	67.774
	33.352	80.081	57.527	36.036
	56.327	75.201	88.695	13.478
	98.429	74.288	17.62	9.683
	43.526	83.438	28.817	31.774
	97.681	82.111	36.699	93.488
	41.946	53.703	80.715	44.244
	159.534	78.148	25.819	14.017
	81.346	27.359	66.543	81.461
	68.797	163.967	12.407	31.92
	29.415	77.21	51.877	50.932
	61.758	76.176	89.689	38.115
	39.534	94.771	55.82	85.955
	89.439	53.711	12.374	12.416
	167.278	79.151	51.17	96.809
	32.749	27.355	163.418	70.705
	29.54	22.486	24.228	67.053
	15.199	91.862	27.561	85.598
	41.421	96.757	29.316	18.305
	36.058	66.366	36.5	12.377
	100.271	45.986	14.473	59.405
	87.57	94.745	57.937	12.929
	57.769	65.537	18.488	4.977
	35.679	97.686	17.471	47.51
	30.13	67.378	40.736	14.035
	59.9	61.555	52.287	94.945
	37.78	65.462	22.585	15.393
	30.3	208.103	76.922	49.534
	19.665	59.62	13.375	27.257
	83.233	76.135	165.085	69.147
	55.898	78.097	19.451	93.774
	51.638	89.886	70.271	12.121
	33.053	89.833	12.986	41.716
	8.005	69.449	32.714	7.814
	40.662	24.414	25.03	35.896
	82.079	27.356	51.645	14.335
	33.351	53.731	24.111	69.456
	108.084	99.664	35.546	8.952
	55.047	61.519	12.348	10.88
	35.027	19.517	43.334	136.18
	52.107	85.022	36.573	12.537
	34.671	27.337	23.654	62.5
	37.816	124.006	49.738	54.423
	22.412	27.354	49.044	17.127
	84.569		14.425	72.042
	98.13		17.376	67.128
	15.363		41.068	85.781
	53.963		20.32	29.277
	18.235		38.21	41.226
	86.962		65.77	22.351
	74.505		23.825	26.153
	43.426		80.207	38.678
	31.059		64.26	14.167
	29.85		78.507	19.432
	60.008		21.912	11.737
	41.886		11.536	75.985
	95.62		42.08	82.111
	23.561		74.432	9.49
	46.438		23.645	51.772
	96.736		32.352	25.478
	24.28		12.244	68.141
	40.966		13.438	33.644
	14.209		17.372	10.478
	70.938		74.06	53.443
	44.728		69.461	8.304
	53.98		48.489	47.887
	44.834		13.368	35.84
	67.899		12.077	20.685
	30.781		69.938	84.298
	82.191		159.191	69.976
	42.183		45.067	54.811
	47.024		63.543	115.376
	30.88		28.349	10.814
	31.49		45.313	88.151
	114.359		26.049	65.098
	65.465		73.641	12.543
	46.712		24.997	75.991
	28.248		25.189	117.669
	145.939		18.486	11.547
	54.815		18.337	14.541
	31.991		18.541	28.345
	18.204		9.891	21.026
	33.915		13.075	19.502
	17.99		160.714	40.694
	61.269		131.849	48.258
	39.808		35.777	11.195
	60.161		45.054	13.614
	25.983		25.141	18.073
	98.338		51.648	109.947
	32.077		21.945	10.256
	55.613		62.349	12.124
	76.381		24.424	26.169
	54.785		162.154	12.725
	38.665		44.594	86.066
	34.044		40.735	20.073
	31.192		11.945	63.781
	40.057		34.392	38.629
	52.392		61.683	27.324
	44.205		16.211	88.001
	32.786		12.047	70.832
	50.129		78.242	19.626
	32.533		46.242	84.748
	63.05		71.285	11.734
	44.61		34.005	12.328
	72.389		36.439	41.559
	70.681		19.103	11.873
	37.14		67.895	15.38
	136.776		38.728	90.831
	19.557		14.961	13.25
	48.657		88.906	84.81
	31.714		77.204	106.351
	90.005		20.739	60.641
	68.889		68.162	70.388
	80.979		20.521	22.431
	34.054		61.63	19.417
	55.492		59.376	14.934
	45.79		15.875	105.081
	36.572		66.604	77.984
	65.345		90.1	84.064
	32.458		29.305	53.547
	146.865		14.301	66.552
	26.787		79.397	32.873
	121.074		12.694	29.233
	116.969		21.559	91.065
	64.663		11.87	101.38
	97.361		14.757	87.551
	60.589		49.307	17.129
	157.317		13.698	26.166
	46.125		17.092	18.781
	44.284		58.606	10.098
	23.978		106.216	41.677
	45.069		90.955	27.703
	67.536		11.817	26.66
	34.649		49.425	53.803
	70.613		75.079	90.535
	101.923		18.581	60.333
	69.786		11.892	16.108
	49.926		42.791	52.254
	30.304		86.257	109.248
	51.453		29.859	42.482
	24.405		230.908	95.83
	45.377		18.722	27.01
	78.855		143.072	18.798
	30.622		27.203	20.147
	26.355		27.137	63.644
	64.307		11.915	13.02
	48.95		10.28	75.206
	25.08		19.039	21.77
	17.983		146.286	66.256
	15.826		24.454	12.873
	44.077		37.722	55.066
	43.786		14.416	11.1
	38.596		30.863	77.761
	47.476		11.344	17.164
	74.513		43.37	46.043
	154.867		19.828	49.906
	16.591		30.776	14.396
	35.355		23.605	14.516
	49.714		12.749	17.422
	71.414		23.851	26.294
	128.773		37.408	18.011
	43.628		23.5	93.454
	43.323		16.509	112.244
	20.609		80.665	76.225
	143.701		65.593	82.121
	175.897		34.09	23.605
	48.77		62.066	37.476
	56.27		14.538	10.926
	28.232		41.448	56.861
	46.989		44.849	10.276
	134.24		70.27	33.056
	62.204		25.08	15.146
	52.812		31.846	41.647
	109.668		59.956	26.324
	75.13		96.272	105.817
	91.228		72.805	7.65
	28.271		11.886	11.245
	17.254		64.354	24.958
	58.031		9.13	13.139
	66.611		30.265	49.913
	51.532		44.422	96.736
	50.324		87.987	35.822
	18.125		96.504	85.944
	41.345		52.024	72.527
	54.221		9.682	58.456
	72.183		34.35	23.577
	58.889		21.074	15.143
	32.944		17.992	18.992
	55.871		88.097	58.305
	67.483		13.966	55.944
	33.145		61.573	14.899
	35.926		74.261	93.763
	79.637		10.965	6.888
	73.329		32.818	10.575
	44.728		15.185	39.115
	25.587		160.204	42.536
	40.368		32.136	17.439
	32.516		21.523	15.062
	91.205		75.735	11.095
	17.152		67.536	24.211
	26.989		154.637	10.82
	15.636		19.93	36.618
	24.427		14.1	88.452
	71.646		80.938	55.482
	45.865		13.443	42.375
	29.26		53.398	39.099
	73.291		39.539	18.3
	76.386		16.658	26.73
	57.823		31.353	13.795
	40.276		97.25	82.38
	55.547		82.093	55.35
	44.321		21.774	19.523
	35.008		65.614	30.646
	138.323		26.259	21.651
	30.18		88.062	17.42
	70.285		34.324	35.073
	50.424		28.262	30.718
	32.584		27.463	14.99
	55.135		47.577	15.447
	88.226		75.187	11.32
	71.333		11.306	9.852
	155.109		93.754	23.32
	48.325		89.975	10.047
	115.953		162.346	39.426
	52.622		89.644	21.995
	34.5		94.719	38.582
	33.769		30.989	93.263
	64.165		93.634	28.308
	168.555		62.526	10.841
	32.495		58.032	18.367
	83.118		61.763	43.953
	94.395		52.186	66.14
	91.403		20.55	9.05
	29.092		32.287	14.336
	45.003		14.548	18.55
	66.77		12.914	28.341
	28.543		12.364	10.853
	34.282		41.633	22.172
	50.961		89.938	83.942
	79.368		79.661	13.105
	48.211		10.398	13.288
	82.468		14.966	24.015
	36.627		16.312	39.016
	46.839		50.408	25.412
	26.81		59.931	40.973
	46.821		9.399	84.586
	66.871		79.063	79.526
	31.342		78.526	10.298
	24.378		18.391	9.105
	50.328		44.194	157.285
	14.783		67.317	9.792
	57.833		22.629	17.797
	32.814		44.988	67.258
	74.697		33.95	59.644
	100.335		62.309	75.918
	148.608		24.145	11.617
	44.9		12.176	86.038
	56.521		17.593	90.652
	112.84		106.901	36.728
	35.8		94.632	11.749
	55.642		17.376	98.69
	79.893		9.311	43.819
	27.232		31.896	17.916
	62.898		25.247	80.611
	68.232		12.609	9.361
	95.509		66.825	16.023
	57.439		15.441	22.52
	30.682		67.948	67.031
	40.556		26.741	84.726
	47.059		63.236	15.243
	77.881		135.832	17.62
	48.711		22.803	10.812
	63.335		50.699	15.531
	52.629		78.842	52.055
	20.495		32.244	12.644
	57.163		79.896	15.425
	83.066		64.278	12.068
	43.165		32.128	70.879
	45.312		19.548	8.587
	30.668		7.998	18.774
	36.959		22.741	67.905
	25.079		17.692	66.106
	52.359		62.606	10.949
	30.48		45.859	84.587
	92.838		82.894	17.923
	46.373		81.406	20.071
	50.8		12.911	65.078
	49.162		45.029	123.213
	57.58		53.655	12.621
	42.003		17.541	13.601
	49.921		47.674	16.547
	16.091		40.864	43.168
	53.725		76.736	11.129
	40.92		52.233	29.129
	43.494		64.962	73.181
	25.6		75.629	72.803
	76.333		25.216	84.995
	34.311		143.749	68.997
	43.13		14.308	38.851
	12.491		28.684	98.236
	40.018		20.25	30.591
	46.91		74.893	18.562
	45.141		26.68	30.971
	27.805		10.258	16.376
	33.538		15.453	89.508
	24.662		16.196	25.689
	11.319		26.001	43.542
	76.903		21.884	45.956
	55.256		26.202	51.739
	45.767		63.622	64.681
	14.833		14.507	65.984
	30.313		26.423	21.263
	99.406		20.196	71.379
	29.067		46.253	37.383
	36.383		24.628	26.701
	11.669		79.226	51.633
	67.025		36.143	19.77
	28.652		66.661	19.265
	32.246		92.274	18.998
	59.329		44.279	60.861
	67.067		26.329	11.496
	36.639		63.539	15.395
	54.941		12.204	15.583
	35.38		19.197	93.652
	42.998		32.797	52.606
	142.971		12.274	9.509
	60.324		12.013	43.193
	48.164		25.229	32.976
	131.548		41.791	89.08
	104.057		34.377	123.61
	35.657		92.961	10.941
	94.716		48.581	14.542
	96.357		60.245	10.703
	102.404		76.031	19.678
	37.424		56.415	7.012
	47.094		84.473	9.78
	34.666		27.709	133.621
	62.196		15.913	10.459
	54.817		14.459	27.911
	28.251		82.961	7.322
	42.912		29.655	87.894
	70.333		14.95	20.82
	40.108		29.098	114.025
	35.872		47.027	12.71
	102.634		41.124	39.148
	53.182		42.5	12.059
	42.78		24.901	10.085
	45.667		71.915	43.815
	71.395		31.808	13.175
	39.231		24.874	9.751
	33.175		43.228	26.373
	41.318		71.13	74.446
	40.081		71.977	81.658
	89.91		28.4	20.769
	42.334		150.224	11.662
	49.343		79.635	22.181
	55.551		43.485	15.884
	42.535		16.684	51.374
	32.492		34.72	15.224
	59.492		22.909	9.484
	29.366		61.19	8.281
	29.99		15.74	11.535
	43.722		62.432	68.437
	22.48		46.76	10.693
	153.213		26.511	9.238
	53.866		65.838	72.177
	38.876		20.24	24.465
	50.129		21.618	19.7
	93.092		14.946	55.264
	75.169		15.89	63.961
	40.251		12.373	34.527
	40.948		23.676	53.773
	53.825		50.093	84.783
	33.588		61.573	10.73
	80.271		24.574	82.627
	81.602		14.82	12.024
	42.213		18.841	14.331
	45.623		17.09	14.637
	155.186		19.413	72.219
	93.793		19.652	7.865
	149.075		31.415	14.193
	141.529		18.936	65.346
	73.275		78.094	9.69
	37.365		23.573	63.532
	144.679		31.448	80.702
	76.508		22.192	19.088
	92.742		67.053	12.698
	87.033		140.684	53.455
	109.294		24.947	14.691
	60.838		12.319	185.451
	49.658		33.855	23.861
	63.918		11.214	14.899
	109.991		13.183	16.159
	52.987		21.258	18.265
	50.381		87.693	60.695
	67.633		72.993	58.071
	31.3		16.247	19.648
	81.811		36.121	13.179
	92.89		47.638	13.918
	31.994		65.921	64.891
	40.214		44.156	19.93
	28.038		61.5	14.572
	11.166		47.397	36.96
	43.023		69.485	64.476
	65.791		21.249	60.886
	24.829		78.442	117.764
	52.308		14.788	8.581
	27.622		12.002	89.975
	40.719		48.159	9.84
	44.637		27.412	56.759
	75.655		34.393	10.764
	21.378		46.658	135.583
	48.237		55.247	17.023
	29.626		97.449	70.937
	57.496		77.33	21.717
	39.669		73.268	84.018
	93.946		6.925	43.789
	61.381		13.699	95.361
	33.487		33.968	11.078
	78.261		26.211	55.896
	41.131		28.922	11.429
	16.721		18.992	11.669
	57.661		54.938	59.117
	54.406		50.015	21.54
	53.159		80.069	86.779
	84.792		16.171	38.793
	52.779		23.951	79.917
	47.329		32.174	63.953
	45.328		12.831	78.31
	79.35		37.075	17.864
	75.493		18.567	17.172
	11.166		11.297	13.179
	36.859		83.658	30.434
	16.241		39.532	53.55
	30.397		40.502	13.672
	39.277		77.317	11.242
	108.563		34.576	59.986
	50.299		22.698	48.511
	44.796		19.247	7.827
	45.305		71.466	10.818
	45.389		15.833	12.897
	37.511		90.314	39.865
	36.319		66.88	11.57
	33.655		13.994	74.327
	57.998		76.582	63.429
	19.713		10.121	76.473
	109.237		184.176	13.601
	20.979		75.211	84.957
	56.901		50.657	66.471
	64.051		24.621	13.824
	54.131		14.717	18.463
	26.317		46.279	39.099
	68.602		65.228	14.25
	19.657		13.73	24.676
	138.362		12.053	13.322
	52.714		55.37	65.734
	16.842		23.772	50.732
	34.291		17.54	132.392
	51.076		55.684	13.786
	29.049		17.381	10.938
	17.416		27.416	65.431
	46.607		167.496	15.386
	31.775		31.567	20.546
	75.996		54.059	26.04
	52.288		54.565	10.93
	29.634		18.669	38.223
	37.658		34.491	45.999
	53.947		13.321	15.995
	33.479		40.041	83.299
	43.01		18.33	9.55
	14.608		94.68	24.489
	97.066		80.287	14.244
	67.302		17.718	53.376
	40.16		16.613	51.287
	44.365		105.667	19.84
	80.734		81.755	19.162
	29.102		41.402	143.073
	18.303		61.694	7.358
	48.245		14.515	73.172
	83.066		29.177	25.01
	74.936		11.231	66.432
	28.919		63.583	36.651
	44.553		141.226	87.145
	38.564		42.353	15.542
	28.639		56.755	25.958
	145.595		69.311	27.568
	60.257		17.881	17.04
	94.78		30.897	21.512
	35.887		11.769	15.31
	27.182		70.324	47.92
	46.809		46.467	44.504
	96.424		56.975	42.283
	81.622		10.424	12.436
	51.649		34.884	19.305
	58.347		46.365	18.487
	24.713		35.957	31.485
	42.549		57.593	81.739
	49.141		67.451	29.395
	27.552		20.568	27.277
	28.802		50.127	11.238
	52.659		100.341	69.577
	40.517		24.431	103.761
	50.435		11.243	12.47
	18.54		28.772	11.115
	16.702		64.199	44.731
	32.446		67.466	54.057
	165.914		9.155	11.21
	29.738		38.521	62.014
	70.763		18.794	9.837
	44.512		33.86	12.689
	87.803		25.597	91.167
	76.523		95.022	27.887
	22.346		17.057	13.603
	32.38		16.085	86.592
	82.881		75.682	87.688
	48.739		78.239	14.485
	101.838		65.644	27.559
	98.797		38.563	46.454
	18.55		40.785	17.125
	20.903		15.124	12.247
	27.574		95.916	11.65
	97.942		47.05	83.885
	42.3		36.172	30.974
	106.065		79.106	74.883
	72.657		32.525	12.581
	31.55		25.561	77.221
	116.977		72.703	14.229
	176.36		48.984	96.665
	55.096		79.826	13.52
	71.777		12.218	8.218
	71.857		56.049	72.159
	37.032		21.369	66.846
	64.365		35.246	11.084
	39.392		32.159	14.078
	74.288		11.439	24.429
	42.515		82.029	45.316
	100.874		13.695	12.087
	67.333		20.448	38.999
	58.864		104.257	53.954
	32.136		15.364	53.067
	60.256		19.8	75.495
	36.592		10.869	88.965
	49.596		95.619	8.369
	83.362		64.09	20.07
	73.428		34.798	8.264
	79.004		12.277	21.794
	143.264		22.079	117.361
	16.809		102.317	12.009
	58.468		54.485	36.597
	67.51		60.619	57.038
	30.932		19.963	25.41
	41.648		17.982	16.017
	12.418		19.367	14.287
	36.934		38.849	54.341
	47.708		79.91	94.246
	18.672		29.132	11.779
	78.954		80.04	50.666
	123.044		13.147	89.833
	48.609		11.408	21.964
	51.433		15.471	33.958
	59.665		41.308	56.815
	47.2		57.177	14.217
	38.737		27.574	79.071
	102.964		13.962	89.981
	43.6		44.059	13.899
	93.072		16.565	83.9
	53.636		85.444	18.653
	27.695		33.321	17.297
	90.653		19.619	12.712
	143.692		92.975	15.19
	35.413		412.179	9.775
	46.634		12.466	59.398
	80.635		29.401	11.282
	17.553		71.34	33.092
	55.2		13.009	10.97
	39.85		101.714	93.159
	34.62		23.204	24.935
	30.125		66.413	19.129
	47.933		16.11	18.118
	35.26		28.21	132.69
	53.896		23.662	93.087
	9.908		16.97	8.053
	51.931		28.455	82.391
	153.787		59.541	11.864
	80.781		10.484	24.156
	49.769		49.654	20.246
	35.996		55.066	9.954
	119.052		69.097	27.273
	38.678		37.306	58.513
	27.075		92.289	22.733
	73.539		45.75	71.513
	79.376		63.632	28.434
	34.789		15.678	12.255
	50.479		16.759	13.129
	30.305		76.712	10.298
	56.883		59.934	9.823
	70.452		24.487	60
	93.904		69.244	11.998
	31.342		20.936	17.231
	28.932		99.755	14.273
	92.093		22.468	12.148
	97.996		15.981	25.027
	39.697		58.092	44.766
	77.157		43.567	122.074
	89.875		52.669	76.593
	61.968		23.351	14.934
	102.842		29.927	14.441
	16.629		13.761	6.458
	91.45		42.969	18.009
	14.482		40.84	15.055
	45.395		83.757	30.711
	50.693		78.242	21.902
	53.555		31.378	54.493
	39.776		23.39	10.247
	32.706		49.065	88.3
	30.747		67.126	37.653
	31.277		22.007	16.716
	125.118		95.036	44.858
	81.767		53.828	9.97
	45.221		23.652	90.09
	15.143		69.283	27.216
	61.102		7.947	16.062
	61.021		26.632	26.386
	55.993		11.188	54.679
	93.178		13.566	29.109
	36.09		85.009	50.255
	25.608		37.317	60.508
	136.1		18.463	53.712
	27.678		157.865	86.901
	18.699		25.068	29.484
	10.281		65.931	19.291
	38.329		56.326	73.634
	35.218		16.172	70.553
	54.702		74.197	12.364
	44.435		77.123	25.151
	16.466		52.753	6.69
	51.923		23.65	62.51
	66.823		16.059	20.503
	46.151		50.741	20.21
	78.114		46.373	13.478
	58.044		34.273	20.476
	59.579		11.092	13.877
	86.99		16.229	60.397
	58.714		11.433	12.714
	154.599		73.756	28.442
	82.917		38.734	17.84
	45.193		159.738	11.19
	43.008		19.59	18.559
	13.817		45.565	81.137
	50.137		171.968	82.664
	46.707		33.757	24.188
	38.734		46.122	72.099
	53.349		14.216	66.297
	65.425		59.603	45.407
	53.309		12.608	12.487
	51.007		28.884	23.809
	34.066		14.505	13.792
	51.617		7.474	15.168
	53.948		23.927	12.164
	72.904		27.634	43.805
	75.447		42.593	9.452
	74.885		43.21	94.828
	136.85		53.47	64.109
	34.965		76.352	10.448
	31.438		130.258	82.468
	65.062		26.361	7.209
	74.797		19.949	57.657
	184.301		35.44	11.315
	26.009		17.142	121.42
	33.232		17.681	75.19
	25.631		11.269	11.898
	79.205		13.395	86.934
	56.822		26.336	106.196
	51.784		27.117	22.184
	24.105		52.217	43.539
	74.603		20.802	39.372
	37.444		67.326	10.786
	49.031		31.337	7.838
	28.998		82.559	91.833
	58.784		20.033	9.405
	42.916		38.137	11.29
	73.157		93.226	43.941
	47.791		71.201	10.899
	110.488		85.487	21.148
	14.179		25.158	92.735
	27.133		47.819	94.434
	52.543		69.54	79.623
	88.141		34.732	39.016
	62.434		31.084	11.898
	100.194		18.529	93.824
	95.01		42.141	13.819
	40.419		76.416	78.644
	52.16		93.899	127.375
	40.243		12.187	14.698
	40.983		71.312	24.385
	37.958		70.661	23.505
	72.651		79.877	73.279
	48.431		45.292	54.035
	35.566		12.518	14.489
	92.744		24.143	92.443
	68.236		104.921	84.129
	88.433		29.509	40.533
	83.601		59.011	10.587
	58.057		20.149	19.561
	45.271		20.828	71.03
	29.216		11.907	40.422
	67.304		62.969	21.139
	35.347		26.675	16.24
	19.879		19.962	13.87
	97.561		38.968	96.648
	77.299		25.964	65.486
	65.428		11.078	34.092
	85.489		42.938	47.121
	126.795		42.882	21.071
	16.345		69.408	48.977
	92.638		57.76	9.348
	13.777		15.656	99.06
	87.226		25.455	7.343
	90.208		16.671	18.179
	155.47		30.557	7.486
	39.233		20.412	50.071
	43.553		29.171	18.32
	82.117		29.833	14.093
	42.077		12.246	38.824
	70.995		31.779	29.152
	80.934		41.765	12.772
	150.937		26.455	55.865
	42.869		62.642	40.621
	58.598		33.459	88.331
	108.837		33.209	94.496
	31.942		37.083	70.73
	41.222		16.547	9.544
	48.036		13.946	22.556
	41.153		59.574	93.496
	17.785		42.783	12.651
	44.944		25.103	17.021
	32.863		80.07	31.269
	31.593		25.727	43.144
	38.188		79.124	47.818
	45.07		18.989	43.519
	100.146		38.355	31.161
	12.997		11.744	17.886
	32.902		74.992	26.689
	97.508		9.464	48.358
	68.195		16.297	85.114
	30.17		48.06	62.028
	68.095		67.446	85.051
	68.352		82.898	73.174
	28.846		20.551	62.756
	57.312		9.916	80.164
	63.756		10.755	11.387
	54.525		22.174	59.297
	31.673		23.394	64.779
	45.687		76.36	21.193
	92.109		42.583	110.106
	143.102		14.161	86.132
	46.844		49.302	24.149
	99.71		21.276	10.741
	54.662		52.516	50.872
	17.505		18.175	9.107
	41.382		10.967	26.463
	96.026		63.77	8.544
	43.095		59.745	73.56
	29.42		19.084	18.422
	70.697		50.543	57.613
	84.169		81.59	52.929
	65.796		77.17	115.265
	52.014		44.933	5.38
	19.094		42.286	23.58
	38.37		14.018	71.907
	69.084		17.188	60.181
	45.568		15.542	97.672
	37.375		43.096	66.873
	17.582		43.387	20.141
	32.093		88.366	45.892
	90.756		54.806	10.687
	92.517		70.932	77.281
	81.814		53.652	69.862
	86.892		33.973	9.594
	100.084		59.431	12.957
	31.122		15.525	75.389
	48.563		14.072	23.693
	17.617		27.974	13.76
	145.131		83.117	34.764
	65.066		78.341	89.484
	69.433		14.536	72.283
	37.055		22.678	8.542
	80.307		52.039	49.397
	31.445		41.374	12.26
	57.348		40.945	61.765
	29.071		21.719	14.837
	42.806		30.092	56.647
	48.855		87.724	8.387
	29.821		94.846	50.138
	114.703		8.452	10.731
	30.656		43.794	34.735
	92.205		12.667	29.456
	67.695		23.488	74.237
	27.349		42.536	26.707
	103.312		20.214	29.072
	63.6		52.84	17.483
	68.812		15.946	89.352
	31.705		65.682	10.136
	64.639		17.297	72.496
	74.574		20.347	10.616
	31.436		90.502	8.291
	24.215		15.954	11.47
	22.597		26.107	16.266
	48.338		26.571	40.659
	95.462		17.847	50.279
	34.279		12.451	23.301
	37.38		9.105	27.429
	21.764		148.008	24.011
	94.112		42.942	20.451
	15.94		56.165	85.984
	61.015		13.341	79.234
	26.946		87.581	87.372
	35.972		23.577	18.671
	89.585		57.02	24.719
	86.095		82.923	58.395
	29.616		164.579	13.003
	68.296		76.653	9.934
	18.752		11.291	76.098
	94.512		62.763	10.678
	24.357		36.298	14.748
	42.747		68.082	11.222
	76.694		9.667	15.908
	74.609		58.156	16.783
	161.144		39.357	9.969
	38.906		92.886	19.094
	49.135		25.074	14.267
	143.675		8.308	45.939
	99.795		18.896	47.643
	75.407		30.301	20.176
	47.057		15.123	86.308
	84.247		24.662	83.057
	37.406		82.655	45.097
	29.945		20.623	47.593
	35.275		22.913	82.771
	28.924		102.258	31.763
	35.157		48.822	8.683
	23.985		17.234	74.606
	38.602		102.197	39.692
	60.283		44.002	6.705
	46.125		28.793	13.642
	33.639		97.769	55.014
	25.356		64.616	66.55
	36.662		9.018	12.606
	65.198		16.616	50.715
	29.875		20.457	11.093
	47.183		48.072	42.213
	43.227		80.174	12.494
	90.553		63.464	13.104
	33.759		15.365	13.284
	64.14		49.26	31.769
	35.443		9.462	46.919
	26.469		25.146	77.615
	28.204		24.619	43.74
	21.505		120.537	11.662
	35.308		63.107	69.072
	47.075		10.26	44.688
	37.692		22.239	57.679
	26.334		19.617	18.071
	47.865		20.356	69.181
	38.741		31.915	46.186
	97.057		10.637	12.044
	91.327		17.734	13.796
	66.795		32.463	108.465
	55.008		68.386	32.011
	81.206		17.587	50.16
	40.6		16.613	68.998
	44.628		44.663	52.599
	149.039		11.211	53.476
	52.287		15.041	70.496
	61.127		110.103	76.581
	30.977		82.717	84.374
	36.638		41.886	20.356
	98.431		134.161	10.357
	23.441		23.057	11.578
	73.471		57.726	37.94
	119.453		11.548	11.757
	19.242		50.992	82.144
	36.578		19.101	42.71
	52.364		63.444	12.463
	90.196		66.089	72.441
	57.896		9.422	10.635
	24.165		21.219	10.934
	29.346		149.028	57.511
	33.014		29.338	23.617
	100.816		72.738	20.852
	85.803		38.379	10.085
	33.527		35.276	84.631
	55.02		29.515	21.526
	95.52		10.837	12.276
	42.449		49.59	8.312
	33.448		13.756	12.232
	56.388		14.189	16.436
	32.718		70.862	44.522
	53.565		39.141	93.805
	36.511		70.259	11.41
	136.663		47.726	90.759
	76.204		30.479	15.242
	32.065		38.469	89.966
	35.797		42.75	14.418
	45.828		43.472	72.408
	69.545		39.076	46.977
	36.88		36.042	8.475
	39.853		78.104	31.704
	57.992		68.046	8.159
	59.048		13.336	13.194
	51.602		17.07	13.571
	54.022		15.431	9.212
	124.144		23.648	25.47
	75.609		8.548	90.42
	50.532		23.295	37.859
	49.409		26.632	57.221
	35.681		30.752	62.662
	36.723		12.329	64.269
	63.511		53.798	15.25
	26.002		69.261	13.526
	84.437		88.159	60.057
	29.449		52.207	54.679
	83.202		58.549	17.994
	35.929		94.261	44.883
	61.632		22.62	11.807
	55.873		8.801	48.294
	107.449		13.605	64.577
	66.766		62.96	90.268
	69.568		11.328	55.733
	99.131		19.444	96.718
	43.229		11.775	38.455
	35.533		47.51	15.068
	21.572		33.233	42.452
	47.84		15.53	40.892
	129.308		42.281	29.629
	80.435		58.001	18.029
	23.547		59.507	27.763
	59.581		41.041	8.341
	84.051		39.169	9.417
	87.84		28.498	53.06
	126.671		52.61	55.514
	64.26		27.179	49.747
	35.282		70.962	25.513
	45.35		78.691	17.573
	60.424		49.856	91.796
	68.854		12.253	11.718
	36.638		21.423	23.513
	107.964		36.752	15.669
	42.184		11.958	7.047
	61.367		28.543	11.493
	35.332		31.535	57.778
	30.891		29.363	15.469
	46.562		53.705	8.811
	60.056		13.127	21.551
	160.546		60.491	12.612
	17.016		52.027	141.152
	28.105		75.597	11.935
	129.05		10.287	19.442
	36.252		13.972	41.647
	90.764		26.353	71.52
	51.477		83.125	9.22
	50.034		12.335	40.648
	134.502		30.138	72.044
	71.671		72.116	15.604
	41.211		62.826	34.019
	81.437		41.733	40.044
	77.814		80.904	12.52
	39.12		83.02	56.887
	10.12		11.711	13.316
	35.443		46.678	10.852
	100.185		45.895	12.148
	24.574		29.228	38.68
	12.267		22.033	77.01
	82.108		45.655	11.338
	83.595		30.57	59.459
	29.917		67.301	27.954
	57.573		28.706	23.665
	36.599		20.285	10.155
	32.093		67.563	10.457
	85.913		33.966	9.79
	38.728		57.757	154.058
	111.363		17.476	11.733
	128.323		10.755	52.236
	17.577		42.654	58.641
	70.145		52.087	26.305
	40.364		27.355	17.184
	45.815		98.824	36.073
	44.406		124.179	8.022
	84.379		115.442	46.853
	103.349		19.066	52.667
	29.328		54.672	20.248
	59.687		118.739	40.699
	53.113		29.443	9.798
	31.869		57.563	18.887
	69.723		64.526	10.928
	61.93		31.682	12.264
	29.451		61.937	23.133
	50.185		66.843	26.55
	65.673		24.674	89.885
	56.524		23.859	17.943
	71.098		71.897	80.288
	89.043		23.258	25.405
	51.607		21.262	66.745
	34.433		25.722	12.339
	29.637		19.74	10.724
	59.19		89.676	11.211
	32.748		17.211	19.727
	39.121		52.602	8.981
	44.691		33.862	9.288
	85.461		68.274	173.627
	84.871		20.215	84.976
	21.748		27.934	55.693
	18.905		13.741	9.829
	46.119		9.554	22.546
	65.501		45.45	18.782
	112.381		23.266	8.672
	74.143		13.995	62.227
	34.219		20.278	18.05
	70.354		14.539	18.849
	37.087		79.078	9.153
	163.486		10.774	12.307
	61.247		20.28	88.3
	93.635		86.392	128.138
	73.456		33.953	81.153
	26.998		42.083	11.861
	57.264		43.945	71.41
	27.289		90.031	13.233
	32.266		23.751	88.146
	168.262		12.842	76.455
	66.59		78.845	20.511
	163.863		94.784	21.458
	33.477		81.069	12.31
	59.195		18.332	77.114
	27.939		9.895	26.679
	28.337		61.23	14.72
	83.684		53.444	57.903
	32.408		72.444	75.833
	32.471		21.926	71.956
	82.416		50.184	76.213
	85.033		67.223	67.416
	67.238		51.076	90.02
	47.876		45.831	7.658
	43.277		8.787	75.45
	85.779		10.618	39.208
	36.512		81.816	67.033
	50.347		20.674	91.285
	44.53		70.756	10.122
	75.001		22.607	48.414
	18.619		28.346	10.816
	45.408		98.965	29.719
	91.762		94.242	9.727
	19.146		87.346	55.387
	25.65		76.369	90.186
	83.395		13.624	33.362
	29.129		13.872	22.667
	48.681		15.182	90.096
	102.205		31.153	126.529
	53.613		18.635	18.177
	28.715		12.712	22.373
	37.613		62.484	9.995
	78.974		15.994	64.975
	59.612		31.158	88.382
	75.175		20.878	10.316
	53.602		45.157	93.212
	53.561		80.526	6.358
	32.108		28.235	79.053
	51.557		25.181	94.66
	76.861		25.599	15.354
	40.739		11.34	46.293
	25.445		12.144	9.439
	41.54		25.828	14.366
	39.709		49.449	94.766
	150.71		10.951	55.889
	49.156		41.892	17.322
	71.748		67.333	14.535
	29.322		22.392	12.402
	38.923		61.551	67.079
	57.877		70.234	8.722
	145.065		23.683	85.383
	79.019		34.067	23.748
	33.883		12.843	78.809
	73.268		22.181	45.806
	60.714		61.606	46.822
	48.159		25.728	15.897
	109.06		29.286	17.354
	77.723		18.025	7.793
	143.119		95.39	38.383
	35.781		12.416	90.14
	39.531		16.682	21.391
	68.451		51.469	86.458
	75.524		18.637	28.792
	28.687		48.354	6.672
	78.912		18.02	11.196
	47.653		216.97	13.925
	45.892		18.123	61.751
	26.259		35.197	81.068
	41.671		14.239	12.915
	15.222		11.219	48.742
	53.419		53.701	78.167
	95.718		32.303	86.325
	36.654		17.324	9.012
	51.621		13.491	21.307
	51.192		52.825	25.285
	92.096		20.181	15.897
	38.898		34.426	18.434
	88.722		30.531	18.237
	63.808		21.909	76.652
	58.69		64.02	12.115
	17.194		93.872	25.633
	103.977		39.999	45.934
	57.404		10.412	14.879
	91.954		78.126	37.303
	17.039		103.554	19.285
	65.019		56.205	23.429
	33.317		29.841	12.337
	69.644		19.844	39.864
	16.207		19.836	18.935
	50.377		87.97	8.304
	40.647		30.827	16.59
	48.362		65.164	13.841
	15.591		125.61	11.879
	9.648		83.895	12.915
	76.396		42.062	71.401
	68.077		34.471	25.951
	35.161		48.911	12.703
	34.531		28.68	17.438
	48.769		56.051	53.681
	52.449		51.497	43.973
	77.051		46.658	52.51
	27.562		53.682	39.666
	57.041		15.638	90.56
	67.918		25.261	76.625
	118.648		83.646	17.603
	80.494		27.521	67.739
	92.148		92.024	90.595
	74.806		14.168	13.658
	81.013		90.015	19.416
	116.104		19.317	23.379
	57.075		30.504	10.507
	54.325		57.357	86.112
	52.124		20.88	60.25
	64.446		37.782	18.864
	82.234		165.934	8.15
	33.306		53.899	46.879
	80.435		12.136	82.799
	47.206		86.363	40.192
	42.408		61.925	58.817
	65.451		29.343	11.876
	68.54		16.643	73.502
	67.764		65.851	68.888
	31.581		22.866	26.314
	92.946		32.294	64.317
	40.017		12.961	54.287
	31.748		87.42	33.458
	51.37		85.678	14.105
	54.215		75.521	9.504
	116.326		82.393	89.3
	42.681		11.485	31.117
	56.302		23.554	93.569
	37.738		48.464	16.163
	54.514		92.98	14.748
	114.646		10.411	8.249
	105.445		11.571	89.833
	73.999		73.077	75.088
	38.477		19.552	94.932
	50.25		177.714	44.4
	147.418		157.568	34.055
	20.558		16.966	83.372
	62.49		19.442	43.503
	72.142		18.753	87.415
	33.312		65.972	18.166
	20.107		32.95	14.038
	76.802		9.585	30.715
	37.253		71.135	21.251
	51.591		12.096	24.247
	79.724		12.555	87.268
	31.393		11.958	8.005
	88.891		14.137	20.357
	37.766		25.892	28.132
	51.686		23.936	13.944
	52.683		81.818	30.604
	46.404		45.527	117.076
	25.104		23.012	11.766
	75.858		12.445	71.32
	37.228		121.883	72.767
	38.291		29.806	50.324
	44.467		48.012	20.841
	56.684		33.102	13.668
	21.656		43.825	34.634
	16.425		11.894	60.676
	71.337		25.953	39.486
	123.961		23.518	25.88
	40.249		69.172	28.025
	66.811		96.184	9.486
	16.109		75.321	15.775
	77.979		52.103	73.955
	23.404		91.772	13.471
	59.185		80.637	77.289
	39.541		68.427	33.552
	26.724		74.665	10.68
	10.688		29.677	16.503
	72.6		44.414	16.633
	102.449		12.756	10.52
	40.441		125.311	14.784
	20.946		10.108	60.187
	22.481		21.803	30.84
	48.515		40.247	14.226
	103.758		28.874	75.582
	39.542		22.193	13.864
	44.361		8.525	16.174
	59.413		35.612	26.289
	29.79		71.015	178.358
	39.612		13.308	51.835
	10.357		48.662	44.969
	48.514		21.965	11.032
	100.31		51.726	33.604
	75.441		103.217	91.899
	77.875		11.881	43.616
	27.482		70.625	13.296
	46.357		67.34	22.257
	26.743		43.022	67.629
	50.018		53.786	19.158
	35.024		20.674	58.121
	41.196		94.542	71.424
	9.029		26.26	32.886
	126.678		30.398	20.209
	33.549		21.654	15.52
	44.751		159.077	49.786
	37.752		28.006	7.73
	38.442		20.631	94.9
	24.39		41.424	53.482
	43.852		14.711	7.599
	68.631		102.628	97.942
	41.879		34.724	15.925
	79.355		80.754	13.269
	40.003		21.895	25.619
	40.083		11.5	68.153
	47.198		85.958	9.507
	74.297		29.414	12.838
	31.381		30.814	27.118
	98.612		24.196	22.845
	74.588		19.694	7.777
	17.793		14.549	13.053
	44.224		11.372	85.011
	69.317		11.139	16.187
	42.225		137.28	56.312
	80.268		30.328	18.789
	43.023		92.337	68.574
	73.235		42.331	72.019
	59.145		58.648	77.638
	74.533		50.403	36.507
	29.015		68.261	64.486
	62.319		51.816	38.336
	133.464		24.041	12.18
	42.539		13.079	7.234
	80.407		69.197	11.736
	55.224		13.305	9.951
	81.846		68.04	68.483
	34.223		36.245	75.252
	96.605		46.159	35.712
	92.341		30.618	10.547
	30.303		12.028	12.653
	178.132		47.84	20.136
	41.164		68.075	10.587
	29.663		28.689	14.644
	74.59		18.734	53.496
	52.332		11.369	49.761
	34.643		23.135	39.18
	96.327		39.76	103.701
	80.525		31.497	9.449
	69.668		7.409	67.722
	72.748		15.819	12.563
	47.434		12.939	13.501
	39.544		97.885	99.44
	41.71		52.57	70.023
	64.633		37.82	16.027
	43.973		17.414	25.665
	77.365		48.2	24.379
	50.682		19.018	60.912
	50.05		42.193	33.196
	91.735		78.523	64.343
	49.156		50.821	71.006
	47.582		94.975	19.799
	52.459		64.306	79.585
	98.88		82.352	13.8
	35.083		52.922	10.913
	78.235		19.088	15.797
	70.72		50.734	70.338
	95.376		40.935	23.864
	85.722		14.018	9.142
	41.47		21.465	11.561
	44.426		74.021	9.081
	64.708		49.881	26.038
	45.444		10.122	8.706
	55.433		93.409	7.333
	52.397		101.904	119.964
	54.472		40.113	11.524
	72.08		38.894	34.871
	30.274		124.31	30.282
	35.327		26.814	154.05
	49.63		17.867	19.098
	33.203		12.89	10.248
	133.82		12.978	23.946
	50.204		23.153	11.68
	38.173		84.332	52.022
	18.489		17.854	96.151
	65.133		29.32	39.691
	41.397		68.995	10.916
	37.888		45.694	92.598
	14.565		25.504	30.39
	90.369		10.997	21.116
	36.042		11.078	107.234
	120.71		58.594	69.594
	92.11		48.228	43.586
	80.936		39.872	74.005
	87.001		11.836	25.501
	83.1		79.26	95.491
	71.034		15.649	41.444
	90.318		73.855	11.737
	53.078		17.811	10.521
	28.765		63.744	90.524
	25.362		12.595	62.051
	103.077		82.898	74.339
	55.87		53.883	33.599
	99.907		13.705	28.276
	71.084		15.088	11.334
	151.85		13.062	78.422
	54.412		38.793	27.988
	58.87		25.343	57.975
	39.324		10.906	44.96
	38.972		9.588	120.69
	44.438		15.559	46.091
	43.827		69.82	11.332
	66.631		26.245	13.687
	134.221		21.122	15.059
	57.124		11.186	9.938
	76.665		90.802	13.335
	110.076		11.587	50.886
	35.039		40.266	97.637
	37.701		83.24	73.421
	81.706		15.929	15.298
	26.866		48.953	36.326
	33.789		101.446	17.042
	39.193		73.24	9.64
	93.104		67.776	11.345
	31.651		81.686	125.922
	44.879		39.133	28.851
	28.207		62.278	101.61
	73.362		27.572	42.869
	68.62		78.225	14.52
	47.689		14.634	43.2
	54.289		74.945	58.694
	59.915		24.648	33.97
	46.961		50.895	38.153
	50.004		23.639	30.657
	40.57		96.589	63.781
	62.779		53.932	21.491
	80.73		33.612	51.666
	45.295		17.782	12.137
	57.462		94.668	15.948
	94.377		50.192	9.836
	37.134		87.617	52.755
	93.873		15.575	44.09
	34.09		59.393	8.606
	32.471		9.589	36.375
	29.619		81.961	78.536
	70.419		84.729	11.338
	132.163		37.466	9.22
	79.211		46.693	84.008
	8.883		24.747	18.785
	40.268		47.165	13.197
	58.95		81.354	9.823
	80.457		21.174	64.055
	75.01		6.353	85.07
	16.232		10.955	11.02
	115.103		16.431	104.472
	66.956		52.868	49.764
	40.492		76.915	18.024
	99.557		51.245	94.845
	32.755		18.732	67.692
	43.964		21.149	72.677
	67.374		74.199	55.758
	30.924		18.994	81.919
	85.49		23.729	80.228
	27.702		43.953	45.779
	87.643		31.778	37.469
	26.179		25.486	60.289
	147.101		77.938	18.709
	90.857		91.058	87.611
	81.236		91.462	144.864
	76.658		41.993	9.818
	39.424		41.391	13.377
	45.307		74.177	47.566
	71.251		24.002	94.703
	63.933		29.349	21.88
	91.896		16.146	43.672
	88.192		40.696	14.88
	118.484		19.934	65.206
	42.919		41.576	28.563
	34.858		44.392	75.041
	94.842		19.573	58.963
	24.6		39.801	64.247
	45.558		74.855	73.206
	96.08		12.991	88.623
	25.555		9.614	61.052
	28.845		15.016	106.659
	56.505		23.18	74.139
	76.374		19.81	10.622
	39.381		111.926	73.283
	87.199		81.354	8.29
	35.964		23.529	83.993
	32.006		41.505	174.026
	28.911		113.055	18.802
	18.986		13.218	67.19
	98.824		57.4	20.03
	61.789		27.685	18.473
	151.937		25	59.46
	38.367		73.18	81.102
	23.066		88.088	72.883
	43.836		74.954	88.116
	52.107		56.4	60.971
	51.566		36.082	79.981
	55.678		97.948	74.426
	58.733		97.289	84.76
	39.631		20.864	25.67
	77.671		88.787	58.615
	36.662		21.475	14.156
	31.249		12.833	50.186
	58.84		24.701	53.113
	52.335		30.505	10.497
	79.247		8.257	48.279
	35.671		17.484	26.863
	51.204		17.535	58.614
	46.24		70.989	62.158
	20.95		64.46	17.075
	144.746		31.706	10.809
	145.706		55.07	77.296
	56.007		30.349	51.319
	160.917		54.099	21.915
	57.614		13.562	6.956
	46.515		17.131	66.178
	90.837		67.284	26.788
	53.216		65.93	33.683
	39.923		31.951	84.094
	42.425		24.838	69.099
	70.933		24.438	96.017
	55.125		15.313	92.43
	36.08		31.552	93.846
	69.074		71.413	51.986
	60.919		15.491	15.213
	73.807		63.363	83.292
	60.718		66.108	68.536
	42.511		21.549	21.685
	83.031		25.5	9.872
	50.919		40.734	13.057
	52.736		38.703	15.009
	69.019		104.133	21.365
	47.531		43.898	13.828
	28.642		85.145	12.919
	163.949		17.339	37.163
	45.161		17.074	39.043
	81.88		18.736	38.537
	61.09		125.181	50.031
	32.579		93.482	21.068
	44.644		24.483	82.695
	63.296		72.438	44.05
	76.624		44.569	49.902
	40.273		50.447	9.134
	65.112		21.459	56.208
	45.185		15.311	67.564
	59.26		58.165	61.243
	52.539		10.723	72.293
	146.517		23.715	13.389
	58.65		41.277	42.033
	46.356		51.176	8.997
	133.576		20.77	22.323
	41.511		40.011	22.814
	45.547		54.761	74.357
	75.188		10.825	12.192
	44.28		81.62	39.907
	13.031		60.357	21.837
	90.712		49.368	13.524
	64.957		18.26	24.734
	51.431		71.295	66.782
	56.576		48.072	34.274
	14.554		83.238	78.87
	92.38		61.724	55.294
	155.219		94.966	14.255
	35.222		18.341	57.031
	34.88		26.571	49.872
	44.382		18.01	57.611
	49.786		32.441	13.216
	64.897		20.484	93.684
	59.562		57.645	59.937
	62.483		57.674	22.922
	105.35		24.369	93.84
	151.609		174.34	80.538
	36.529		41.812	82.694
	44.693		59.085	8.99
	87.022		48.587	20.52
	81.921		49.315	32.779
	53.582		16.443	8.469
	67.708		15.5	53.261
	112.228		20.436	90.869
	69.281		18.405	101.041
	84.262		76.611	9.966
	45.163		47.365	40.627
	61.885		49.544	24.565
	68.18		19.317	10.876
	31.739		17.488	17
	135.018		15.737	95.588
	68.41		22.875	57.521
	82.048		71.238	13.899
	41.907		16.528	10.515
	31.627		11.732	50.242
	57.572		88.503	13.576
	28.824		29.465	9.734
	81.616		52.706	47.502
	60.573		32.523	13.373
	96.385		80.635	45.117
	42.265		88.236	17.272
	60.84		39.135	15.914
	76.368		71.773	100.054
	64.637		86.514	93.951
	33.024		55.692	14.807
	48.199		45.599	22.835
	74.031		81.647	71.177
	96.388		24.819	30.318
	19.341		54.852	18.755
	89.882		23.132	10.472
	66.897		17.752	41.517
	61.401		72.686	31.51
	31.331		89.868	25.185
	35.995		32.864	14.449
	26.803		21.505	72.167
	145.134		16.535	15.105
	99.183		15.873	23.26
	29.716		11.334	76.094
	110.634		20.679	80.58
	51.685		8.387	15.242
	35.851		15.368	11.864
	56.7		24.504	58.253
	25.917		45.951	21.247
	50.808		69.506	68.262
	79.507		45.967	11.097
	54.474		155.81	42.602
	37.441		134.851	47.226
	37.627		91.516	43.456
	107.777		122.528	24.096
	109.394		64.297	19.98
	69.153		11.644	33.718
	86.349		96.077	81.472
	79.232		32.351	14.171
	105.072		73.494	22.424
	83.395		15.83	72.304
	72.299		84.179	6.993
	36.438		77.82	24.892
	39.706		14.748	58.747
	88.865		89.814	9.441
	32.955		26.71	9.266
	52.147		10.14	11.579
	27.464		18.459	15.599
	24.08		22.07	10.814
	44.067		29.63	32.106
	61.386		84.364	29.627
	43.476		29.006	93.954
	42.273		22.498	7.806
	29.272		101.35	27.529
	51.479		44.909	14.621
	41.827		49.015	92.451
	41.051		46.454	49.623
	49.767		39.067	14.772
	66.561		33.396	9.445
	68.679		47.642	9.658
	107.11		61.7	60.45
	50.305		34.357	15.837
	80.944		72.119	72.233
	69.865		86.732	34.229
	89.436		16.207	19.194
	95.147		9.756	27.427
	25.505		43.723	19.754
	78.765		15.937	13.188
	81.284		125.092	17.317
	74.07		51.912	88.823
	81.569		14.313	126.055
	46.55		65.669	70.549
	48.433		74.669	55.698
	43.221		76.131	133.741
	29.796			12.199
	34.259			49.942
	63.03			12.704
	34.409			100.17
	53.346			84.878
	59.032			95.431
	18.752			13.911
	30.85			17.713
	57.406			44.908
	65.933			85.635
	34.042			19.404
	152.6			13.142
	33.958			76.13
	27.294			71.31
	30.774			56.227
	50.871			85.998
	67.713			15.558
	19.62			50.903
	34.809			72.004
	45.037			11.776
	64.936			8.565
	36.871			12.424
	143.902			10.382
	87.607			80.246
	48.428			29.311
	32.023			22.889
	50.007			9.562
	42.883			14.237
	12.488			20.133
	24.395			62.778
	77.664			92.335
	57.501			9.296
	40.178			9.004
	45.874			64.302
	63.339			15.081
	29.804			23.288
	58.886			93.984
	107.552			11.744
	47.974			61.435
	63.964			20.477
	17.961			23.663
	81.434			11.435
	77.703			46.357
	42.005			127.797
	17.924			96.469
	96.242			20.969
	97.775			62.535
	142.668			10.242
	84.046			13.976
	56.917			15.071
	84.565			69.101
	87.479			6.928
	33.026			67.514
	91.287			22.478
	24.657			86.045
	24.092			9.483
	44.742			23.21
	105.485			11.427
	47.754			15.118
	42.702			87.479
	79.913			42.175
	50.129			84.368
	42.232			20.823
	74.441			32.716
	46.038			56.588
	93.825			96.198
	25.371			43.367
	33.444			18.448
	19.798			16.599
	64.608			27.142
	31.222			43.98
	82.148			14.77
	70.149			41.648
	73.924			62.511
	132.718			72.883
	164.559			24.581
	49.977			18.623
	50.199			97.299
	103.01			65.449
	97.72			83.863
	35.374			27.708
	44.222			25.052
	85.143			36.46
	40.561			35.161
	39.652			77.645
	45.778			7.974
	90.93			32.972
	48.439			15.109
	82.219			19.797
	83.351			10.616
	51.145			84.594
	28.844			13.503
	150.907			61.368
	102.784			11.755
	177.641			77.333
	54.578			12.037
	28.151			33.871
	30.689			95.218
	77.051			12.204
	18.016			23.341
	94.565			39.046
	45.713			26.581
	54.718			9.386
	27.982			11.454
	54.929			91.493
	34.505			10.051
	30.326			24.795
	23.95			14.599
	107.694			27.356
	80.51			47.662
	90.454			25.422
	29.424			59.736
	55.1			82.42
	50.607			31.076
[truncated: 758 more rows]

## Sheet: ED.Fig5b
Extended_circular					Extended_partial
scaffold	genome	ref_AF	query_AF		scaffold	genome	ref_AF	query_AF
NODE_2555_length_58344_cov_17.808722_extended_circular	IMGVR_UViG_3300020020_000029	0.966073	0.993815		NODE_40837_length_3545_cov_3.796576_extended_partial	IMGVR_UViG_3300028812_000002	0.0216846	1
NODE_7453_length_12768_cov_10.861631_extended_circular	IMGVR_UViG_3300025917_000016_variation_1p	0.973315	0.99539		NODE_1970_length_64878_cov_17.638062_extended_partial	IMGVR_UViG_3300025117_000067_variation_1p	0.993084	0.998498
NODE_1880_length_66498_cov_11.739469_extended_circular	IMGVR_UViG_3300032893_000034_variation_1p	0.974909	0.995582		NODE_15102_length_7157_cov_8.375177_extended_partial	IMGVR_UViG_3300021403_000007_variation_3p	0.25804	1
NODE_12518_length_8247_cov_11.734536_extended_circular	IMGVR_UViG_3300026551_000002	0.975534	1		NODE_46329_length_3254_cov_8.062441_extended_partial	IMGVR_UViG_3300014501_000019	0.217018	1
NODE_2195_length_63463_cov_13.540701_extended_circular	IMGVR_UViG_3300031949_000028	0.981033	0.996874		NODE_30326_length_4345_cov_7.263542_extended_partial	IMGVR_UViG_3300031566_000012	0.076179	1
NODE_1963_length_64975_cov_19.540647_extended_circular	IMGVR_UViG_3300025944_000010	0.984926	1		NODE_38287_length_3706_cov_5.288605_extended_partial	IMGVR_UViG_3300021170_000015	0.238968	0.993908
NODE_2452_length_61615_cov_21.016711_extended_circular	IMGVR_UViG_3300031718_000006_variation_1p	0.985065	0.997001		NODE_1769_length_68656_cov_15.008679_extended_partial	IMGVR_UViG_3300015242_000023_variation_1p	0.985403	0.997101
NODE_43372_length_3405_cov_10.745614_extended_circular	IMGVR_UViG_3300025936_000022	0.989853	0.998552		NODE_63853_length_2621_cov_4.409992_extended_partial	IMGVR_UViG_3300021403_000008_variation_3p	0.448367	1
NODE_33502_length_4062_cov_17.571032_extended_circular	IMGVR_UViG_3300031965_000020	0.990197	0.998507		NODE_45727_length_3281_cov_12.429604_extended_partial	IMGVR_UViG_3300030494_000002	0.478387	1
NODE_3447_length_33822_cov_32.908935_extended_circular	IMGVR_UViG_3300031965_000017_variation_1p	0.990899	0.998551		NODE_7153_length_13293_cov_5.306427_extended_partial	IMGVR_UViG_3300031669_000021_variation_1p	0.571554	1
NODE_1896_length_66147_cov_19.120791_extended_circular	IMGVR_UViG_3300032893_000036_variation_1p	0.991223	0.998501		NODE_12454_length_8286_cov_10.455722_extended_partial	IMGVR_UViG_3300031669_000014	0.393687	1
NODE_2008_length_64478_cov_26.688470_extended_circular	IMGVR_UViG_3300020202_000074_variation_1p	0.991386	0.998462		NODE_6960_length_13619_cov_30.378107_extended_partial	IMGVR_UViG_3300025174_000016_variation_1p	0.99957	1
NODE_1742_length_69269_cov_12.850773_extended_circular	IMGVR_UViG_3300033407_000009	0.992457	0.998568		NODE_7137_length_13324_cov_11.415047_extended_partial	IMGVR_UViG_3300030494_000002	0.947448	1
NODE_1840_length_67209_cov_16.849560_extended_circular	IMGVR_UViG_3300021479_000015	0.992583	0.998525		NODE_6099_length_15505_cov_8.346618_extended_partial	IMGVR_UViG_3300025906_000007_variation_3p	0.236633	1
NODE_1931_length_65539_cov_29.964257_extended_circular	IMGVR_UViG_3300031949_000027_variation_1p	0.992609	0.998486		NODE_6736_length_14070_cov_5.359029_extended_partial	IMGVR_UViG_3300021170_000015	0.218199	1
NODE_1778_length_68411_cov_22.286685_extended_circular	IMGVR_UViG_3300021478_000025	0.993009	0.998551		NODE_3431_length_34065_cov_9.660749_extended_partial	IMGVR_UViG_3300027886_000005	0.982399	0.998466
NODE_11487_length_8827_cov_10.408570_extended_circular	IMGVR_UViG_3300031673_000026	0.993427	0.998522		NODE_3517_length_32354_cov_9.293939_extended_partial	IMGVR_UViG_3300024283_000011	0.954789	0.992528
NODE_2422_length_62134_cov_18.771242_extended_circular	IMGVR_UViG_3300032180_000006_variation_1p	0.993624	0.99857		NODE_3336_length_36071_cov_21.618537_extended_partial	IMGVR_UViG_3300033407_000007_variation_3p	0.869062	1
NODE_5606_length_16887_cov_25.671670_extended_circular	IMGVR_UViG_3300012210_000006_variation_1p	0.996976	1		NODE_28821_length_4501_cov_23.945479_extended_partial	IMGVR_UViG_3300020061_000005	0.512687	1
NODE_5895_length_16133_cov_16.046214_extended_circular	IMGVR_UViG_3300024219_000002	0.997778	0.998136		NODE_15072_length_7166_cov_16.804585_extended_partial	IMGVR_UViG_3300025117_000052_variation_5p	0.389572	1
NODE_48180_length_3168_cov_18.450961_extended_circular	IMGVR_UViG_3300033493_000001	0.997977	1		NODE_2899_length_45894_cov_11.511213_extended_partial	IMGVR_UViG_3300018894_000001	1.00116	1
NODE_1144_length_81634_cov_14.036340_extended_circular	IMGVR_UViG_3300033417_000003	0.998134	0.99884		NODE_3086_length_41543_cov_14.639103_extended_partial	IMGVR_UViG_3300025917_000018	0.758067	1
NODE_182_length_156291_cov_10.758797_extended_circular	IMGVR_UViG_3300025117_000030	0.998264	1		NODE_6308_length_14946_cov_28.316899_extended_partial	IMGVR_UViG_3300026165_000002	0.998433	0.996962
NODE_10422_length_9536_cov_10.647134_extended_circular	IMGVR_UViG_3300021171_000008	0.998368	1		NODE_2900_length_45881_cov_19.043860_extended_partial	IMGVR_UViG_3300027653_000012	0.83239	1
NODE_4792_length_20335_cov_11.935610_extended_circular	IMGVR_UViG_3300027857_000015	0.9984	1		NODE_33796_length_4039_cov_14.436041_extended_partial	IMGVR_UViG_3300027706_000007	1.00511	1
NODE_14394_length_7411_cov_8.337801_extended_circular	IMGVR_UViG_3300033475_000008	0.99895	1		NODE_5983_length_15882_cov_10.106887_extended_partial	IMGVR_UViG_3300031669_000013_variation_5p	1.00035	1
NODE_26_length_343814_cov_16.515866_extended_circular	IMGVR_UViG_3300031669_000001	0.999078	0.999603		NODE_49959_length_3090_cov_22.653293_extended_partial	IMGVR_UViG_3300028146_000011	0.897164	1
NODE_2101_length_63940_cov_22.944393_extended_circular	IMGVR_UViG_3300021088_000010_variation_3p	0.999116	1		NODE_8860_length_10910_cov_10.747294_extended_partial	IMGVR_UViG_3300031949_000024	0.974827	0.995603
NODE_2102_length_63940_cov_20.451512_extended_circular	IMGVR_UViG_3300021088_000010	0.999116	1		NODE_11394_length_8892_cov_20.411350_extended_partial	IMGVR_UViG_3300033407_000011	0.427799	1
NODE_29982_length_4379_cov_22.707710_extended_circular	IMGVR_UViG_3300025921_000014	0.999124	1		NODE_68023_length_2512_cov_11.012847_extended_partial	IMGVR_UViG_3300020202_000075_variation_1p	0.525675	0.99709
NODE_1747_length_69157_cov_16.437835_extended_circular	IMGVR_UViG_3300019889_000010_variation_1p	0.999154	1		NODE_22293_length_5392_cov_12.092197_extended_partial	IMGVR_UViG_3300032008_000004	0.883086	1
NODE_1977_length_64763_cov_20.924363_extended_circular	IMGVR_UViG_3300028802_000012	0.999185	1		NODE_2983_length_43916_cov_13.324874_extended_partial	IMGVR_UViG_3300032074_000001	0.808849	1
NODE_1407_length_74967_cov_20.450833_extended_circular	IMGVR_UViG_3300028778_000003	0.999254	1		NODE_1736_length_69468_cov_16.566190_extended_partial	IMGVR_UViG_3300033416_000001	0.979684	1
NODE_1408_length_74967_cov_14.940656_extended_circular	IMGVR_UViG_3300028778_000003_variation_3p	0.999254	1		NODE_21241_length_5579_cov_6.757847_extended_partial	IMGVR_UViG_3300025910_000009_variation_3p	1.00094	1
NODE_16271_length_6782_cov_25.049229_extended_circular	IMGVR_UViG_3300021420_000032	0.999333	1		NODE_2711_length_52150_cov_8.645040_extended_partial	IMGVR_UViG_3300021420_000029_variation_1p	0.96909	0.998429
NODE_2344_length_62625_cov_15.270863_extended_circular	IMGVR_UViG_3300021420_000032_variation_3p	0.999333	1		NODE_11740_length_8687_cov_4.937354_extended_partial	IMGVR_UViG_3300022893_000001	1.00325	1
NODE_60605_length_2714_cov_15.326195_extended_circular	IMGVR_UViG_3300021168_000019	0.999361	1		NODE_5808_length_16349_cov_15.184431_extended_partial	IMGVR_UViG_3300031847_000001_variation_3p	1.00659	1
NODE_2104_length_63936_cov_20.273901_extended_circular	IMGVR_UViG_3300031565_000020	0.999382	1		NODE_28917_length_4490_cov_6.266682_extended_partial	IMGVR_UViG_3300025322_000014	0.975775	1
NODE_4174_length_24633_cov_29.136667_extended_circular	IMGVR_UViG_3300022915_000001	0.999399	1		NODE_5424_length_17590_cov_12.475845_extended_partial	IMGVR_UViG_3300025921_000010	1.00759	1
NODE_1890_length_66322_cov_19.824034_extended_circular	IMGVR_UViG_3300027545_000001_variation_1p	0.999477	1		NODE_24933_length_4980_cov_11.668920_extended_partial	IMGVR_UViG_3300025891_000003_variation_3p	1.00325	1
NODE_4261_length_23975_cov_8.536815_extended_circular	IMGVR_UViG_3300025600_000021_variation_1p	0.999484	1		NODE_68022_length_2512_cov_11.506838_extended_partial	IMGVR_UViG_3300020202_000075_variation_1p	0.691941	0.997788
NODE_3219_length_38456_cov_39.689965_extended_circular	IMGVR_UViG_3300032013_000001	0.999495	0.997485		NODE_17758_length_6354_cov_6.288090_extended_partial	IMGVR_UViG_3300025117_000049	0.997914	1
NODE_10491_length_9480_cov_10.214476_extended_circular	IMGVR_UViG_3300020202_000071	0.999498	1		NODE_14963_length_7202_cov_5.081796_extended_partial	IMGVR_UViG_3300021405_000012	1.0005	1
NODE_5479_length_17399_cov_13.543006_extended_circular	IMGVR_UViG_3300015063_000003	0.999543	1		NODE_21954_length_5451_cov_5.684604_extended_partial	IMGVR_UViG_3300031949_000029	1.00234	1
NODE_1768_length_68698_cov_36.203968_extended_circular	IMGVR_UViG_3300025073_000048_variation_1p	0.999553	1		NODE_2778_length_49822_cov_27.232287_extended_partial	IMGVR_UViG_3300024187_000009	0.998581	1
NODE_1804_length_67827_cov_22.164112_extended_circular	IMGVR_UViG_3300030613_000010	0.99959	1		NODE_4641_length_21301_cov_6.632535_extended_partial	IMGVR_UViG_3300030620_000006_variation_3p	0.373194	1
NODE_26928_length_4722_cov_12.456630_extended_circular	IMGVR_UViG_3300032174_000004	0.999592	1		NODE_6213_length_15196_cov_33.978671_extended_partial	IMGVR_UViG_3300021976_000005	0.500398	1
NODE_1350_length_76116_cov_18.748543_extended_circular	IMGVR_UViG_3300025073_000042_variation_3p	0.9996	1		NODE_6296_length_14975_cov_20.194743_extended_partial	IMGVR_UViG_3300031708_000019	0.593038	1
NODE_227_length_141936_cov_18.678229_extended_circular	IMGVR_UViG_3300018432_000001	0.9996	1		NODE_16987_length_6572_cov_4.824811_extended_partial	IMGVR_UViG_3300010361_000005	0.156199	0.990028
NODE_3107_length_41083_cov_26.680949_extended_circular	IMGVR_UViG_3300032954_000010	0.999609	1		NODE_46047_length_3266_cov_6.018630_extended_partial	IMGVR_UViG_3300021478_000003_variation_3p	0.42347	0.996219
NODE_5588_length_16927_cov_14.776979_extended_circular	IMGVR_UViG_3300031965_000007	0.999619	1		NODE_3094_length_41405_cov_10.518157_extended_partial	IMGVR_UViG_3300005533_000012_variation_1p	0.999866	0.996402
NODE_1246_length_78252_cov_12.110322_extended_circular	IMGVR_UViG_3300028293_000004_variation_3p	0.999628	1		NODE_1469_length_73867_cov_22.387648_extended_partial	IMGVR_UViG_3300021560_000017_variation_3p	0.999987	0.996431
NODE_3098_length_41366_cov_30.154094_extended_circular	IMGVR_UViG_3300033489_000006_variation_1p	0.999796	1		NODE_39962_length_3595_cov_9.716819_extended_partial	IMGVR_UViG_3300019888_000003_variation_3p	0.398274	0.996805
NODE_248_length_137617_cov_16.898988_extended_circular	IMGVR_UViG_3300021184_000001	0.999834	1		NODE_37538_length_3755_cov_18.288567_extended_partial	IMGVR_UViG_3300027908_000005	0.999902	0.997236
NODE_46168_length_3261_cov_8.102467_extended_circular	IMGVR_UViG_3300028590_000014_variation_1p	1	0.988041		NODE_7076_length_13422_cov_7.529686_extended_partial	IMGVR_UViG_3300010399_000006_variation_3p	0.99516	0.997244
NODE_3731_length_29579_cov_10.303426_extended_circular	IMGVR_UViG_3300033417_000006	1.00001	0.995626		NODE_7969_length_11953_cov_17.768011_extended_partial	IMGVR_UViG_3300006169_000035	0.983015	0.997284
NODE_1221_length_79127_cov_16.639811_extended_circular	IMGVR_UViG_3300032770_000017	1.00001	1		NODE_2098_length_63957_cov_18.116759_extended_partial	IMGVR_UViG_3300032805_000006_variation_1p	0.999893	0.997345
NODE_1222_length_79127_cov_16.438149_extended_circular	IMGVR_UViG_3300032770_000017_variation_3p	1.00001	1		NODE_3101_length_41238_cov_11.661440_extended_partial	IMGVR_UViG_3300031566_000016_variation_3p	0.99988	0.997518
NODE_6598_length_14340_cov_23.719893_extended_circular	IMGVR_UViG_3300032892_000001	1.00001	0.999183		NODE_3058_length_42283_cov_8.936184_extended_partial	IMGVR_UViG_3300028293_000005_variation_3p	0.629851	0.997855
NODE_2998_length_43560_cov_9.835991_extended_circular	IMGVR_UViG_3300019888_000001	1.00001	0.998786		NODE_3129_length_40680_cov_9.656095_extended_partial	IMGVR_UViG_3300020152_000002_variation_5p	0.999829	0.997958
NODE_1915_length_65723_cov_20.564763_extended_circular	IMGVR_UViG_3300024279_000007_variation_1p	1.00001	0.99698		NODE_13489_length_7786_cov_24.432548_extended_partial	IMGVR_UViG_3300012211_000004	0.990902	0.998444
NODE_6415_length_14704_cov_43.795755_extended_circular	IMGVR_UViG_3300021057_000012	1.00001	1		NODE_3383_length_35121_cov_27.627663_extended_partial	IMGVR_UViG_3300035704_000006_variation_1p	0.962419	0.998462
		1.00001			NODE_4561_length_21769_cov_28.531287_extended_partial	IMGVR_UViG_3300021420_000003	0.991625	0.998566
					NODE_2814_length_48230_cov_27.995491_extended_partial	IMGVR_UViG_3300014501_000015	1.00073	0.998569
					NODE_7109_length_13370_cov_7.848994_extended_partial	IMGVR_UViG_3300032174_000003_variation_3p	0.991012	0.998578
					NODE_14872_length_7233_cov_23.552425_extended_partial	IMGVR_UViG_3300010376_000033	0.994057	0.99867
					NODE_10984_length_9139_cov_11.028429_extended_partial	IMGVR_UViG_3300007535_000004_variation_3p	0.999797	0.998709
					NODE_1555_length_72456_cov_17.723109_extended_partial	IMGVR_UViG_3300031753_000002	0.990295	0.998836
					NODE_1032_length_84870_cov_14.049168_extended_partial	IMGVR_UViG_3300010376_000031	0.999946	0.999062
					NODE_49025_length_3131_cov_19.828496_extended_partial	IMGVR_UViG_3300032782_000008_variation_3p	0.999875	0.999751
					NODE_3529_length_32189_cov_15.139358_extended_partial	IMGVR_UViG_3300032144_000010_variation_5p	0.999715	0.999857
					NODE_13618_length_7726_cov_12.972073_extended_partial	IMGVR_UViG_3300028809_000011_variation_1p	0.999955	0.999909
					NODE_6464_length_14605_cov_9.402454_extended_partial	IMGVR_UViG_3300006879_000002	0.99988	0.99992
					NODE_2551_length_58410_cov_13.718184_extended_partial	IMGVR_UViG_3300032893_000031	0.999876	0.999972
					NODE_1572_length_72176_cov_18.416249_extended_partial	IMGVR_UViG_3300010397_000045_variation_3p	0.994246	0.999972
					NODE_25210_length_4945_cov_10.313248_extended_partial	IMGVR_UViG_3300010397_000043	0.999977	0.999977
					NODE_1441_length_74402_cov_20.454477_extended_partial	IMGVR_UViG_3300032893_000027	0.999907	0.999987
					NODE_10058_length_9809_cov_22.887745_extended_partial	IMGVR_UViG_3300015202_000005_variation_3p	0.999462	1
					NODE_10331_length_9603_cov_9.991162_extended_partial	IMGVR_UViG_3300024283_000015_variation_5p	0.977206	1
					NODE_10366_length_9585_cov_17.173624_extended_partial	IMGVR_UViG_3300020581_000012	0.622801	1
					NODE_10403_length_9553_cov_21.255871_extended_partial	IMGVR_UViG_3300021420_000019_variation_5p	0.988515	1
					NODE_10481_length_9486_cov_21.976137_extended_partial	IMGVR_UViG_3300006173_000005	0.999938	1
					NODE_1051_length_84259_cov_13.328909_extended_partial	IMGVR_UViG_3300012984_000015	0.999848	1
					NODE_10596_length_9409_cov_16.668636_extended_partial	IMGVR_UViG_3300020581_000012	0.772428	1
					NODE_10638_length_9378_cov_9.148292_extended_partial	IMGVR_UViG_3300033486_000001	0.962863	1
					NODE_10757_length_9290_cov_21.658688_extended_partial	IMGVR_UViG_3300020021_000008	0.99122	1
					NODE_10844_length_9228_cov_6.429182_extended_partial	IMGVR_UViG_3300025121_000045	0.867091	1
					NODE_11244_length_8990_cov_11.396581_extended_partial	IMGVR_UViG_3300005529_000032	0.999972	1
					NODE_1150_length_81473_cov_6.383808_extended_partial	IMGVR_UViG_3300032035_000001_variation_5p	0.99735	1
					NODE_11778_length_8661_cov_11.334852_extended_partial	IMGVR_UViG_3300014502_000001_variation_5p	0.99986	1
					NODE_12155_length_8435_cov_9.868522_extended_partial	IMGVR_UViG_3300010371_000001	0.99998	1
					NODE_12272_length_8381_cov_10.495412_extended_partial	IMGVR_UViG_3300006175_000003_variation_3p	0.999651	1
					NODE_12650_length_8181_cov_10.341252_extended_partial	IMGVR_UViG_3300005330_000016	0.999628	1
					NODE_1273_length_77720_cov_16.952165_extended_partial	IMGVR_UViG_3300018481_000020	0.999951	1
					NODE_13142_length_7943_cov_16.293473_extended_partial	IMGVR_UViG_3300012940_000025	0.99991	1
					NODE_13178_length_7923_cov_10.036043_extended_partial	IMGVR_UViG_3300012942_000037_variation_5p	0.999894	1
					NODE_13328_length_7862_cov_17.142471_extended_partial	IMGVR_UViG_3300031890_000001_variation_5p	0.999891	1
					NODE_1334_length_76512_cov_21.789538_extended_partial	IMGVR_UViG_3300012944_000026_variation_3p	0.999923	1
					NODE_1337_length_76456_cov_13.589952_extended_partial	IMGVR_UViG_3300009661_000001_variation_3p	0.999756	1
					NODE_1338_length_76374_cov_16.544753_extended_partial	IMGVR_UViG_3300010397_000044_variation_3p	0.973823	1
					NODE_13465_length_7798_cov_7.249383_extended_partial	IMGVR_UViG_3300019889_000009_variation_3p	0.335163	1
					NODE_13745_length_7675_cov_9.740100_extended_partial	IMGVR_UViG_3300027874_000011	0.148225	1
					NODE_1420_length_74747_cov_12.872160_extended_partial	IMGVR_UViG_3300032001_000002_variation_3p	0.967589	1
					NODE_14288_length_7449_cov_17.094830_extended_partial	IMGVR_UViG_3300005468_000019_variation_5p	0.999844	1
					NODE_1437_length_74567_cov_28.100849_extended_partial	IMGVR_UViG_3300025912_000014	0.950231	1
					NODE_14506_length_7361_cov_20.599697_extended_partial	IMGVR_UViG_3300010358_000002_variation_3p	0.990089	1
					NODE_1460_length_73995_cov_12.996116_extended_partial	IMGVR_UViG_3300010396_000045_variation_5p	0.999904	1
					NODE_14641_length_7315_cov_20.006790_extended_partial	IMGVR_UViG_3300010042_000008	0.999939	1
					NODE_14718_length_7290_cov_6.273675_extended_partial	IMGVR_UViG_3300032003_000001_variation_3p	0.110262	1
					NODE_1480_length_73646_cov_20.821964_extended_partial	IMGVR_UViG_3300019872_000002_variation_3p	0.999987	1
					NODE_1488_length_73558_cov_21.762139_extended_partial	IMGVR_UViG_3300010400_000003	0.99992	1
					NODE_1492_length_73489_cov_16.557801_extended_partial	IMGVR_UViG_3300010400_000004_variation_3p	0.992028	1
					NODE_15020_length_7179_cov_8.358192_extended_partial	IMGVR_UViG_3300020020_000027_variation_3p	0.741804	1
					NODE_15058_length_7170_cov_23.092066_extended_partial	IMGVR_UViG_3300025325_000020	0.14223	1
					NODE_15074_length_7165_cov_4.611520_extended_partial	IMGVR_UViG_3300005345_000009	0.700351	1
					NODE_15225_length_7116_cov_15.005700_extended_partial	IMGVR_UViG_3300010398_000002_variation_3p	0.999875	1
					NODE_15377_length_7066_cov_11.391847_extended_partial	IMGVR_UViG_3300035667_000002_variation_3p	0.78461	1
					NODE_1543_length_72741_cov_13.064164_extended_partial	IMGVR_UViG_3300025314_000006	0.999662	1
					NODE_15529_length_7018_cov_8.679433_extended_partial	IMGVR_UViG_3300005526_000009_variation_3p	0.999767	1
					NODE_15657_length_6979_cov_20.432122_extended_partial	IMGVR_UViG_3300010376_000007	0.637524	1
					NODE_15812_length_6924_cov_8.856410_extended_partial	IMGVR_UViG_3300020579_000007_variation_5p	0.372318	1
					NODE_16008_length_6866_cov_14.640609_extended_partial	IMGVR_UViG_3300012349_000005_variation_5p	0.999952	1
					NODE_1604_length_71514_cov_20.305818_extended_partial	IMGVR_UViG_3300005536_000006_variation_5p	0.999976	1
					NODE_16056_length_6851_cov_8.251481_extended_partial	IMGVR_UViG_3300012930_000002	0.775602	1
					NODE_16124_length_6828_cov_7.301679_extended_partial	IMGVR_UViG_3300025898_000006	0.55768	1
					NODE_1635_length_71215_cov_22.368201_extended_partial	IMGVR_UViG_3300005549_000002_variation_3p	0.999986	1
					NODE_1660_length_70895_cov_15.531358_extended_partial	IMGVR_UViG_3300015203_000001_variation_5p	0.999885	1
					NODE_16640_length_6672_cov_16.857447_extended_partial	IMGVR_UViG_3300010376_000007	0.891932	1
					NODE_16646_length_6669_cov_8.953881_extended_partial	IMGVR_UViG_3300012930_000002	0.163347	1
					NODE_16722_length_6648_cov_8.879218_extended_partial	IMGVR_UViG_3300012930_000001	0.999931	1
					NODE_1695_length_70153_cov_22.777143_extended_partial	IMGVR_UViG_3300017565_000020	0.999944	1
					NODE_17039_length_6560_cov_6.188670_extended_partial	IMGVR_UViG_3300021478_000003_variation_3p	0.53976	1
					NODE_1715_length_69835_cov_22.585594_extended_partial	IMGVR_UViG_3300028608_000013_variation_3p	0.998049	1
					NODE_17229_length_6501_cov_11.796782_extended_partial	IMGVR_UViG_3300005343_000001_variation_3p	0.966511	1
					NODE_1726_length_69612_cov_21.165437_extended_partial	IMGVR_UViG_3300020020_000003	0.999512	1
					NODE_1738_length_69366_cov_14.158315_extended_partial	IMGVR_UViG_3300010399_000039	0.999747	1
					NODE_1741_length_69284_cov_20.554716_extended_partial	IMGVR_UViG_3300010373_000044	0.9999	1
					NODE_17453_length_6437_cov_9.601925_extended_partial	IMGVR_UViG_3300020027_000006	0.999854	1
					NODE_17489_length_6426_cov_12.981666_extended_partial	IMGVR_UViG_3300020020_000002	0.614023	1
					NODE_1775_length_68451_cov_24.061549_extended_partial	IMGVR_UViG_3300005533_000011_variation_3p	0.998422	1
					NODE_17920_length_6316_cov_9.908638_extended_partial	IMGVR_UViG_3300012942_000044_variation_3p	0.17271	1
					NODE_1805_length_67819_cov_20.790904_extended_partial	IMGVR_UViG_3300025117_000059	0.983586	1
					NODE_1809_length_67730_cov_15.334285_extended_partial	IMGVR_UViG_3300026557_000003_variation_1p	0.999928	1
					NODE_18090_length_6280_cov_18.248342_extended_partial	IMGVR_UViG_3300025121_000038_variation_3p	0.999963	1
					NODE_18101_length_6278_cov_12.179479_extended_partial	IMGVR_UViG_3300017560_000009	0.263056	1
					NODE_1838_length_67241_cov_21.867207_extended_partial	IMGVR_UViG_3300024283_000012	0.999927	1
					NODE_1851_length_66979_cov_14.761319_extended_partial	IMGVR_UViG_3300031996_000001_variation_3p	0.999963	1
					NODE_1861_length_66813_cov_8.352490_extended_partial	IMGVR_UViG_3300028812_000002	0.592135	1
					NODE_18681_length_6132_cov_6.293552_extended_partial	IMGVR_UViG_3300014838_000020_variation_3p	0.420287	1
					NODE_1877_length_66573_cov_23.241688_extended_partial	IMGVR_UViG_3300012001_000011	0.999925	1
					NODE_1887_length_66412_cov_20.140154_extended_partial	IMGVR_UViG_3300017975_000001	0.999987	1
					NODE_1936_length_65434_cov_21.159562_extended_partial	IMGVR_UViG_3300018877_000005	0.999881	1
					NODE_19388_length_5957_cov_14.721919_extended_partial	IMGVR_UViG_3300006046_000002_variation_3p	0.972687	1
					NODE_19515_length_5932_cov_5.584433_extended_partial	IMGVR_UViG_3300014501_000003	0.391321	1
					NODE_1956_length_65122_cov_11.714163_extended_partial	IMGVR_UViG_3300022886_000002_variation_3p	0.999863	1
					NODE_1960_length_65035_cov_15.795168_extended_partial	IMGVR_UViG_3300012971_000002_variation_1p	0.99994	1
					NODE_1965_length_64961_cov_21.677932_extended_partial	IMGVR_UViG_3300020034_000011	0.999895	1
					NODE_19663_length_5900_cov_12.880883_extended_partial	IMGVR_UViG_3300027706_000008	0.999896	1
					NODE_19686_length_5897_cov_12.662125_extended_partial	IMGVR_UViG_3300028138_000003_variation_3p	0.101943	1
					NODE_19995_length_5834_cov_12.597210_extended_partial	IMGVR_UViG_3300036390_000001	0.155687	1
					NODE_20139_length_5803_cov_10.799439_extended_partial	IMGVR_UViG_3300025073_000008	0.139895	1
					NODE_2018_length_64435_cov_20.456758_extended_partial	IMGVR_UViG_3300012929_000001	0.999903	1
					NODE_20686_length_5693_cov_19.810154_extended_partial	IMGVR_UViG_3300012926_000004	0.120835	1
					NODE_20725_length_5684_cov_5.834020_extended_partial	IMGVR_UViG_3300005529_000035	0.413883	1
					NODE_21216_length_5586_cov_13.223255_extended_partial	IMGVR_UViG_3300025898_000003	0.405077	1
					NODE_21311_length_5569_cov_5.378611_extended_partial	IMGVR_UViG_3300025634_000002	0.989432	1
					NODE_21804_length_5477_cov_12.152473_extended_partial	IMGVR_UViG_3300005439_000001	0.999894	1
					NODE_2259_length_63070_cov_25.014594_extended_partial	IMGVR_UViG_3300025314_000012	0.999961	1
					NODE_24280_length_5074_cov_4.659899_extended_partial	IMGVR_UViG_3300031539_000015_variation_3p	0.0765791	1
					NODE_24351_length_5064_cov_17.074924_extended_partial	IMGVR_UViG_3300035643_000001	0.999862	1
					NODE_2448_length_61704_cov_18.577242_extended_partial	IMGVR_UViG_3300025073_000040_variation_5p	0.995187	1
					NODE_2450_length_61697_cov_21.796162_extended_partial	IMGVR_UViG_3300021478_000028	0.999938	1
					NODE_2460_length_61570_cov_11.627987_extended_partial	IMGVR_UViG_3300005530_000024	0.999786	1
					NODE_2470_length_61163_cov_20.495775_extended_partial	IMGVR_UViG_3300031965_000011	0.999946	1
					NODE_2480_length_60771_cov_25.624555_extended_partial	IMGVR_UViG_3300032174_000007	0.99992	1
					NODE_24843_length_4994_cov_11.056997_extended_partial	IMGVR_UViG_3300031949_000019_variation_3p	0.999698	1
					NODE_2496_length_60283_cov_21.889007_extended_partial	IMGVR_UViG_3300026167_000001_variation_3p	0.996444	1
					NODE_2525_length_59335_cov_16.677156_extended_partial	IMGVR_UViG_3300031565_000021_variation_3p	0.981735	1
					NODE_25652_length_4887_cov_2.138262_extended_partial	IMGVR_UViG_3300015245_000034_variation_5p	0.0702606	1
					NODE_25699_length_4880_cov_23.338841_extended_partial	IMGVR_UViG_3300021420_000030	0.999907	1
					NODE_25990_length_4840_cov_13.766294_extended_partial	IMGVR_UViG_3300028138_000003_variation_3p	0.631185	1
					NODE_2609_length_56099_cov_20.750339_extended_partial	IMGVR_UViG_3300033475_000014	0.744194	1
					NODE_26318_length_4801_cov_25.936197_extended_partial	IMGVR_UViG_3300006833_000001_variation_3p	0.98976	1
					NODE_2649_length_54320_cov_24.498054_extended_partial	IMGVR_UViG_3300022899_000001	0.739663	1
					NODE_2653_length_54092_cov_11.644584_extended_partial	IMGVR_UViG_3300005435_000004_variation_3p	0.998284	1
					NODE_2667_length_53757_cov_20.121026_extended_partial	IMGVR_UViG_3300010048_000010_variation_3p	0.998664	1
					NODE_2680_length_53267_cov_24.007279_extended_partial	IMGVR_UViG_3300025664_000001_variation_3p	0.999915	1
					NODE_2695_length_52599_cov_25.585029_extended_partial	IMGVR_UViG_3300018476_000013	0.999987	1
					NODE_27013_length_4713_cov_21.482011_extended_partial	IMGVR_UViG_3300025930_000011_variation_3p	0.970531	1
					NODE_2706_length_52306_cov_13.837589_extended_partial	IMGVR_UViG_3300013772_000002_variation_5p	0.999924	1
					NODE_2707_length_52231_cov_13.538633_extended_partial	IMGVR_UViG_3300005529_000038	0.999936	1
					NODE_2713_length_52115_cov_21.922505_extended_partial	IMGVR_UViG_3300020147_000009	0.999969	1
					NODE_2728_length_51685_cov_18.290098_extended_partial	IMGVR_UViG_3300031578_000024	0.986911	1
					NODE_2751_length_50688_cov_16.418194_extended_partial	IMGVR_UViG_3300018481_000022_variation_1p	0.999861	1
					NODE_2767_length_50158_cov_10.851695_extended_partial	IMGVR_UViG_3300027648_000001_variation_5p	0.667076	1
					NODE_2775_length_49835_cov_13.846087_extended_partial	IMGVR_UViG_3300032893_000023_variation_3p	0.995348	1
					NODE_2782_length_49505_cov_10.451585_extended_partial	IMGVR_UViG_3300006175_000001_variation_5p	0.999876	1
					NODE_2821_length_47956_cov_16.673799_extended_partial	IMGVR_UViG_3300025936_000016	0.999704	1
					NODE_28355_length_4551_cov_5.539757_extended_partial	IMGVR_UViG_3300020202_000066_variation_5p	0.999767	1
					NODE_2853_length_47078_cov_11.387258_extended_partial	IMGVR_UViG_3300005764_000018_variation_5p	0.999872	1
					NODE_28748_length_4509_cov_8.707937_extended_partial	IMGVR_UViG_3300035669_000001	0.993556	1
					NODE_28780_length_4506_cov_9.969594_extended_partial	IMGVR_UViG_3300025073_000008	0.686299	1
					NODE_2904_length_45768_cov_19.292518_extended_partial	IMGVR_UViG_3300027895_000001_variation_5p	0.999891	1
					NODE_2922_length_45481_cov_16.433586_extended_partial	IMGVR_UViG_3300006175_000006_variation_1p	0.999849	1
					NODE_2955_length_44679_cov_14.902333_extended_partial	IMGVR_UViG_3300032144_000008_variation_5p	0.99989	1
					NODE_2966_length_44407_cov_12.157127_extended_partial	IMGVR_UViG_3300005468_000017_variation_1p	0.999865	1
					NODE_3025_length_42843_cov_23.071449_extended_partial	IMGVR_UViG_3300015241_000002	0.999972	1
					NODE_3036_length_42647_cov_18.665766_extended_partial	IMGVR_UViG_3300021976_000012_variation_3p	0.999922	1
					NODE_3041_length_42473_cov_15.918205_extended_partial	IMGVR_UViG_3300025146_000002_variation_3p	0.99992	1
					NODE_3060_length_42202_cov_14.646462_extended_partial	IMGVR_UViG_3300020580_000012	0.999968	1
					NODE_3102_length_41226_cov_9.377173_extended_partial	IMGVR_UViG_3300012351_000009	0.994802	1
					NODE_3109_length_41048_cov_12.001270_extended_partial	IMGVR_UViG_3300005529_000034_variation_1p	0.99985	1
					NODE_3119_length_40924_cov_14.905769_extended_partial	IMGVR_UViG_3300021478_000003_variation_5p	0.987738	1
					NODE_3126_length_40782_cov_6.960205_extended_partial	IMGVR_UViG_3300012940_000023	0.988741	1
					NODE_31279_length_4256_cov_4.164301_extended_partial	IMGVR_UViG_3300035683_000002_variation_5p	0.135996	1
					NODE_3138_length_40388_cov_11.961652_extended_partial	IMGVR_UViG_3300021180_000006	0.999988	1
					NODE_3145_length_40077_cov_17.344389_extended_partial	IMGVR_UViG_3300011269_000002_variation_3p	0.999905	1
					NODE_31701_length_4215_cov_4.187561_extended_partial	IMGVR_UViG_3300005534_000002	0.0817058	1
					NODE_31765_length_4210_cov_7.354172_extended_partial	IMGVR_UViG_3300014501_000019	0.767909	1
					NODE_31938_length_4194_cov_18.476435_extended_partial	IMGVR_UViG_3300032174_000005	0.173984	1
					NODE_3218_length_38525_cov_17.584110_extended_partial	IMGVR_UViG_3300005534_000012	0.999867	1
					NODE_3241_length_37893_cov_15.145817_extended_partial	IMGVR_UViG_3300020021_000006_variation_5p	0.999969	1
					NODE_3242_length_37851_cov_26.704466_extended_partial	IMGVR_UViG_3300005712_000001	0.770255	1
					NODE_3246_length_37764_cov_18.226683_extended_partial	IMGVR_UViG_3300033475_000006_variation_5p	0.999959	1
					NODE_3284_length_37036_cov_11.465577_extended_partial	IMGVR_UViG_3300010361_000005_variation_5p	0.999654	1
					NODE_3334_length_36086_cov_19.579793_extended_partial	IMGVR_UViG_3300012208_000004_variation_5p	0.999861	1
					NODE_33417_length_4070_cov_7.944347_extended_partial	IMGVR_UViG_3300005529_000029	0.999947	1
					NODE_3402_length_34768_cov_17.970060_extended_partial	IMGVR_UViG_3300027895_000001_variation_3p	0.993096	1
					NODE_34110_length_4011_cov_14.137781_extended_partial	IMGVR_UViG_3300007533_000004_variation_5p	0.999859	1
					NODE_3423_length_34325_cov_15.016917_extended_partial	IMGVR_UViG_3300005438_000005	0.991642	1
					NODE_3491_length_32910_cov_18.132517_extended_partial	IMGVR_UViG_3300025905_000002	0.46253	1
					NODE_3503_length_32652_cov_16.080699_extended_partial	IMGVR_UViG_3300014502_000006	0.99992	1
					NODE_3515_length_32396_cov_10.516921_extended_partial	IMGVR_UViG_3300035675_000006	0.999756	1
					NODE_3548_length_31940_cov_16.438240_extended_partial	IMGVR_UViG_3300021170_000010	0.999981	1
					NODE_3551_length_31901_cov_21.027451_extended_partial	IMGVR_UViG_3300009095_000015	0.99996	1
					NODE_3581_length_31549_cov_25.429603_extended_partial	IMGVR_UViG_3300032782_000005	0.999962	1
					NODE_3583_length_31507_cov_12.451700_extended_partial	IMGVR_UViG_3300030613_000001_variation_5p	0.999795	1
					NODE_3589_length_31388_cov_19.286203_extended_partial	IMGVR_UViG_3300031753_000005_variation_5p	0.999938	1
					NODE_3593_length_31298_cov_19.876182_extended_partial	IMGVR_UViG_3300015264_000025_variation_5p	0.999952	1
					NODE_3612_length_31033_cov_23.356048_extended_partial	IMGVR_UViG_3300021405_000010_variation_3p	0.999961	1
					NODE_36211_length_3850_cov_10.203146_extended_partial	IMGVR_UViG_3300027029_000001_variation_1p	0.999507	1
					NODE_3634_length_30753_cov_15.430613_extended_partial	IMGVR_UViG_3300031673_000019	0.999882	1
					NODE_3655_length_30445_cov_11.685329_extended_partial	IMGVR_UViG_3300025073_000036	0.999968	1
					NODE_3709_length_29871_cov_11.029222_extended_partial	IMGVR_UViG_3300005615_000002	0.999692	1
					NODE_37141_length_3784_cov_7.602442_extended_partial	IMGVR_UViG_3300020579_000007_variation_5p	0.483345	1
					NODE_3715_length_29777_cov_18.100815_extended_partial	IMGVR_UViG_3300031578_000019	0.999984	1
					NODE_3781_length_28950_cov_15.671658_extended_partial	IMGVR_UViG_3300000956_000008	0.980726	1
					NODE_38546_length_3688_cov_13.936473_extended_partial	IMGVR_UViG_3300023073_000003_variation_1p	0.100967	1
					NODE_38621_length_3684_cov_3.295119_extended_partial	IMGVR_UViG_3300031539_000015	0.0592584	1
					NODE_39083_length_3653_cov_17.610580_extended_partial	IMGVR_UViG_3300012205_000004_variation_5p	0.999969	1
					NODE_3929_length_26817_cov_14.984131_extended_partial	IMGVR_UViG_3300001131_000003_variation_5p	0.999858	1
					NODE_3932_length_26814_cov_20.904024_extended_partial	IMGVR_UViG_3300019890_000004	0.977393	1
					NODE_39356_length_3635_cov_6.996324_extended_partial	IMGVR_UViG_3300002460_000022	0.999815	1
					NODE_3981_length_26399_cov_11.750456_extended_partial	IMGVR_UViG_3300027648_000001_variation_5p	0.315149	1
					NODE_39877_length_3600_cov_6.375607_extended_partial	IMGVR_UViG_3300030613_000001_variation_3p	0.268326	1
					NODE_39985_length_3594_cov_19.496423_extended_partial	IMGVR_UViG_3300014838_000018	0.999873	1
					NODE_4000_length_26154_cov_19.716177_extended_partial	IMGVR_UViG_3300002460_000003	0.999955	1
					NODE_4003_length_26140_cov_22.008064_extended_partial	IMGVR_UViG_3300010396_000010_variation_3p	0.999986	1
					NODE_4007_length_26112_cov_20.837427_extended_partial	IMGVR_UViG_3300012942_000045	0.999943	1
					NODE_4015_length_26033_cov_12.516503_extended_partial	IMGVR_UViG_3300033475_000012	0.997534	1
					NODE_40159_length_3585_cov_20.894722_extended_partial	IMGVR_UViG_3300032898_000001_variation_5p	0.999874	1
					NODE_4017_length_26019_cov_21.785880_extended_partial	IMGVR_UViG_3300015245_000003	0.999845	1
					NODE_4023_length_25958_cov_11.109942_extended_partial	IMGVR_UViG_3300031716_000005	0.999936	1
					NODE_4037_length_25868_cov_17.100198_extended_partial	IMGVR_UViG_3300021976_000012_variation_5p	0.999859	1
					NODE_40689_length_3554_cov_11.790159_extended_partial	IMGVR_UViG_3300032075_000001	0.985681	1
					NODE_4093_length_25375_cov_18.516379_extended_partial	IMGVR_UViG_3300012944_000003_variation_5p	0.999892	1
					NODE_4111_length_25266_cov_13.123416_extended_partial	IMGVR_UViG_3300027908_000024_variation_3p	0.999987	1
					NODE_41224_length_3522_cov_19.104587_extended_partial	IMGVR_UViG_3300027991_000002_variation_3p	0.999933	1
					NODE_4151_length_24866_cov_13.988291_extended_partial	IMGVR_UViG_3300003358_000007_variation_5p	0.999908	1
					NODE_41924_length_3483_cov_14.735520_extended_partial	IMGVR_UViG_3300018954_000001	0.999961	1
					NODE_4199_length_24425_cov_14.391227_extended_partial	IMGVR_UViG_3300031716_000004	0.999963	1
					NODE_4213_length_24371_cov_16.327332_extended_partial	IMGVR_UViG_3300005544_000003_variation_3p	0.999844	1
					NODE_42342_length_3460_cov_8.781910_extended_partial	IMGVR_UViG_3300035685_000002	0.99967	1
					NODE_42420_length_3456_cov_15.121537_extended_partial	IMGVR_UViG_3300032893_000017	0.999949	1
					NODE_42435_length_3455_cov_10.673421_extended_partial	IMGVR_UViG_3300021478_000001	0.999804	1
					NODE_42666_length_3443_cov_13.531400_extended_partial	IMGVR_UViG_3300021478_000021_variation_3p	0.999961	1
					NODE_4288_length_23806_cov_15.888767_extended_partial	IMGVR_UViG_3300020599_000001_variation_3p	0.999944	1
					NODE_4327_length_23531_cov_16.739288_extended_partial	IMGVR_UViG_3300032144_000009	0.440293	1
					NODE_4357_length_23351_cov_19.100550_extended_partial	IMGVR_UViG_3300005444_000001_variation_3p	0.974739	1
					NODE_4384_length_23156_cov_9.111680_extended_partial	IMGVR_UViG_3300035683_000001_variation_5p	0.999981	1
					NODE_4435_length_22782_cov_18.257991_extended_partial	IMGVR_UViG_3300033407_000003_variation_5p	0.999908	1
					NODE_44500_length_3343_cov_21.773736_extended_partial	IMGVR_UViG_3300031716_000002_variation_5p	0.999977	1
					NODE_4458_length_22650_cov_3.706621_extended_partial	IMGVR_UViG_3300035683_000002	0.24555	1
					NODE_44939_length_3321_cov_21.831471_extended_partial	IMGVR_UViG_3300021479_000013	0.999903	1
					NODE_45015_length_3317_cov_6.925109_extended_partial	IMGVR_UViG_3300032782_000007_variation_3p	0.999686	1
					NODE_4538_length_21946_cov_8.656475_extended_partial	IMGVR_UViG_3300021479_000018_variation_5p	0.999564	1
					NODE_4632_length_21351_cov_12.481461_extended_partial	IMGVR_UViG_3300031949_000011_variation_5p	0.999979	1
					NODE_46812_length_3229_cov_22.325240_extended_partial	IMGVR_UViG_3300021407_000009	0.399196	1
					NODE_4742_length_20673_cov_9.959949_extended_partial	IMGVR_UViG_3300005534_000011_variation_3p	0.999921	1
					NODE_47925_length_3179_cov_19.373377_extended_partial	IMGVR_UViG_3300033485_000005	0.999989	1
					NODE_4807_length_20285_cov_19.651491_extended_partial	IMGVR_UViG_3300015245_000004	0.999959	1
					NODE_48391_length_3159_cov_12.313725_extended_partial	IMGVR_UViG_3300015195_000006_variation_5p	0.999876	1
					NODE_48506_length_3154_cov_6.371522_extended_partial	IMGVR_UViG_3300005529_000035	0.0580408	1
					NODE_48534_length_3153_cov_6.869024_extended_partial	IMGVR_UViG_3300025898_000006	0.148762	1
					NODE_48698_length_3145_cov_16.272489_extended_partial	IMGVR_UViG_3300017565_000005_variation_3p	0.999733	1
					NODE_4932_length_19723_cov_15.368172_extended_partial	IMGVR_UViG_3300024317_000003_variation_3p	0.999639	1
					NODE_4934_length_19706_cov_21.754577_extended_partial	IMGVR_UViG_3300033475_000014	0.270135	1
					NODE_49412_length_3113_cov_15.126410_extended_partial	IMGVR_UViG_3300021478_000026	0.116467	1
					NODE_4943_length_19660_cov_22.825980_extended_partial	IMGVR_UViG_3300015264_000026	0.999985	1
					NODE_4953_length_19606_cov_15.961142_extended_partial	IMGVR_UViG_3300021420_000031	0.993593	1
					NODE_49648_length_3103_cov_5.277963_extended_partial	IMGVR_UViG_3300025910_000009_variation_5p	0.233097	1
					NODE_49695_length_3101_cov_7.708528_extended_partial	IMGVR_UViG_3300006028_000011_variation_5p	0.999574	1
					NODE_50278_length_3077_cov_12.017797_extended_partial	IMGVR_UViG_3300031949_000013	0.999883	1
					NODE_50320_length_3075_cov_15.065188_extended_partial	IMGVR_UViG_3300032157_000004	0.999742	1
					NODE_50527_length_3066_cov_12.159420_extended_partial	IMGVR_UViG_3300021171_000011	0.999972	1
					NODE_5053_length_19109_cov_13.066860_extended_partial	IMGVR_UViG_3300010371_000039	0.969289	1
					NODE_50817_length_3053_cov_6.936357_extended_partial	IMGVR_UViG_3300015195_000006_variation_3p	0.094797	1
					NODE_5094_length_18908_cov_17.415705_extended_partial	IMGVR_UViG_3300019889_000012	0.999953	1
					NODE_5102_length_18872_cov_18.883183_extended_partial	IMGVR_UViG_3300005436_000012	0.999903	1
					NODE_51144_length_3042_cov_4.579001_extended_partial	IMGVR_UViG_3300030613_000001_variation_3p	0.201726	1
					NODE_51393_length_3032_cov_15.973065_extended_partial	IMGVR_UViG_3300033407_000002_variation_5p	0.99984	1
					NODE_52573_length_2985_cov_7.678448_extended_partial	IMGVR_UViG_3300012943_000034	0.638857	1
					NODE_52621_length_2983_cov_8.956657_extended_partial	IMGVR_UViG_3300031673_000016_variation_3p	0.559869	1
					NODE_53714_length_2943_cov_13.397328_extended_partial	IMGVR_UViG_3300036820_000011_variation_5p	0.99994	1
					NODE_5378_length_17769_cov_16.654160_extended_partial	IMGVR_UViG_3300033434_000001_variation_5p	0.999968	1
					NODE_5400_length_17686_cov_14.337238_extended_partial	IMGVR_UViG_3300015241_000015	0.999939	1
					NODE_54245_length_2925_cov_17.232484_extended_partial	IMGVR_UViG_3300032017_000001_variation_5p	0.996148	1
					NODE_5440_length_17547_cov_18.253439_extended_partial	IMGVR_UViG_3300010398_000001_variation_5p	0.999912	1
					NODE_5482_length_17384_cov_4.864738_extended_partial	IMGVR_UViG_3300031565_000011_variation_5p	0.422613	1
					NODE_5518_length_17232_cov_16.220043_extended_partial	IMGVR_UViG_3300027867_000004_variation_3p	0.999972	1
					NODE_5546_length_17125_cov_5.892459_extended_partial	IMGVR_UViG_3300005529_000025_variation_5p	0.999933	1
					NODE_56221_length_2855_cov_22.546444_extended_partial	IMGVR_UViG_3300021420_000026_variation_3p	0.999957	1
					NODE_5654_length_16749_cov_12.735556_extended_partial	IMGVR_UViG_3300025898_000003	0.573117	1
					NODE_56673_length_2839_cov_13.174818_extended_partial	IMGVR_UViG_3300031753_000003_variation_3p	0.105261	1
					NODE_5697_length_16632_cov_18.411117_extended_partial	IMGVR_UViG_3300010403_000003	0.999811	1
					NODE_5711_length_16600_cov_11.883219_extended_partial	IMGVR_UViG_3300020152_000020_variation_5p	0.999968	1
					NODE_57243_length_2820_cov_11.466373_extended_partial	IMGVR_UViG_3300005546_000003_variation_3p	0.998544	1
					NODE_592_length_100695_cov_20.102479_extended_partial	IMGVR_UViG_3300033485_000003_variation_5p	0.999951	1
					NODE_59235_length_2755_cov_14.204066_extended_partial	IMGVR_UViG_3300005529_000004_variation_5p	0.999899	1
					NODE_59612_length_2743_cov_15.009077_extended_partial	IMGVR_UViG_3300032157_000005	0.178266	1
					NODE_60748_length_2710_cov_3.531597_extended_partial	IMGVR_UViG_3300012909_000005_variation_5p	0.105262	1
					NODE_6079_length_15557_cov_10.405615_extended_partial	IMGVR_UViG_3300025326_000016_variation_5p	0.999954	1
					NODE_60956_length_2704_cov_6.340115_extended_partial	IMGVR_UViG_3300031578_000017	0.537824	1
					NODE_6132_length_15405_cov_12.021822_extended_partial	IMGVR_UViG_3300027867_000006_variation_5p	0.98166	1
					NODE_617_length_99675_cov_12.463274_extended_partial	IMGVR_UViG_3300028589_000009_variation_5p	0.999893	1
					NODE_6206_length_15218_cov_20.448442_extended_partial	IMGVR_UViG_3300018432_000005	0.999945	1
					NODE_64532_length_2602_cov_9.520575_extended_partial	IMGVR_UViG_3300027711_000001_variation_5p	0.999779	1
					NODE_64619_length_2600_cov_12.644142_extended_partial	IMGVR_UViG_3300032895_000003_variation_3p	0.980221	1
					NODE_64969_length_2591_cov_15.911316_extended_partial	IMGVR_UViG_3300030613_000009	0.999946	1
					NODE_6621_length_14295_cov_20.335587_extended_partial	IMGVR_UViG_3300021181_000008	0.999924	1
					NODE_6670_length_14208_cov_6.833865_extended_partial	IMGVR_UViG_3300021170_000009	0.966863	1
					NODE_6711_length_14108_cov_5.340138_extended_partial	IMGVR_UViG_3300025117_000053_variation_5p	0.716294	1
					NODE_67185_length_2532_cov_14.729141_extended_partial	IMGVR_UViG_3300003465_000004_variation_3p	0.994281	1
					NODE_67188_length_2532_cov_3.872174_extended_partial	IMGVR_UViG_3300028072_000006_variation_3p	0.0443324	1
					NODE_6763_length_14022_cov_13.860303_extended_partial	IMGVR_UViG_3300025939_000008_variation_3p	0.999918	1
					NODE_6773_length_14002_cov_11.468964_extended_partial	IMGVR_UViG_3300017560_000009	0.737851	1
					NODE_6794_length_13952_cov_19.739479_extended_partial	IMGVR_UViG_3300021180_000008	0.999918	1
					NODE_68241_length_2506_cov_7.096386_extended_partial	IMGVR_UViG_3300018933_000004_variation_3p	0.999711	1
					NODE_6994_length_13562_cov_15.432816_extended_partial	IMGVR_UViG_3300033406_000003_variation_5p	0.999927	1
					NODE_6997_length_13560_cov_6.965381_extended_partial	IMGVR_UViG_3300035673_000001_variation_3p	0.191084	1
					NODE_7186_length_13242_cov_8.562353_extended_partial	IMGVR_UViG_3300027635_000001	0.999561	1
					NODE_722_length_95378_cov_12.745862_extended_partial	IMGVR_UViG_3300020152_000019_variation_5p	0.99999	1
					NODE_7402_length_12844_cov_9.919576_extended_partial	IMGVR_UViG_3300006175_000002	0.768046	1
					NODE_7423_length_12806_cov_14.639018_extended_partial	IMGVR_UViG_3300005468_000020_variation_3p	0.666962	1
					NODE_764_length_93903_cov_19.688340_extended_partial	IMGVR_UViG_3300035694_000001	0.999979	1
					NODE_771_length_93683_cov_10.973596_extended_partial	IMGVR_UViG_3300033489_000003	0.999704	1
					NODE_7743_length_12292_cov_25.864758_extended_partial	IMGVR_UViG_3300010400_000002	0.999974	1
					NODE_7982_length_11935_cov_16.656979_extended_partial	IMGVR_UViG_3300031565_000021_variation_5p	0.970722	1
					NODE_816_length_92343_cov_15.097882_extended_partial	IMGVR_UViG_3300036820_000009	0.999979	1
					NODE_8282_length_11544_cov_10.304500_extended_partial	IMGVR_UViG_3300020147_000002_variation_1p	0.998107	1
					NODE_8385_length_11429_cov_22.969285_extended_partial	IMGVR_UViG_3300025906_000008	0.999944	1
					NODE_8693_length_11072_cov_11.709469_extended_partial	IMGVR_UViG_3300028007_000001_variation_5p	0.99614	1
					NODE_8735_length_11039_cov_20.168282_extended_partial	IMGVR_UViG_3300005530_000003_variation_3p	0.999933	1
					NODE_8899_length_10867_cov_9.575594_extended_partial	IMGVR_UViG_3300018875_000004	0.999698	1
					NODE_8903_length_10862_cov_7.123386_extended_partial	IMGVR_UViG_3300015195_000006_variation_3p	0.441832	1
					NODE_9089_length_10666_cov_9.736254_extended_partial	IMGVR_UViG_3300028803_000003_variation_5p	0.990718	1
					NODE_9103_length_10654_cov_5.922785_extended_partial	IMGVR_UViG_3300010373_000003_variation_5p	0.994104	1
					NODE_9119_length_10641_cov_19.689243_extended_partial	IMGVR_UViG_3300012942_000039_variation_5p	0.999902	1
					NODE_9231_length_10532_cov_28.410524_extended_partial	IMGVR_UViG_3300032829_000008	0.999985	1
					NODE_933_length_88465_cov_12.978929_extended_partial	IMGVR_UViG_3300027908_000002	0.986634	1
					NODE_9367_length_10409_cov_10.059845_extended_partial	IMGVR_UViG_3300021170_000001	0.805649	1
					NODE_9494_length_10291_cov_17.103709_extended_partial	IMGVR_UViG_3300032157_000005	0.315358	1
					NODE_9636_length_10163_cov_10.766991_extended_partial	IMGVR_UViG_3300025073_000008	0.324439	1
					NODE_9894_length_9936_cov_15.903731_extended_partial	IMGVR_UViG_3300027619_000001	0.990255	1
					NODE_990_length_86209_cov_15.359587_extended_partial	IMGVR_UViG_3300020202_000065	0.999978	1
					NODE_996_length_85857_cov_13.483885_extended_partial	IMGVR_UViG_3300005532_000007_variation_5p	0.999886	1
					NODE_9962_length_9883_cov_10.221586_extended_partial	IMGVR_UViG_3300033475_000011	0.78617	1
					NODE_9986_length_9867_cov_6.836814_extended_partial	IMGVR_UViG_3300021479_000009_variation_5p	0.999857	1
					NODE_3216_length_38564_cov_16.283634_extended_partial	IMGVR_UViG_3300025121_000011	0.997422	0.998641
					NODE_3820_length_28472_cov_7.095584_extended_partial	IMGVR_UViG_3300032897_000002_variation_5p	0.999951	0.995969
					NODE_23356_length_5217_cov_7.871630_extended_partial	IMGVR_UViG_3300027986_000001	0.99993	0.99998
					NODE_2529_length_59272_cov_9.466953_extended_partial	IMGVR_UViG_3300020580_000010_variation_3p	0.999872	1
					NODE_3883_length_27533_cov_10.956951_extended_partial	IMGVR_UViG_3300007790_000161	0.999944	1
					NODE_62509_length_2657_cov_15.715403_extended_partial	IMGVR_UViG_3300025117_000063_variation_3p	0.999903	1
					NODE_48916_length_3136_cov_13.649984_extended_partial	IMGVR_UViG_3300020215_000002	0.999827	0.999777
					NODE_1041_length_84697_cov_12.545119_extended_partial	IMGVR_UViG_3300025289_000024_variation_5p	0.999967	1
					NODE_10617_length_9391_cov_15.173913_extended_partial	IMGVR_UViG_3300031949_000010_variation_5p	0.999377	1
					NODE_1616_length_71314_cov_13.183838_extended_partial	IMGVR_UViG_3300032157_000003_variation_5p	0.999922	1
					NODE_16475_length_6722_cov_18.614676_extended_partial	IMGVR_UViG_3300005340_000037	0.999792	1
					NODE_1703_length_70026_cov_10.680481_extended_partial	IMGVR_UViG_3300035675_000007	0.99983	1
					NODE_19093_length_6032_cov_8.534131_extended_partial	IMGVR_UViG_3300030862_000001_variation_5p	0.998405	1
					NODE_20535_length_5720_cov_9.295321_extended_partial	IMGVR_UViG_3300025864_000012_variation_5p	0.999883	1
					NODE_2722_length_51824_cov_22.605162_extended_partial	IMGVR_UViG_3300012985_000010	0.999917	1
					NODE_2961_length_44565_cov_20.954302_extended_partial	IMGVR_UViG_3300010362_000014_variation_3p	0.999803	1
					NODE_3194_length_39018_cov_19.212981_extended_partial	IMGVR_UViG_3300000478_000013_variation_5p	0.999947	1
					NODE_3372_length_35247_cov_20.461221_extended_partial	IMGVR_UViG_3300005529_000003_variation_5p	0.999905	1
					NODE_4020_length_25972_cov_19.570633_extended_partial	IMGVR_UViG_3300025121_000042_variation_3p	0.999909	1
					NODE_2665_length_53824_cov_30.087296_extended_partial	IMGVR_UViG_3300025929_000016_variation_1p	1.00139	0.99856
					NODE_2791_length_49167_cov_5.673616_extended_partial	IMGVR_UViG_3300031825_000007	0.992999	0.998543
					NODE_21920_length_5457_cov_13.077454_extended_partial	IMGVR_UViG_3300012096_000007	0.994711	0.996909
					NODE_5189_length_18516_cov_30.381170_extended_partial	IMGVR_UViG_3300028146_000001_variation_1p	1.00146	0.998472
					NODE_2752_length_50684_cov_24.219551_extended_partial	IMGVR_UViG_3300020202_000072	0.994466	0.996943
					NODE_2934_length_45201_cov_24.727507_extended_partial	IMGVR_UViG_3300012921_000002	0.999908	0.999831
					NODE_13596_length_7737_cov_7.570306_extended_partial	IMGVR_UViG_3300005529_000035_variation_5p	0.99989	1
					NODE_24545_length_5034_cov_20.722188_extended_partial	IMGVR_UViG_3300032074_000003_variation_3p	0.999984	1
					NODE_2708_length_52228_cov_29.998811_extended_partial	IMGVR_UViG_3300031910_000004	0.999939	1
					NODE_2996_length_43679_cov_13.230863_extended_partial	IMGVR_UViG_3300021406_000013	0.999764	1
					NODE_3139_length_40388_cov_11.516791_extended_partial	IMGVR_UViG_3300006176_000002_variation_3p	0.867841	1
					NODE_3342_length_35894_cov_17.153932_extended_partial	IMGVR_UViG_3300015202_000006	0.93174	1
					NODE_4598_length_21527_cov_15.676545_extended_partial	IMGVR_UViG_3300005607_000002	0.999888	1
					NODE_4798_length_20317_cov_8.367346_extended_partial	IMGVR_UViG_3300018892_000004	0.999862	1
					NODE_5597_length_16915_cov_11.002676_extended_partial	IMGVR_UViG_3300028590_000010_variation_5p	0.999799	1
					NODE_5815_length_16326_cov_21.310840_extended_partial	IMGVR_UViG_3300031565_000012_variation_3p	0.755156	1
					NODE_6343_length_14883_cov_5.025433_extended_partial	IMGVR_UViG_3300032893_000015_variation_5p	0.558354	1
					NODE_8805_length_10962_cov_9.589064_extended_partial	IMGVR_UViG_3300009095_000014	0.999941	1
					NODE_11460_length_8845_cov_20.217585_extended_partial	IMGVR_UViG_3300007635_000002_variation_3p	0.985805	1
					NODE_2537_length_58966_cov_22.270049_extended_partial	IMGVR_UViG_3300019888_000005_variation_1p	0.999985	1
					NODE_4263_length_23962_cov_11.747769_extended_partial	IMGVR_UViG_3300021478_000027_variation_5p	0.999396	1
					NODE_59150_length_2758_cov_31.316660_extended_partial	IMGVR_UViG_3300010371_000004_variation_3p	0.9881	1
					NODE_10310_length_9615_cov_11.388819_extended_partial	IMGVR_UViG_3300010373_000048	0.494657	1
					NODE_11373_length_8910_cov_12.911134_extended_partial	IMGVR_UViG_3300015242_000025_variation_1p	0.999985	1
					NODE_12748_length_8131_cov_24.961031_extended_partial	IMGVR_UViG_3300031578_000014	0.999959	1
					NODE_1968_length_64898_cov_16.375006_extended_partial	IMGVR_UViG_3300005531_000005	0.998	1
					NODE_4428_length_22823_cov_26.349938_extended_partial	IMGVR_UViG_3300036820_000013	0.999886	1
					NODE_8417_length_11398_cov_9.313214_extended_partial	IMGVR_UViG_3300021168_000022_variation_3p	0.999407	1
					NODE_2016_length_64454_cov_14.461472_extended_partial	IMGVR_UViG_3300032144_000005_variation_3p	0.999973	0.999386
					NODE_1917_length_65679_cov_11.853980_extended_partial	IMGVR_UViG_3300025916_000011_variation_3p	0.999581	1
					NODE_3205_length_38767_cov_4.965605_extended_partial	IMGVR_UViG_3300032893_000015_variation_5p	0.442073	1
					NODE_3936_length_26772_cov_19.237244_extended_partial	IMGVR_UViG_3300010397_000007	0.999971	1
					NODE_5556_length_17046_cov_12.629787_extended_partial	IMGVR_UViG_3300025600_000002	0.230221	1
					NODE_12873_length_8063_cov_24.752511_extended_partial	IMGVR_UViG_3300005546_000004_variation_1p	1.00144	0.998509
					NODE_4310_length_23636_cov_5.820113_extended_partial	IMGVR_UViG_3300027370_000003	0.558576	1
					NODE_63084_length_2641_cov_6.721479_extended_partial	IMGVR_UViG_3300032144_000010_variation_3p	0.999968	1
					NODE_68020_length_2512_cov_16.802735_extended_partial	IMGVR_UViG_3300028803_000004_variation_3p	0.999921	1
					NODE_6859_length_13809_cov_8.737637_extended_partial	IMGVR_UViG_3300019888_000003_variation_3p	0.483055	1
					NODE_11512_length_8812_cov_24.566280_extended_partial	IMGVR_UViG_3300005365_000026_variation_3p	0.999921	1
					NODE_18311_length_6228_cov_29.745799_extended_partial	IMGVR_UViG_3300025918_000012_variation_1p	0.999985	1
					NODE_3872_length_27621_cov_32.633021_extended_partial	IMGVR_UViG_3300005529_000009_variation_1p	0.988935	1
					NODE_5631_length_16808_cov_3.245496_extended_partial	IMGVR_UViG_3300020027_000004_variation_5p	0.203984	1
					NODE_14461_length_7378_cov_21.856162_extended_partial	IMGVR_UViG_3300015063_000002_variation_3p	0.999923	1
					NODE_21031_length_5624_cov_26.109864_extended_partial	IMGVR_UViG_3300015242_000024	0.999956	1
					NODE_4381_length_23181_cov_27.678364_extended_partial	IMGVR_UViG_3300027826_000008	0.999971	1
					NODE_4850_length_20107_cov_7.012995_extended_partial	IMGVR_UViG_3300018465_000005	0.999754	1
					NODE_5137_length_18735_cov_29.591758_extended_partial	IMGVR_UViG_3300009095_000016	0.973934	1
					NODE_5143_length_18711_cov_7.794541_extended_partial	IMGVR_UViG_3300021088_000009	0.999837	1
					NODE_6514_length_14527_cov_7.596826_extended_partial	IMGVR_UViG_3300005468_000020_variation_5p	0.999493	1
					NODE_67794_length_2517_cov_16.892473_extended_partial	IMGVR_UViG_3300025864_000015_variation_3p	0.99973	1
					NODE_8457_length_11352_cov_8.963299_extended_partial	IMGVR_UViG_3300032144_000006_variation_1p	0.99982	1
					NODE_8581_length_11203_cov_29.915166_extended_partial	IMGVR_UViG_3300012685_000002	0.99997	1
					NODE_4631_length_21356_cov_12.905631_extended_partial	IMGVR_UViG_3300012208_000004_variation_3p	0.877035	1
					NODE_5716_length_16591_cov_31.400497_extended_partial	IMGVR_UViG_3300033412_000010	0.999927	1
					NODE_3247_length_37745_cov_24.793843_extended_partial	IMGVR_UViG_3300031564_000001_variation_1p	1.00134	0.998568
					NODE_4021_length_25967_cov_25.528877_extended_partial	IMGVR_UViG_3300033475_000020_variation_1p	0.991648	0.998501
					NODE_2794_length_48961_cov_26.983812_extended_partial	IMGVR_UViG_3300031910_000003	0.994018	0.998538
					NODE_1774_length_68512_cov_8.147545_extended_partial	IMGVR_UViG_3300031578_000018_variation_1p	0.998925	1
					NODE_1927_length_65563_cov_17.078807_extended_partial	IMGVR_UViG_3300010397_000046_variation_1p	0.986132	0.997042
					NODE_2459_length_61578_cov_16.624473_extended_partial	IMGVR_UViG_3300023073_000003_variation_1p	0.939196	0.998458
					NODE_4323_length_23550_cov_24.473541_extended_partial	IMGVR_UViG_3300025885_000008	0.561085	0.997324
					NODE_19276_length_5988_cov_19.541178_extended_partial	IMGVR_UViG_3300025121_000055_variation_3p	0.999921	1
					NODE_2737_length_51241_cov_19.953541_extended_partial	IMGVR_UViG_3300033483_000001_variation_3p	0.969348	1
					NODE_5264_length_18224_cov_15.796359_extended_partial	IMGVR_UViG_3300015203_000008_variation_3p	0.993051	1
					NODE_11448_length_8855_cov_11.542828_extended_partial	IMGVR_UViG_3300005524_000001	1	1
					NODE_15595_length_6998_cov_25.541238_extended_partial	IMGVR_UViG_3300012984_000016	0.999865	1
					NODE_23066_length_5264_cov_3.660600_extended_partial	IMGVR_UViG_3300012927_000001_variation_5p	0.181602	1
					NODE_24341_length_5065_cov_12.873137_extended_partial	IMGVR_UViG_3300031908_000002_variation_1p	0.881934	1
					NODE_2643_length_54739_cov_19.963745_extended_partial	IMGVR_UViG_3300025117_000071_variation_5p	0.999968	1
					NODE_2818_length_48043_cov_11.954739_extended_partial	IMGVR_UViG_3300031890_000005_variation_5p	0.999907	1
					NODE_3312_length_36612_cov_30.465779_extended_partial	IMGVR_UViG_3300010401_000037	0.999895	1
					NODE_2618_length_55585_cov_26.707205_extended_partial	IMGVR_UViG_3300005466_000029_variation_1p	1.0014	0.995697
					NODE_2575_length_57678_cov_26.739141_extended_partial	IMGVR_UViG_3300012984_000017_variation_1p	0.992547	0.998544
					NODE_10193_length_9696_cov_6.831510_extended_partial	IMGVR_UViG_3300025167_000007_variation_5p	0.997928	1
					NODE_12559_length_8226_cov_5.272179_extended_partial	IMGVR_UViG_3300030336_000001	0.999463	1
					NODE_18330_length_6221_cov_12.691604_extended_partial	IMGVR_UViG_3300005764_000018_variation_3p	0.978718	1
					NODE_32330_length_4159_cov_5.513547_extended_partial	IMGVR_UViG_3300014501_000003	0.588656	1
					NODE_41813_length_3490_cov_5.871129_extended_partial	IMGVR_UViG_3300005526_000010_variation_1p	0.9959	1
					NODE_18424_length_6199_cov_22.075738_extended_partial	IMGVR_UViG_3300010399_000040_variation_1p	1.00144	0.998519
					NODE_10197_length_9695_cov_9.901105_extended_partial	IMGVR_UViG_3300031715_000007_variation_3p	0.710477	1
					NODE_13171_length_7925_cov_24.116662_extended_partial	IMGVR_UViG_3300027889_000006_variation_3p	0.976709	1
					NODE_23587_length_5179_cov_22.042717_extended_partial	IMGVR_UViG_3300032080_000005_variation_3p	0.999984	1
					NODE_2371_length_62479_cov_24.954248_extended_partial	IMGVR_UViG_3300020202_000080_variation_3p	0.995507	1
					NODE_2690_length_52796_cov_18.289447_extended_partial	IMGVR_UViG_3300024219_000004_variation_5p	0.99989	1
					NODE_34863_length_3950_cov_18.586082_extended_partial	IMGVR_UViG_3300014492_000007_variation_3p	0.744373	1
					NODE_3747_length_29457_cov_8.890217_extended_partial	IMGVR_UViG_3300020021_000006_variation_3p	0.989094	1
					NODE_4367_length_23307_cov_31.123707_extended_partial	IMGVR_UViG_3300006175_000005	1.00139	0.9985
					NODE_6897_length_13736_cov_11.444233_extended_partial	IMGVR_UViG_3300032160_000002	0.9798	0.995589
					NODE_11618_length_8752_cov_11.234947_extended_partial	IMGVR_UViG_3300028590_000015	0.939081	1
					NODE_1202_length_79567_cov_13.376768_extended_partial	IMGVR_UViG_3300020156_000005	0.993396	1
					NODE_17688_length_6372_cov_31.356448_extended_partial	IMGVR_UViG_3300018429_000003	0.991948	1
					NODE_34576_length_3973_cov_27.310790_extended_partial	IMGVR_UViG_3300032893_000037	0.990732	1
					NODE_3800_length_28722_cov_33.746952_extended_partial	IMGVR_UViG_3300021178_000002_variation_1p	0.999985	1
					NODE_5025_length_19237_cov_31.411171_extended_partial	IMGVR_UViG_3300025326_000029	0.99997	1
					NODE_5165_length_18618_cov_7.176413_extended_partial	IMGVR_UViG_3300021168_000028	0.90894	1
					NODE_5417_length_17629_cov_24.378095_extended_partial	IMGVR_UViG_3300010401_000006_variation_1p	0.96901	1
					NODE_7958_length_11970_cov_9.074046_extended_partial	IMGVR_UViG_3300028138_000003_variation_5p	0.999891	1
					NODE_9272_length_10485_cov_17.310996_extended_partial	IMGVR_UViG_3300036820_000017_variation_1p	0.978378	0.993796
					NODE_3068_length_42122_cov_9.261642_extended_partial	IMGVR_UViG_3300025146_000002_variation_5p	0.997021	0.999968
					NODE_3286_length_36991_cov_18.410496_extended_partial	IMGVR_UViG_3300032080_000004	0.999843	1
					NODE_3310_length_36629_cov_26.388475_extended_partial	IMGVR_UViG_3300017651_000001_variation_1p	0.999912	1
					NODE_8251_length_11590_cov_31.416413_extended_partial	IMGVR_UViG_3300035643_000002	0.999956	1
					NODE_1376_length_75638_cov_16.027893_extended_partial	IMGVR_UViG_3300021560_000015_variation_3p	0.999883	1
					NODE_29821_length_4395_cov_20.445531_extended_partial	IMGVR_UViG_3300021168_000030_variation_3p	0.964192	1
					NODE_28815_length_4502_cov_13.125823_extended_partial	IMGVR_UViG_3300025327_000025_variation_3p	0.98977	1
					NODE_4010_length_26066_cov_29.809682_extended_partial	IMGVR_UViG_3300025326_000030	0.999938	1
					NODE_4026_length_25948_cov_17.311927_extended_partial	IMGVR_UViG_3300033485_000009	0.999969	1
					NODE_5770_length_16457_cov_30.724111_extended_partial	IMGVR_UViG_3300020579_000001_variation_1p	0.999943	1
					NODE_6981_length_13581_cov_17.279484_extended_partial	IMGVR_UViG_3300005607_000001_variation_3p	0.999938	1
					NODE_54438_length_2918_cov_9.258248_extended_partial	IMGVR_UViG_3300025898_000006	0.10894	0.985763
					NODE_6941_length_13655_cov_26.433166_extended_partial	IMGVR_UViG_3300000095_000002_variation_1p	0.990852	1
					NODE_2999_length_43551_cov_20.231497_extended_partial	IMGVR_UViG_3300025930_000001_variation_3p	0.968811	1
					NODE_14043_length_7541_cov_8.478232_extended_partial	IMGVR_UViG_3300031715_000007_variation_3p	0.190162	1
					NODE_14265_length_7459_cov_26.645788_extended_partial	IMGVR_UViG_3300025916_000012	0.999985	1
					NODE_19238_length_5997_cov_11.808071_extended_partial	IMGVR_UViG_3300025325_000021	0.945598	1
					NODE_3953_length_26630_cov_33.115601_extended_partial	IMGVR_UViG_3300025939_000001_variation_1p	0.999985	1
					NODE_556_length_102167_cov_8.660050_extended_partial	IMGVR_UViG_3300031539_000008_variation_5p	0.999766	0.998239
					NODE_43186_length_3416_cov_10.313235_extended_partial	IMGVR_UViG_3300025325_000021	0.904674	1
					NODE_2995_length_43689_cov_13.225189_extended_partial	IMGVR_UViG_3300031965_000022	0.986762	0.995411
					NODE_49337_length_3116_cov_14.419291_extended_partial	IMGVR_UViG_3300021478_000026	0.923807	1
					NODE_4832_length_20183_cov_3.936118_extended_partial	IMGVR_UViG_3300010401_000038_variation_5p	0.579607	1
					NODE_2666_length_53809_cov_31.571644_extended_partial	IMGVR_UViG_3300005921_000002	0.835283	1
					NODE_12533_length_8240_cov_19.333743_extended_partial	IMGVR_UViG_3300024317_000001_variation_1p	0.143777	1
					NODE_18404_length_6204_cov_8.277805_extended_partial	IMGVR_UViG_3300025891_000003_variation_5p	0.969217	1
					NODE_53014_length_2969_cov_31.560279_extended_partial	IMGVR_UViG_3300010403_000025	0.99997	1
					NODE_8589_length_11191_cov_8.362423_extended_partial	IMGVR_UViG_3300021403_000007_variation_3p	0.518033	1
					NODE_3485_length_32996_cov_10.939630_extended_partial	IMGVR_UViG_3300005444_000002	0.999938	1
					NODE_12319_length_8358_cov_5.267587_extended_partial	IMGVR_UViG_3300014499_000001	0.999845	1
					NODE_4336_length_23455_cov_9.616672_extended_partial	IMGVR_UViG_3300031578_000013	0.999737	1
					NODE_5578_length_16959_cov_11.597687_extended_partial	IMGVR_UViG_3300021403_000007_variation_5p	0.999876	1
					NODE_38178_length_3713_cov_4.274211_extended_partial	IMGVR_UViG_3300030613_000001_variation_3p	0.34436	1
					NODE_43549_length_3394_cov_11.779363_extended_partial	IMGVR_UViG_3300031474_000011_variation_3p	0.99986	1
					NODE_4450_length_22697_cov_6.890477_extended_partial	IMGVR_UViG_3300010399_000005_variation_5p	0.998602	0.999313
					NODE_2510_length_59900_cov_11.437401_extended_partial	IMGVR_UViG_3300032074_000003_variation_5p	0.999778	1
					NODE_3737_length_29521_cov_16.921725_extended_partial	IMGVR_UViG_3300033434_000001_variation_3p	0.995174	1
					NODE_55901_length_2866_cov_3.152873_extended_partial	IMGVR_UViG_3300031539_000015	0.0567801	1
					NODE_6394_length_14754_cov_28.001228_extended_partial	IMGVR_UViG_3300006040_000002	0.991135	0.998471
					NODE_6435_length_14651_cov_20.502543_extended_partial	IMGVR_UViG_3300019887_000001_variation_3p	0.994356	1
					NODE_22215_length_5404_cov_8.874835_extended_partial	IMGVR_UViG_3300020005_000004_variation_1p	0.465076	1
					NODE_3832_length_28169_cov_28.787246_extended_partial	IMGVR_UViG_3300027817_000001_variation_1p	0.999969	1
					NODE_41932_length_3483_cov_2.622340_extended_partial	IMGVR_UViG_3300010361_000005_variation_3p	0.0619887	1
					NODE_4246_length_24074_cov_9.547987_extended_partial	IMGVR_UViG_3300020181_000012	0.993521	0.998479
					NODE_32382_length_4155_cov_19.873028_extended_partial	IMGVR_UViG_3300012971_000003_variation_3p	0.983322	1
					NODE_4420_length_22905_cov_23.878716_extended_partial	IMGVR_UViG_3300033412_000012_variation_3p	0.978617	1
					NODE_3013_length_43236_cov_22.707884_extended_partial	IMGVR_UViG_3300025073_000050	0.989159	0.996944
					NODE_2809_length_48597_cov_25.846571_extended_partial	IMGVR_UViG_3300010376_000037_variation_3p	0.999776	1
					NODE_4374_length_23263_cov_7.356199_extended_partial	IMGVR_UViG_3300012927_000001_variation_3p	0.99659	1
					NODE_8192_length_11682_cov_23.573513_extended_partial	IMGVR_UViG_3300031753_000005_variation_3p	0.972562	1
					NODE_44505_length_3343_cov_6.574599_extended_partial	IMGVR_UViG_3300010373_000042	0.152853	1
					NODE_49444_length_3112_cov_8.815798_extended_partial	IMGVR_UViG_3300033417_000004	0.999807	0.999987
					NODE_18586_length_6157_cov_11.157478_extended_partial	IMGVR_UViG_3300012204_000009	0.940883	1
					NODE_5023_length_19239_cov_6.446499_extended_partial	IMGVR_UViG_3300020599_000006_variation_3p	0.279798	1
					NODE_7577_length_12561_cov_3.457310_extended_partial	IMGVR_UViG_3300012909_000005_variation_5p	0.778174	1
					NODE_4265_length_23946_cov_10.402482_extended_partial	IMGVR_UViG_3300020156_000026_variation_1p	1.00287	0.996983
					NODE_3214_length_38618_cov_13.588956_extended_partial	IMGVR_UViG_3300010376_000004_variation_1p	0.730239	0.995994
					NODE_3136_length_40463_cov_3.890150_extended_partial	IMGVR_UViG_3300018481_000004_variation_5p	0.906039	1
					NODE_2902_length_45790_cov_9.961765_extended_partial	IMGVR_UViG_3300025326_000023	0.693896	0.999804
					NODE_3530_length_32164_cov_19.012506_extended_partial	IMGVR_UViG_3300026132_000001_variation_1p	0.991795	0.998351
					NODE_6959_length_13623_cov_8.472124_extended_partial	IMGVR_UViG_3300020005_000004_variation_1p	0.498822	1
					NODE_4399_length_23041_cov_11.643928_extended_partial	IMGVR_UViG_3300027908_000026	1.00138	0.998524
					NODE_5202_length_18467_cov_11.564024_extended_partial	IMGVR_UViG_3300014501_000013_variation_3p	0.264874	1
					NODE_3008_length_43286_cov_10.663255_extended_partial	IMGVR_UViG_3300031962_000002_variation_3p	0.581255	1
					NODE_122_length_178592_cov_6.412627_extended_partial	IMGVR_UViG_3300012984_000010	0.912214	0.999991
					NODE_3611_length_31036_cov_11.990271_extended_partial	IMGVR_UViG_3300024182_000007_variation_3p	0.995262	1
					NODE_9062_length_10698_cov_24.871214_extended_partial	IMGVR_UViG_3300033406_000004_variation_1p	0.399627	1
					NODE_3774_length_29034_cov_8.095179_extended_partial	IMGVR_UViG_3300010362_000016	1.00124	0.998642
					NODE_2446_length_61715_cov_10.472199_extended_partial	IMGVR_UViG_3300002124_000001_variation_3p	0.999361	1
					NODE_37418_length_3764_cov_3.736971_extended_partial	IMGVR_UViG_3300028802_000008_variation_3p	0.0652492	0.979992
					NODE_47320_length_3206_cov_20.438687_extended_partial	IMGVR_UViG_3300010397_000009	0.0775859	1
					NODE_1749_length_69085_cov_11.818412_extended_partial	IMGVR_UViG_3300026196_000005_variation_1p	1.00128	0.998582
					NODE_34145_length_4008_cov_9.090560_extended_partial	IMGVR_UViG_3300012943_000034	0.299125	1
					NODE_5642_length_16782_cov_9.675838_extended_partial	IMGVR_UViG_3300012971_000003_variation_5p	0.999856	0.999968
					NODE_2886_length_46272_cov_18.732658_extended_partial	IMGVR_UViG_3300031718_000005_variation_1p	0.999927	1
					NODE_2616_length_55659_cov_17.108405_extended_partial	IMGVR_UViG_3300010373_000047_variation_3p	0.998304	1
					NODE_2479_length_60846_cov_21.768943_extended_partial	IMGVR_UViG_3300006169_000019_variation_3p	0.999825	1
					NODE_19987_length_5835_cov_7.384066_extended_partial	IMGVR_UViG_3300015195_000006_variation_3p	0.41849	1
					NODE_26070_length_4832_cov_7.317558_extended_partial	IMGVR_UViG_3300005615_000001	1.00109	0.998603
					NODE_2927_length_45338_cov_21.600455_extended_partial	IMGVR_UViG_3300032008_000003_variation_1p	0.99983	1
					NODE_5352_length_17865_cov_8.843634_extended_partial	IMGVR_UViG_3300031716_000007	0.791309	1
					NODE_3364_length_35382_cov_22.792138_extended_partial	IMGVR_UViG_3300012199_000001	0.969081	0.996956
					NODE_5411_length_17656_cov_3.864385_extended_partial	IMGVR_UViG_3300010401_000038_variation_5p	0.29673	1
					NODE_20458_length_5736_cov_2.627284_extended_partial	IMGVR_UViG_3300035667_000002_variation_5p	0.196923	0.990653
					NODE_5070_length_19019_cov_9.744820_extended_partial	IMGVR_UViG_3300031890_000005_variation_3p	0.938903	1
					NODE_17058_length_6556_cov_3.875329_extended_partial	IMGVR_UViG_3300012909_000005_variation_3p	0.125673	1
					NODE_16330_length_6761_cov_21.460823_extended_partial	IMGVR_UViG_3300020147_000003_variation_1p	0.999802	1
					NODE_61707_length_2681_cov_6.027498_extended_partial	IMGVR_UViG_3300032893_000025	0.285725	1
					NODE_3323_length_36248_cov_3.813383_extended_partial	IMGVR_UViG_3300012927_000001_variation_5p	0.658573	1
					NODE_31254_length_4258_cov_29.731426_extended_partial	IMGVR_UViG_3300012971_000021	1.00138	0.99847
					NODE_18617_length_6149_cov_5.110083_extended_partial	IMGVR_UViG_3300010401_000038_variation_3p	0.702453	1
					NODE_3838_length_28065_cov_22.810806_extended_partial	IMGVR_UViG_3300005440_000009_variation_3p	0.999987	1
					NODE_1802_length_67848_cov_14.607212_extended_partial	IMGVR_UViG_3300010376_000001	0.999924	1
					NODE_2447_length_61705_cov_11.508100_extended_partial	IMGVR_UViG_3300002460_000025_variation_3p	0.983287	0.996096
					NODE_701_length_96498_cov_14.393998_extended_partial	IMGVR_UViG_3300025073_000049_variation_1p	0.825331	1
					NODE_7816_length_12184_cov_26.160364_extended_partial	IMGVR_UViG_3300020016_000005_variation_1p	0.786394	1
					NODE_6216_length_15187_cov_10.301432_extended_partial	IMGVR_UViG_3300010373_000048	0.494939	1
					NODE_3964_length_26538_cov_27.817883_extended_partial	IMGVR_UViG_3300003313_000001_variation_1p	0.770857	1
					NODE_1975_length_64780_cov_19.917874_extended_partial	IMGVR_UViG_3300001131_000002	0.99612	0.994991
					NODE_21694_length_5496_cov_4.585325_extended_partial	IMGVR_UViG_3300032954_000005_variation_3p	0.24222	1
					NODE_62952_length_2645_cov_2.690495_extended_partial	IMGVR_UViG_3300035667_000002_variation_5p	0.0540223	1
					NODE_2567_length_57997_cov_12.177882_extended_partial	IMGVR_UViG_3300031670_000001_variation_1p	0.913075	1
					NODE_3487_length_32985_cov_6.718604_extended_partial	IMGVR_UViG_3300032003_000001_variation_3p	0.484146	1
					NODE_1633_length_71224_cov_19.730896_extended_partial	IMGVR_UViG_3300033513_000003	0.999958	1
					NODE_50969_length_3048_cov_4.799593_extended_partial	IMGVR_UViG_3300005537_000005	0.999453	1
					NODE_6254_length_15093_cov_18.631253_extended_partial	IMGVR_UViG_3300033134_000001	0.99973	1
					NODE_2210_length_63366_cov_9.400414_extended_partial	IMGVR_UViG_3300021479_000019_variation_5p	0.99989	1
					NODE_557_length_101994_cov_8.089160_extended_partial	IMGVR_UViG_3300031539_000008	0.999844	1
					NODE_9004_length_10752_cov_7.704778_extended_partial	IMGVR_UViG_3300021403_000007_variation_3p	0.203011	1
					NODE_4817_length_20240_cov_33.101485_extended_partial	IMGVR_UViG_3300020215_000003_variation_1p	0.99994	0.998868
					NODE_4569_length_21722_cov_33.385793_extended_partial	IMGVR_UViG_3300024275_000007	1.00148	0.998489
					NODE_4363_length_23329_cov_12.325613_extended_partial	IMGVR_UViG_3300027884_000003	0.38949	0.996052
					NODE_5161_length_18628_cov_4.002483_extended_partial	IMGVR_UViG_3300028590_000001_variation_1p	0.630343	1
					NODE_3192_length_39071_cov_24.193652_extended_partial	IMGVR_UViG_3300026274_000002	0.994401	1
					NODE_48938_length_3135_cov_6.277668_extended_partial	IMGVR_UViG_3300020599_000006_variation_3p	0.216917	1
					NODE_900_length_89504_cov_11.603825_extended_partial	IMGVR_UViG_3300010401_000001	0.999822	0.999978
					NODE_17515_length_6419_cov_35.019462_extended_partial	IMGVR_UViG_3300012206_000001	0.999971	1
					NODE_8984_length_10773_cov_30.202736_extended_partial	IMGVR_UViG_3300027575_000002	0.999941	1
					NODE_4738_length_20694_cov_32.652246_extended_partial	IMGVR_UViG_3300031673_000025	0.999986	1
					NODE_5257_length_18244_cov_9.905980_extended_partial	IMGVR_UViG_3300005529_000007	0.999836	1
					NODE_2877_length_46551_cov_7.739129_extended_partial	IMGVR_UViG_3300025718_000005	0.997386	1
					NODE_14006_length_7555_cov_14.429721_extended_partial	IMGVR_UViG_3300005471_000014_variation_1p	0.996228	0.99565
					NODE_23407_length_5209_cov_2.606654_extended_partial	IMGVR_UViG_3300010399_000038	0.0987873	1
					NODE_39862_length_3601_cov_3.668475_extended_partial	IMGVR_UViG_3300012943_000033	0.0661099	1
					NODE_11787_length_8653_cov_32.239303_extended_partial	IMGVR_UViG_3300021559_000009	0.136105	1
					NODE_1266_length_77839_cov_18.731850_extended_partial	IMGVR_UViG_3300033414_000001_variation_3p	0.999949	1
					NODE_4348_length_23369_cov_10.494929_extended_partial	IMGVR_UViG_3300025322_000015	0.329251	1
					NODE_12898_length_8050_cov_15.458307_extended_partial	IMGVR_UViG_3300010401_000003	0.335523	1
					NODE_33927_length_4028_cov_9.942224_extended_partial	IMGVR_UViG_3300027874_000011	0.864698	1
					NODE_16323_length_6764_cov_8.408552_extended_partial	IMGVR_UViG_3300025898_000006	0.208141	1
					NODE_28160_length_4572_cov_11.827856_extended_partial	IMGVR_UViG_3300031539_000020	0.97252	0.996858
					NODE_38902_length_3664_cov_8.258065_extended_partial	IMGVR_UViG_3300019889_000009_variation_3p	0.375178	1
					NODE_14069_length_7530_cov_33.262683_extended_partial	IMGVR_UViG_3300021559_000009	0.284469	1
					NODE_49980_length_3089_cov_17.264214_extended_partial	IMGVR_UViG_3300020583_000016_variation_1p	0.0518612	1
					NODE_2817_length_48072_cov_11.051842_extended_partial	IMGVR_UViG_3300021559_000010	0.999669	1
					NODE_15320_length_7085_cov_3.501861_extended_partial	IMGVR_UViG_3300021404_000007_variation_5p	0.105265	1
					NODE_40655_length_3556_cov_12.105004_extended_partial	IMGVR_UViG_3300025922_000001	0.156522	1
					NODE_1700_length_70058_cov_12.612516_extended_partial	IMGVR_UViG_3300005545_000008_variation_3p	0.992381	1
					NODE_4868_length_20010_cov_5.939782_extended_partial	IMGVR_UViG_3300005537_000004	0.283096	1
					NODE_40087_length_3589_cov_2.132951_extended_partial	IMGVR_UViG_3300031965_000005	0.0804636	1
					NODE_44646_length_3336_cov_25.269076_extended_partial	IMGVR_UViG_3300020215_000004_variation_1p	0.997588	1
					NODE_17634_length_6386_cov_6.957690_extended_partial	IMGVR_UViG_3300012349_000005	0.806092	1
					NODE_57928_length_2797_cov_8.482950_extended_partial	IMGVR_UViG_3300012942_000044_variation_3p	0.696738	1
					NODE_7558_length_12583_cov_30.069689_extended_partial	IMGVR_UViG_3300021559_000009	0.19523	1
					NODE_3867_length_27683_cov_8.958853_extended_partial	IMGVR_UViG_3300028536_000017	0.761921	1
					NODE_12141_length_8441_cov_10.443539_extended_partial	IMGVR_UViG_3300018877_000004_variation_1p	0.999914	1
					NODE_34899_length_3948_cov_6.062873_extended_partial	IMGVR_UViG_3300031578_000017	0.454773	0.996633
					NODE_11943_length_8556_cov_4.480430_extended_partial	IMGVR_UViG_3300032893_000029	0.137237	1
					NODE_21087_length_5611_cov_4.268505_extended_partial	IMGVR_UViG_3300012909_000005_variation_3p	0.0960744	1
					NODE_42820_length_3435_cov_5.354017_extended_partial	IMGVR_UViG_3300020580_000011	0.116415	1
					NODE_31301_length_4254_cov_2.022623_extended_partial	IMGVR_UViG_3300025325_000011_variation_5p	0.0705228	0.998517
					NODE_3922_length_26901_cov_15.193456_extended_partial	IMGVR_UViG_3300020020_000002	0.40268	1
					NODE_11885_length_8598_cov_3.333098_extended_partial	IMGVR_UViG_3300033416_000002	0.151791	1
					NODE_17539_length_6413_cov_13.065410_extended_partial	IMGVR_UViG_3300023053_000008_variation_3p	0.628124	1
					NODE_23981_length_5120_cov_7.455089_extended_partial	IMGVR_UViG_3300031996_000004_variation_1p	0.96528	0.998521
					NODE_29150_length_4469_cov_3.042334_extended_partial	IMGVR_UViG_3300010399_000038	0.0904795	1
					NODE_2811_length_48442_cov_29.197423_extended_partial	IMGVR_UViG_3300007255_000001_variation_1p	0.988387	1
					NODE_42941_length_3429_cov_3.238739_extended_partial	IMGVR_UViG_3300028072_000006_variation_3p	0.0784149	1
					NODE_14670_length_7308_cov_31.880427_extended_partial	IMGVR_UViG_3300028597_000014_variation_1p	0.999941	1
					NODE_40764_length_3549_cov_2.898551_extended_partial	IMGVR_UViG_3300010399_000038	0.0568581	1
					NODE_2356_length_62550_cov_12.589918_extended_partial	IMGVR_UViG_3300036390_000001	0.898997	1
					NODE_6007_length_15816_cov_15.580772_extended_partial	IMGVR_UViG_3300005340_000006	0.9859	0.996927
					NODE_19541_length_5927_cov_2.777282_extended_partial	IMGVR_UViG_3300010399_000038	0.102871	0.987291
					NODE_14717_length_7290_cov_15.570157_extended_partial	IMGVR_UViG_3300025922_000001	0.126821	1
					NODE_5297_length_18077_cov_5.343086_extended_partial	IMGVR_UViG_3300005544_000001	0.277935	1
					NODE_22096_length_5424_cov_28.177653_extended_partial	IMGVR_UViG_3300005529_000008	0.999954	1
					NODE_5525_length_17200_cov_7.358692_extended_partial	IMGVR_UViG_3300015024_000002	0.988323	0.998341
					NODE_18511_length_6181_cov_5.407925_extended_partial	IMGVR_UViG_3300005537_000004	0.10396	1
					NODE_40313_length_3576_cov_7.211677_extended_partial	IMGVR_UViG_3300010396_000048	0.146646	1
					NODE_43627_length_3390_cov_6.429657_extended_partial	IMGVR_UViG_3300019889_000009_variation_3p	0.301652	1
					NODE_7713_length_12344_cov_8.137281_extended_partial	IMGVR_UViG_3300005518_000016	0.180792	1
					NODE_54967_length_2899_cov_3.349643_extended_partial	IMGVR_UViG_3300012943_000033	0.120413	1
					NODE_5582_length_16953_cov_23.235493_extended_partial	IMGVR_UViG_3300031565_000015_variation_1p	1.00131	0.998552
					NODE_10500_length_9472_cov_3.595220_extended_partial	IMGVR_UViG_3300033416_000002	0.232391	1
					NODE_14584_length_7334_cov_13.678093_extended_partial	IMGVR_UViG_3300010401_000003	0.432135	1
					NODE_1634_length_71217_cov_18.911654_extended_partial	IMGVR_UViG_3300033513_000003_variation_3p	0.99986	1
					NODE_24985_length_4974_cov_6.040821_extended_partial	IMGVR_UViG_3300032782_000006_variation_3p	0.0712035	1
					NODE_3952_length_26631_cov_30.597241_extended_partial	IMGVR_UViG_3300020202_000070_variation_1p	0.999939	1
					NODE_15036_length_7175_cov_5.320096_extended_partial	IMGVR_UViG_3300021475_000011_variation_1p	0.542727	1
					NODE_9584_length_10200_cov_22.443916_extended_partial	IMGVR_UViG_3300020152_000024	0.999908	1
					NODE_19438_length_5949_cov_3.656068_extended_partial	IMGVR_UViG_3300028072_000006_variation_3p	0.0899671	0.998446
					NODE_3626_length_30835_cov_26.976217_extended_partial	IMGVR_UViG_3300020215_000004_variation_1p	0.464442	1
					NODE_1552_length_72521_cov_19.043909_extended_partial	IMGVR_UViG_3300005991_000001_variation_3p	0.999782	1
					NODE_23903_length_5131_cov_13.285771_extended_partial	IMGVR_UViG_3300025917_000018	0.221853	1
					NODE_17183_length_6516_cov_28.568490_extended_partial	IMGVR_UViG_3300010361_000003	0.999986	1
					NODE_3970_length_26507_cov_23.686686_extended_partial	IMGVR_UViG_3300031720_000002_variation_1p	0.99997	0.997427
					NODE_19223_length_6001_cov_4.247543_extended_partial	IMGVR_UViG_3300012909_000005_variation_3p	0.120852	1
					NODE_3354_length_35546_cov_11.206167_extended_partial	IMGVR_UViG_3300031566_000022_variation_1p	0.993789	0.996899
					NODE_22790_length_5305_cov_4.210142_extended_partial	IMGVR_UViG_3300021475_000011_variation_1p	0.105978	1
					NODE_12117_length_8451_cov_6.612668_extended_partial	IMGVR_UViG_3300010396_000048	0.537937	1
					NODE_36355_length_3839_cov_12.117380_extended_partial	IMGVR_UViG_3300031753_000003_variation_3p	0.865457	1
					NODE_3432_length_34051_cov_60.826667_extended_partial	IMGVR_UViG_3300025326_000021	0.499205	1
					NODE_37050_length_3790_cov_5.728529_extended_partial	IMGVR_UViG_3300032893_000025	0.716544	1
					NODE_37814_length_3736_cov_5.034094_extended_partial	IMGVR_UViG_3300021475_000011_variation_1p	0.169191	1
					NODE_5545_length_17129_cov_20.112449_extended_partial	IMGVR_UViG_3300033513_000002	0.335092	1
					NODE_11052_length_9088_cov_29.895205_extended_partial	IMGVR_UViG_3300025928_000007	1	0.997734
					NODE_4587_length_21587_cov_2.327904_extended_partial	IMGVR_UViG_3300031965_000005_variation_5p	0.255752	1
					NODE_2930_length_45308_cov_31.564202_extended_partial	IMGVR_UViG_3300025703_000002	0.674924	1
					NODE_4417_length_22912_cov_30.128260_extended_partial	IMGVR_UViG_3300010048_000002	0.999957	1
					NODE_14081_length_7525_cov_6.626044_extended_partial	IMGVR_UViG_3300005537_000004	0.111136	1
					NODE_7747_length_12289_cov_7.636423_extended_partial	IMGVR_UViG_3300021170_000017	0.669	1
					NODE_4517_length_22164_cov_27.660050_extended_partial	IMGVR_UViG_3300020202_000069_variation_1p	0.999986	1
					NODE_7934_length_12021_cov_11.607532_extended_partial	IMGVR_UViG_3300005533_000003_variation_1p	0.937497	0.992098
					NODE_5254_length_18263_cov_7.290410_extended_partial	IMGVR_UViG_3300025679_000008_variation_3p	0.690255	1
					NODE_51489_length_3028_cov_14.905770_extended_partial	IMGVR_UViG_3300012987_000009	0.0776081	1
					NODE_64076_length_2615_cov_8.767488_extended_partial	IMGVR_UViG_3300031566_000012_variation_3p	0.359928	1
					NODE_2953_length_44753_cov_10.251109_extended_partial	IMGVR_UViG_3300021088_000001_variation_3p	0.588601	1
					NODE_7911_length_12050_cov_6.788888_extended_partial	IMGVR_UViG_3300005458_000001	0.564707	1
					NODE_20766_length_5676_cov_7.209432_extended_partial	IMGVR_UViG_3300005458_000001	0.441178	1
					NODE_35162_length_3929_cov_4.392950_extended_partial	IMGVR_UViG_3300028802_000008	0.124122	1
					NODE_21799_length_5478_cov_2.174940_extended_partial	IMGVR_UViG_3300025864_000015_variation_5p	0.152304	0.998958
					NODE_26930_length_4722_cov_6.378758_extended_partial	IMGVR_UViG_3300025121_000045	0.124794	1
					NODE_32234_length_4168_cov_4.601622_extended_partial	IMGVR_UViG_3300031539_000015_variation_3p	0.143397	1
					NODE_9265_length_10493_cov_9.610256_extended_partial	IMGVR_UViG_3300031673_000016_variation_3p	0.220281	1
					NODE_20525_length_5722_cov_10.457763_extended_partial	IMGVR_UViG_3300031566_000013	0.999858	1
					NODE_3353_length_35581_cov_21.429795_extended_partial	IMGVR_UViG_3300032157_000009	0.999952	1
					NODE_60503_length_2717_cov_7.341482_extended_partial	IMGVR_UViG_3300027869_000007_variation_3p	0.0522593	1
					NODE_7790_length_12219_cov_5.259241_extended_partial	IMGVR_UViG_GVMAG-S-1014582-52_000001	0.0214294	1
					NODE_10390_length_9566_cov_33.931869_extended_partial	IMGVR_UViG_3300032782_000009	0.999865	1
					NODE_4793_length_20331_cov_6.616943_extended_partial	IMGVR_UViG_3300010373_000042_variation_3p	0.310946	1
					NODE_25400_length_4920_cov_5.258867_extended_partial	IMGVR_UViG_3300032144_000008_variation_3p	0.225707	1
					NODE_62473_length_2658_cov_4.400156_extended_partial	IMGVR_UViG_3300032144_000008_variation_3p	0.0706902	1
					NODE_38237_length_3709_cov_2.757895_extended_partial	IMGVR_UViG_3300010399_000038	0.0677865	1
					NODE_4163_length_24730_cov_14.778775_extended_partial	IMGVR_UViG_3300019889_000013	0.982436	1
					NODE_25823_length_4864_cov_5.933683_extended_partial	IMGVR_UViG_3300010373_000042	0.195328	1
					NODE_5756_length_16488_cov_10.840747_extended_partial	IMGVR_UViG_3300018432_000014_variation_3p	0.988842	1
					NODE_14475_length_7374_cov_16.038625_extended_partial	IMGVR_UViG_3300024177_000002_variation_3p	0.99329	1
					NODE_26400_length_4791_cov_27.478900_extended_partial	IMGVR_UViG_3300006169_000002_variation_1p	0.998855	1
					NODE_28318_length_4555_cov_35.971050_extended_partial	IMGVR_UViG_3300020581_000011	0.981955	1
					NODE_19300_length_5981_cov_5.586875_extended_partial	IMGVR_UViG_3300010396_000048	0.28478	1
					NODE_3296_length_36821_cov_5.810032_extended_partial	IMGVR_UViG_3300021181_000007	0.734683	1
					NODE_35086_length_3934_cov_2.688657_extended_partial	IMGVR_UViG_3300010399_000038	0.11879	0.998828
					NODE_26187_length_4818_cov_8.292223_extended_partial	IMGVR_UViG_3300021170_000017	0.334561	1
					NODE_4161_length_24796_cov_31.746325_extended_partial	IMGVR_UViG_3300027908_000006_variation_1p	0.999971	1
					NODE_1304_length_77128_cov_15.582157_extended_partial	IMGVR_UViG_3300027432_000002_variation_3p	0.999897	1
					NODE_5225_length_18373_cov_8.446591_extended_partial	IMGVR_UViG_3300028590_000016_variation_3p	0.408268	1
					NODE_55682_length_2874_cov_5.585946_extended_partial	IMGVR_UViG_3300031669_000021_variation_1p	0.090763	1
					NODE_14421_length_7400_cov_5.770990_extended_partial	IMGVR_UViG_3300020580_000011	0.394942	1
					NODE_24693_length_5016_cov_4.850112_extended_partial	IMGVR_UViG_3300024310_000002	0.141425	1
					NODE_20794_length_5671_cov_3.283022_extended_partial	IMGVR_UViG_3300033416_000002_variation_1p	0.0904564	1
					NODE_702_length_96477_cov_3.614217_extended_partial	IMGVR_UViG_3300027826_000005	0.998971	0.993651
					NODE_15673_length_6972_cov_34.594355_extended_partial	IMGVR_UViG_3300032144_000007	0.999924	1
					NODE_36449_length_3831_cov_31.979636_extended_partial	IMGVR_UViG_3300033489_000008	0.999892	1
					NODE_56285_length_2853_cov_5.235657_extended_partial	IMGVR_UViG_3300025117_000058_variation_3p	0.068512	1
					NODE_7285_length_13060_cov_5.012422_extended_partial	IMGVR_UViG_3300010401_000036_variation_1p	0.502909	0.999705
					NODE_4285_length_23827_cov_30.507712_extended_partial	IMGVR_UViG_3300028809_000012	0.756025	0.997967
					NODE_62725_length_2651_cov_6.826019_extended_partial	IMGVR_UViG_3300005537_000004_variation_3p	0.219912	1
					NODE_3442_length_33945_cov_8.409295_extended_partial	IMGVR_UViG_3300025600_000018	0.4951	1
					NODE_19400_length_5955_cov_5.372268_extended_partial	IMGVR_UViG_3300018432_000004_variation_3p	0.188725	1
					NODE_5279_length_18150_cov_31.435488_extended_partial	IMGVR_UViG_3300027603_000001_variation_1p	0.99997	1
					NODE_11381_length_8905_cov_12.284352_extended_partial	IMGVR_UViG_3300027857_000016	0.254056	0.999508
					NODE_3513_length_32428_cov_17.252065_extended_partial	IMGVR_UViG_3300021479_000018_variation_3p	0.999782	1
					NODE_5310_length_18041_cov_33.960149_extended_partial	IMGVR_UViG_3300024283_000001	0.278712	0.994546
					NODE_26605_length_4765_cov_29.475568_extended_partial	IMGVR_UViG_3300010373_000006	1.00142	0.998558
					NODE_1659_length_70899_cov_15.045692_extended_partial	IMGVR_UViG_3300018931_000001_variation_3p	0.999944	1
					NODE_1303_length_77131_cov_15.803757_extended_partial	IMGVR_UViG_3300027432_000002	0.999936	1
					NODE_9969_length_9879_cov_5.273006_extended_partial	IMGVR_UViG_3300005534_000002	0.214273	1
					NODE_16381_length_6747_cov_13.436071_extended_partial	IMGVR_UViG_3300024187_000007_variation_1p	0.276985	0.99457
					NODE_5456_length_17490_cov_2.454200_extended_partial	IMGVR_UViG_3300031825_000006_variation_5p	0.22466	0.99947
					NODE_6947_length_13646_cov_11.286484_extended_partial	IMGVR_UViG_3300024279_000008	0.710514	0.997861
					NODE_30524_length_4327_cov_6.878903_extended_partial	IMGVR_UViG_3300025117_000071_variation_3p	0.999763	0.999321
					NODE_1472_length_73800_cov_10.377715_extended_partial	IMGVR_UViG_3300027908_000025_variation_3p	0.942943	1
					NODE_1463_length_73919_cov_15.551707_extended_partial	IMGVR_UViG_3300033407_000004	0.986366	1
					NODE_64971_length_2591_cov_3.926164_extended_partial	IMGVR_UViG_3300012943_000033	0.0810872	1
					NODE_3344_length_35848_cov_8.318582_extended_partial	IMGVR_UViG_3300005518_000016_variation_3p	0.514618	1
					NODE_19289_length_5985_cov_15.622494_extended_partial	IMGVR_UViG_3300024246_000005_variation_1p	0.185622	1
					NODE_1267_length_77814_cov_17.964640_extended_partial	IMGVR_UViG_3300033414_000001	0.999632	1
					NODE_4638_length_21310_cov_37.429588_extended_partial	IMGVR_UViG_3300014495_000006	0.999985	1
					NODE_7519_length_12639_cov_6.630781_extended_partial	IMGVR_UViG_3300020034_000009_variation_3p	0.180164	0.999845
					NODE_4054_length_25724_cov_24.736351_extended_partial	IMGVR_UViG_3300011193_000001_variation_1p	0.999881	1
					NODE_5945_length_15984_cov_9.824300_extended_partial	IMGVR_UViG_3300033475_000011	0.238783	1
					NODE_26331_length_4799_cov_31.112553_extended_partial	IMGVR_UViG_3300033513_000004	0.999954	1
					NODE_15051_length_7172_cov_5.475611_extended_partial	IMGVR_UViG_3300020580_000011	0.238989	1
					NODE_4743_length_20668_cov_37.084691_extended_partial	IMGVR_UViG_3300005542_000001	0.99997	1
					NODE_2723_length_51812_cov_18.234545_extended_partial	IMGVR_UViG_3300032898_000002_variation_1p	1.00139	0.998576
					NODE_42840_length_3434_cov_5.686957_extended_partial	IMGVR_UViG_3300032003_000001	0.0518452	1
					NODE_2611_length_55962_cov_38.188944_extended_partial	IMGVR_UViG_3300031566_000020_variation_1p	0.829053	1
					NODE_23115_length_5255_cov_13.367145_extended_partial	IMGVR_UViG_3300024290_000002	0.155973	0.99734
					NODE_16978_length_6574_cov_3.936834_extended_partial	IMGVR_UViG_3300012683_000001_variation_3p	0.10366	1
					NODE_2532_length_59170_cov_18.143048_extended_partial	IMGVR_UViG_3300027625_000001_variation_1p	0.977092	0.9971
					NODE_2169_length_63582_cov_21.438338_extended_partial	IMGVR_UViG_3300026274_000002_variation_3p	0.999906	1
					NODE_4067_length_25576_cov_27.457118_extended_partial	IMGVR_UViG_3300020181_000013	0.397596	1
					NODE_18609_length_6150_cov_11.426045_extended_partial	IMGVR_UViG_3300015195_000005	0.989853	1
					NODE_10501_length_9471_cov_32.408984_extended_partial	IMGVR_UViG_3300012942_000048	0.999941	1
					NODE_38824_length_3669_cov_12.566387_extended_partial	IMGVR_UViG_3300011270_000007	0.984378	0.997051
					NODE_6441_length_14644_cov_5.781574_extended_partial	IMGVR_UViG_3300010401_000038_variation_3p	0.323868	1
					NODE_1540_length_72794_cov_12.010702_extended_partial	IMGVR_UViG_2162886015_000001_variation_3p	0.99989	0.999877
					NODE_41000_length_3536_cov_3.836194_extended_partial	IMGVR_UViG_3300010361_000005	0.0864065	1
					NODE_3319_length_36275_cov_13.121434_extended_partial	IMGVR_UViG_3300024187_000007_variation_1p	0.598745	0.994974
					NODE_19820_length_5873_cov_4.903533_extended_partial	IMGVR_UViG_3300010401_000036_variation_1p	0.50518	1
					NODE_18668_length_6135_cov_1.868953_extended_partial	IMGVR_UViG_3300015245_000034_variation_5p	0.113491	0.999106
					NODE_2304_length_62870_cov_15.527696_extended_partial	IMGVR_UViG_3300006175_000007	0.966444	0.995247
					NODE_19582_length_5917_cov_32.639567_extended_partial	IMGVR_UViG_3300005345_000002	0.999969	1
					NODE_1248_length_78252_cov_9.829386_extended_partial	IMGVR_UViG_3300028293_000004	0.999628	1
					NODE_15929_length_6890_cov_33.442792_extended_partial	IMGVR_UViG_3300005438_000006_variation_1p	0.999971	1
					NODE_17283_length_6487_cov_3.484033_extended_partial	IMGVR_UViG_3300032893_000029_variation_3p	0.14378	1
					NODE_4567_length_21733_cov_7.076870_extended_partial	IMGVR_UViG_3300025313_000008	0.99936	1
					NODE_1310_length_76970_cov_19.428328_extended_partial	IMGVR_UViG_3300027313_000002_variation_3p	0.999871	1
					NODE_15435_length_7048_cov_4.608721_extended_partial	IMGVR_UViG_3300028802_000008_variation_3p	0.100467	1
					NODE_3328_length_36171_cov_24.323381_extended_partial	IMGVR_UViG_3300006173_000001_variation_1p	0.978821	0.995292
					NODE_6842_length_13863_cov_5.211494_extended_partial	IMGVR_UViG_3300014501_000019_variation_3p	0.32825	1
					NODE_9377_length_10401_cov_4.867890_extended_partial	IMGVR_UViG_3300018719_000005_variation_3p	0.230815	1
					NODE_2918_length_45532_cov_33.605485_extended_partial	IMGVR_UViG_3300022876_000003_variation_1p	0.999885	1
					NODE_7202_length_13209_cov_5.654539_extended_partial	IMGVR_UViG_3300031669_000021_variation_1p	0.336761	1
					NODE_15255_length_7108_cov_5.903981_extended_partial	IMGVR_UViG_3300021170_000015	0.530193	1
					NODE_14967_length_7199_cov_5.640845_extended_partial	IMGVR_UViG_3300012203_000001	0.994427	0.996914
					NODE_38050_length_3721_cov_5.479017_extended_partial	IMGVR_UViG_3300020580_000011	0.0639499	1
					NODE_1674_length_70665_cov_13.063203_extended_partial	IMGVR_UViG_3300012971_000020	0.999901	1
					NODE_1870_length_66663_cov_17.011478_extended_partial	IMGVR_UViG_3300009400_000005	0.985108	0.997018
					NODE_18745_length_6118_cov_30.211829_extended_partial	IMGVR_UViG_3300005549_000009	0.99997	1
					NODE_2800_length_48652_cov_4.617016_extended_partial	IMGVR_UViG_3300030620_000006_variation_5p	0.799176	1
					NODE_19457_length_5945_cov_18.244954_extended_partial	IMGVR_UViG_3300010401_000035_variation_1p	0.992732	0.998541
					NODE_7415_length_12819_cov_3.746619_extended_partial	IMGVR_UViG_3300031565_000011	0.182933	1
					NODE_7860_length_12118_cov_37.531741_extended_partial	IMGVR_UViG_3300021404_000010_variation_1p	0.987462	1
					NODE_7586_length_12546_cov_10.558448_extended_partial	IMGVR_UViG_3300018432_000014	0.178766	1
					NODE_2939_length_45034_cov_16.239880_extended_partial	IMGVR_UViG_3300024283_000016	0.993557	1
					NODE_8475_length_11314_cov_19.040660_extended_partial	IMGVR_UViG_3300012987_000001	0.99293	0.998494
					NODE_1620_length_71308_cov_10.906978_extended_partial	IMGVR_UViG_3300012357_000001	0.999944	0.999986
					NODE_20578_length_5712_cov_16.725102_extended_partial	IMGVR_UViG_3300028809_000013	0.185711	1
					NODE_1910_length_65783_cov_15.477696_extended_partial	IMGVR_UViG_3300035704_000007_variation_1p	0.988431	0.995478
					NODE_62512_length_2657_cov_4.008991_extended_partial	IMGVR_UViG_3300012909_000005_variation_3p	0.126503	1
					NODE_9017_length_10740_cov_8.425994_extended_partial	IMGVR_UViG_3300028803_000004_variation_5p	0.990443	1
					NODE_15512_length_7022_cov_5.947133_extended_partial	IMGVR_UViG_3300005534_000002	0.123865	0.999888
					NODE_1573_length_72176_cov_13.405081_extended_partial	IMGVR_UViG_3300010397_000045	0.994274	1
					NODE_18464_length_6190_cov_8.795600_extended_partial	IMGVR_UViG_3300005518_000016_variation_3p	0.094209	1
					NODE_1518_length_72998_cov_15.617745_extended_partial	IMGVR_UViG_3300012930_000012_variation_3p	0.999932	1
					NODE_4429_length_22817_cov_38.118364_extended_partial	IMGVR_UViG_3300025915_000016_variation_1p	0.999925	1
					NODE_8303_length_11530_cov_30.041204_extended_partial	IMGVR_UViG_3300031715_000006	0.99994	1
					NODE_1553_length_72519_cov_18.158133_extended_partial	IMGVR_UViG_3300005991_000001	0.9997	0.999945
					NODE_9864_length_9956_cov_8.722329_extended_partial	IMGVR_UViG_3300012208_000003	0.975233	0.995305
					NODE_12193_length_8419_cov_4.765986_extended_partial	IMGVR_UViG_3300012683_000001_variation_3p	0.123324	1
					NODE_1438_length_74472_cov_20.717760_extended_partial	IMGVR_UViG_3300025921_000011	0.999973	1
					NODE_1178_length_80374_cov_14.924933_extended_partial	IMGVR_UViG_3300036820_000012	0.998092	1
					NODE_46794_length_3230_cov_5.514851_extended_partial	IMGVR_UViG_3300012683_000001	0.212943	1
					NODE_2635_length_54969_cov_19.587133_extended_partial	IMGVR_UViG_3300014166_000003	0.951267	1
					NODE_2115_length_63868_cov_10.336574_extended_partial	IMGVR_UViG_3300031673_000022_variation_3p	0.872427	1
					NODE_35315_length_3918_cov_7.614035_extended_partial	IMGVR_UViG_3300030620_000006	0.0956297	1
					NODE_20471_length_5733_cov_2.746539_extended_partial	IMGVR_UViG_3300028072_000006	0.110523	0.998735
					NODE_1415_length_74896_cov_9.624223_extended_partial	IMGVR_UViG_3300031962_000002	0.999709	1
					NODE_1360_length_75917_cov_11.666517_extended_partial	IMGVR_UViG_3300005340_000038_variation_3p	0.999948	1
					NODE_11561_length_8783_cov_3.771419_extended_partial	IMGVR_UViG_3300025117_000058_variation_3p	0.150418	1
					NODE_1649_length_71035_cov_19.263421_extended_partial	IMGVR_UViG_3300010400_000005_variation_3p	0.999944	1
					NODE_1203_length_79567_cov_11.072243_extended_partial	IMGVR_UViG_3300020156_000005_variation_3p	0.98857	1
					NODE_1656_length_70939_cov_14.180618_extended_partial	IMGVR_UViG_3300006794_000002	0.906849	1
					NODE_8123_length_11749_cov_4.210730_extended_partial	IMGVR_UViG_3300027370_000003_variation_3p	0.177697	0.999242
					NODE_3382_length_35134_cov_5.076324_extended_partial	IMGVR_UViG_3300025319_000020_variation_5p	0.778885	1
					NODE_19706_length_5894_cov_5.517343_extended_partial	IMGVR_UViG_3300032893_000018	0.562989	0.992732
					NODE_2455_length_61607_cov_16.535020_extended_partial	IMGVR_UViG_3300010373_000008_variation_3p	0.99622	1
					NODE_15726_length_6950_cov_3.937965_extended_partial	IMGVR_UViG_3300035667_000002_variation_5p	0.182933	0.999133
					NODE_50821_length_3053_cov_3.671293_extended_partial	IMGVR_UViG_3300024310_000002_variation_3p	0.149478	1
					NODE_14101_length_7518_cov_5.774094_extended_partial	IMGVR_UViG_3300021403_000008_variation_3p	0.283903	0.994462
					NODE_1314_length_76891_cov_18.922791_extended_partial	IMGVR_UViG_3300020154_000004_variation_3p	0.999987	1
					NODE_25070_length_4961_cov_3.270053_extended_partial	IMGVR_UViG_3300028072_000006_variation_3p	0.0884548	1
					NODE_1329_length_76585_cov_18.876343_extended_partial	IMGVR_UViG_3300002568_000019	0.999909	1
					NODE_18660_length_6140_cov_2.152789_extended_partial	IMGVR_UViG_3300025325_000011_variation_5p	0.070994	1
					NODE_5501_length_17316_cov_13.711971_extended_partial	IMGVR_UViG_3300025117_000052_variation_5p	0.716645	1
					NODE_38019_length_3723_cov_5.360375_extended_partial	IMGVR_UViG_3300005468_000019_variation_3p	0.103575	1
					NODE_26745_length_4747_cov_4.408133_extended_partial	IMGVR_UViG_3300032144_000008_variation_3p	0.233598	0.993289
					NODE_5669_length_16708_cov_11.964598_extended_partial	IMGVR_UViG_3300021406_000012_variation_3p	0.449417	1
					NODE_39831_length_3603_cov_5.928653_extended_partial	IMGVR_UViG_3300027370_000003	0.0732201	1
					NODE_65291_length_2582_cov_7.905356_extended_partial	IMGVR_UViG_3300025326_000023_variation_3p	0.107402	1
					NODE_64426_length_2605_cov_13.404629_extended_partial	IMGVR_UViG_3300032001_000002	0.707409	1
					NODE_52296_length_2995_cov_5.316298_extended_partial	IMGVR_UViG_3300021403_000008_variation_3p	0.202264	1
					NODE_1264_length_77915_cov_17.798769_extended_partial	IMGVR_UViG_3300036820_000014	0.999258	1
					NODE_14430_length_7395_cov_5.323054_extended_partial	IMGVR_UViG_3300028802_000008	0.112547	1
					NODE_53211_length_2962_cov_4.031785_extended_partial	IMGVR_UViG_3300012909_000005_variation_3p	0.185919	1
					NODE_4516_length_22181_cov_6.323023_extended_partial	IMGVR_UViG_3300018432_000004	0.630509	1
					NODE_30354_length_4342_cov_4.537827_extended_partial	IMGVR_UViG_3300005468_000019	0.0873048	1
					NODE_9180_length_10584_cov_5.897663_extended_partial	IMGVR_UViG_3300005529_000035	0.245077	1
					NODE_30021_length_4376_cov_5.395371_extended_partial	IMGVR_UViG_3300005468_000019_variation_3p	0.088349	1
					NODE_36373_length_3838_cov_5.357850_extended_partial	IMGVR_UViG_3300005529_000035	0.190386	1
					NODE_7212_length_13196_cov_21.457433_extended_partial	IMGVR_UViG_3300021407_000014_variation_3p	0.950618	1
					NODE_12199_length_8416_cov_4.636768_extended_partial	IMGVR_UViG_3300012927_000001	0.156511	1
					NODE_4686_length_21000_cov_18.157935_extended_partial	IMGVR_UViG_3300010371_000004	0.340953	1
					NODE_64861_length_2594_cov_3.026854_extended_partial	IMGVR_UViG_3300010399_000038	0.210106	1
					NODE_36983_length_3794_cov_3.776455_extended_partial	IMGVR_UViG_3300014838_000020	0.0679409	1
					NODE_4034_length_25890_cov_5.657633_extended_partial	IMGVR_UViG_3300032895_000003_variation_5p	0.875809	1
					NODE_37456_length_3761_cov_7.137903_extended_partial	IMGVR_UViG_3300005537_000004	0.0956396	1
					NODE_37099_length_3787_cov_2.795824_extended_partial	IMGVR_UViG_3300032954_000005	0.106436	0.998785
					NODE_9052_length_10712_cov_5.874588_extended_partial	IMGVR_UViG_3300020599_000006	0.158765	1
					NODE_627_length_98832_cov_20.951495_extended_partial	IMGVR_UViG_3300025930_000010_variation_1p	0.919866	0.999976
					NODE_65739_length_2570_cov_11.861594_extended_partial	IMGVR_UViG_3300025121_000041_variation_3p	0.998461	1
					NODE_4998_length_19367_cov_23.391219_extended_partial	IMGVR_UViG_3300033551_000003	1.00006	1
					NODE_4957_length_19590_cov_40.412344_extended_partial	IMGVR_UViG_3300033513_000002	0.518654	1
					NODE_39549_length_3622_cov_13.701391_extended_partial	IMGVR_UViG_3300032074_000001	0.263099	1
					NODE_20163_length_5797_cov_5.152159_extended_partial	IMGVR_UViG_3300018719_000005_variation_3p	0.123821	1
					NODE_3999_length_26171_cov_8.343050_extended_partial	IMGVR_UViG_3300012925_000001	0.39697	1
					NODE_36300_length_3843_cov_3.253472_extended_partial	IMGVR_UViG_3300028072_000006	0.135616	1
					NODE_39382_length_3633_cov_4.415110_extended_partial	IMGVR_UViG_3300032893_000025	0.101078	1
					NODE_13929_length_7590_cov_5.700441_extended_partial	IMGVR_UViG_3300005544_000001_variation_3p	0.185294	1
					NODE_28854_length_4497_cov_13.362210_extended_partial	IMGVR_UViG_3300014501_000017	0.993548	1
					NODE_46828_length_3228_cov_5.310003_extended_partial	IMGVR_UViG_3300021475_000009_variation_3p	0.0686952	1
					NODE_41269_length_3520_cov_3.786612_extended_partial	IMGVR_UViG_3300012909_000005	0.122746	0.998726
					NODE_10710_length_9328_cov_6.673529_extended_partial	IMGVR_UViG_3300010373_000042_variation_3p	0.202761	1
					NODE_21421_length_5548_cov_4.419710_extended_partial	IMGVR_UViG_3300012909_000005	0.124155	1
					NODE_34424_length_3985_cov_5.323726_extended_partial	IMGVR_UViG_3300005544_000001	0.0719459	1
					NODE_33244_length_4083_cov_4.320532_extended_partial	IMGVR_UViG_3300028802_000008	0.0756994	1
					NODE_23741_length_5154_cov_2.849258_extended_partial	IMGVR_UViG_3300010399_000038	0.10092	1
					NODE_60787_length_2709_cov_2.603065_extended_partial	IMGVR_UViG_3300031965_000005_variation_5p	0.143794	1
					NODE_39524_length_3623_cov_6.537174_extended_partial	IMGVR_UViG_3300018432_000004_variation_3p	0.0724967	0.999812
					NODE_13938_length_7587_cov_4.732105_extended_partial	IMGVR_UViG_3300024310_000002_variation_3p	0.2326	1
					NODE_16191_length_6804_cov_5.992394_extended_partial	IMGVR_UViG_3300019889_000009	0.119265	1
					NODE_23337_length_5219_cov_5.148242_extended_partial	IMGVR_UViG_3300018719_000005_variation_3p	0.25055	0.999373
					NODE_57868_length_2799_cov_3.881481_extended_partial	IMGVR_UViG_3300019889_000009_variation_3p	0.0718683	1
					NODE_35961_length_3871_cov_5.725345_extended_partial	IMGVR_UViG_3300005544_000001	0.102209	1
					NODE_6767_length_14014_cov_3.552569_extended_partial	IMGVR_UViG_3300028072_000006	0.354659	1
					NODE_14951_length_7208_cov_8.237727_extended_partial	IMGVR_UViG_3300026680_000001	0.251771	1
					NODE_7314_length_13005_cov_17.868356_extended_partial	IMGVR_UViG_3300025905_000002	0.8845	1
					NODE_67410_length_2527_cov_2.920099_extended_partial	IMGVR_UViG_3300012943_000033_variation_3p	0.0739241	1
					NODE_56755_length_2836_cov_2.106686_extended_partial	IMGVR_UViG_3300015245_000034_variation_5p	0.0717019	0.998586
					NODE_62165_length_2668_cov_2.174387_extended_partial	IMGVR_UViG_3300031965_000005	0.0952406	1
					NODE_36946_length_3797_cov_2.432937_extended_partial	IMGVR_UViG_3300031965_000005_variation_5p	0.0605369	1
					NODE_16656_length_6665_cov_2.411971_extended_partial	IMGVR_UViG_3300025864_000015_variation_5p	0.15394	1
					NODE_35891_length_3876_cov_2.010590_extended_partial	IMGVR_UViG_3300015245_000034	0.187791	1
					NODE_19391_length_5957_cov_2.367019_extended_partial	IMGVR_UViG_3300031965_000005	0.178423	1

## Sheet: ED.Fig5c
scaffold	genome	similarity
NODE_40837_length_3545_cov_3.796576_extended_partial	IMGVR_UViG_3300028812_000002	1
NODE_1970_length_64878_cov_17.638062_extended_partial	IMGVR_UViG_3300025117_000067_variation_1p	0.999
NODE_15102_length_7157_cov_8.375177_extended_partial	IMGVR_UViG_3300021403_000007_variation_3p	0.9997
NODE_46329_length_3254_cov_8.062441_extended_partial	IMGVR_UViG_3300014501_000019	1
NODE_30326_length_4345_cov_7.263542_extended_partial	IMGVR_UViG_3300031566_000012	0.98894
NODE_38287_length_3706_cov_5.288605_extended_partial	IMGVR_UViG_3300021170_000015	0.99538
NODE_1769_length_68656_cov_15.008679_extended_partial	IMGVR_UViG_3300015242_000023_variation_1p	0.9998
NODE_63853_length_2621_cov_4.409992_extended_partial	IMGVR_UViG_3300021403_000008_variation_3p	0.99993
NODE_45727_length_3281_cov_12.429604_extended_partial	IMGVR_UViG_3300030494_000002	0.99932
NODE_7153_length_13293_cov_5.306427_extended_partial	IMGVR_UViG_3300031669_000021_variation_1p	0.99636
NODE_12454_length_8286_cov_10.455722_extended_partial	IMGVR_UViG_3300031669_000014	0.99962
NODE_3447_length_33822_cov_32.908935_extended_circular	IMGVR_UViG_3300031965_000017_variation_1p	0.999
NODE_6960_length_13619_cov_30.378107_extended_partial	IMGVR_UViG_3300025174_000016_variation_1p	0.999
NODE_7137_length_13324_cov_11.415047_extended_partial	IMGVR_UViG_3300030494_000002	0.999
NODE_6099_length_15505_cov_8.346618_extended_partial	IMGVR_UViG_3300025906_000007_variation_3p	0.999
NODE_6736_length_14070_cov_5.359029_extended_partial	IMGVR_UViG_3300021170_000015	0.999
NODE_3431_length_34065_cov_9.660749_extended_partial	IMGVR_UViG_3300027886_000005	0.999
NODE_3517_length_32354_cov_9.293939_extended_partial	IMGVR_UViG_3300024283_000011	0.999
NODE_3731_length_29579_cov_10.303426_extended_circular	IMGVR_UViG_3300033417_000006	0.999
NODE_1880_length_66498_cov_11.739469_extended_circular	IMGVR_UViG_3300032893_000034_variation_1p	0.999
NODE_3336_length_36071_cov_21.618537_extended_partial	IMGVR_UViG_3300033407_000007_variation_3p	0.999
NODE_28821_length_4501_cov_23.945479_extended_partial	IMGVR_UViG_3300020061_000005	0.999
NODE_15072_length_7166_cov_16.804585_extended_partial	IMGVR_UViG_3300025117_000052_variation_5p	0.999
NODE_48180_length_3168_cov_18.450961_extended_circular	IMGVR_UViG_3300033493_000001	0.999
NODE_2195_length_63463_cov_13.540701_extended_circular	IMGVR_UViG_3300031949_000028	0.999
NODE_2899_length_45894_cov_11.511213_extended_partial	IMGVR_UViG_3300018894_000001	0.999
NODE_3086_length_41543_cov_14.639103_extended_partial	IMGVR_UViG_3300025917_000018	0.999
NODE_6308_length_14946_cov_28.316899_extended_partial	IMGVR_UViG_3300026165_000002	0.999
NODE_1144_length_81634_cov_14.036340_extended_circular	IMGVR_UViG_3300033417_000003	0.999
NODE_2900_length_45881_cov_19.043860_extended_partial	IMGVR_UViG_3300027653_000012	0.999
NODE_10422_length_9536_cov_10.647134_extended_circular	IMGVR_UViG_3300021171_000008	0.999
NODE_33796_length_4039_cov_14.436041_extended_partial	IMGVR_UViG_3300027706_000007	0.999
NODE_5983_length_15882_cov_10.106887_extended_partial	IMGVR_UViG_3300031669_000013_variation_5p	0.999
NODE_49959_length_3090_cov_22.653293_extended_partial	IMGVR_UViG_3300028146_000011	0.999
NODE_8860_length_10910_cov_10.747294_extended_partial	IMGVR_UViG_3300031949_000024	0.999
NODE_11394_length_8892_cov_20.411350_extended_partial	IMGVR_UViG_3300033407_000011	0.999
NODE_29982_length_4379_cov_22.707710_extended_circular	IMGVR_UViG_3300025921_000014	0.999
NODE_68023_length_2512_cov_11.012847_extended_partial	IMGVR_UViG_3300020202_000075_variation_1p	0.999
NODE_22293_length_5392_cov_12.092197_extended_partial	IMGVR_UViG_3300032008_000004	0.999
NODE_2983_length_43916_cov_13.324874_extended_partial	IMGVR_UViG_3300032074_000001	0.999
NODE_1896_length_66147_cov_19.120791_extended_circular	IMGVR_UViG_3300032893_000036_variation_1p	0.999
NODE_1778_length_68411_cov_22.286685_extended_circular	IMGVR_UViG_3300021478_000025	0.999
NODE_1977_length_64763_cov_20.924363_extended_circular	IMGVR_UViG_3300028802_000012	0.999
NODE_1747_length_69157_cov_16.437835_extended_circular	IMGVR_UViG_3300019889_000010_variation_1p	0.999
NODE_16271_length_6782_cov_25.049229_extended_circular	IMGVR_UViG_3300021420_000032	0.999
NODE_1736_length_69468_cov_16.566190_extended_partial	IMGVR_UViG_3300033416_000001	0.999
NODE_1742_length_69269_cov_12.850773_extended_circular	IMGVR_UViG_3300033407_000009	0.999
NODE_14394_length_7411_cov_8.337801_extended_circular	IMGVR_UViG_3300033475_000008	0.999
NODE_21241_length_5579_cov_6.757847_extended_partial	IMGVR_UViG_3300025910_000009_variation_3p	0.999
NODE_2008_length_64478_cov_26.688470_extended_circular	IMGVR_UViG_3300020202_000074_variation_1p	0.999
NODE_2998_length_43560_cov_9.835991_extended_circular	IMGVR_UViG_3300019888_000001	0.999
NODE_1407_length_74967_cov_20.450833_extended_circular	IMGVR_UViG_3300028778_000003	0.999
NODE_2101_length_63940_cov_22.944393_extended_circular	IMGVR_UViG_3300021088_000010_variation_3p	0.999
NODE_1931_length_65539_cov_29.964257_extended_circular	IMGVR_UViG_3300031949_000027_variation_1p	0.999
NODE_2711_length_52150_cov_8.645040_extended_partial	IMGVR_UViG_3300021420_000029_variation_1p	0.999
NODE_11740_length_8687_cov_4.937354_extended_partial	IMGVR_UViG_3300022893_000001	0.999
NODE_4174_length_24633_cov_29.136667_extended_circular	IMGVR_UViG_3300022915_000001	0.999
NODE_1890_length_66322_cov_19.824034_extended_circular	IMGVR_UViG_3300027545_000001_variation_1p	0.999
NODE_1915_length_65723_cov_20.564763_extended_circular	IMGVR_UViG_3300024279_000007_variation_1p	0.999
NODE_1840_length_67209_cov_16.849560_extended_circular	IMGVR_UViG_3300021479_000015	0.999
NODE_1804_length_67827_cov_22.164112_extended_circular	IMGVR_UViG_3300030613_000010	0.999
NODE_4261_length_23975_cov_8.536815_extended_circular	IMGVR_UViG_3300025600_000021_variation_1p	0.999
NODE_5808_length_16349_cov_15.184431_extended_partial	IMGVR_UViG_3300031847_000001_variation_3p	0.999
NODE_5479_length_17399_cov_13.543006_extended_circular	IMGVR_UViG_3300015063_000003	0.999
NODE_26928_length_4722_cov_12.456630_extended_circular	IMGVR_UViG_3300032174_000004	0.999
NODE_2422_length_62134_cov_18.771242_extended_circular	IMGVR_UViG_3300032180_000006_variation_1p	0.999
NODE_3107_length_41083_cov_26.680949_extended_circular	IMGVR_UViG_3300032954_000010	0.999
NODE_60605_length_2714_cov_15.326195_extended_circular	IMGVR_UViG_3300021168_000019	0.999
NODE_28917_length_4490_cov_6.266682_extended_partial	IMGVR_UViG_3300025322_000014	0.999
NODE_5424_length_17590_cov_12.475845_extended_partial	IMGVR_UViG_3300025921_000010	0.999
NODE_24933_length_4980_cov_11.668920_extended_partial	IMGVR_UViG_3300025891_000003_variation_3p	0.999
NODE_1350_length_76116_cov_18.748543_extended_circular	IMGVR_UViG_3300025073_000042_variation_3p	0.999
NODE_68022_length_2512_cov_11.506838_extended_partial	IMGVR_UViG_3300020202_000075_variation_1p	0.999
NODE_1246_length_78252_cov_12.110322_extended_circular	IMGVR_UViG_3300028293_000004_variation_3p	0.999
NODE_5588_length_16927_cov_14.776979_extended_circular	IMGVR_UViG_3300031965_000007	0.999
NODE_17758_length_6354_cov_6.288090_extended_partial	IMGVR_UViG_3300025117_000049	0.999
NODE_14963_length_7202_cov_5.081796_extended_partial	IMGVR_UViG_3300021405_000012	0.999
NODE_182_length_156291_cov_10.758797_extended_circular	IMGVR_UViG_3300025117_000030	0.999
NODE_227_length_141936_cov_18.678229_extended_circular	IMGVR_UViG_3300018432_000001	0.999
NODE_1768_length_68698_cov_36.203968_extended_circular	IMGVR_UViG_3300025073_000048_variation_1p	0.999
NODE_21954_length_5451_cov_5.684604_extended_partial	IMGVR_UViG_3300031949_000029	0.999
NODE_2778_length_49822_cov_27.232287_extended_partial	IMGVR_UViG_3300024187_000009	0.999
NODE_4641_length_21301_cov_6.632535_extended_partial	IMGVR_UViG_3300030620_000006_variation_3p	0.999
NODE_248_length_137617_cov_16.898988_extended_circular	IMGVR_UViG_3300021184_000001	0.999
NODE_33502_length_4062_cov_17.571032_extended_circular	IMGVR_UViG_3300031965_000020	0.999
NODE_10491_length_9480_cov_10.214476_extended_circular	IMGVR_UViG_3300020202_000071	0.999
NODE_6415_length_14704_cov_43.795755_extended_circular	IMGVR_UViG_3300021057_000012	1
NODE_6213_length_15196_cov_33.978671_extended_partial	IMGVR_UViG_3300021976_000005	1
NODE_6296_length_14975_cov_20.194743_extended_partial	IMGVR_UViG_3300031708_000019	1
NODE_16987_length_6572_cov_4.824811_extended_partial	IMGVR_UViG_3300010361_000005	1
NODE_46047_length_3266_cov_6.018630_extended_partial	IMGVR_UViG_3300021478_000003_variation_3p	1
NODE_3094_length_41405_cov_10.518157_extended_partial	IMGVR_UViG_3300005533_000012_variation_1p	1
NODE_1469_length_73867_cov_22.387648_extended_partial	IMGVR_UViG_3300021560_000017_variation_3p	1
NODE_39962_length_3595_cov_9.716819_extended_partial	IMGVR_UViG_3300019888_000003_variation_3p	1
NODE_12518_length_8247_cov_11.734536_extended_circular	IMGVR_UViG_3300026551_000002	1
NODE_37538_length_3755_cov_18.288567_extended_partial	IMGVR_UViG_3300027908_000005	1
NODE_7076_length_13422_cov_7.529686_extended_partial	IMGVR_UViG_3300010399_000006_variation_3p	1
NODE_7969_length_11953_cov_17.768011_extended_partial	IMGVR_UViG_3300006169_000035	1
NODE_2098_length_63957_cov_18.116759_extended_partial	IMGVR_UViG_3300032805_000006_variation_1p	1
NODE_3101_length_41238_cov_11.661440_extended_partial	IMGVR_UViG_3300031566_000016_variation_3p	1
NODE_3058_length_42283_cov_8.936184_extended_partial	IMGVR_UViG_3300028293_000005_variation_3p	1
NODE_3129_length_40680_cov_9.656095_extended_partial	IMGVR_UViG_3300020152_000002_variation_5p	1
NODE_13489_length_7786_cov_24.432548_extended_partial	IMGVR_UViG_3300012211_000004	1
NODE_3383_length_35121_cov_27.627663_extended_partial	IMGVR_UViG_3300035704_000006_variation_1p	1
NODE_4561_length_21769_cov_28.531287_extended_partial	IMGVR_UViG_3300021420_000003	1
NODE_2814_length_48230_cov_27.995491_extended_partial	IMGVR_UViG_3300014501_000015	1
NODE_7109_length_13370_cov_7.848994_extended_partial	IMGVR_UViG_3300032174_000003_variation_3p	1
NODE_14872_length_7233_cov_23.552425_extended_partial	IMGVR_UViG_3300010376_000033	1
NODE_10984_length_9139_cov_11.028429_extended_partial	IMGVR_UViG_3300007535_000004_variation_3p	1
NODE_1555_length_72456_cov_17.723109_extended_partial	IMGVR_UViG_3300031753_000002	1
NODE_1032_length_84870_cov_14.049168_extended_partial	IMGVR_UViG_3300010376_000031	1
NODE_49025_length_3131_cov_19.828496_extended_partial	IMGVR_UViG_3300032782_000008_variation_3p	1
NODE_3529_length_32189_cov_15.139358_extended_partial	IMGVR_UViG_3300032144_000010_variation_5p	1
NODE_13618_length_7726_cov_12.972073_extended_partial	IMGVR_UViG_3300028809_000011_variation_1p	1
NODE_6464_length_14605_cov_9.402454_extended_partial	IMGVR_UViG_3300006879_000002	1
NODE_2551_length_58410_cov_13.718184_extended_partial	IMGVR_UViG_3300032893_000031	1
NODE_1572_length_72176_cov_18.416249_extended_partial	IMGVR_UViG_3300010397_000045_variation_3p	1
NODE_25210_length_4945_cov_10.313248_extended_partial	IMGVR_UViG_3300010397_000043	1
NODE_1441_length_74402_cov_20.454477_extended_partial	IMGVR_UViG_3300032893_000027	1
NODE_10058_length_9809_cov_22.887745_extended_partial	IMGVR_UViG_3300015202_000005_variation_3p	1
NODE_10331_length_9603_cov_9.991162_extended_partial	IMGVR_UViG_3300024283_000015_variation_5p	1
NODE_10366_length_9585_cov_17.173624_extended_partial	IMGVR_UViG_3300020581_000012	1
NODE_10403_length_9553_cov_21.255871_extended_partial	IMGVR_UViG_3300021420_000019_variation_5p	1
NODE_10481_length_9486_cov_21.976137_extended_partial	IMGVR_UViG_3300006173_000005	1
NODE_1051_length_84259_cov_13.328909_extended_partial	IMGVR_UViG_3300012984_000015	1
NODE_10596_length_9409_cov_16.668636_extended_partial	IMGVR_UViG_3300020581_000012	1
NODE_10638_length_9378_cov_9.148292_extended_partial	IMGVR_UViG_3300033486_000001	1
NODE_10757_length_9290_cov_21.658688_extended_partial	IMGVR_UViG_3300020021_000008	1
NODE_10844_length_9228_cov_6.429182_extended_partial	IMGVR_UViG_3300025121_000045	1
NODE_11244_length_8990_cov_11.396581_extended_partial	IMGVR_UViG_3300005529_000032	1
NODE_1150_length_81473_cov_6.383808_extended_partial	IMGVR_UViG_3300032035_000001_variation_5p	1
NODE_11778_length_8661_cov_11.334852_extended_partial	IMGVR_UViG_3300014502_000001_variation_5p	1
NODE_12155_length_8435_cov_9.868522_extended_partial	IMGVR_UViG_3300010371_000001	1
NODE_12272_length_8381_cov_10.495412_extended_partial	IMGVR_UViG_3300006175_000003_variation_3p	1
NODE_12650_length_8181_cov_10.341252_extended_partial	IMGVR_UViG_3300005330_000016	1
NODE_1273_length_77720_cov_16.952165_extended_partial	IMGVR_UViG_3300018481_000020	1
NODE_13142_length_7943_cov_16.293473_extended_partial	IMGVR_UViG_3300012940_000025	1
NODE_13178_length_7923_cov_10.036043_extended_partial	IMGVR_UViG_3300012942_000037_variation_5p	1
NODE_13328_length_7862_cov_17.142471_extended_partial	IMGVR_UViG_3300031890_000001_variation_5p	1
NODE_1334_length_76512_cov_21.789538_extended_partial	IMGVR_UViG_3300012944_000026_variation_3p	1
NODE_1337_length_76456_cov_13.589952_extended_partial	IMGVR_UViG_3300009661_000001_variation_3p	1
NODE_1338_length_76374_cov_16.544753_extended_partial	IMGVR_UViG_3300010397_000044_variation_3p	1
NODE_13465_length_7798_cov_7.249383_extended_partial	IMGVR_UViG_3300019889_000009_variation_3p	1
NODE_13745_length_7675_cov_9.740100_extended_partial	IMGVR_UViG_3300027874_000011	1
NODE_1420_length_74747_cov_12.872160_extended_partial	IMGVR_UViG_3300032001_000002_variation_3p	1
NODE_14288_length_7449_cov_17.094830_extended_partial	IMGVR_UViG_3300005468_000019_variation_5p	1
NODE_1437_length_74567_cov_28.100849_extended_partial	IMGVR_UViG_3300025912_000014	1
NODE_1963_length_64975_cov_19.540647_extended_circular	IMGVR_UViG_3300025944_000010	1
NODE_14506_length_7361_cov_20.599697_extended_partial	IMGVR_UViG_3300010358_000002_variation_3p	1
NODE_1460_length_73995_cov_12.996116_extended_partial	IMGVR_UViG_3300010396_000045_variation_5p	1
NODE_14641_length_7315_cov_20.006790_extended_partial	IMGVR_UViG_3300010042_000008	1
NODE_14718_length_7290_cov_6.273675_extended_partial	IMGVR_UViG_3300032003_000001_variation_3p	1
NODE_1480_length_73646_cov_20.821964_extended_partial	IMGVR_UViG_3300019872_000002_variation_3p	1
NODE_1488_length_73558_cov_21.762139_extended_partial	IMGVR_UViG_3300010400_000003	1
NODE_1492_length_73489_cov_16.557801_extended_partial	IMGVR_UViG_3300010400_000004_variation_3p	1
NODE_15020_length_7179_cov_8.358192_extended_partial	IMGVR_UViG_3300020020_000027_variation_3p	1
NODE_15058_length_7170_cov_23.092066_extended_partial	IMGVR_UViG_3300025325_000020	1
NODE_15074_length_7165_cov_4.611520_extended_partial	IMGVR_UViG_3300005345_000009	1
NODE_15225_length_7116_cov_15.005700_extended_partial	IMGVR_UViG_3300010398_000002_variation_3p	1
NODE_15377_length_7066_cov_11.391847_extended_partial	IMGVR_UViG_3300035667_000002_variation_3p	1
NODE_1543_length_72741_cov_13.064164_extended_partial	IMGVR_UViG_3300025314_000006	1
NODE_15529_length_7018_cov_8.679433_extended_partial	IMGVR_UViG_3300005526_000009_variation_3p	1
NODE_15657_length_6979_cov_20.432122_extended_partial	IMGVR_UViG_3300010376_000007	1
NODE_15812_length_6924_cov_8.856410_extended_partial	IMGVR_UViG_3300020579_000007_variation_5p	1
NODE_16008_length_6866_cov_14.640609_extended_partial	IMGVR_UViG_3300012349_000005_variation_5p	1
NODE_1604_length_71514_cov_20.305818_extended_partial	IMGVR_UViG_3300005536_000006_variation_5p	1
NODE_16056_length_6851_cov_8.251481_extended_partial	IMGVR_UViG_3300012930_000002	1
NODE_16124_length_6828_cov_7.301679_extended_partial	IMGVR_UViG_3300025898_000006	1
NODE_1635_length_71215_cov_22.368201_extended_partial	IMGVR_UViG_3300005549_000002_variation_3p	1
NODE_1660_length_70895_cov_15.531358_extended_partial	IMGVR_UViG_3300015203_000001_variation_5p	1
NODE_16640_length_6672_cov_16.857447_extended_partial	IMGVR_UViG_3300010376_000007	1
NODE_16646_length_6669_cov_8.953881_extended_partial	IMGVR_UViG_3300012930_000002	1
NODE_16722_length_6648_cov_8.879218_extended_partial	IMGVR_UViG_3300012930_000001	1
NODE_1695_length_70153_cov_22.777143_extended_partial	IMGVR_UViG_3300017565_000020	1
NODE_17039_length_6560_cov_6.188670_extended_partial	IMGVR_UViG_3300021478_000003_variation_3p	1
NODE_1715_length_69835_cov_22.585594_extended_partial	IMGVR_UViG_3300028608_000013_variation_3p	1
NODE_17229_length_6501_cov_11.796782_extended_partial	IMGVR_UViG_3300005343_000001_variation_3p	1
NODE_1726_length_69612_cov_21.165437_extended_partial	IMGVR_UViG_3300020020_000003	1
NODE_1738_length_69366_cov_14.158315_extended_partial	IMGVR_UViG_3300010399_000039	1
NODE_1741_length_69284_cov_20.554716_extended_partial	IMGVR_UViG_3300010373_000044	1
NODE_17453_length_6437_cov_9.601925_extended_partial	IMGVR_UViG_3300020027_000006	1
NODE_17489_length_6426_cov_12.981666_extended_partial	IMGVR_UViG_3300020020_000002	1
NODE_1775_length_68451_cov_24.061549_extended_partial	IMGVR_UViG_3300005533_000011_variation_3p	1
NODE_17920_length_6316_cov_9.908638_extended_partial	IMGVR_UViG_3300012942_000044_variation_3p	1
NODE_1805_length_67819_cov_20.790904_extended_partial	IMGVR_UViG_3300025117_000059	1
NODE_1809_length_67730_cov_15.334285_extended_partial	IMGVR_UViG_3300026557_000003_variation_1p	1
NODE_18090_length_6280_cov_18.248342_extended_partial	IMGVR_UViG_3300025121_000038_variation_3p	1
NODE_18101_length_6278_cov_12.179479_extended_partial	IMGVR_UViG_3300017560_000009	1
NODE_26_length_343814_cov_16.515866_extended_circular	IMGVR_UViG_3300031669_000001	1
NODE_1838_length_67241_cov_21.867207_extended_partial	IMGVR_UViG_3300024283_000012	1
NODE_1851_length_66979_cov_14.761319_extended_partial	IMGVR_UViG_3300031996_000001_variation_3p	1
NODE_1861_length_66813_cov_8.352490_extended_partial	IMGVR_UViG_3300028812_000002	1
NODE_18681_length_6132_cov_6.293552_extended_partial	IMGVR_UViG_3300014838_000020_variation_3p	1
NODE_1877_length_66573_cov_23.241688_extended_partial	IMGVR_UViG_3300012001_000011	1
NODE_1887_length_66412_cov_20.140154_extended_partial	IMGVR_UViG_3300017975_000001	1
NODE_1936_length_65434_cov_21.159562_extended_partial	IMGVR_UViG_3300018877_000005	1
NODE_19388_length_5957_cov_14.721919_extended_partial	IMGVR_UViG_3300006046_000002_variation_3p	1
NODE_19515_length_5932_cov_5.584433_extended_partial	IMGVR_UViG_3300014501_000003	1
NODE_1956_length_65122_cov_11.714163_extended_partial	IMGVR_UViG_3300022886_000002_variation_3p	1
NODE_1960_length_65035_cov_15.795168_extended_partial	IMGVR_UViG_3300012971_000002_variation_1p	1
NODE_1965_length_64961_cov_21.677932_extended_partial	IMGVR_UViG_3300020034_000011	1
NODE_19663_length_5900_cov_12.880883_extended_partial	IMGVR_UViG_3300027706_000008	1
NODE_19686_length_5897_cov_12.662125_extended_partial	IMGVR_UViG_3300028138_000003_variation_3p	1
NODE_19995_length_5834_cov_12.597210_extended_partial	IMGVR_UViG_3300036390_000001	1
NODE_20139_length_5803_cov_10.799439_extended_partial	IMGVR_UViG_3300025073_000008	1
NODE_2018_length_64435_cov_20.456758_extended_partial	IMGVR_UViG_3300012929_000001	1
NODE_20686_length_5693_cov_19.810154_extended_partial	IMGVR_UViG_3300012926_000004	1
NODE_20725_length_5684_cov_5.834020_extended_partial	IMGVR_UViG_3300005529_000035	1
NODE_21216_length_5586_cov_13.223255_extended_partial	IMGVR_UViG_3300025898_000003	1
NODE_21311_length_5569_cov_5.378611_extended_partial	IMGVR_UViG_3300025634_000002	1
NODE_21804_length_5477_cov_12.152473_extended_partial	IMGVR_UViG_3300005439_000001	1
NODE_2259_length_63070_cov_25.014594_extended_partial	IMGVR_UViG_3300025314_000012	1
NODE_24280_length_5074_cov_4.659899_extended_partial	IMGVR_UViG_3300031539_000015_variation_3p	1
NODE_24351_length_5064_cov_17.074924_extended_partial	IMGVR_UViG_3300035643_000001	1
NODE_2448_length_61704_cov_18.577242_extended_partial	IMGVR_UViG_3300025073_000040_variation_5p	1
NODE_2450_length_61697_cov_21.796162_extended_partial	IMGVR_UViG_3300021478_000028	1
NODE_2460_length_61570_cov_11.627987_extended_partial	IMGVR_UViG_3300005530_000024	1
NODE_2470_length_61163_cov_20.495775_extended_partial	IMGVR_UViG_3300031965_000011	1
NODE_2480_length_60771_cov_25.624555_extended_partial	IMGVR_UViG_3300032174_000007	1
NODE_24843_length_4994_cov_11.056997_extended_partial	IMGVR_UViG_3300031949_000019_variation_3p	1
NODE_2496_length_60283_cov_21.889007_extended_partial	IMGVR_UViG_3300026167_000001_variation_3p	1
NODE_2525_length_59335_cov_16.677156_extended_partial	IMGVR_UViG_3300031565_000021_variation_3p	1
NODE_25652_length_4887_cov_2.138262_extended_partial	IMGVR_UViG_3300015245_000034_variation_5p	1
NODE_25699_length_4880_cov_23.338841_extended_partial	IMGVR_UViG_3300021420_000030	1
NODE_25990_length_4840_cov_13.766294_extended_partial	IMGVR_UViG_3300028138_000003_variation_3p	1
NODE_2609_length_56099_cov_20.750339_extended_partial	IMGVR_UViG_3300033475_000014	1
NODE_26318_length_4801_cov_25.936197_extended_partial	IMGVR_UViG_3300006833_000001_variation_3p	1
NODE_2649_length_54320_cov_24.498054_extended_partial	IMGVR_UViG_3300022899_000001	1
NODE_2653_length_54092_cov_11.644584_extended_partial	IMGVR_UViG_3300005435_000004_variation_3p	1
NODE_2667_length_53757_cov_20.121026_extended_partial	IMGVR_UViG_3300010048_000010_variation_3p	1
NODE_2680_length_53267_cov_24.007279_extended_partial	IMGVR_UViG_3300025664_000001_variation_3p	1
NODE_2695_length_52599_cov_25.585029_extended_partial	IMGVR_UViG_3300018476_000013	1
NODE_27013_length_4713_cov_21.482011_extended_partial	IMGVR_UViG_3300025930_000011_variation_3p	1
NODE_2706_length_52306_cov_13.837589_extended_partial	IMGVR_UViG_3300013772_000002_variation_5p	1
NODE_2707_length_52231_cov_13.538633_extended_partial	IMGVR_UViG_3300005529_000038	1
NODE_2713_length_52115_cov_21.922505_extended_partial	IMGVR_UViG_3300020147_000009	1
NODE_2728_length_51685_cov_18.290098_extended_partial	IMGVR_UViG_3300031578_000024	1
NODE_2751_length_50688_cov_16.418194_extended_partial	IMGVR_UViG_3300018481_000022_variation_1p	1
NODE_2767_length_50158_cov_10.851695_extended_partial	IMGVR_UViG_3300027648_000001_variation_5p	1
NODE_2775_length_49835_cov_13.846087_extended_partial	IMGVR_UViG_3300032893_000023_variation_3p	1
NODE_2782_length_49505_cov_10.451585_extended_partial	IMGVR_UViG_3300006175_000001_variation_5p	1
NODE_2821_length_47956_cov_16.673799_extended_partial	IMGVR_UViG_3300025936_000016	1
NODE_28355_length_4551_cov_5.539757_extended_partial	IMGVR_UViG_3300020202_000066_variation_5p	1
NODE_2853_length_47078_cov_11.387258_extended_partial	IMGVR_UViG_3300005764_000018_variation_5p	1
NODE_28748_length_4509_cov_8.707937_extended_partial	IMGVR_UViG_3300035669_000001	1
NODE_28780_length_4506_cov_9.969594_extended_partial	IMGVR_UViG_3300025073_000008	1
NODE_2904_length_45768_cov_19.292518_extended_partial	IMGVR_UViG_3300027895_000001_variation_5p	1
NODE_2922_length_45481_cov_16.433586_extended_partial	IMGVR_UViG_3300006175_000006_variation_1p	1
NODE_2955_length_44679_cov_14.902333_extended_partial	IMGVR_UViG_3300032144_000008_variation_5p	1
NODE_2966_length_44407_cov_12.157127_extended_partial	IMGVR_UViG_3300005468_000017_variation_1p	1
NODE_3025_length_42843_cov_23.071449_extended_partial	IMGVR_UViG_3300015241_000002	1
NODE_3036_length_42647_cov_18.665766_extended_partial	IMGVR_UViG_3300021976_000012_variation_3p	1
NODE_3041_length_42473_cov_15.918205_extended_partial	IMGVR_UViG_3300025146_000002_variation_3p	1
NODE_3060_length_42202_cov_14.646462_extended_partial	IMGVR_UViG_3300020580_000012	1
NODE_3102_length_41226_cov_9.377173_extended_partial	IMGVR_UViG_3300012351_000009	1
NODE_3109_length_41048_cov_12.001270_extended_partial	IMGVR_UViG_3300005529_000034_variation_1p	1
NODE_3119_length_40924_cov_14.905769_extended_partial	IMGVR_UViG_3300021478_000003_variation_5p	1
NODE_3126_length_40782_cov_6.960205_extended_partial	IMGVR_UViG_3300012940_000023	1
NODE_31279_length_4256_cov_4.164301_extended_partial	IMGVR_UViG_3300035683_000002_variation_5p	1
NODE_3138_length_40388_cov_11.961652_extended_partial	IMGVR_UViG_3300021180_000006	1
NODE_3145_length_40077_cov_17.344389_extended_partial	IMGVR_UViG_3300011269_000002_variation_3p	1
NODE_31701_length_4215_cov_4.187561_extended_partial	IMGVR_UViG_3300005534_000002	1
NODE_31765_length_4210_cov_7.354172_extended_partial	IMGVR_UViG_3300014501_000019	1
NODE_31938_length_4194_cov_18.476435_extended_partial	IMGVR_UViG_3300032174_000005	1
NODE_3218_length_38525_cov_17.584110_extended_partial	IMGVR_UViG_3300005534_000012	1
NODE_3241_length_37893_cov_15.145817_extended_partial	IMGVR_UViG_3300020021_000006_variation_5p	1
NODE_3242_length_37851_cov_26.704466_extended_partial	IMGVR_UViG_3300005712_000001	1
NODE_3246_length_37764_cov_18.226683_extended_partial	IMGVR_UViG_3300033475_000006_variation_5p	1
NODE_3284_length_37036_cov_11.465577_extended_partial	IMGVR_UViG_3300010361_000005_variation_5p	1
NODE_3334_length_36086_cov_19.579793_extended_partial	IMGVR_UViG_3300012208_000004_variation_5p	1
NODE_33417_length_4070_cov_7.944347_extended_partial	IMGVR_UViG_3300005529_000029	1
NODE_3402_length_34768_cov_17.970060_extended_partial	IMGVR_UViG_3300027895_000001_variation_3p	1
NODE_34110_length_4011_cov_14.137781_extended_partial	IMGVR_UViG_3300007533_000004_variation_5p	1
NODE_3423_length_34325_cov_15.016917_extended_partial	IMGVR_UViG_3300005438_000005	1
NODE_3491_length_32910_cov_18.132517_extended_partial	IMGVR_UViG_3300025905_000002	1
NODE_3503_length_32652_cov_16.080699_extended_partial	IMGVR_UViG_3300014502_000006	1
NODE_3515_length_32396_cov_10.516921_extended_partial	IMGVR_UViG_3300035675_000006	1
NODE_3548_length_31940_cov_16.438240_extended_partial	IMGVR_UViG_3300021170_000010	1
NODE_3551_length_31901_cov_21.027451_extended_partial	IMGVR_UViG_3300009095_000015	1
NODE_3581_length_31549_cov_25.429603_extended_partial	IMGVR_UViG_3300032782_000005	1
NODE_3583_length_31507_cov_12.451700_extended_partial	IMGVR_UViG_3300030613_000001_variation_5p	1
NODE_3589_length_31388_cov_19.286203_extended_partial	IMGVR_UViG_3300031753_000005_variation_5p	1
NODE_3593_length_31298_cov_19.876182_extended_partial	IMGVR_UViG_3300015264_000025_variation_5p	1
NODE_3612_length_31033_cov_23.356048_extended_partial	IMGVR_UViG_3300021405_000010_variation_3p	1
NODE_36211_length_3850_cov_10.203146_extended_partial	IMGVR_UViG_3300027029_000001_variation_1p	1
NODE_3634_length_30753_cov_15.430613_extended_partial	IMGVR_UViG_3300031673_000019	1
NODE_3655_length_30445_cov_11.685329_extended_partial	IMGVR_UViG_3300025073_000036	1
NODE_3709_length_29871_cov_11.029222_extended_partial	IMGVR_UViG_3300005615_000002	1
NODE_37141_length_3784_cov_7.602442_extended_partial	IMGVR_UViG_3300020579_000007_variation_5p	1
NODE_3715_length_29777_cov_18.100815_extended_partial	IMGVR_UViG_3300031578_000019	1
NODE_3781_length_28950_cov_15.671658_extended_partial	IMGVR_UViG_3300000956_000008	1
NODE_38546_length_3688_cov_13.936473_extended_partial	IMGVR_UViG_3300023073_000003_variation_1p	1
NODE_38621_length_3684_cov_3.295119_extended_partial	IMGVR_UViG_3300031539_000015	1
NODE_39083_length_3653_cov_17.610580_extended_partial	IMGVR_UViG_3300012205_000004_variation_5p	1
NODE_3929_length_26817_cov_14.984131_extended_partial	IMGVR_UViG_3300001131_000003_variation_5p	1
NODE_3932_length_26814_cov_20.904024_extended_partial	IMGVR_UViG_3300019890_000004	1
NODE_39356_length_3635_cov_6.996324_extended_partial	IMGVR_UViG_3300002460_000022	1
NODE_3981_length_26399_cov_11.750456_extended_partial	IMGVR_UViG_3300027648_000001_variation_5p	1
NODE_39877_length_3600_cov_6.375607_extended_partial	IMGVR_UViG_3300030613_000001_variation_3p	1
NODE_39985_length_3594_cov_19.496423_extended_partial	IMGVR_UViG_3300014838_000018	1
NODE_4000_length_26154_cov_19.716177_extended_partial	IMGVR_UViG_3300002460_000003	1
NODE_4003_length_26140_cov_22.008064_extended_partial	IMGVR_UViG_3300010396_000010_variation_3p	1
NODE_4007_length_26112_cov_20.837427_extended_partial	IMGVR_UViG_3300012942_000045	1
NODE_4015_length_26033_cov_12.516503_extended_partial	IMGVR_UViG_3300033475_000012	1
NODE_40159_length_3585_cov_20.894722_extended_partial	IMGVR_UViG_3300032898_000001_variation_5p	1
NODE_4017_length_26019_cov_21.785880_extended_partial	IMGVR_UViG_3300015245_000003	1
NODE_4023_length_25958_cov_11.109942_extended_partial	IMGVR_UViG_3300031716_000005	1
NODE_4037_length_25868_cov_17.100198_extended_partial	IMGVR_UViG_3300021976_000012_variation_5p	1
NODE_40689_length_3554_cov_11.790159_extended_partial	IMGVR_UViG_3300032075_000001	1
NODE_4093_length_25375_cov_18.516379_extended_partial	IMGVR_UViG_3300012944_000003_variation_5p	1
NODE_4111_length_25266_cov_13.123416_extended_partial	IMGVR_UViG_3300027908_000024_variation_3p	1
NODE_41224_length_3522_cov_19.104587_extended_partial	IMGVR_UViG_3300027991_000002_variation_3p	1
NODE_4151_length_24866_cov_13.988291_extended_partial	IMGVR_UViG_3300003358_000007_variation_5p	1
NODE_41924_length_3483_cov_14.735520_extended_partial	IMGVR_UViG_3300018954_000001	1
NODE_4199_length_24425_cov_14.391227_extended_partial	IMGVR_UViG_3300031716_000004	1
NODE_4213_length_24371_cov_16.327332_extended_partial	IMGVR_UViG_3300005544_000003_variation_3p	1
NODE_42342_length_3460_cov_8.781910_extended_partial	IMGVR_UViG_3300035685_000002	1
NODE_42420_length_3456_cov_15.121537_extended_partial	IMGVR_UViG_3300032893_000017	1
NODE_42435_length_3455_cov_10.673421_extended_partial	IMGVR_UViG_3300021478_000001	1
NODE_42666_length_3443_cov_13.531400_extended_partial	IMGVR_UViG_3300021478_000021_variation_3p	1
NODE_4288_length_23806_cov_15.888767_extended_partial	IMGVR_UViG_3300020599_000001_variation_3p	1
NODE_4327_length_23531_cov_16.739288_extended_partial	IMGVR_UViG_3300032144_000009	1
NODE_4357_length_23351_cov_19.100550_extended_partial	IMGVR_UViG_3300005444_000001_variation_3p	1
NODE_4384_length_23156_cov_9.111680_extended_partial	IMGVR_UViG_3300035683_000001_variation_5p	1
NODE_4435_length_22782_cov_18.257991_extended_partial	IMGVR_UViG_3300033407_000003_variation_5p	1
NODE_44500_length_3343_cov_21.773736_extended_partial	IMGVR_UViG_3300031716_000002_variation_5p	1
NODE_4458_length_22650_cov_3.706621_extended_partial	IMGVR_UViG_3300035683_000002	1
NODE_44939_length_3321_cov_21.831471_extended_partial	IMGVR_UViG_3300021479_000013	1
NODE_45015_length_3317_cov_6.925109_extended_partial	IMGVR_UViG_3300032782_000007_variation_3p	1
NODE_4538_length_21946_cov_8.656475_extended_partial	IMGVR_UViG_3300021479_000018_variation_5p	1
NODE_4632_length_21351_cov_12.481461_extended_partial	IMGVR_UViG_3300031949_000011_variation_5p	1
NODE_46812_length_3229_cov_22.325240_extended_partial	IMGVR_UViG_3300021407_000009	1
NODE_4742_length_20673_cov_9.959949_extended_partial	IMGVR_UViG_3300005534_000011_variation_3p	1
NODE_47925_length_3179_cov_19.373377_extended_partial	IMGVR_UViG_3300033485_000005	1
NODE_4807_length_20285_cov_19.651491_extended_partial	IMGVR_UViG_3300015245_000004	1
NODE_48391_length_3159_cov_12.313725_extended_partial	IMGVR_UViG_3300015195_000006_variation_5p	1
NODE_48506_length_3154_cov_6.371522_extended_partial	IMGVR_UViG_3300005529_000035	1
NODE_48534_length_3153_cov_6.869024_extended_partial	IMGVR_UViG_3300025898_000006	1
NODE_48698_length_3145_cov_16.272489_extended_partial	IMGVR_UViG_3300017565_000005_variation_3p	1
NODE_4932_length_19723_cov_15.368172_extended_partial	IMGVR_UViG_3300024317_000003_variation_3p	1
NODE_4934_length_19706_cov_21.754577_extended_partial	IMGVR_UViG_3300033475_000014	1
NODE_49412_length_3113_cov_15.126410_extended_partial	IMGVR_UViG_3300021478_000026	1
NODE_4943_length_19660_cov_22.825980_extended_partial	IMGVR_UViG_3300015264_000026	1
NODE_4953_length_19606_cov_15.961142_extended_partial	IMGVR_UViG_3300021420_000031	1
NODE_49648_length_3103_cov_5.277963_extended_partial	IMGVR_UViG_3300025910_000009_variation_5p	1
NODE_49695_length_3101_cov_7.708528_extended_partial	IMGVR_UViG_3300006028_000011_variation_5p	1
NODE_50278_length_3077_cov_12.017797_extended_partial	IMGVR_UViG_3300031949_000013	1
NODE_50320_length_3075_cov_15.065188_extended_partial	IMGVR_UViG_3300032157_000004	1
NODE_50527_length_3066_cov_12.159420_extended_partial	IMGVR_UViG_3300021171_000011	1
NODE_5053_length_19109_cov_13.066860_extended_partial	IMGVR_UViG_3300010371_000039	1
NODE_50817_length_3053_cov_6.936357_extended_partial	IMGVR_UViG_3300015195_000006_variation_3p	1
NODE_5094_length_18908_cov_17.415705_extended_partial	IMGVR_UViG_3300019889_000012	1
NODE_5102_length_18872_cov_18.883183_extended_partial	IMGVR_UViG_3300005436_000012	1
NODE_51144_length_3042_cov_4.579001_extended_partial	IMGVR_UViG_3300030613_000001_variation_3p	1
NODE_51393_length_3032_cov_15.973065_extended_partial	IMGVR_UViG_3300033407_000002_variation_5p	1
NODE_52573_length_2985_cov_7.678448_extended_partial	IMGVR_UViG_3300012943_000034	1
NODE_52621_length_2983_cov_8.956657_extended_partial	IMGVR_UViG_3300031673_000016_variation_3p	1
NODE_53714_length_2943_cov_13.397328_extended_partial	IMGVR_UViG_3300036820_000011_variation_5p	1
NODE_5378_length_17769_cov_16.654160_extended_partial	IMGVR_UViG_3300033434_000001_variation_5p	1
NODE_5400_length_17686_cov_14.337238_extended_partial	IMGVR_UViG_3300015241_000015	1
NODE_54245_length_2925_cov_17.232484_extended_partial	IMGVR_UViG_3300032017_000001_variation_5p	1
NODE_5440_length_17547_cov_18.253439_extended_partial	IMGVR_UViG_3300010398_000001_variation_5p	1
NODE_5482_length_17384_cov_4.864738_extended_partial	IMGVR_UViG_3300031565_000011_variation_5p	1
NODE_5518_length_17232_cov_16.220043_extended_partial	IMGVR_UViG_3300027867_000004_variation_3p	1
NODE_5546_length_17125_cov_5.892459_extended_partial	IMGVR_UViG_3300005529_000025_variation_5p	1
NODE_56221_length_2855_cov_22.546444_extended_partial	IMGVR_UViG_3300021420_000026_variation_3p	1
NODE_5654_length_16749_cov_12.735556_extended_partial	IMGVR_UViG_3300025898_000003	1
NODE_56673_length_2839_cov_13.174818_extended_partial	IMGVR_UViG_3300031753_000003_variation_3p	1
NODE_5697_length_16632_cov_18.411117_extended_partial	IMGVR_UViG_3300010403_000003	1
NODE_5711_length_16600_cov_11.883219_extended_partial	IMGVR_UViG_3300020152_000020_variation_5p	1
NODE_57243_length_2820_cov_11.466373_extended_partial	IMGVR_UViG_3300005546_000003_variation_3p	1
NODE_592_length_100695_cov_20.102479_extended_partial	IMGVR_UViG_3300033485_000003_variation_5p	1
NODE_59235_length_2755_cov_14.204066_extended_partial	IMGVR_UViG_3300005529_000004_variation_5p	1
NODE_59612_length_2743_cov_15.009077_extended_partial	IMGVR_UViG_3300032157_000005	1
NODE_60748_length_2710_cov_3.531597_extended_partial	IMGVR_UViG_3300012909_000005_variation_5p	1
NODE_6079_length_15557_cov_10.405615_extended_partial	IMGVR_UViG_3300025326_000016_variation_5p	1
NODE_60956_length_2704_cov_6.340115_extended_partial	IMGVR_UViG_3300031578_000017	1
NODE_6132_length_15405_cov_12.021822_extended_partial	IMGVR_UViG_3300027867_000006_variation_5p	1
NODE_617_length_99675_cov_12.463274_extended_partial	IMGVR_UViG_3300028589_000009_variation_5p	1
NODE_6206_length_15218_cov_20.448442_extended_partial	IMGVR_UViG_3300018432_000005	1
NODE_64532_length_2602_cov_9.520575_extended_partial	IMGVR_UViG_3300027711_000001_variation_5p	1
NODE_64619_length_2600_cov_12.644142_extended_partial	IMGVR_UViG_3300032895_000003_variation_3p	1
NODE_64969_length_2591_cov_15.911316_extended_partial	IMGVR_UViG_3300030613_000009	1
NODE_6621_length_14295_cov_20.335587_extended_partial	IMGVR_UViG_3300021181_000008	1
NODE_6670_length_14208_cov_6.833865_extended_partial	IMGVR_UViG_3300021170_000009	1
NODE_6711_length_14108_cov_5.340138_extended_partial	IMGVR_UViG_3300025117_000053_variation_5p	1
NODE_67185_length_2532_cov_14.729141_extended_partial	IMGVR_UViG_3300003465_000004_variation_3p	1
NODE_67188_length_2532_cov_3.872174_extended_partial	IMGVR_UViG_3300028072_000006_variation_3p	1
NODE_6763_length_14022_cov_13.860303_extended_partial	IMGVR_UViG_3300025939_000008_variation_3p	1
NODE_6773_length_14002_cov_11.468964_extended_partial	IMGVR_UViG_3300017560_000009	1
NODE_6794_length_13952_cov_19.739479_extended_partial	IMGVR_UViG_3300021180_000008	1
NODE_68241_length_2506_cov_7.096386_extended_partial	IMGVR_UViG_3300018933_000004_variation_3p	1
NODE_6994_length_13562_cov_15.432816_extended_partial	IMGVR_UViG_3300033406_000003_variation_5p	1
NODE_6997_length_13560_cov_6.965381_extended_partial	IMGVR_UViG_3300035673_000001_variation_3p	1
NODE_7186_length_13242_cov_8.562353_extended_partial	IMGVR_UViG_3300027635_000001	1
NODE_722_length_95378_cov_12.745862_extended_partial	IMGVR_UViG_3300020152_000019_variation_5p	1
NODE_7402_length_12844_cov_9.919576_extended_partial	IMGVR_UViG_3300006175_000002	1
NODE_7423_length_12806_cov_14.639018_extended_partial	IMGVR_UViG_3300005468_000020_variation_3p	1
NODE_764_length_93903_cov_19.688340_extended_partial	IMGVR_UViG_3300035694_000001	1
NODE_771_length_93683_cov_10.973596_extended_partial	IMGVR_UViG_3300033489_000003	1
NODE_7743_length_12292_cov_25.864758_extended_partial	IMGVR_UViG_3300010400_000002	1
NODE_7982_length_11935_cov_16.656979_extended_partial	IMGVR_UViG_3300031565_000021_variation_5p	1
NODE_816_length_92343_cov_15.097882_extended_partial	IMGVR_UViG_3300036820_000009	1
NODE_8282_length_11544_cov_10.304500_extended_partial	IMGVR_UViG_3300020147_000002_variation_1p	1
NODE_8385_length_11429_cov_22.969285_extended_partial	IMGVR_UViG_3300025906_000008	1
NODE_8693_length_11072_cov_11.709469_extended_partial	IMGVR_UViG_3300028007_000001_variation_5p	1
NODE_8735_length_11039_cov_20.168282_extended_partial	IMGVR_UViG_3300005530_000003_variation_3p	1
NODE_8899_length_10867_cov_9.575594_extended_partial	IMGVR_UViG_3300018875_000004	1
NODE_8903_length_10862_cov_7.123386_extended_partial	IMGVR_UViG_3300015195_000006_variation_3p	1
NODE_9089_length_10666_cov_9.736254_extended_partial	IMGVR_UViG_3300028803_000003_variation_5p	1
NODE_9103_length_10654_cov_5.922785_extended_partial	IMGVR_UViG_3300010373_000003_variation_5p	1
NODE_9119_length_10641_cov_19.689243_extended_partial	IMGVR_UViG_3300012942_000039_variation_5p	1
NODE_9231_length_10532_cov_28.410524_extended_partial	IMGVR_UViG_3300032829_000008	1
NODE_933_length_88465_cov_12.978929_extended_partial	IMGVR_UViG_3300027908_000002	1
NODE_9367_length_10409_cov_10.059845_extended_partial	IMGVR_UViG_3300021170_000001	1
NODE_9494_length_10291_cov_17.103709_extended_partial	IMGVR_UViG_3300032157_000005	1
NODE_9636_length_10163_cov_10.766991_extended_partial	IMGVR_UViG_3300025073_000008	1
NODE_9894_length_9936_cov_15.903731_extended_partial	IMGVR_UViG_3300027619_000001	1
NODE_990_length_86209_cov_15.359587_extended_partial	IMGVR_UViG_3300020202_000065	1
NODE_996_length_85857_cov_13.483885_extended_partial	IMGVR_UViG_3300005532_000007_variation_5p	1
NODE_9962_length_9883_cov_10.221586_extended_partial	IMGVR_UViG_3300033475_000011	1
NODE_9986_length_9867_cov_6.836814_extended_partial	IMGVR_UViG_3300021479_000009_variation_5p	1
NODE_3216_length_38564_cov_16.283634_extended_partial	IMGVR_UViG_3300025121_000011	0.999991
NODE_3820_length_28472_cov_7.095584_extended_partial	IMGVR_UViG_3300032897_000002_variation_5p	0.99999
NODE_23356_length_5217_cov_7.871630_extended_partial	IMGVR_UViG_3300027986_000001	0.99999
NODE_2529_length_59272_cov_9.466953_extended_partial	IMGVR_UViG_3300020580_000010_variation_3p	0.99999
NODE_3883_length_27533_cov_10.956951_extended_partial	IMGVR_UViG_3300007790_000161	0.99999
NODE_62509_length_2657_cov_15.715403_extended_partial	IMGVR_UViG_3300025117_000063_variation_3p	0.99999
NODE_48916_length_3136_cov_13.649984_extended_partial	IMGVR_UViG_3300020215_000002	0.99999
NODE_1041_length_84697_cov_12.545119_extended_partial	IMGVR_UViG_3300025289_000024_variation_5p	0.99999
NODE_10617_length_9391_cov_15.173913_extended_partial	IMGVR_UViG_3300031949_000010_variation_5p	0.99999
NODE_1616_length_71314_cov_13.183838_extended_partial	IMGVR_UViG_3300032157_000003_variation_5p	0.99999
NODE_16475_length_6722_cov_18.614676_extended_partial	IMGVR_UViG_3300005340_000037	0.99999
NODE_1703_length_70026_cov_10.680481_extended_partial	IMGVR_UViG_3300035675_000007	0.99999
NODE_19093_length_6032_cov_8.534131_extended_partial	IMGVR_UViG_3300030862_000001_variation_5p	0.99999
NODE_20535_length_5720_cov_9.295321_extended_partial	IMGVR_UViG_3300025864_000012_variation_5p	0.99999
NODE_2722_length_51824_cov_22.605162_extended_partial	IMGVR_UViG_3300012985_000010	0.99999
NODE_2961_length_44565_cov_20.954302_extended_partial	IMGVR_UViG_3300010362_000014_variation_3p	0.99999
NODE_3194_length_39018_cov_19.212981_extended_partial	IMGVR_UViG_3300000478_000013_variation_5p	0.99999
NODE_3372_length_35247_cov_20.461221_extended_partial	IMGVR_UViG_3300005529_000003_variation_5p	0.99999
NODE_4020_length_25972_cov_19.570633_extended_partial	IMGVR_UViG_3300025121_000042_variation_3p	0.99999
NODE_2665_length_53824_cov_30.087296_extended_partial	IMGVR_UViG_3300025929_000016_variation_1p	0.999986
NODE_2791_length_49167_cov_5.673616_extended_partial	IMGVR_UViG_3300031825_000007	0.999985
NODE_21920_length_5457_cov_13.077454_extended_partial	IMGVR_UViG_3300012096_000007	0.999984
NODE_5189_length_18516_cov_30.381170_extended_partial	IMGVR_UViG_3300028146_000001_variation_1p	0.999983
NODE_2752_length_50684_cov_24.219551_extended_partial	IMGVR_UViG_3300020202_000072	0.999981
NODE_2934_length_45201_cov_24.727507_extended_partial	IMGVR_UViG_3300012921_000002	0.99998
NODE_13596_length_7737_cov_7.570306_extended_partial	IMGVR_UViG_3300005529_000035_variation_5p	0.99998
NODE_24545_length_5034_cov_20.722188_extended_partial	IMGVR_UViG_3300032074_000003_variation_3p	0.99998
NODE_2708_length_52228_cov_29.998811_extended_partial	IMGVR_UViG_3300031910_000004	0.99998
NODE_2996_length_43679_cov_13.230863_extended_partial	IMGVR_UViG_3300021406_000013	0.99998
NODE_3139_length_40388_cov_11.516791_extended_partial	IMGVR_UViG_3300006176_000002_variation_3p	0.99998
NODE_3342_length_35894_cov_17.153932_extended_partial	IMGVR_UViG_3300015202_000006	0.99998
NODE_4598_length_21527_cov_15.676545_extended_partial	IMGVR_UViG_3300005607_000002	0.99998
NODE_4798_length_20317_cov_8.367346_extended_partial	IMGVR_UViG_3300018892_000004	0.99998
NODE_5597_length_16915_cov_11.002676_extended_partial	IMGVR_UViG_3300028590_000010_variation_5p	0.99998
NODE_5815_length_16326_cov_21.310840_extended_partial	IMGVR_UViG_3300031565_000012_variation_3p	0.99998
NODE_6343_length_14883_cov_5.025433_extended_partial	IMGVR_UViG_3300032893_000015_variation_5p	0.99998
NODE_8805_length_10962_cov_9.589064_extended_partial	IMGVR_UViG_3300009095_000014	0.99998
NODE_11460_length_8845_cov_20.217585_extended_partial	IMGVR_UViG_3300007635_000002_variation_3p	0.99997
NODE_2537_length_58966_cov_22.270049_extended_partial	IMGVR_UViG_3300019888_000005_variation_1p	0.99997
NODE_4263_length_23962_cov_11.747769_extended_partial	IMGVR_UViG_3300021478_000027_variation_5p	0.99997
NODE_59150_length_2758_cov_31.316660_extended_partial	IMGVR_UViG_3300010371_000004_variation_3p	0.99997
NODE_10310_length_9615_cov_11.388819_extended_partial	IMGVR_UViG_3300010373_000048	0.99997
NODE_11373_length_8910_cov_12.911134_extended_partial	IMGVR_UViG_3300015242_000025_variation_1p	0.99997
NODE_12748_length_8131_cov_24.961031_extended_partial	IMGVR_UViG_3300031578_000014	0.99997
NODE_1968_length_64898_cov_16.375006_extended_partial	IMGVR_UViG_3300005531_000005	0.99997
NODE_4428_length_22823_cov_26.349938_extended_partial	IMGVR_UViG_3300036820_000013	0.99997
NODE_8417_length_11398_cov_9.313214_extended_partial	IMGVR_UViG_3300021168_000022_variation_3p	0.99997
NODE_2016_length_64454_cov_14.461472_extended_partial	IMGVR_UViG_3300032144_000005_variation_3p	0.99996
NODE_1917_length_65679_cov_11.853980_extended_partial	IMGVR_UViG_3300025916_000011_variation_3p	0.99996
NODE_3205_length_38767_cov_4.965605_extended_partial	IMGVR_UViG_3300032893_000015_variation_5p	0.99996
NODE_3936_length_26772_cov_19.237244_extended_partial	IMGVR_UViG_3300010397_000007	0.99996
NODE_5556_length_17046_cov_12.629787_extended_partial	IMGVR_UViG_3300025600_000002	0.99996
NODE_12873_length_8063_cov_24.752511_extended_partial	IMGVR_UViG_3300005546_000004_variation_1p	0.999955
NODE_4310_length_23636_cov_5.820113_extended_partial	IMGVR_UViG_3300027370_000003	0.99995
NODE_63084_length_2641_cov_6.721479_extended_partial	IMGVR_UViG_3300032144_000010_variation_3p	0.99995
NODE_68020_length_2512_cov_16.802735_extended_partial	IMGVR_UViG_3300028803_000004_variation_3p	0.99995
NODE_6859_length_13809_cov_8.737637_extended_partial	IMGVR_UViG_3300019888_000003_variation_3p	0.99995
NODE_11512_length_8812_cov_24.566280_extended_partial	IMGVR_UViG_3300005365_000026_variation_3p	0.99994
NODE_18311_length_6228_cov_29.745799_extended_partial	IMGVR_UViG_3300025918_000012_variation_1p	0.99994
NODE_3872_length_27621_cov_32.633021_extended_partial	IMGVR_UViG_3300005529_000009_variation_1p	0.99994
NODE_5631_length_16808_cov_3.245496_extended_partial	IMGVR_UViG_3300020027_000004_variation_5p	0.99994
NODE_14461_length_7378_cov_21.856162_extended_partial	IMGVR_UViG_3300015063_000002_variation_3p	0.99994
NODE_21031_length_5624_cov_26.109864_extended_partial	IMGVR_UViG_3300015242_000024	0.99994
NODE_4381_length_23181_cov_27.678364_extended_partial	IMGVR_UViG_3300027826_000008	0.99994
NODE_4850_length_20107_cov_7.012995_extended_partial	IMGVR_UViG_3300018465_000005	0.99994
NODE_5137_length_18735_cov_29.591758_extended_partial	IMGVR_UViG_3300009095_000016	0.99994
NODE_5143_length_18711_cov_7.794541_extended_partial	IMGVR_UViG_3300021088_000009	0.99994
NODE_6514_length_14527_cov_7.596826_extended_partial	IMGVR_UViG_3300005468_000020_variation_5p	0.99994
NODE_67794_length_2517_cov_16.892473_extended_partial	IMGVR_UViG_3300025864_000015_variation_3p	0.99994
NODE_8457_length_11352_cov_8.963299_extended_partial	IMGVR_UViG_3300032144_000006_variation_1p	0.99994
NODE_8581_length_11203_cov_29.915166_extended_partial	IMGVR_UViG_3300012685_000002	0.99994
NODE_4631_length_21356_cov_12.905631_extended_partial	IMGVR_UViG_3300012208_000004_variation_3p	0.99993
NODE_5716_length_16591_cov_31.400497_extended_partial	IMGVR_UViG_3300033412_000010	0.99993
NODE_3247_length_37745_cov_24.793843_extended_partial	IMGVR_UViG_3300031564_000001_variation_1p	0.999929
NODE_4021_length_25967_cov_25.528877_extended_partial	IMGVR_UViG_3300033475_000020_variation_1p	0.999928
NODE_2794_length_48961_cov_26.983812_extended_partial	IMGVR_UViG_3300031910_000003	0.999926
NODE_1774_length_68512_cov_8.147545_extended_partial	IMGVR_UViG_3300031578_000018_variation_1p	0.999925
NODE_1927_length_65563_cov_17.078807_extended_partial	IMGVR_UViG_3300010397_000046_variation_1p	0.999924
NODE_2459_length_61578_cov_16.624473_extended_partial	IMGVR_UViG_3300023073_000003_variation_1p	0.999923
NODE_4323_length_23550_cov_24.473541_extended_partial	IMGVR_UViG_3300025885_000008	0.99992
NODE_19276_length_5988_cov_19.541178_extended_partial	IMGVR_UViG_3300025121_000055_variation_3p	0.99992
NODE_2737_length_51241_cov_19.953541_extended_partial	IMGVR_UViG_3300033483_000001_variation_3p	0.99992
NODE_5264_length_18224_cov_15.796359_extended_partial	IMGVR_UViG_3300015203_000008_variation_3p	0.99992
NODE_11448_length_8855_cov_11.542828_extended_partial	IMGVR_UViG_3300005524_000001	0.99992
NODE_15595_length_6998_cov_25.541238_extended_partial	IMGVR_UViG_3300012984_000016	0.99991
NODE_23066_length_5264_cov_3.660600_extended_partial	IMGVR_UViG_3300012927_000001_variation_5p	0.99991
NODE_24341_length_5065_cov_12.873137_extended_partial	IMGVR_UViG_3300031908_000002_variation_1p	0.99991
NODE_2643_length_54739_cov_19.963745_extended_partial	IMGVR_UViG_3300025117_000071_variation_5p	0.99991
NODE_2818_length_48043_cov_11.954739_extended_partial	IMGVR_UViG_3300031890_000005_variation_5p	0.99991
NODE_3312_length_36612_cov_30.465779_extended_partial	IMGVR_UViG_3300010401_000037	0.99991
NODE_2618_length_55585_cov_26.707205_extended_partial	IMGVR_UViG_3300005466_000029_variation_1p	0.999906
NODE_2575_length_57678_cov_26.739141_extended_partial	IMGVR_UViG_3300012984_000017_variation_1p	0.999901
NODE_10193_length_9696_cov_6.831510_extended_partial	IMGVR_UViG_3300025167_000007_variation_5p	0.9999
NODE_12559_length_8226_cov_5.272179_extended_partial	IMGVR_UViG_3300030336_000001	0.9999
NODE_18330_length_6221_cov_12.691604_extended_partial	IMGVR_UViG_3300005764_000018_variation_3p	0.9999
NODE_32330_length_4159_cov_5.513547_extended_partial	IMGVR_UViG_3300014501_000003	0.9999
NODE_41813_length_3490_cov_5.871129_extended_partial	IMGVR_UViG_3300005526_000010_variation_1p	0.9999
NODE_18424_length_6199_cov_22.075738_extended_partial	IMGVR_UViG_3300010399_000040_variation_1p	0.999894
NODE_10197_length_9695_cov_9.901105_extended_partial	IMGVR_UViG_3300031715_000007_variation_3p	0.99989
NODE_13171_length_7925_cov_24.116662_extended_partial	IMGVR_UViG_3300027889_000006_variation_3p	0.99989
NODE_23587_length_5179_cov_22.042717_extended_partial	IMGVR_UViG_3300032080_000005_variation_3p	0.99989
NODE_2371_length_62479_cov_24.954248_extended_partial	IMGVR_UViG_3300020202_000080_variation_3p	0.99989
NODE_2690_length_52796_cov_18.289447_extended_partial	IMGVR_UViG_3300024219_000004_variation_5p	0.99989
NODE_34863_length_3950_cov_18.586082_extended_partial	IMGVR_UViG_3300014492_000007_variation_3p	0.99989
NODE_3747_length_29457_cov_8.890217_extended_partial	IMGVR_UViG_3300020021_000006_variation_3p	0.99989
NODE_4367_length_23307_cov_31.123707_extended_partial	IMGVR_UViG_3300006175_000005	0.999883
NODE_6897_length_13736_cov_11.444233_extended_partial	IMGVR_UViG_3300032160_000002	0.99988
NODE_11618_length_8752_cov_11.234947_extended_partial	IMGVR_UViG_3300028590_000015	0.99988
NODE_1202_length_79567_cov_13.376768_extended_partial	IMGVR_UViG_3300020156_000005	0.99988
NODE_17688_length_6372_cov_31.356448_extended_partial	IMGVR_UViG_3300018429_000003	0.99988
NODE_34576_length_3973_cov_27.310790_extended_partial	IMGVR_UViG_3300032893_000037	0.99988
NODE_3800_length_28722_cov_33.746952_extended_partial	IMGVR_UViG_3300021178_000002_variation_1p	0.99988
NODE_5025_length_19237_cov_31.411171_extended_partial	IMGVR_UViG_3300025326_000029	0.99988
NODE_5165_length_18618_cov_7.176413_extended_partial	IMGVR_UViG_3300021168_000028	0.99988
NODE_5417_length_17629_cov_24.378095_extended_partial	IMGVR_UViG_3300010401_000006_variation_1p	0.99988
NODE_7958_length_11970_cov_9.074046_extended_partial	IMGVR_UViG_3300028138_000003_variation_5p	0.99988
NODE_2555_length_58344_cov_17.808722_extended_circular	IMGVR_UViG_3300020020_000029	0.999877
NODE_9272_length_10485_cov_17.310996_extended_partial	IMGVR_UViG_3300036820_000017_variation_1p	0.999875
NODE_3068_length_42122_cov_9.261642_extended_partial	IMGVR_UViG_3300025146_000002_variation_5p	0.99987
NODE_3286_length_36991_cov_18.410496_extended_partial	IMGVR_UViG_3300032080_000004	0.99987
NODE_3310_length_36629_cov_26.388475_extended_partial	IMGVR_UViG_3300017651_000001_variation_1p	0.99987
NODE_8251_length_11590_cov_31.416413_extended_partial	IMGVR_UViG_3300035643_000002	0.99987
NODE_1376_length_75638_cov_16.027893_extended_partial	IMGVR_UViG_3300021560_000015_variation_3p	0.99987
NODE_29821_length_4395_cov_20.445531_extended_partial	IMGVR_UViG_3300021168_000030_variation_3p	0.99987
NODE_28815_length_4502_cov_13.125823_extended_partial	IMGVR_UViG_3300025327_000025_variation_3p	0.99986
NODE_4010_length_26066_cov_29.809682_extended_partial	IMGVR_UViG_3300025326_000030	0.99986
NODE_4026_length_25948_cov_17.311927_extended_partial	IMGVR_UViG_3300033485_000009	0.99986
NODE_5770_length_16457_cov_30.724111_extended_partial	IMGVR_UViG_3300020579_000001_variation_1p	0.99986
NODE_6981_length_13581_cov_17.279484_extended_partial	IMGVR_UViG_3300005607_000001_variation_3p	0.99986
NODE_54438_length_2918_cov_9.258248_extended_partial	IMGVR_UViG_3300025898_000006	0.999856
NODE_6941_length_13655_cov_26.433166_extended_partial	IMGVR_UViG_3300000095_000002_variation_1p	0.99985
NODE_2999_length_43551_cov_20.231497_extended_partial	IMGVR_UViG_3300025930_000001_variation_3p	0.99985
NODE_14043_length_7541_cov_8.478232_extended_partial	IMGVR_UViG_3300031715_000007_variation_3p	0.99983
NODE_14265_length_7459_cov_26.645788_extended_partial	IMGVR_UViG_3300025916_000012	0.99983
NODE_19238_length_5997_cov_11.808071_extended_partial	IMGVR_UViG_3300025325_000021	0.99983
NODE_3953_length_26630_cov_33.115601_extended_partial	IMGVR_UViG_3300025939_000001_variation_1p	0.99983
NODE_556_length_102167_cov_8.660050_extended_partial	IMGVR_UViG_3300031539_000008_variation_5p	0.99982
NODE_43186_length_3416_cov_10.313235_extended_partial	IMGVR_UViG_3300025325_000021	0.99982
NODE_2995_length_43689_cov_13.225189_extended_partial	IMGVR_UViG_3300031965_000022	0.999818
NODE_49337_length_3116_cov_14.419291_extended_partial	IMGVR_UViG_3300021478_000026	0.99981
NODE_4832_length_20183_cov_3.936118_extended_partial	IMGVR_UViG_3300010401_000038_variation_5p	0.99981
NODE_2666_length_53809_cov_31.571644_extended_partial	IMGVR_UViG_3300005921_000002	0.9998
NODE_12533_length_8240_cov_19.333743_extended_partial	IMGVR_UViG_3300024317_000001_variation_1p	0.99979
NODE_18404_length_6204_cov_8.277805_extended_partial	IMGVR_UViG_3300025891_000003_variation_5p	0.99979
NODE_53014_length_2969_cov_31.560279_extended_partial	IMGVR_UViG_3300010403_000025	0.99979
NODE_8589_length_11191_cov_8.362423_extended_partial	IMGVR_UViG_3300021403_000007_variation_3p	0.99979
NODE_3485_length_32996_cov_10.939630_extended_partial	IMGVR_UViG_3300005444_000002	0.99978
NODE_12319_length_8358_cov_5.267587_extended_partial	IMGVR_UViG_3300014499_000001	0.99978
NODE_4336_length_23455_cov_9.616672_extended_partial	IMGVR_UViG_3300031578_000013	0.99978
NODE_5578_length_16959_cov_11.597687_extended_partial	IMGVR_UViG_3300021403_000007_variation_5p	0.99978
NODE_38178_length_3713_cov_4.274211_extended_partial	IMGVR_UViG_3300030613_000001_variation_3p	0.99977
NODE_43549_length_3394_cov_11.779363_extended_partial	IMGVR_UViG_3300031474_000011_variation_3p	0.99977
NODE_4450_length_22697_cov_6.890477_extended_partial	IMGVR_UViG_3300010399_000005_variation_5p	0.999767
NODE_2510_length_59900_cov_11.437401_extended_partial	IMGVR_UViG_3300032074_000003_variation_5p	0.99976
NODE_3737_length_29521_cov_16.921725_extended_partial	IMGVR_UViG_3300033434_000001_variation_3p	0.99976
NODE_55901_length_2866_cov_3.152873_extended_partial	IMGVR_UViG_3300031539_000015	0.99976
NODE_6394_length_14754_cov_28.001228_extended_partial	IMGVR_UViG_3300006040_000002	0.999755
NODE_2104_length_63936_cov_20.273901_extended_circular	IMGVR_UViG_3300031565_000020	0.999753
NODE_6435_length_14651_cov_20.502543_extended_partial	IMGVR_UViG_3300019887_000001_variation_3p	0.99975
NODE_22215_length_5404_cov_8.874835_extended_partial	IMGVR_UViG_3300020005_000004_variation_1p	0.99975
NODE_3832_length_28169_cov_28.787246_extended_partial	IMGVR_UViG_3300027817_000001_variation_1p	0.99975
NODE_41932_length_3483_cov_2.622340_extended_partial	IMGVR_UViG_3300010361_000005_variation_3p	0.99975
NODE_4246_length_24074_cov_9.547987_extended_partial	IMGVR_UViG_3300020181_000012	0.999745
NODE_32382_length_4155_cov_19.873028_extended_partial	IMGVR_UViG_3300012971_000003_variation_3p	0.99974
NODE_4420_length_22905_cov_23.878716_extended_partial	IMGVR_UViG_3300033412_000012_variation_3p	0.99974
NODE_3013_length_43236_cov_22.707884_extended_partial	IMGVR_UViG_3300025073_000050	0.999739
NODE_2809_length_48597_cov_25.846571_extended_partial	IMGVR_UViG_3300010376_000037_variation_3p	0.99973
NODE_4374_length_23263_cov_7.356199_extended_partial	IMGVR_UViG_3300012927_000001_variation_3p	0.99973
NODE_8192_length_11682_cov_23.573513_extended_partial	IMGVR_UViG_3300031753_000005_variation_3p	0.99973
NODE_44505_length_3343_cov_6.574599_extended_partial	IMGVR_UViG_3300010373_000042	0.99973
NODE_49444_length_3112_cov_8.815798_extended_partial	IMGVR_UViG_3300033417_000004	0.99972
NODE_18586_length_6157_cov_11.157478_extended_partial	IMGVR_UViG_3300012204_000009	0.99971
NODE_5023_length_19239_cov_6.446499_extended_partial	IMGVR_UViG_3300020599_000006_variation_3p	0.99971
NODE_7577_length_12561_cov_3.457310_extended_partial	IMGVR_UViG_3300012909_000005_variation_5p	0.9997
NODE_4265_length_23946_cov_10.402482_extended_partial	IMGVR_UViG_3300020156_000026_variation_1p	0.999698
NODE_3214_length_38618_cov_13.588956_extended_partial	IMGVR_UViG_3300010376_000004_variation_1p	0.999695
NODE_3136_length_40463_cov_3.890150_extended_partial	IMGVR_UViG_3300018481_000004_variation_5p	0.99969
NODE_2902_length_45790_cov_9.961765_extended_partial	IMGVR_UViG_3300025326_000023	0.999666
NODE_3530_length_32164_cov_19.012506_extended_partial	IMGVR_UViG_3300026132_000001_variation_1p	0.999656
NODE_6959_length_13623_cov_8.472124_extended_partial	IMGVR_UViG_3300020005_000004_variation_1p	0.99965
NODE_4399_length_23041_cov_11.643928_extended_partial	IMGVR_UViG_3300027908_000026	0.999644
NODE_5202_length_18467_cov_11.564024_extended_partial	IMGVR_UViG_3300014501_000013_variation_3p	0.99964
NODE_3008_length_43286_cov_10.663255_extended_partial	IMGVR_UViG_3300031962_000002_variation_3p	0.99964
NODE_2452_length_61615_cov_21.016711_extended_circular	IMGVR_UViG_3300031718_000006_variation_1p	0.999624
NODE_122_length_178592_cov_6.412627_extended_partial	IMGVR_UViG_3300012984_000010	0.99962
NODE_3611_length_31036_cov_11.990271_extended_partial	IMGVR_UViG_3300024182_000007_variation_3p	0.99962
NODE_9062_length_10698_cov_24.871214_extended_partial	IMGVR_UViG_3300033406_000004_variation_1p	0.99962
NODE_3774_length_29034_cov_8.095179_extended_partial	IMGVR_UViG_3300010362_000016	0.999619
NODE_2446_length_61715_cov_10.472199_extended_partial	IMGVR_UViG_3300002124_000001_variation_3p	0.99961
NODE_37418_length_3764_cov_3.736971_extended_partial	IMGVR_UViG_3300028802_000008_variation_3p	0.999603
NODE_47320_length_3206_cov_20.438687_extended_partial	IMGVR_UViG_3300010397_000009	0.99959
NODE_1749_length_69085_cov_11.818412_extended_partial	IMGVR_UViG_3300026196_000005_variation_1p	0.999586
NODE_34145_length_4008_cov_9.090560_extended_partial	IMGVR_UViG_3300012943_000034	0.99958
NODE_5642_length_16782_cov_9.675838_extended_partial	IMGVR_UViG_3300012971_000003_variation_5p	0.99958
NODE_2886_length_46272_cov_18.732658_extended_partial	IMGVR_UViG_3300031718_000005_variation_1p	0.99956
NODE_2616_length_55659_cov_17.108405_extended_partial	IMGVR_UViG_3300010373_000047_variation_3p	0.99956
NODE_2479_length_60846_cov_21.768943_extended_partial	IMGVR_UViG_3300006169_000019_variation_3p	0.99955
NODE_19987_length_5835_cov_7.384066_extended_partial	IMGVR_UViG_3300015195_000006_variation_3p	0.99955
NODE_26070_length_4832_cov_7.317558_extended_partial	IMGVR_UViG_3300005615_000001	0.999541
NODE_2927_length_45338_cov_21.600455_extended_partial	IMGVR_UViG_3300032008_000003_variation_1p	0.99954
NODE_5352_length_17865_cov_8.843634_extended_partial	IMGVR_UViG_3300031716_000007	0.99954
NODE_3364_length_35382_cov_22.792138_extended_partial	IMGVR_UViG_3300012199_000001	0.99954
NODE_5411_length_17656_cov_3.864385_extended_partial	IMGVR_UViG_3300010401_000038_variation_5p	0.99952
NODE_20458_length_5736_cov_2.627284_extended_partial	IMGVR_UViG_3300035667_000002_variation_5p	0.999513
NODE_5070_length_19019_cov_9.744820_extended_partial	IMGVR_UViG_3300031890_000005_variation_3p	0.99951
NODE_17058_length_6556_cov_3.875329_extended_partial	IMGVR_UViG_3300012909_000005_variation_3p	0.9995
NODE_16330_length_6761_cov_21.460823_extended_partial	IMGVR_UViG_3300020147_000003_variation_1p	0.99947
NODE_61707_length_2681_cov_6.027498_extended_partial	IMGVR_UViG_3300032893_000025	0.99947
NODE_3323_length_36248_cov_3.813383_extended_partial	IMGVR_UViG_3300012927_000001_variation_5p	0.99947
NODE_31254_length_4258_cov_29.731426_extended_partial	IMGVR_UViG_3300012971_000021	0.999462
NODE_18617_length_6149_cov_5.110083_extended_partial	IMGVR_UViG_3300010401_000038_variation_3p	0.99946
NODE_3838_length_28065_cov_22.810806_extended_partial	IMGVR_UViG_3300005440_000009_variation_3p	0.99946
NODE_1802_length_67848_cov_14.607212_extended_partial	IMGVR_UViG_3300010376_000001	0.99945
NODE_2447_length_61705_cov_11.508100_extended_partial	IMGVR_UViG_3300002460_000025_variation_3p	0.999444
NODE_701_length_96498_cov_14.393998_extended_partial	IMGVR_UViG_3300025073_000049_variation_1p	0.999432
NODE_7816_length_12184_cov_26.160364_extended_partial	IMGVR_UViG_3300020016_000005_variation_1p	0.99943
NODE_6216_length_15187_cov_10.301432_extended_partial	IMGVR_UViG_3300010373_000048	0.99943
NODE_3964_length_26538_cov_27.817883_extended_partial	IMGVR_UViG_3300003313_000001_variation_1p	0.99942
NODE_1975_length_64780_cov_19.917874_extended_partial	IMGVR_UViG_3300001131_000002	0.999413
NODE_7453_length_12768_cov_10.861631_extended_circular	IMGVR_UViG_3300025917_000016_variation_1p	0.999413
NODE_21694_length_5496_cov_4.585325_extended_partial	IMGVR_UViG_3300032954_000005_variation_3p	0.99941
NODE_62952_length_2645_cov_2.690495_extended_partial	IMGVR_UViG_3300035667_000002_variation_5p	0.99941
NODE_2567_length_57997_cov_12.177882_extended_partial	IMGVR_UViG_3300031670_000001_variation_1p	0.99939
NODE_3487_length_32985_cov_6.718604_extended_partial	IMGVR_UViG_3300032003_000001_variation_3p	0.99939
NODE_5606_length_16887_cov_25.671670_extended_circular	IMGVR_UViG_3300012210_000006_variation_1p	0.999387
NODE_1633_length_71224_cov_19.730896_extended_partial	IMGVR_UViG_3300033513_000003	0.99937
NODE_50969_length_3048_cov_4.799593_extended_partial	IMGVR_UViG_3300005537_000005	0.99936
NODE_6254_length_15093_cov_18.631253_extended_partial	IMGVR_UViG_3300033134_000001	0.99933
NODE_2210_length_63366_cov_9.400414_extended_partial	IMGVR_UViG_3300021479_000019_variation_5p	0.99931
NODE_557_length_101994_cov_8.089160_extended_partial	IMGVR_UViG_3300031539_000008	0.99931
NODE_9004_length_10752_cov_7.704778_extended_partial	IMGVR_UViG_3300021403_000007_variation_3p	0.99931
NODE_4817_length_20240_cov_33.101485_extended_partial	IMGVR_UViG_3300020215_000003_variation_1p	0.9993
NODE_4569_length_21722_cov_33.385793_extended_partial	IMGVR_UViG_3300024275_000007	0.999286
NODE_4363_length_23329_cov_12.325613_extended_partial	IMGVR_UViG_3300027884_000003	0.999285
NODE_1221_length_79127_cov_16.639811_extended_circular	IMGVR_UViG_3300032770_000017	0.999264
NODE_5161_length_18628_cov_4.002483_extended_partial	IMGVR_UViG_3300028590_000001_variation_1p	0.99926
NODE_3192_length_39071_cov_24.193652_extended_partial	IMGVR_UViG_3300026274_000002	0.99925
NODE_48938_length_3135_cov_6.277668_extended_partial	IMGVR_UViG_3300020599_000006_variation_3p	0.99925
NODE_900_length_89504_cov_11.603825_extended_partial	IMGVR_UViG_3300010401_000001	0.99924
NODE_17515_length_6419_cov_35.019462_extended_partial	IMGVR_UViG_3300012206_000001	0.99919
NODE_8984_length_10773_cov_30.202736_extended_partial	IMGVR_UViG_3300027575_000002	0.99919
NODE_4738_length_20694_cov_32.652246_extended_partial	IMGVR_UViG_3300031673_000025	0.99918
NODE_5257_length_18244_cov_9.905980_extended_partial	IMGVR_UViG_3300005529_000007	0.99918
NODE_2877_length_46551_cov_7.739129_extended_partial	IMGVR_UViG_3300025718_000005	0.99917
NODE_14006_length_7555_cov_14.429721_extended_partial	IMGVR_UViG_3300005471_000014_variation_1p	0.999155
NODE_23407_length_5209_cov_2.606654_extended_partial	IMGVR_UViG_3300010399_000038	0.99915
NODE_39862_length_3601_cov_3.668475_extended_partial	IMGVR_UViG_3300012943_000033	0.99914
NODE_11787_length_8653_cov_32.239303_extended_partial	IMGVR_UViG_3300021559_000009	0.99913
NODE_1266_length_77839_cov_18.731850_extended_partial	IMGVR_UViG_3300033414_000001_variation_3p	0.99912
NODE_4348_length_23369_cov_10.494929_extended_partial	IMGVR_UViG_3300025322_000015	0.99912
NODE_12898_length_8050_cov_15.458307_extended_partial	IMGVR_UViG_3300010401_000003	0.99911
NODE_33927_length_4028_cov_9.942224_extended_partial	IMGVR_UViG_3300027874_000011	0.9991
NODE_16323_length_6764_cov_8.408552_extended_partial	IMGVR_UViG_3300025898_000006	0.99909
NODE_28160_length_4572_cov_11.827856_extended_partial	IMGVR_UViG_3300031539_000020	0.999056
NODE_38902_length_3664_cov_8.258065_extended_partial	IMGVR_UViG_3300019889_000009_variation_3p	0.99903
NODE_14069_length_7530_cov_33.262683_extended_partial	IMGVR_UViG_3300021559_000009	0.99901
NODE_49980_length_3089_cov_17.264214_extended_partial	IMGVR_UViG_3300020583_000016_variation_1p	0.999
NODE_2817_length_48072_cov_11.051842_extended_partial	IMGVR_UViG_3300021559_000010	0.9989
NODE_15320_length_7085_cov_3.501861_extended_partial	IMGVR_UViG_3300021404_000007_variation_5p	0.99887
NODE_40655_length_3556_cov_12.105004_extended_partial	IMGVR_UViG_3300025922_000001	0.99885
NODE_1700_length_70058_cov_12.612516_extended_partial	IMGVR_UViG_3300005545_000008_variation_3p	0.99883
NODE_4868_length_20010_cov_5.939782_extended_partial	IMGVR_UViG_3300005537_000004	0.99883
NODE_40087_length_3589_cov_2.132951_extended_partial	IMGVR_UViG_3300031965_000005	0.99881
NODE_44646_length_3336_cov_25.269076_extended_partial	IMGVR_UViG_3300020215_000004_variation_1p	0.99881
NODE_17634_length_6386_cov_6.957690_extended_partial	IMGVR_UViG_3300012349_000005	0.9988
NODE_57928_length_2797_cov_8.482950_extended_partial	IMGVR_UViG_3300012942_000044_variation_3p	0.9988
NODE_7558_length_12583_cov_30.069689_extended_partial	IMGVR_UViG_3300021559_000009	0.99878
NODE_3867_length_27683_cov_8.958853_extended_partial	IMGVR_UViG_3300028536_000017	0.99876
NODE_12141_length_8441_cov_10.443539_extended_partial	IMGVR_UViG_3300018877_000004_variation_1p	0.99875
NODE_34899_length_3948_cov_6.062873_extended_partial	IMGVR_UViG_3300031578_000017	0.998711
NODE_11943_length_8556_cov_4.480430_extended_partial	IMGVR_UViG_3300032893_000029	0.99871
NODE_21087_length_5611_cov_4.268505_extended_partial	IMGVR_UViG_3300012909_000005_variation_3p	0.9987
NODE_42820_length_3435_cov_5.354017_extended_partial	IMGVR_UViG_3300020580_000011	0.9987
NODE_11487_length_8827_cov_10.408570_extended_circular	IMGVR_UViG_3300031673_000026	0.998698
NODE_31301_length_4254_cov_2.022623_extended_partial	IMGVR_UViG_3300025325_000011_variation_5p	0.998661
NODE_3922_length_26901_cov_15.193456_extended_partial	IMGVR_UViG_3300020020_000002	0.99866
NODE_11885_length_8598_cov_3.333098_extended_partial	IMGVR_UViG_3300033416_000002	0.99866
NODE_17539_length_6413_cov_13.065410_extended_partial	IMGVR_UViG_3300023053_000008_variation_3p	0.99865
NODE_23981_length_5120_cov_7.455089_extended_partial	IMGVR_UViG_3300031996_000004_variation_1p	0.998623
NODE_29150_length_4469_cov_3.042334_extended_partial	IMGVR_UViG_3300010399_000038	0.99861
NODE_2811_length_48442_cov_29.197423_extended_partial	IMGVR_UViG_3300007255_000001_variation_1p	0.99859
NODE_42941_length_3429_cov_3.238739_extended_partial	IMGVR_UViG_3300028072_000006_variation_3p	0.99857
NODE_14670_length_7308_cov_31.880427_extended_partial	IMGVR_UViG_3300028597_000014_variation_1p	0.99855
NODE_40764_length_3549_cov_2.898551_extended_partial	IMGVR_UViG_3300010399_000038	0.99853
NODE_2356_length_62550_cov_12.589918_extended_partial	IMGVR_UViG_3300036390_000001	0.99853
NODE_6007_length_15816_cov_15.580772_extended_partial	IMGVR_UViG_3300005340_000006	0.99852
NODE_19541_length_5927_cov_2.777282_extended_partial	IMGVR_UViG_3300010399_000038	0.99851
NODE_14717_length_7290_cov_15.570157_extended_partial	IMGVR_UViG_3300025922_000001	0.99849
NODE_5297_length_18077_cov_5.343086_extended_partial	IMGVR_UViG_3300005544_000001	0.99848
NODE_22096_length_5424_cov_28.177653_extended_partial	IMGVR_UViG_3300005529_000008	0.99846
NODE_5525_length_17200_cov_7.358692_extended_partial	IMGVR_UViG_3300015024_000002	0.998446
NODE_18511_length_6181_cov_5.407925_extended_partial	IMGVR_UViG_3300005537_000004	0.99841
NODE_40313_length_3576_cov_7.211677_extended_partial	IMGVR_UViG_3300010396_000048	0.9984
NODE_43627_length_3390_cov_6.429657_extended_partial	IMGVR_UViG_3300019889_000009_variation_3p	0.99838
NODE_7713_length_12344_cov_8.137281_extended_partial	IMGVR_UViG_3300005518_000016	0.99837
NODE_54967_length_2899_cov_3.349643_extended_partial	IMGVR_UViG_3300012943_000033	0.99835
NODE_5582_length_16953_cov_23.235493_extended_partial	IMGVR_UViG_3300031565_000015_variation_1p	0.9983
NODE_10500_length_9472_cov_3.595220_extended_partial	IMGVR_UViG_3300033416_000002	0.99825
NODE_14584_length_7334_cov_13.678093_extended_partial	IMGVR_UViG_3300010401_000003	0.99821
NODE_1634_length_71217_cov_18.911654_extended_partial	IMGVR_UViG_3300033513_000003_variation_3p	0.99821
NODE_24985_length_4974_cov_6.040821_extended_partial	IMGVR_UViG_3300032782_000006_variation_3p	0.99819
NODE_3952_length_26631_cov_30.597241_extended_partial	IMGVR_UViG_3300020202_000070_variation_1p	0.99818
NODE_15036_length_7175_cov_5.320096_extended_partial	IMGVR_UViG_3300021475_000011_variation_1p	0.99817
NODE_9584_length_10200_cov_22.443916_extended_partial	IMGVR_UViG_3300020152_000024	0.99816
NODE_19438_length_5949_cov_3.656068_extended_partial	IMGVR_UViG_3300028072_000006_variation_3p	0.998136
NODE_3626_length_30835_cov_26.976217_extended_partial	IMGVR_UViG_3300020215_000004_variation_1p	0.99813
NODE_1552_length_72521_cov_19.043909_extended_partial	IMGVR_UViG_3300005991_000001_variation_3p	0.99812
NODE_23903_length_5131_cov_13.285771_extended_partial	IMGVR_UViG_3300025917_000018	0.99811
NODE_17183_length_6516_cov_28.568490_extended_partial	IMGVR_UViG_3300010361_000003	0.9981
NODE_3970_length_26507_cov_23.686686_extended_partial	IMGVR_UViG_3300031720_000002_variation_1p	0.99809
NODE_19223_length_6001_cov_4.247543_extended_partial	IMGVR_UViG_3300012909_000005_variation_3p	0.99806
NODE_2344_length_62625_cov_15.270863_extended_circular	IMGVR_UViG_3300021420_000032_variation_3p	0.998048
NODE_3354_length_35546_cov_11.206167_extended_partial	IMGVR_UViG_3300031566_000022_variation_1p	0.998043
NODE_22790_length_5305_cov_4.210142_extended_partial	IMGVR_UViG_3300021475_000011_variation_1p	0.99804
NODE_12117_length_8451_cov_6.612668_extended_partial	IMGVR_UViG_3300010396_000048	0.99803
NODE_36355_length_3839_cov_12.117380_extended_partial	IMGVR_UViG_3300031753_000003_variation_3p	0.99803
NODE_43372_length_3405_cov_10.745614_extended_circular	IMGVR_UViG_3300025936_000022	0.998029
NODE_3432_length_34051_cov_60.826667_extended_partial	IMGVR_UViG_3300025326_000021	0.998
NODE_37050_length_3790_cov_5.728529_extended_partial	IMGVR_UViG_3300032893_000025	0.997999
NODE_37814_length_3736_cov_5.034094_extended_partial	IMGVR_UViG_3300021475_000011_variation_1p	0.99799
NODE_5545_length_17129_cov_20.112449_extended_partial	IMGVR_UViG_3300033513_000002	0.99797
NODE_11052_length_9088_cov_29.895205_extended_partial	IMGVR_UViG_3300025928_000007	0.99796
NODE_4587_length_21587_cov_2.327904_extended_partial	IMGVR_UViG_3300031965_000005_variation_5p	0.99796
NODE_2930_length_45308_cov_31.564202_extended_partial	IMGVR_UViG_3300025703_000002	0.99792
NODE_4417_length_22912_cov_30.128260_extended_partial	IMGVR_UViG_3300010048_000002	0.99791
NODE_14081_length_7525_cov_6.626044_extended_partial	IMGVR_UViG_3300005537_000004	0.99789
NODE_7747_length_12289_cov_7.636423_extended_partial	IMGVR_UViG_3300021170_000017	0.99787
NODE_4517_length_22164_cov_27.660050_extended_partial	IMGVR_UViG_3300020202_000069_variation_1p	0.99786
NODE_7934_length_12021_cov_11.607532_extended_partial	IMGVR_UViG_3300005533_000003_variation_1p	0.997849
NODE_5254_length_18263_cov_7.290410_extended_partial	IMGVR_UViG_3300025679_000008_variation_3p	0.997846
NODE_51489_length_3028_cov_14.905770_extended_partial	IMGVR_UViG_3300012987_000009	0.99784
NODE_64076_length_2615_cov_8.767488_extended_partial	IMGVR_UViG_3300031566_000012_variation_3p	0.99783
NODE_2953_length_44753_cov_10.251109_extended_partial	IMGVR_UViG_3300021088_000001_variation_3p	0.9978
NODE_7911_length_12050_cov_6.788888_extended_partial	IMGVR_UViG_3300005458_000001	0.99777
NODE_20766_length_5676_cov_7.209432_extended_partial	IMGVR_UViG_3300005458_000001	0.99776
NODE_35162_length_3929_cov_4.392950_extended_partial	IMGVR_UViG_3300028802_000008	0.99771
NODE_21799_length_5478_cov_2.174940_extended_partial	IMGVR_UViG_3300025864_000015_variation_5p	0.997706
NODE_26930_length_4722_cov_6.378758_extended_partial	IMGVR_UViG_3300025121_000045	0.99769
NODE_32234_length_4168_cov_4.601622_extended_partial	IMGVR_UViG_3300031539_000015_variation_3p	0.99768
NODE_9265_length_10493_cov_9.610256_extended_partial	IMGVR_UViG_3300031673_000016_variation_3p	0.99764
NODE_20525_length_5722_cov_10.457763_extended_partial	IMGVR_UViG_3300031566_000013	0.99764
NODE_3353_length_35581_cov_21.429795_extended_partial	IMGVR_UViG_3300032157_000009	0.99759
NODE_60503_length_2717_cov_7.341482_extended_partial	IMGVR_UViG_3300027869_000007_variation_3p	0.99759
NODE_7790_length_12219_cov_5.259241_extended_partial	IMGVR_UViG_GVMAG-S-1014582-52_000001	0.99757
NODE_10390_length_9566_cov_33.931869_extended_partial	IMGVR_UViG_3300032782_000009	0.99757
NODE_4793_length_20331_cov_6.616943_extended_partial	IMGVR_UViG_3300010373_000042_variation_3p	0.99757
NODE_25400_length_4920_cov_5.258867_extended_partial	IMGVR_UViG_3300032144_000008_variation_3p	0.99755
NODE_62473_length_2658_cov_4.400156_extended_partial	IMGVR_UViG_3300032144_000008_variation_3p	0.99754
NODE_38237_length_3709_cov_2.757895_extended_partial	IMGVR_UViG_3300010399_000038	0.99753
NODE_4163_length_24730_cov_14.778775_extended_partial	IMGVR_UViG_3300019889_000013	0.997507
NODE_25823_length_4864_cov_5.933683_extended_partial	IMGVR_UViG_3300010373_000042	0.997497
NODE_5756_length_16488_cov_10.840747_extended_partial	IMGVR_UViG_3300018432_000014_variation_3p	0.99747
NODE_14475_length_7374_cov_16.038625_extended_partial	IMGVR_UViG_3300024177_000002_variation_3p	0.99746
NODE_26400_length_4791_cov_27.478900_extended_partial	IMGVR_UViG_3300006169_000002_variation_1p	0.99735
NODE_28318_length_4555_cov_35.971050_extended_partial	IMGVR_UViG_3300020581_000011	0.99733
NODE_19300_length_5981_cov_5.586875_extended_partial	IMGVR_UViG_3300010396_000048	0.99732
NODE_3296_length_36821_cov_5.810032_extended_partial	IMGVR_UViG_3300021181_000007	0.997303
NODE_35086_length_3934_cov_2.688657_extended_partial	IMGVR_UViG_3300010399_000038	0.997302
NODE_26187_length_4818_cov_8.292223_extended_partial	IMGVR_UViG_3300021170_000017	0.9973
NODE_4161_length_24796_cov_31.746325_extended_partial	IMGVR_UViG_3300027908_000006_variation_1p	0.99727
NODE_1304_length_77128_cov_15.582157_extended_partial	IMGVR_UViG_3300027432_000002_variation_3p	0.99724
NODE_5225_length_18373_cov_8.446591_extended_partial	IMGVR_UViG_3300028590_000016_variation_3p	0.99723
NODE_55682_length_2874_cov_5.585946_extended_partial	IMGVR_UViG_3300031669_000021_variation_1p	0.99721
NODE_14421_length_7400_cov_5.770990_extended_partial	IMGVR_UViG_3300020580_000011	0.99716
NODE_24693_length_5016_cov_4.850112_extended_partial	IMGVR_UViG_3300024310_000002	0.99712
NODE_20794_length_5671_cov_3.283022_extended_partial	IMGVR_UViG_3300033416_000002_variation_1p	0.99711
NODE_702_length_96477_cov_3.614217_extended_partial	IMGVR_UViG_3300027826_000005	0.99711
NODE_15673_length_6972_cov_34.594355_extended_partial	IMGVR_UViG_3300032144_000007	0.9971
NODE_36449_length_3831_cov_31.979636_extended_partial	IMGVR_UViG_3300033489_000008	0.9971
NODE_56285_length_2853_cov_5.235657_extended_partial	IMGVR_UViG_3300025117_000058_variation_3p	0.99702
NODE_7285_length_13060_cov_5.012422_extended_partial	IMGVR_UViG_3300010401_000036_variation_1p	0.997015
NODE_4285_length_23827_cov_30.507712_extended_partial	IMGVR_UViG_3300028809_000012	0.997004
NODE_62725_length_2651_cov_6.826019_extended_partial	IMGVR_UViG_3300005537_000004_variation_3p	0.99699
NODE_3442_length_33945_cov_8.409295_extended_partial	IMGVR_UViG_3300025600_000018	0.99698
NODE_19400_length_5955_cov_5.372268_extended_partial	IMGVR_UViG_3300018432_000004_variation_3p	0.99697
NODE_5279_length_18150_cov_31.435488_extended_partial	IMGVR_UViG_3300027603_000001_variation_1p	0.99697
NODE_11381_length_8905_cov_12.284352_extended_partial	IMGVR_UViG_3300027857_000016	0.996954
NODE_3513_length_32428_cov_17.252065_extended_partial	IMGVR_UViG_3300021479_000018_variation_3p	0.99695
NODE_5310_length_18041_cov_33.960149_extended_partial	IMGVR_UViG_3300024283_000001	0.996927
NODE_26605_length_4765_cov_29.475568_extended_partial	IMGVR_UViG_3300010373_000006	0.996897
NODE_1659_length_70899_cov_15.045692_extended_partial	IMGVR_UViG_3300018931_000001_variation_3p	0.99686
NODE_1303_length_77131_cov_15.803757_extended_partial	IMGVR_UViG_3300027432_000002	0.99681
NODE_9969_length_9879_cov_5.273006_extended_partial	IMGVR_UViG_3300005534_000002	0.99676
NODE_16381_length_6747_cov_13.436071_extended_partial	IMGVR_UViG_3300024187_000007_variation_1p	0.996726
NODE_5456_length_17490_cov_2.454200_extended_partial	IMGVR_UViG_3300031825_000006_variation_5p	0.996662
NODE_6947_length_13646_cov_11.286484_extended_partial	IMGVR_UViG_3300024279_000008	0.996633
NODE_30524_length_4327_cov_6.878903_extended_partial	IMGVR_UViG_3300025117_000071_variation_3p	0.99662
NODE_1472_length_73800_cov_10.377715_extended_partial	IMGVR_UViG_3300027908_000025_variation_3p	0.99662
NODE_1463_length_73919_cov_15.551707_extended_partial	IMGVR_UViG_3300033407_000004	0.996543
NODE_64971_length_2591_cov_3.926164_extended_partial	IMGVR_UViG_3300012943_000033	0.99651
NODE_3344_length_35848_cov_8.318582_extended_partial	IMGVR_UViG_3300005518_000016_variation_3p	0.9965
NODE_19289_length_5985_cov_15.622494_extended_partial	IMGVR_UViG_3300024246_000005_variation_1p	0.99646
NODE_1267_length_77814_cov_17.964640_extended_partial	IMGVR_UViG_3300033414_000001	0.99644
NODE_4638_length_21310_cov_37.429588_extended_partial	IMGVR_UViG_3300014495_000006	0.99644
NODE_7519_length_12639_cov_6.630781_extended_partial	IMGVR_UViG_3300020034_000009_variation_3p	0.99643
NODE_4054_length_25724_cov_24.736351_extended_partial	IMGVR_UViG_3300011193_000001_variation_1p	0.99642
NODE_5945_length_15984_cov_9.824300_extended_partial	IMGVR_UViG_3300033475_000011	0.99642
NODE_26331_length_4799_cov_31.112553_extended_partial	IMGVR_UViG_3300033513_000004	0.99639
NODE_15051_length_7172_cov_5.475611_extended_partial	IMGVR_UViG_3300020580_000011	0.99638
NODE_4743_length_20668_cov_37.084691_extended_partial	IMGVR_UViG_3300005542_000001	0.99629
NODE_2723_length_51812_cov_18.234545_extended_partial	IMGVR_UViG_3300032898_000002_variation_1p	0.996249
NODE_42840_length_3434_cov_5.686957_extended_partial	IMGVR_UViG_3300032003_000001	0.99621
NODE_2611_length_55962_cov_38.188944_extended_partial	IMGVR_UViG_3300031566_000020_variation_1p	0.9962
NODE_23115_length_5255_cov_13.367145_extended_partial	IMGVR_UViG_3300024290_000002	0.996182
NODE_16978_length_6574_cov_3.936834_extended_partial	IMGVR_UViG_3300012683_000001_variation_3p	0.99618
NODE_2532_length_59170_cov_18.143048_extended_partial	IMGVR_UViG_3300027625_000001_variation_1p	0.996145
NODE_2169_length_63582_cov_21.438338_extended_partial	IMGVR_UViG_3300026274_000002_variation_3p	0.99614
NODE_1222_length_79127_cov_16.438149_extended_circular	IMGVR_UViG_3300032770_000017_variation_3p	0.996125
NODE_4067_length_25576_cov_27.457118_extended_partial	IMGVR_UViG_3300020181_000013	0.99611
NODE_18609_length_6150_cov_11.426045_extended_partial	IMGVR_UViG_3300015195_000005	0.99608
NODE_10501_length_9471_cov_32.408984_extended_partial	IMGVR_UViG_3300012942_000048	0.99605
NODE_38824_length_3669_cov_12.566387_extended_partial	IMGVR_UViG_3300011270_000007	0.996039
NODE_6441_length_14644_cov_5.781574_extended_partial	IMGVR_UViG_3300010401_000038_variation_3p	0.99602
NODE_1540_length_72794_cov_12.010702_extended_partial	IMGVR_UViG_2162886015_000001_variation_3p	0.996
NODE_41000_length_3536_cov_3.836194_extended_partial	IMGVR_UViG_3300010361_000005	0.99599
NODE_3319_length_36275_cov_13.121434_extended_partial	IMGVR_UViG_3300024187_000007_variation_1p	0.995958
NODE_3219_length_38456_cov_39.689965_extended_circular	IMGVR_UViG_3300032013_000001	0.995951
NODE_19820_length_5873_cov_4.903533_extended_partial	IMGVR_UViG_3300010401_000036_variation_1p	0.99595
NODE_2102_length_63940_cov_20.451512_extended_circular	IMGVR_UViG_3300021088_000010	0.99593
NODE_18668_length_6135_cov_1.868953_extended_partial	IMGVR_UViG_3300015245_000034_variation_5p	0.995887
NODE_2304_length_62870_cov_15.527696_extended_partial	IMGVR_UViG_3300006175_000007	0.995876
NODE_19582_length_5917_cov_32.639567_extended_partial	IMGVR_UViG_3300005345_000002	0.99583
NODE_1248_length_78252_cov_9.829386_extended_partial	IMGVR_UViG_3300028293_000004	0.995807
NODE_15929_length_6890_cov_33.442792_extended_partial	IMGVR_UViG_3300005438_000006_variation_1p	0.99578
NODE_17283_length_6487_cov_3.484033_extended_partial	IMGVR_UViG_3300032893_000029_variation_3p	0.99574
NODE_4567_length_21733_cov_7.076870_extended_partial	IMGVR_UViG_3300025313_000008	0.995721
NODE_1310_length_76970_cov_19.428328_extended_partial	IMGVR_UViG_3300027313_000002_variation_3p	0.99565
NODE_15435_length_7048_cov_4.608721_extended_partial	IMGVR_UViG_3300028802_000008_variation_3p	0.995618
NODE_1408_length_74967_cov_14.940656_extended_circular	IMGVR_UViG_3300028778_000003_variation_3p	0.995616
NODE_3328_length_36171_cov_24.323381_extended_partial	IMGVR_UViG_3300006173_000001_variation_1p	0.995598
NODE_6842_length_13863_cov_5.211494_extended_partial	IMGVR_UViG_3300014501_000019_variation_3p	0.99559
NODE_9377_length_10401_cov_4.867890_extended_partial	IMGVR_UViG_3300018719_000005_variation_3p	0.995573
NODE_2918_length_45532_cov_33.605485_extended_partial	IMGVR_UViG_3300022876_000003_variation_1p	0.99554
NODE_7202_length_13209_cov_5.654539_extended_partial	IMGVR_UViG_3300031669_000021_variation_1p	0.99554
NODE_15255_length_7108_cov_5.903981_extended_partial	IMGVR_UViG_3300021170_000015	0.99552
NODE_14967_length_7199_cov_5.640845_extended_partial	IMGVR_UViG_3300012203_000001	0.995496
NODE_38050_length_3721_cov_5.479017_extended_partial	IMGVR_UViG_3300020580_000011	0.99549
NODE_1674_length_70665_cov_13.063203_extended_partial	IMGVR_UViG_3300012971_000020	0.99547
NODE_1870_length_66663_cov_17.011478_extended_partial	IMGVR_UViG_3300009400_000005	0.995467
NODE_18745_length_6118_cov_30.211829_extended_partial	IMGVR_UViG_3300005549_000009	0.99544
NODE_2800_length_48652_cov_4.617016_extended_partial	IMGVR_UViG_3300030620_000006_variation_5p	0.99544
NODE_19457_length_5945_cov_18.244954_extended_partial	IMGVR_UViG_3300010401_000035_variation_1p	0.995429
NODE_7415_length_12819_cov_3.746619_extended_partial	IMGVR_UViG_3300031565_000011	0.99542
NODE_7860_length_12118_cov_37.531741_extended_partial	IMGVR_UViG_3300021404_000010_variation_1p	0.99537
NODE_7586_length_12546_cov_10.558448_extended_partial	IMGVR_UViG_3300018432_000014	0.99536
NODE_2939_length_45034_cov_16.239880_extended_partial	IMGVR_UViG_3300024283_000016	0.99536
NODE_8475_length_11314_cov_19.040660_extended_partial	IMGVR_UViG_3300012987_000001	0.995341
NODE_1620_length_71308_cov_10.906978_extended_partial	IMGVR_UViG_3300012357_000001	0.99532
NODE_20578_length_5712_cov_16.725102_extended_partial	IMGVR_UViG_3300028809_000013	0.99531
NODE_1910_length_65783_cov_15.477696_extended_partial	IMGVR_UViG_3300035704_000007_variation_1p	0.995304
NODE_62512_length_2657_cov_4.008991_extended_partial	IMGVR_UViG_3300012909_000005_variation_3p	0.9953
NODE_9017_length_10740_cov_8.425994_extended_partial	IMGVR_UViG_3300028803_000004_variation_5p	0.9953
NODE_15512_length_7022_cov_5.947133_extended_partial	IMGVR_UViG_3300005534_000002	0.99529
NODE_1573_length_72176_cov_13.405081_extended_partial	IMGVR_UViG_3300010397_000045	0.99523
NODE_18464_length_6190_cov_8.795600_extended_partial	IMGVR_UViG_3300005518_000016_variation_3p	0.99522
NODE_1518_length_72998_cov_15.617745_extended_partial	IMGVR_UViG_3300012930_000012_variation_3p	0.99521
NODE_4429_length_22817_cov_38.118364_extended_partial	IMGVR_UViG_3300025915_000016_variation_1p	0.99518
NODE_8303_length_11530_cov_30.041204_extended_partial	IMGVR_UViG_3300031715_000006	0.99516
NODE_1553_length_72519_cov_18.158133_extended_partial	IMGVR_UViG_3300005991_000001	0.99515
NODE_9864_length_9956_cov_8.722329_extended_partial	IMGVR_UViG_3300012208_000003	0.99514
NODE_12193_length_8419_cov_4.765986_extended_partial	IMGVR_UViG_3300012683_000001_variation_3p	0.99507
NODE_1438_length_74472_cov_20.717760_extended_partial	IMGVR_UViG_3300025921_000011	0.99503
NODE_1178_length_80374_cov_14.924933_extended_partial	IMGVR_UViG_3300036820_000012	0.99499
NODE_46794_length_3230_cov_5.514851_extended_partial	IMGVR_UViG_3300012683_000001	0.99496
NODE_2635_length_54969_cov_19.587133_extended_partial	IMGVR_UViG_3300014166_000003	0.99494
NODE_2115_length_63868_cov_10.336574_extended_partial	IMGVR_UViG_3300031673_000022_variation_3p	0.9949
NODE_35315_length_3918_cov_7.614035_extended_partial	IMGVR_UViG_3300030620_000006	0.99482
NODE_20471_length_5733_cov_2.746539_extended_partial	IMGVR_UViG_3300028072_000006	0.994805
NODE_1415_length_74896_cov_9.624223_extended_partial	IMGVR_UViG_3300031962_000002	0.9948
NODE_1360_length_75917_cov_11.666517_extended_partial	IMGVR_UViG_3300005340_000038_variation_3p	0.99474
NODE_11561_length_8783_cov_3.771419_extended_partial	IMGVR_UViG_3300025117_000058_variation_3p	0.99466
NODE_1649_length_71035_cov_19.263421_extended_partial	IMGVR_UViG_3300010400_000005_variation_3p	0.99455
NODE_1203_length_79567_cov_11.072243_extended_partial	IMGVR_UViG_3300020156_000005_variation_3p	0.99439
NODE_1656_length_70939_cov_14.180618_extended_partial	IMGVR_UViG_3300006794_000002	0.99431
NODE_8123_length_11749_cov_4.210730_extended_partial	IMGVR_UViG_3300027370_000003_variation_3p	0.994231
NODE_3382_length_35134_cov_5.076324_extended_partial	IMGVR_UViG_3300025319_000020_variation_5p	0.99399
NODE_19706_length_5894_cov_5.517343_extended_partial	IMGVR_UViG_3300032893_000018	0.99397
NODE_2455_length_61607_cov_16.535020_extended_partial	IMGVR_UViG_3300010373_000008_variation_3p	0.99396
NODE_15726_length_6950_cov_3.937965_extended_partial	IMGVR_UViG_3300035667_000002_variation_5p	0.993838
NODE_50821_length_3053_cov_3.671293_extended_partial	IMGVR_UViG_3300024310_000002_variation_3p	0.99382
NODE_14101_length_7518_cov_5.774094_extended_partial	IMGVR_UViG_3300021403_000008_variation_3p	0.993819
NODE_1314_length_76891_cov_18.922791_extended_partial	IMGVR_UViG_3300020154_000004_variation_3p	0.99375
NODE_25070_length_4961_cov_3.270053_extended_partial	IMGVR_UViG_3300028072_000006_variation_3p	0.99367
NODE_1329_length_76585_cov_18.876343_extended_partial	IMGVR_UViG_3300002568_000019	0.99366
NODE_18660_length_6140_cov_2.152789_extended_partial	IMGVR_UViG_3300025325_000011_variation_5p	0.993659
NODE_5501_length_17316_cov_13.711971_extended_partial	IMGVR_UViG_3300025117_000052_variation_5p	0.99343
NODE_38019_length_3723_cov_5.360375_extended_partial	IMGVR_UViG_3300005468_000019_variation_3p	0.99338
NODE_26745_length_4747_cov_4.408133_extended_partial	IMGVR_UViG_3300032144_000008_variation_3p	0.993312
NODE_5669_length_16708_cov_11.964598_extended_partial	IMGVR_UViG_3300021406_000012_variation_3p	0.993265
NODE_39831_length_3603_cov_5.928653_extended_partial	IMGVR_UViG_3300027370_000003	0.99319
NODE_65291_length_2582_cov_7.905356_extended_partial	IMGVR_UViG_3300025326_000023_variation_3p	0.99317
NODE_64426_length_2605_cov_13.404629_extended_partial	IMGVR_UViG_3300032001_000002	0.99303
NODE_52296_length_2995_cov_5.316298_extended_partial	IMGVR_UViG_3300021403_000008_variation_3p	0.99297
NODE_1264_length_77915_cov_17.798769_extended_partial	IMGVR_UViG_3300036820_000014	0.99293
NODE_14430_length_7395_cov_5.323054_extended_partial	IMGVR_UViG_3300028802_000008	0.99288
NODE_53211_length_2962_cov_4.031785_extended_partial	IMGVR_UViG_3300012909_000005_variation_3p	0.99276
NODE_4516_length_22181_cov_6.323023_extended_partial	IMGVR_UViG_3300018432_000004	0.99253
NODE_30354_length_4342_cov_4.537827_extended_partial	IMGVR_UViG_3300005468_000019	0.99215
NODE_9180_length_10584_cov_5.897663_extended_partial	IMGVR_UViG_3300005529_000035	0.99211
NODE_30021_length_4376_cov_5.395371_extended_partial	IMGVR_UViG_3300005468_000019_variation_3p	0.99189
NODE_36373_length_3838_cov_5.357850_extended_partial	IMGVR_UViG_3300005529_000035	0.99141
NODE_7212_length_13196_cov_21.457433_extended_partial	IMGVR_UViG_3300021407_000014_variation_3p	0.991336
NODE_12199_length_8416_cov_4.636768_extended_partial	IMGVR_UViG_3300012927_000001	0.99108
NODE_4686_length_21000_cov_18.157935_extended_partial	IMGVR_UViG_3300010371_000004	0.9909
NODE_64861_length_2594_cov_3.026854_extended_partial	IMGVR_UViG_3300010399_000038	0.99065
NODE_36983_length_3794_cov_3.776455_extended_partial	IMGVR_UViG_3300014838_000020	0.99063
NODE_4034_length_25890_cov_5.657633_extended_partial	IMGVR_UViG_3300032895_000003_variation_5p	0.99052
NODE_37456_length_3761_cov_7.137903_extended_partial	IMGVR_UViG_3300005537_000004	0.99033
NODE_37099_length_3787_cov_2.795824_extended_partial	IMGVR_UViG_3300032954_000005	0.990269
NODE_9052_length_10712_cov_5.874588_extended_partial	IMGVR_UViG_3300020599_000006	0.99021
NODE_627_length_98832_cov_20.951495_extended_partial	IMGVR_UViG_3300025930_000010_variation_1p	0.99
NODE_65739_length_2570_cov_11.861594_extended_partial	IMGVR_UViG_3300025121_000041_variation_3p	0.99
NODE_4998_length_19367_cov_23.391219_extended_partial	IMGVR_UViG_3300033551_000003	0.99
NODE_3098_length_41366_cov_30.154094_extended_circular	IMGVR_UViG_3300033489_000006_variation_1p	0.99
NODE_46168_length_3261_cov_8.102467_extended_circular	IMGVR_UViG_3300028590_000014_variation_1p	0.99
NODE_4792_length_20335_cov_11.935610_extended_circular	IMGVR_UViG_3300027857_000015	0.99
NODE_5895_length_16133_cov_16.046214_extended_circular	IMGVR_UViG_3300024219_000002	0.99
NODE_6598_length_14340_cov_23.719893_extended_circular	IMGVR_UViG_3300032892_000001	0.99
NODE_4957_length_19590_cov_40.412344_extended_partial	IMGVR_UViG_3300033513_000002	0.99
NODE_39549_length_3622_cov_13.701391_extended_partial	IMGVR_UViG_3300032074_000001	0.98986
NODE_20163_length_5797_cov_5.152159_extended_partial	IMGVR_UViG_3300018719_000005_variation_3p	0.98971
NODE_3999_length_26171_cov_8.343050_extended_partial	IMGVR_UViG_3300012925_000001	0.989498
NODE_36300_length_3843_cov_3.253472_extended_partial	IMGVR_UViG_3300028072_000006	0.98926
NODE_39382_length_3633_cov_4.415110_extended_partial	IMGVR_UViG_3300032893_000025	0.98878
NODE_13929_length_7590_cov_5.700441_extended_partial	IMGVR_UViG_3300005544_000001_variation_3p	0.98856
NODE_28854_length_4497_cov_13.362210_extended_partial	IMGVR_UViG_3300014501_000017	0.98851
NODE_46828_length_3228_cov_5.310003_extended_partial	IMGVR_UViG_3300021475_000009_variation_3p	0.98844
NODE_41269_length_3520_cov_3.786612_extended_partial	IMGVR_UViG_3300012909_000005	0.988392
NODE_10710_length_9328_cov_6.673529_extended_partial	IMGVR_UViG_3300010373_000042_variation_3p	0.98829
NODE_21421_length_5548_cov_4.419710_extended_partial	IMGVR_UViG_3300012909_000005	0.98828
NODE_34424_length_3985_cov_5.323726_extended_partial	IMGVR_UViG_3300005544_000001	0.9881
NODE_33244_length_4083_cov_4.320532_extended_partial	IMGVR_UViG_3300028802_000008	0.98787
NODE_23741_length_5154_cov_2.849258_extended_partial	IMGVR_UViG_3300010399_000038	0.98785
NODE_60787_length_2709_cov_2.603065_extended_partial	IMGVR_UViG_3300031965_000005_variation_5p	0.98762
NODE_39524_length_3623_cov_6.537174_extended_partial	IMGVR_UViG_3300018432_000004_variation_3p	0.98761
NODE_13938_length_7587_cov_4.732105_extended_partial	IMGVR_UViG_3300024310_000002_variation_3p	0.98761
NODE_16191_length_6804_cov_5.992394_extended_partial	IMGVR_UViG_3300019889_000009	0.98704
NODE_23337_length_5219_cov_5.148242_extended_partial	IMGVR_UViG_3300018719_000005_variation_3p	0.986945
NODE_57868_length_2799_cov_3.881481_extended_partial	IMGVR_UViG_3300019889_000009_variation_3p	0.98643
NODE_35961_length_3871_cov_5.725345_extended_partial	IMGVR_UViG_3300005544_000001	0.98638
NODE_6767_length_14014_cov_3.552569_extended_partial	IMGVR_UViG_3300028072_000006	0.986336
NODE_14951_length_7208_cov_8.237727_extended_partial	IMGVR_UViG_3300026680_000001	0.98512
NODE_7314_length_13005_cov_17.868356_extended_partial	IMGVR_UViG_3300025905_000002	0.984734
NODE_67410_length_2527_cov_2.920099_extended_partial	IMGVR_UViG_3300012943_000033_variation_3p	0.98449
NODE_56755_length_2836_cov_2.106686_extended_partial	IMGVR_UViG_3300015245_000034_variation_5p	0.983291
NODE_62165_length_2668_cov_2.174387_extended_partial	IMGVR_UViG_3300031965_000005	0.98086
NODE_36946_length_3797_cov_2.432937_extended_partial	IMGVR_UViG_3300031965_000005_variation_5p	0.9801
NODE_16656_length_6665_cov_2.411971_extended_partial	IMGVR_UViG_3300025864_000015_variation_5p	0.97999
NODE_35891_length_3876_cov_2.010590_extended_partial	IMGVR_UViG_3300015245_000034	0.97789
NODE_19391_length_5957_cov_2.367019_extended_partial	IMGVR_UViG_3300031965_000005	0.977228
		0.977228

## Sheet: ED.Fig5d
extended_partial	extended_circular
6	5
3	2
2	2
4	9
2	2
11	11
3	13
4	6
4	4
3	2
2	5
5	2
3	3
8	2
11	5
2	2
13	2
12	3
6	2
5	2
2	2
5	3
3	2
2	2
5	7
3	2
4	2
2	2
10	2
3	2
16	2
7	4
4	2
11	2
4	4
2	4
3	2
2	2
4	2
19	2
4	2
2	3
2	2
4	2
2	2
3	2
4	2
3	2
4	2
11	2
4	3
5	2
9	2
3	2
5	2
4	2
10	2
2	2
3	2
5	2
5	2
3	2
2
6
2
5
4
4
3
3
2
4
2
3
2
2
5
10
4
12
2
14
12
6
4
7
2
7
2
11
3
4
3
2
3
2
14
4
5
4
5
2
2
9
3
5
8
3
6
2
15
3
3
10
2
2
2
8
2
2
2
2
15
6
7
4
2
2
2
6
2
5
9
2
6
13
3
6
13
2
2
2
7
3
2
3
2
3
4
6
5
3
3
3
2
2
11
3
2
3
7
4
4
5
4
11
4
18
3
5
6
3
2
13
2
2
7
9
2
5
3
2
2
9
2
10
8
3
2
2
3
4
7
9
7
11
2
7
2
4
16
2
2
4
3
5
2
11
2
3
3
3
2
2
3
2
3
2
3
6
7
3
2
6
9
3
2
2
4
2
2
4
2
6
3
2
4
6
4
3
2
2
2
3
3
2
3
3
5
2
4
4
6
3
12
2
3
4
5
3
4
2
2
8
2
2
5
2
5
2
4
2
3
4
2
8
7
2
2
2
3
3
2
2
11
2
2
2
9
3
2
2
2
10
2
2
5
2
13
10
10
4
2
2
3
2
2
3
6
3
9
3
2
7
3
2
2
3
4
4
4
6
5
2
2
4
2
3
7
2
9
2
2
5
3
6
11
2
2
3
4
2
2
2
2
2
2
6
3
3
7
2
2
2
2
3
4
9
3
2
2
4
2
2
2
7
2
4
2
14
4
7
2
2
6
3
3
2
3
4
2
2
3
2
3
2
3
2
4
3
3
2
2
2
15
7
4
5
2
3
2
6
2
3
5
2
3
8
2
5
8
2
2
2
3
3
2
2
3
4
2
2
5
5
2
2
2
3
3
9
3
3
2
4
3
2
3
8
7
2
3
2
2
3
2
5
9
2
2
5
4
3
2
4
4
3
5
2
3
2
3
2
2
3
3
2
2
3
4
2
5
2
2
2
2
2
2
4
2
2
2
3
5
3
2
6
2
3
7
4
3
2
2
2
4
3
3
2
7
2
5
3
3
3
2
2
3
5
2
2
3
6
2
2
2
3
2
2
3
2
4
2
2
3
2
2
2
2
3
2
2
2
2
2
2
2
3
3
2
3
3
2
2
3
2
5
2
2
2
3
2
2
2
2
3
2
5
2
2
2
2
3
3
7
3
3
2
3
3
3
3
4
2
9
3
2
2
6
2
3
3
2
3
2
2
2
5
3
2
2
3
3
2
6
8
3
3
2
2
3
5
2
2
2
2
4
2
2
2
2
2
2
3
6
2
4
2
3
3
2
2
2
5
3
2
2
3
5
2
2
2
2
2
3
4
5
2
2
2
3
2
2
5
3
2
2
2
3
2
2
2
2
5
3
2
7
2
2
2
2
3
2
2
2
3
2
2
2
2
5
3
4
2
3
2
3
2
2
3
3
2
3
2
2
2
2
2
2
2
2
7
2
2
3
5
2
2
3
5
2
2
3
2
2
3
2
3
3
3
3
5
2
2
2
2
2
3
2
3
2
3
2
2
2
4
2
3
3
2
2
2
2
2
2
2
3
2
2
3
2
4
2
3
2
2
3
2
2
3
3
6
2
2
2
3
8
2
2
6
2
2
2
3
2
2
7
3
2
3
2
2
2
2
4
4
2
2
5
3
2
2
2
2
2
2
2
2
2
2
2
2
2
2
2
2
2
3
3
3
2
3
3
2
3
2
2
2
2
2
2
2
2
2
2
2
3
2
2
2
2
3
2
3
2
2
2
5
2
2
2
4
2
2
2
2
4
2
4
3
3
2
2
2
2
2
3
4
3
2
2
2
2
2
2
2
2
3
2
2
5
2
2
4
2
2
2
2
2
3
5
2
3
2
2
2
2
2
2
2
2
2
2
2
2
2
2
2
2
2
2
2
2
2
2
2
2
2
3
2
2
2
2
3
2
2
2
2
2
2
2

## Sheet: ED.Fig5e
circular_query	circular_cobra	partial_query	partial_cobra
4998	68581	11775	65205
14704	38395	3214	56141
78252	80649	24536	31771
8805	62378	26743	78398
22681	63948	39173	67796
5829	91344	3839	68925
7653	78294	3332	12104
10961	67659	9879	15415
28875	91757	39134	75880
3736	344886	21310	66535
7411	82387	4791	67162
21943	66221	11733	62543
343814	65079	6972	66200
3289	86216	3455	86789
16167	65917	6648	71997
65723	62955	64663	69329
9536	69899	3317	73216
9055	55790	7971	63057
12768	69018	3914	102148
11711	63840	5650	12788
6462	66685	31036	63225
81634	67907	3680	59338
17008	69066	28932	66980
5411	64393	85857	88042
62625	65720	5527	38505
53111	67816	3554	74275
38301	66426	28950	97237
23842	69916	63366	63505
35295	59984	18244	67037
43560	39762	12806	42128
3881	68993	3435	75235
7938	66966	3713	21830
59560	69703	44256	71624
5169	73165	3497	65128
66498	98541	37513	70883
15457	76516	39071	63586
5008	122433	21446	71206
65760	64717	3797	5678
7245	76335	50158	67855
63940	63975	3790	56847
9480	64669	3116	41332
67209	66189	55931	63569
25442	80261	52150	63651
62134	156375	18735	67182
16887	69838	3950	46731
16133	68607	16959	64486
20335	66045	3131	72160
38456	76335	20533	45547
10735	69371	5098	14505
30879	64393	15722	69493
68411	62955	4836	64156
5057	65672	4678	33410
6329	79919	14545	53250
10451	66840	2955	64251
3443	65010	7786	35445
69157	68324	6828	64706
48631	66730	19942	28361
16927	65622	21419	72432
84734	142453	3319	68584
3261	80261	64435	17010
15329	66057	16591	63912
11629	138134	6342	58478
108192		3890	83145
63936		30760	40607
3371		31298	29062
16068		2985	68916
74967		26546	84823
33822		23833	118626
5074		4049	15752
61615		23465	18874
63463		7689	71224
6424		17490	67810
15705		71035	64596
12086		2676	62891
64763		48043	64360
79127		14651	6568
21377		28288	87801
14004		5897	50092
156291		18451	65729
41366		6938	63145
69269		2797	62752
4062		24074	77398
10126		19684	70124
4722		3780	16416
29579		10132	17339
6043		4854	79296
65539		3611	14512
3664		17276	21658
74967		3706	19120
41083		2631	66297
4879		61570	73617
27107		9328	87528
63984		6804	69856
58344		7530	64198
68698		2507	74295
14340		39297	97186
63940		4945	75233
3037		16457	8232
6782		8432	62391
8247		7337	64302
76116		21946	15073
2714		6998	62660
24633		3456	7852
8162		2639	31685
17602		31713	39795
55942		3787	31781
23975		7805	82113
10538		17148	67807
23790		6013	43764
66322		53469	14761
25402		7290	71659
64478		8728	67285
17399		36275	65790
30547		4509	42010
8827		9075	17951
57524		31555	64456
33547		36629	50050
67827		12289	73561
66147		3556	65145
62553		5217	62926
7486		4490	64446
54890		38592	85633
19122		26630	79197
141936		2818	26450
7881		16808	26929
3228		37893	64372
3405		4265	11711
3168		48652	31570
6927		10118	78484
4681		20043	42823
14930		47932	78787
79127		18777	94604
4409		84259	33586
4379		8074	66419
64975		3266	95348
137617		5835	72575
2714		32996	39441
		6669	49410
		9615	64799
		67848	34087
		10180	62939
		9587	3458
		77839	63654
		8399	50510
		8345	66684
		54974	73724
		11410	48318
		5838	8933
		8795	60370
		7361	41424
		4501	60145
		7066	65288
		7199	67766
		20563	80022
		3703	71522
		3089	23372
		8403	62362
		6413	19013
		11352	89718
		61163	69771
		27683	93611
		2668	14901
		18618	68831
		9485	15913
		14055	16579
		4263	36200
		29457	68527
		18150	67602
		7116	73424
		71217	68223
		21301	64624
		7713	80656
		2723	70645
		5584	104119
		4008	63525
		89504	66387
		29935	72899
		3812	70335
		16564	67064
		4747	65086
		20947	93580
		10817	66757
		12819	102852
		7108	71386
		57997	21757
		4089	63893
		6869	77953
		24448	65062
		40077	10690
		35007	12417
		9586	66115
		11820	56340
		49835	37844
		53267	72519
		7923	38413
		53757	81237
		47249	62233
		3046	58504
		13242	66297
		5873	96309
		22817	73161
		10990	9693
		11514	66278
		58966	71609
		99675	5600
		3811	78183
		2749	63938
		3779	99030
		3203	65296
		9956	25330
		5011	69591
		11689	92635
		6426	87643
		21683	14898
		13619	78299
		7675	70068
		6200	66577
		27540	73441
		2633	68776
		20347	61303
		3115	31302
		3191	92666
		9703	69953
		13809	21886
		11606	70320
		13196	71651
		13293	37374
		2664	63199
		3418	67329
		4697	59302
		40805	64546
		6714	62155
		20682	63391
		23946	45200
		28763	86183
		5563	164484
		2996	42502
		6665	36591
		3973	81460
		3197	63994
		3429	64474
		3469	66960
		63942	12696
		63582	64421
		21461	10088
		8177	68689
		19660	62628
		23329	77036
		35066	55606
		11452	72314
		8661	69798
		40680	56699
		14070	26031
		52599	63173
		2908	99764
		12108	64851
		69468	68758
		54113	28431
		14022	89317
		5624	5122
		5601	94711
		7993	77184
		8790	62356
		3234	24064
		55167	75331
		26814	17442
		4818	12794
		15379	94271
		69612	59204
		4070	6745
		8435	60655
		23550	63586
		45529	19371
		3985	72906
		18711	94883
		54969	73643
		30103	26937
		6542	6138
		8687	62354
		36086	48409
		20301	4101
		6198	7338
		26817	97483
		30707	95392
		10733	103026
		19962	77705
		98832	102761
		7890	75075
		26085	99871
		17194	77708
		22697	49946
		27621	6491
		10485	22258
		65035	73051
		5985	72388
		11970	63646
		8556	89938
		11110	82391
		3577	77674
		47078	32669
		4417	44676
		2883	66003
		52128	18417
		18988	72581
		6665	65937
		3090	56617
		8961	41523
		8054	63380
		3355	67764
		16501	74900
		57491	65743
		6419	94000
		10862	88083
		18914	62634
		3794	65645
		3593	69345
		4805	92252
		15661	75140
		73646	93508
		15405	63702
		7798	66801
		2985	46741
		34192	94131
		15505	64163
		2681	6151
		4222	65195
		3179	75205
		3447	67526
		8041	82607
		14208	15052
		2590	63484
		35458	81510
		62479	62374
		5981	70738
		8131	62243
		30445	71956
		29034	63375
		6015	7024
		3664	62427
		2616	67189
		5611	60847
		51685	14301
		10657	4280
		2866	13188
		10388	80093
		6574	63114
		3653	11450
		91906	79323
		3460	68390
		4144	67592
		3850	84549
		76456	64504
		102167	22255
		3522	69860
		2634	75095
		9568	67080
		42501	67317
		35134	92225
		24403	49716
		4469	63532
		10291	49922
		9200	60258
		20663	36863
		14094	62949
		58566	70514
		8136	69023
		79169	86797
		3112	64106
		5404	9088
		3948	79431
		17493	64527
		55585	56176
		6747	7932
		72176	7475
		5569	84575
		8542	62278
		21356	62429
		3387	99085
		3281	63272
		10721	135460
		5374	54936
		23439	54722
		16802	7911
		13233	63030
		3135	95774
		16867	64930
		13227	66836
		89505	75518
		26188	62427
		60912	65950
		5217	68612
		18046	81453
		6709	64111
		6851	40496
		10622	64635
		6725	34039
		7886	101633
		8008	90666
		12112	50176
		5065	71945
		7121	44477
		55125	42823
		3372	8532
		2786	89055
		6516	22633
		51888	79813
		41420	35037
		7059	27927
		17010	62286
		8845	80995
		11235	40666
		3490	83658
		13646	77623
		18034	97731
		3156	103465
		55659	68012
		5597	67610
		26631	62579
		4345	8702
		49007	95012
		17629	76141
		70177	61356
		7233	15937
		11769	73969
		11595	11530
		5481	35463
		9451	9600
		12048	100064
		8584	64340
		24425	96154
		4606	8019
		13876	37665
		13692	23988
		6866	11426
		6060	64212
		6037	81920
		2600	77308
		4205	79038
		5720	98071
		51241	77240
		8226	63132
		29124	66611
		5457	98336
		13324	61744
		4920	84714
		3684	76680
		11749	71585
		8075	70577
		32270	71092
		3848	77668
		26033	73254
		62870	62580
		9275	11803
		6285	74471
		3004	9975
		20694	27125
		13923	62835
		17140	62233
		31535	67323
		8546	63501
		3042	69175
		10773	67997
		19734	11242
		15882	51121
		40641	65691
		20331	63043
		6316	63702
		21729	66918
		73995	80714
		73919	66386
		31043	58808
		9391	40646
		32164	69842
		19738	3940
		12561	14274
		45034	12370
		38618	8001
		8752	22668
		5392	57056
		16779	72511
		7827	6435
		16471	63587
		2517	64396
		69085	66743
		2670	32057
		40388	79896
		3377	16735
		4722	10623
		8193	30811
		2858	34363
		44047	25343
		3783	15943
		7789	65248
		8977	10456
		5451	66620
		60531	14678
		5548	64691
		6596	62404
		5927	70511
		6905	21155
		17585	81858
		13619	10569
		5855	99121
		35158	36215
		27309	30723
		95378	64851
		6886	4670
		12021	66932
		17775	51871
		8272	15581
		5950	62516
		52430	75468
		12184	90364
		46508	92704
		2582	8383
		59900	20427
		5261	5148
		13766	71095
		3831	68797
		6986	60691
		32599	56866
		11051	78454
		74896	5531
		3635	67888
		43916	67750
		7285	69490
		49167	456414
		77720	65427
		61697	101621
		3229	66040
		10971	12582
		4557	63050
		70895	63232
		5873	76148
		5261	88299
		3450	53690
		10919	69270
		9625	11280
		7912	12518
		3522	47787
		2602	78728
		6386	3166
		9883	85916
		18820	66708
		3692	63374
		5809	59204
		12870	80089
		4697	67064
		71056	95641
		13209	87936
		15793	49197
		70103	32739
		45548	62988
		5708	8730
		3806	67727
		26507	11977
		16708	43201
		6501	7547
		25948	62472
		4380	66575
		8269	98348
		52231	104624
		12861	44748
		29584	79370
		2501	62759
		5217	74256
		7958	7873
		58382	66952
		51703	70935
		88465	98290
		8441	64861
		35484	7852
		3695	7240
		65563	44069
		4299	31588
		20556	6100
		7225	65365
		3784	9685
		7395	89311
		5586	20334
		2919	63706
		44346	13229
		3008	38301
		27533	13676
		3523	11191
		16600	64149
		52785	8506
		19109	48774
		3934	68087
		10910	66193
		11561	82879
		13415	9540
		4133	17873
		16191	65182
		21764	92502
		23773	69725
		6950	64748
		3776	24676
		16213	87244
		4831	70762
		3600	66028
		33945	31717
		14883	68957
		4221	69049
		7789	4863
		3159	63538
		10867	63345
		3633	62825
		3742	70508
		14975	63660
		23636	73879
		12071	67695
		21587	70925
		2927	81032
		3548	68762
		3222	36652
		32428	25969
		17686	6646
		2512	72417
		27595	64660
		12520	4079
		19019	72326
		11530	5222
		72400	70229
		9139	62574
		5294	76737
		31033	144005
		15165	60882
		93929	64783
		25972	106480
		8096	13487
		35167	4215
		6437	72330
		7503	65394
		44407	74140
		76702	82847
		2799	75141
		30098	36577
		5088	11947
		17200	9026
		11191	66299
		26112	79203
		16915	39438
		3549	69794
		32396	70431
		7374	6317
		3129	25601
		6908	49698
		59272	72225
		3323	7673
		3321	8029
		4837	25587
		13196	33896
		16749	26148
		11868	7157
		8262	15074
		3259	62630
		3778	13505
		15905	6725
		3544	77555
		3119	68147
		7308	20738
		8381	8563
		3576	7534
		6117	69849
		51824	102588
		8892	63775
		16231	46629
		10749	6961
		2678	10357
		15332	64008
		11935	18058
		52407	13137
		48072	61308
		37061	77448
		20694	62365
		13952	82203
		13550	74170
		44789	103291
		4194	78963
		4951	5853
		52228	63907
		6280	100357
		5034	64271
		11005	73916
		35394	29870
		64454	77669
		26568	8729
		63620	72076
		64961	96625
		11167	86849
		6778	73399
		2513	78073
		2796	63024
		33766	64093
		32196	78762
		4214	7874
		8609	87981
		7590	77520
		3483	64137
		7018	79354
		9242	62896
		12219	67147
		16836	63354
		3683	40071
		9720	66515
		3439	7903
		15816	73011
		3871	67258
		54159	61555
		2681	65839
		53739	65600
		6575	80569
		71215	102770
		3136	73993
		9867	64608
		15636	77616
		8759	64460
		5949	91937
		43679	66580
		3394	9597
		34067	3789
		19069	69533
		5722	75156
		5757	20598
		42122	79071
		5064	66711
		89441	90520
		5957	27834
		8451	62200
		7085	11647
		2850	18872
		20107	104808
		25977	19282
		29147	77666
		3962	59691
		6936	61461
		13683	104586
		5676	65922
		9237	78661
		2512	14845
		6519	71533
		5219	66391
		10200	7721
		8598	14895
		5900	10028
		17316	5160
		35360	18501
		2693	71848
		3480	62127
		10401	266147
		28169	78643
		4502	77295
		2594	75233
		22232	11960
		18153	55751
		10654	92689
		2621	55881
		10135	78037
		2967	82385
		19079	5632
		10083	72667
		5376	63275
		6278	65448
		67898	76673
		28472	11878
		3595	13870
		6487	5514
		24802	5376
		24027	16008
		8124	3402
		27541	70033
		61578	89130
		2700	7074
		3601	61437
		2778	71233
		25868	74883
		45691	25328
		3149	64168
		4087	66345
		5400	65419
		4982	67505
		6118	65281
		16518	73246
		25432	21747
		8160	72581
		10584	67464
		4309	71201
		20285	65020
		37551	24693
		8603	43908
		84697	7087
		11125	13122
		5724	62318
		7933	5430
		5894	73248
		4992	69351
		31979	62720
		5643	67474
		10163	71009
		13863	71736
		3764	9535
		3416	3690
		15196	71784
		62980	70920
		3032	93596
		2620	77282
		69835	5098
		23569	62884
		53625	43778
		3494	12872
		14681	73040
		3408	69447
		68451	65547
		44994	13093
		5074	24668
		3928	76896
		10425	104612
		7119	12850
		10493	39990
		56259	65375
		46677	57131
		178592	63538
		14842	30995
		17425	20306
		15442	76789
		85139	9455
		58413	9007
		14527	66870
		2743	71529
		36185	80385
		32189	64848
		6032	3731
		8812	5492
		12223	65437
		30753	18711
		2918	45407
		17046	65707
		12252	6100
		4517	6931
		61704	75982
		59518	20526
		7908	69192
		9088	4853
		5264	16642
		4167	8082
		5255	41914
		4193	11519
		2838	8054
		5736	67078
		38756	70870
		62949	96346
		2532	334744
		72456	69387
		25967	7768
		38743	13980
		4613	68966
		4450	70983
		32288	75082
		79567	26313
		65434	63755
		11398	3692
		93903	37055
		8181	80480
		2799	19549
		2556	76944
		23827	10940
		6924	5878
		16955	34477
		60575	5728
		8419	59637
		35546	5602
		7541	64031
		18263	57494
		4324	67047
		12953	77851
		4832	83717
		3850	66553
		3589	209984
		3077	18335
		9471	68244
		34360	73170
		45789	56563
		19472	5669
		3336	58625
		11404	80578
		7281	8912
		60683	45720
		7037	9148
		2691	5329
		8539	23925
		8358	70984
		4994	68988
		4160	4479
		31901	70699
		3083	5276
		6560	6696
		45881	46338
		5693	54113
		3314	80649
		25034	76357
		44565	102952
		24866	5989
		45338	64119
		3520	6780
		18649	9868
		5154	6922
		2983	73462
		15187	20516
		42450	6231
		45790
		4327
		5294
		3053
		61206
		17265
		24713
		3843
		84870
		18096
		8905
		42647
		6564
		5019
		5424
		6333
		4256
		5155
		6764
		39412
		43258
		61715
		2899
		5691
		41543
		4506
		3536
		10735
		4572
		5179
		38315
		44570
		59521
		5568
		9378
		3053
		36081
		2533
		5883
		9938
		3669
		8715
		3913
		10764
		4179
		3953
		3483
		3034
		19993
		42328
		8049
		6648
		18786
		24002
		19590
		3109
		3097
		36821
		64561
		58883
		49666
		12208
		5826
		8286
		6779
		8630
		23041
		9886
		50214
		6414
		16953
		3709
		5574
		45767
		8705
		38989
		4801
		2855
		4367
		6310
		2615
		4588
		7245
		5988
		16632
		5705
		63239
		23806
		52796
		7449
		11072
		68512
		10446
		25576
		35260
		3723
		11429
		36264
		9851
		22905
		13655
		3549
		65064
		2527
		51812
		4713
		4271
		3187
		42351
		24371
		3195
		4170
		3023
		2969
		8855
		33700
		9486
		48422
		15142
		11600
		16700
		96477
		16705
		6319
		6132
		9150
		3617
		11837
		2709
		3721
		53557
		14887
		4744
		13792
		6979
		5283
		26911
		2943
		74747
		35848
		7566
		19686
		4765
		5712
		11957
		8990
		3057
		3145
		11039
		18374
		21733
		39414
		20917
		10154
		25266
		40463
		12050
		19486
		70026
		2880
		4961
		11441
		7378
		17129
		15052
		26140
		37851
		3435
		14655
		6556
		25469
		8603
		4011
		11031
		6810
		7313
		9365
		7996
		8010
		9623
		13060
		10698
		5579
		26772
		7726
		5305
		27337
		12717
		7656
		4628
		5131
		6941
		35275
		38767
		3230
		6063
		12907
		10350
		14976
		2995
		57960
		2710
		4066
		43889
		71504
		46272
		19706
		30788
		10755
		6804
		23750
		6181
		9990
		9409
		30962
		6890
		101994
		5031
		30117
		31226
		36991
		23538
		22782
		42283
		10791
		8589
		7386
		4271
		15063
		2556
		47321
		3372
		4006
		4168
		4037
		34768
		2651
		4445
		7166
		5646
		4004
		7334
		23263
		6181
		11155
		3593
		3458
		14132
		12546
		3838
		10666
		11121
		11633
		76512
		35581
		3599
		10788
		73800
		23156
		58428
		5477
		29556
		4652
		3465
		14295
		17384
		62928
		37745
		4083
		4497
		4125
		90903
		24650
		6842
		4847
		57929
		18649
		45462
		3003
		29790
		58448
		5311
		9007
		5642
		37929
		30371
		13636
		21769
		10265
		3694
		4548
		3416
		73489
		7962
		26901
		7928
		77131
		27828
		16302
		39494
		26883
		5803
		8224
		7327
		6035
		2657
		5035
		10102
		6354
		10768
		19235
		70678
		77915
		2758
		4795
		77814
		11682
		12866
		24067
		5797
		3541
		48961
		3343
		7518
		17590
		52195
		14055
		18356
		6256
		5067
		18342
		3443
		3948
		2506
		31549
		15528
		31507
		2644
		2641
		18379
		29521
		20240
		5682
		7393
		7459
		3982
		23351
		14002
		4182
		14754
		44679
		2605
		9585
		58123
		16615
		3011
		14378
		9809
		4064
		5733
		15218
		2925
		2869
		41405
		3353
		10360
		4395
		5321
		49822
		57678
		8783
		6922
		3025
		3411
		9603
		91191
		6761
		6617
		3145
		80374
		11113
		70929
		62139
		7175
		5096
		3063
		59827
		28065
		10033
		9422
		17460
		3177
		34782
		2704
		3322
		18510
		79368
		64878
		3929
		3545
		13623
		2512
		19367
		21205
		18373
		21190
		6996
		43963
		44822
		73558
		11953
		14644
		11791
		2797
		3725
		17261
		30897
		37248
		8102
		56347
		3048
		4406
		51149
		46551
		11523
		50397
		71015
		23531
		16526
		14006
		60283
		13370
		10054
		6726
		5249
		10712
		9355
		12925
		17656
		16096
		43803
		4798
		4489
		71652
		47904
		3254
		3101
		83887
		52601
		2591
		8257
		10779
		4378
		9814
		74610
		4105
		6149
		15984
		12221
		19237
		10140
		34371
		5304
		15288
		77128
		4258
		12506
		7208
		40924
		8632
		49505
		37539
		6672
		3001
		2903
		11353
		5538
		37764
		3711
		19363
		10959
		10962
		22844
		3973
		3995
		75166
		28559
		11003
		22469
		14437
		5786
		14576
		11126
		11103
		45494
		7587
		36071
		65679
		11314
		6001
		36974
		13560
		4773
		2786
		32652
		25958
		13408
		2799
		3876
		5605
		64898
		4535
		5551
		12844
		2523
		3832
		4465
		4570
		96498
		36171
		18563
		37366
		2770
		2671
		74567
		23002
		19414
		2839
		76891
		74402
		15892
		30112
		3734
		6150
		17814
		22371
		7010
		5188
		47271
		10781
		4680
		3571
		60519
		32083
		14570
		7290
		6676
		4880
		62404
		12292
		86209
		6118
		55180
		4799
		25890
		7943
		68922
		9040
		3985
		25375
		3027
		2904
		21118
		81473
		10641
		3223
		2820
		40388
		2799
		2857
		6761
		2962
		14253
		16488
		5953
		7165
		2652
		19606
		47031
		3936
		76374
		2962
		35919
		5955
		3500
		9590
		4974
		4679
		26662
		13409
		16406
		2853
		9472
		50187
		21411
		2723
		14584
		41238
		4560
		23118
		2645
		13460
		69284
		86474
		77994
		2880
		6021
		2578
		12048
		4033
		14414
		2836
		48230
		4385
		3457
		14314
		13300
		18077
		47128
		5957
		5154
		4155
		3114
		23455
		70939
		6579
		2524
		16693
		74472
		14014
		6236
		18224
		10247
		16324
		4212
		21575
		47050
		65783
		7160
		34633
		23181
		6710
		59146
		16652
		30083
		17876
		61405
		20507
		9878
		20668
		2559
		3187
		46327
		8305
		10857
		64780
		20135
		30520
		10516
		21527
		18275
		9185
		72519
		3686
		50945
		21000
		13393
		42803
		14043
		15557
		57346
		51946
		4449
		72176
		23168
		58938
		38525
		25249
		45894
		44530
		7182
		14646
		12143
		7443
		69366
		10384
		5958
		14552
		9051
		35121
		13026
		3942
		22650
		6211
		43286
		26214
		5209
		5397
		13422
		12583
		35247
		17769
		26694
		93829
		54519
		60771
		6638
		3736
		3603
		23340
		11544
		68071
		72521
		24796
		61607
		6221
		9943
		4630
		12356
		5138
		40019
		26538
		70899
		15975
		14098
		13165
		6571
		48821
		4159
		19338
		71308
		8240
		16562
		3229
		3154
		36673
		52820
		70665
		23728
		13491
		42801
		14906
		3515
		92343
		35894
		14942
		23962
		8375
		3448
		54884
		4710
		3612
		4458
		76970
		12559
		3028
		5478
		2654
		3066
		60846
		4685
		4114
		12522
		4808
		11811
		4372
		3644
		11313
		3688
		4288
		10967
		3690
		17547
		14108
		8571
		5761
		7147
		33255
		3613
		21622
		20636
		64333
		27998
		45443
		25724
		25640
		7623
		45768
		12639
		72794
		18872
		2934
		4717
		31602
		4103
		3535
		59170
		13809
		4878
		17125
		6635
		52115
		22303
		23762
		3905
		5874
		5456
		17582
		6289
		7073
		29871
		9041
		59335
		5586
		90370
		26393
		6013
		53886
		17865
		10115
		14605
		5096
		22912
		53824
		3116
		45532
		16889
		16782
		63957
		12792
		2727
		32560
		62470
		3075
		10752
		6720
		52306
		6744
		8050
		9456
		6722
		93683
		30516
		13756
		2779
		50459
		9566
		3773
		7118
		6147
		12344
		18511
		32077
		27999
		26171
		43689
		26358
		71314
		8809
		36612
		42409
		4028
		37046
		6623
		8918
		27243
		4859
		2977
		38195
		56099
		24942
		37036
		3290
		9553
		14319
		7737
		9228
		2950
		5021
		30835
		3622
		76585
		29955
		11590
		3153
		2877
		7170
		13559
		3475
		13705
		66573
		31940
		71224
		3492
		10675
		6453
		14187
		42637
		19723
		50688
		2800
		8159
		13736
		2717
		47956
		5017
		55147
		5194
		4070
		5746
		12917
		13191
		2528
		4090
		16216
		3536
		46184
		6036
		30160
		5086
		3893
		3633
		6228
		42843
		7202
		22300
		6334
		26947
		18597
		5496
		13662
		5371
		16018
		6344
		44753
		13727
		35382
		16801
		44256
		34579
		17477
		54088
		12066
		4086
		6204
		3755
		2874
		4980
		4551
		3761
		11361
		67819
		7508
		10002
		19239
		64537
		6937
		3434
		6094
		29777
		31674
		24540
		16752
		31069
		2755
		7361
		48650
		4705
		67730
		58320
		3206
		26436
		8004
		8193
		4480
		2826
		9609
		7759
		40782
		4115
		38759
		36248
		5868
		14260
		4901
		2646
		28698
		7157
		8171
		4934
		3394
		16349
		4074
		3826
		20317
		6886
		16916
		11203
		39018
		3471
		3276
		55431
		8395
		3127
		18628
		3641
		50779
		3037
		4140
		4613
		7525
		37064
		6199
		3244
		5220
		4705
		66663
		11307
		14117
		6572
		70153
		43238
		34662
		58108
		75094
		29038
		43551
		8773
		8262
		6758
		9480
		31163
		5946
		30660
		21027
		38564
		4835
		2708
		34923
		5612
		57368
		14530
		14376
		7048
		26509
		9215
		7862
		57313
		59930
		22164
		44903
		70058
		2839
		9747
		27407
		20442
		2533
		73867
		3984
		5834
		10470
		39464
		15796
		70273
		52465
		42346
		2820
		5643
		12254
		12118
		6565
		5932
		3471
		16055
		3006
		7115
		19314
		4840
		15477
		15772
		5655
		5141
		13288
		22823
		11285
		9290
		6116
		3113
		54036
[truncated: 414 more rows]
