# Supplementary material for: COBRA improves the completeness and contiguity of viral genomes assembled from metagenomes
Source: Nat Microbiol. 2024 Feb 6;9(3):737–50. doi: 10.1038/s41564-023-01598-2 (PMC10914622; doi:10.1038/s41564-023-01598-2)
Supplement: Supplementary file 12 — Source data for Extended Data Fig. 6. [file 41564_2023_1598_MOESM12_ESM.xlsx]

## Sheet: ED.Fig6b
Tools	No. of good	No. of problematic	No. of contaminated	total
COBRA	670	42	3	715
metaBAT2	1143	96	195	1434
vRhyme	726	29	626	1381
CoCoNet	158	13	853	1024

## Sheet: ED.Fig6c
Tools	scaffolds of good joins/bins	scaffolds of problematic joins/bins	scaffolds of contaminated joins/bins	total
COBRA	2182	119	6	2307
metaBAT2	3505	308	980	4793
vRhyme	2362	121	2592	5075
CoCoNet	490	75	6039	6604

## Sheet: ED.Fig6d
sequence	length	tool
bin.1001	12607	metaBAT2
bin.1004	16658	metaBAT2
bin.1006	88182	metaBAT2
bin.1010	95714	metaBAT2
bin.1013	86315	metaBAT2
bin.1015	25792	metaBAT2
bin.1017	90403	metaBAT2
bin.1023	96207	metaBAT2
bin.1025	12082	metaBAT2
bin.1027	12788	metaBAT2
bin.104	87343	metaBAT2
bin.1053	13758	metaBAT2
bin.1058	12719	metaBAT2
bin.1076	35536	metaBAT2
bin.1079	15841	metaBAT2
bin.1081	34235	metaBAT2
bin.1088	58746	metaBAT2
bin.1090	20325	metaBAT2
bin.109	123959	metaBAT2
bin.10	5711	metaBAT2
bin.1101	101059	metaBAT2
bin.1110	16925	metaBAT2
bin.1112	63731	metaBAT2
bin.1114	12133	metaBAT2
bin.1121	15909	metaBAT2
bin.1129	48481	metaBAT2
bin.112	9542	metaBAT2
bin.1133	90463	metaBAT2
bin.1141	92803	metaBAT2
bin.1146	13567	metaBAT2
bin.1154	91883	metaBAT2
bin.1184	61720	metaBAT2
bin.118	8834	metaBAT2
bin.1199	32254	metaBAT2
bin.11	5737	metaBAT2
bin.1210	111183	metaBAT2
bin.1211	19707	metaBAT2
bin.1218	35663	metaBAT2
bin.121	9658	metaBAT2
bin.1222	56536	metaBAT2
bin.1225	19876	metaBAT2
bin.1230	20239	metaBAT2
bin.1236	15895	metaBAT2
bin.1241	30329	metaBAT2
bin.1244	41272	metaBAT2
bin.1250	32975	metaBAT2
bin.1257	58538	metaBAT2
bin.1259	45702	metaBAT2
bin.1267	67098	metaBAT2
bin.1269	18381	metaBAT2
bin.1271	42977	metaBAT2
bin.1276	67780	metaBAT2
bin.127	13587	metaBAT2
bin.1288	14157	metaBAT2
bin.1290	138530	metaBAT2
bin.1292	31259	metaBAT2
bin.1298	19138	metaBAT2
bin.129	40157	metaBAT2
bin.12	5770	metaBAT2
bin.1302	25832	metaBAT2
bin.1314	17972	metaBAT2
bin.1317	41017	metaBAT2
bin.1321	97041	metaBAT2
bin.1336	21977	metaBAT2
bin.1340	38551	metaBAT2
bin.1343	44989	metaBAT2
bin.1347	64489	metaBAT2
bin.134	9281	metaBAT2
bin.1350	44312	metaBAT2
bin.1356	19569	metaBAT2
bin.1358	65236	metaBAT2
bin.135	70503	metaBAT2
bin.1371	39567	metaBAT2
bin.1375	24402	metaBAT2
bin.137	40802	metaBAT2
bin.1382	21302	metaBAT2
bin.1385	25077	metaBAT2
bin.1395	27584	metaBAT2
bin.13	6018	metaBAT2
bin.1400	60562	metaBAT2
bin.1413	58362	metaBAT2
bin.1416	21415	metaBAT2
bin.1422	19747	metaBAT2
bin.1426	88593	metaBAT2
bin.1436	23765	metaBAT2
bin.1441	58212	metaBAT2
bin.1444	22229	metaBAT2
bin.1446	22164	metaBAT2
bin.1449	49464	metaBAT2
bin.144	72425	metaBAT2
bin.1453	41922	metaBAT2
bin.1456	55805	metaBAT2
bin.146	53660	metaBAT2
bin.1475	81633	metaBAT2
bin.1480	30408	metaBAT2
bin.1490	63785	metaBAT2
bin.1492	10434	metaBAT2
bin.1498	58759	metaBAT2
bin.1499	563343	metaBAT2
bin.1503	198293	metaBAT2
bin.1504	92892	metaBAT2
bin.1512	26197	metaBAT2
bin.1520	23711	metaBAT2
bin.1524	59259	metaBAT2
bin.1526	209450	metaBAT2
bin.1533	40715	metaBAT2
bin.1536	42675	metaBAT2
bin.1539	24785	metaBAT2
bin.1542	23710	metaBAT2
bin.1549	29003	metaBAT2
bin.1552	120727	metaBAT2
bin.1559	27620	metaBAT2
bin.1574	33973	metaBAT2
bin.1584	27543	metaBAT2
bin.1594	14400	metaBAT2
bin.15	6481	metaBAT2
bin.1601	82019	metaBAT2
bin.1605	50245	metaBAT2
bin.1607	67857	metaBAT2
bin.1611	49906	metaBAT2
bin.1613	16176	metaBAT2
bin.1620	33862	metaBAT2
bin.1636	45301	metaBAT2
bin.1639	18866	metaBAT2
bin.1643	80080	metaBAT2
bin.1656	28374	metaBAT2
bin.1658	24171	metaBAT2
bin.1667	28641	metaBAT2
bin.1673	15760	metaBAT2
bin.1676	92788	metaBAT2
bin.1677	13163	metaBAT2
bin.1684	17041	metaBAT2
bin.1694	334843	metaBAT2
bin.1695	96654	metaBAT2
bin.16	6284	metaBAT2
bin.1711	32327	metaBAT2
bin.1716	47150	metaBAT2
bin.1719	25189	metaBAT2
bin.1721	21799	metaBAT2
bin.1727	14812	metaBAT2
bin.172	10051	metaBAT2
bin.1747	28741	metaBAT2
bin.1757	33899	metaBAT2
bin.175	26306	metaBAT2
bin.1761	34046	metaBAT2
bin.1767	63897	metaBAT2
bin.1770	26663	metaBAT2
bin.1772	27576	metaBAT2
bin.1777	20739	metaBAT2
bin.1780	60327	metaBAT2
bin.1791	83431	metaBAT2
bin.1797	35258	metaBAT2
bin.180	71632	metaBAT2
bin.1813	28944	metaBAT2
bin.1826	47777	metaBAT2
bin.182	17928	metaBAT2
bin.1831	61223	metaBAT2
bin.1836	62566	metaBAT2
bin.1839	90391	metaBAT2
bin.1844	33400	metaBAT2
bin.1847	34447	metaBAT2
bin.184	19236	metaBAT2
bin.1852	35875	metaBAT2
bin.1855	76126	metaBAT2
bin.1869	81604	metaBAT2
bin.1873	21535	metaBAT2
bin.1882	62426	metaBAT2
bin.1885	47864	metaBAT2
bin.1889	17056	metaBAT2
bin.18	6189	metaBAT2
bin.1903	42633	metaBAT2
bin.1913	36408	metaBAT2
bin.1915	62272	metaBAT2
bin.1932	29637	metaBAT2
bin.1952	59551	metaBAT2
bin.1964	58556	metaBAT2
bin.1966	47197	metaBAT2
bin.1975	19076	metaBAT2
bin.1979	50962	metaBAT2
bin.1981	19813	metaBAT2
bin.19	6593	metaBAT2
bin.1	5074	metaBAT2
bin.2015	40226	metaBAT2
bin.2033	131962	metaBAT2
bin.2038	18903	metaBAT2
bin.2060	25523	metaBAT2
bin.2062	65348	metaBAT2
bin.2065	19543	metaBAT2
bin.2077	93900	metaBAT2
bin.2087	60223	metaBAT2
bin.2092	18415	metaBAT2
bin.210	51166	metaBAT2
bin.2120	31642	metaBAT2
bin.2122	53400	metaBAT2
bin.2124	18827	metaBAT2
bin.2131	25453	metaBAT2
bin.2135	21111	metaBAT2
bin.2137	47353	metaBAT2
bin.2143	65723	metaBAT2
bin.2145	37623	metaBAT2
bin.2148	99184	metaBAT2
bin.2150	22132	metaBAT2
bin.2167	45046	metaBAT2
bin.2170	25180	metaBAT2
bin.2186	36211	metaBAT2
bin.2190	73479	metaBAT2
bin.2194	12853	metaBAT2
bin.2213	62192	metaBAT2
bin.2219	48595	metaBAT2
bin.2225	89924	metaBAT2
bin.2227	13182	metaBAT2
bin.2241	32457	metaBAT2
bin.2250	44326	metaBAT2
bin.2255	19907	metaBAT2
bin.225	28238	metaBAT2
bin.2261	95491	metaBAT2
bin.2274	94232	metaBAT2
bin.2277	14996	metaBAT2
bin.2281	63755	metaBAT2
bin.2283	100456	metaBAT2
bin.228	9784	metaBAT2
bin.2295	37158	metaBAT2
bin.2302	16545	metaBAT2
bin.2307	24852	metaBAT2
bin.230	71223	metaBAT2
bin.2310	96724	metaBAT2
bin.2313	20598	metaBAT2
bin.2321	16603	metaBAT2
bin.2323	14575	metaBAT2
bin.2327	20270	metaBAT2
bin.232	71271	metaBAT2
bin.2330	14854	metaBAT2
bin.2332	26926	metaBAT2
bin.2347	57207	metaBAT2
bin.2355	19420	metaBAT2
bin.2363	37021	metaBAT2
bin.2373	49682	metaBAT2
bin.2377	36860	metaBAT2
bin.2381	97830	metaBAT2
bin.2390	14564	metaBAT2
bin.2394	62473	metaBAT2
bin.2398	42516	metaBAT2
bin.23	8558	metaBAT2
bin.2404	24783	metaBAT2
bin.2419	16560	metaBAT2
bin.241	16343	metaBAT2
bin.242	96854	metaBAT2
bin.2433	8580	metaBAT2
bin.243	80677	metaBAT2
bin.2465	17137	metaBAT2
bin.2467	81011	metaBAT2
bin.2469	27971	metaBAT2
bin.2476	11227	metaBAT2
bin.24	6701	metaBAT2
bin.2502	13593	metaBAT2
bin.2528	66674	metaBAT2
bin.2537	126478	metaBAT2
bin.2546	8064	metaBAT2
bin.254	99319	metaBAT2
bin.255	40599	metaBAT2
bin.2561	10718	metaBAT2
bin.2562	79683	metaBAT2
bin.258	17825	metaBAT2
bin.25	9439	metaBAT2
bin.2600	30434	metaBAT2
bin.2604	8031	metaBAT2
bin.2605	73358	metaBAT2
bin.2610	125856	metaBAT2
bin.2611	14620	metaBAT2
bin.2615	9959	metaBAT2
bin.2617	13429	metaBAT2
bin.2626	74576	metaBAT2
bin.2653	8733	metaBAT2
bin.2658	20003	metaBAT2
bin.265	27498	metaBAT2
bin.2662	9607	metaBAT2
bin.2672	36408	metaBAT2
bin.2678	12412	metaBAT2
bin.267	27644	metaBAT2
bin.2680	14145	metaBAT2
bin.2682	10286	metaBAT2
bin.2689	133504	metaBAT2
bin.26	6727	metaBAT2
bin.2703	8428	metaBAT2
bin.2707	124473	metaBAT2
bin.2709	124942	metaBAT2
bin.271	84392	metaBAT2
bin.272	12848	metaBAT2
bin.2749	17944	metaBAT2
bin.2753	74092	metaBAT2
bin.2774	88398	metaBAT2
bin.2775	17341	metaBAT2
bin.2776	85826	metaBAT2
bin.2783	133581	metaBAT2
bin.2786	70827	metaBAT2
bin.2788	67604	metaBAT2
bin.2789	101842	metaBAT2
bin.2791	87608	metaBAT2
bin.2793	122399	metaBAT2
bin.2795	35328	metaBAT2
bin.2797	82880	metaBAT2
bin.27	6993	metaBAT2
bin.2805	98447	metaBAT2
bin.2807	63087	metaBAT2
bin.2809	80481	metaBAT2
bin.2810	78862	metaBAT2
bin.2818	120137	metaBAT2
bin.2819	70341	metaBAT2
bin.2821	87180	metaBAT2
bin.2822	69727	metaBAT2
bin.2830	83077	metaBAT2
bin.2833	98841	metaBAT2
bin.2835	98673	metaBAT2
bin.2836	70676	metaBAT2
bin.2837	72050	metaBAT2
bin.2838	85314	metaBAT2
bin.2840	118292	metaBAT2
bin.2841	67146	metaBAT2
bin.2842	66856	metaBAT2
bin.2843	65699	metaBAT2
bin.2844	70960	metaBAT2
bin.2846	28541	metaBAT2
bin.2847	71087	metaBAT2
bin.2848	71366	metaBAT2
bin.2851	67516	metaBAT2
bin.2852	66139	metaBAT2
bin.2853	72615	metaBAT2
bin.2855	83757	metaBAT2
bin.2856	62400	metaBAT2
bin.2858	116640	metaBAT2
bin.2861	82428	metaBAT2
bin.2862	62503	metaBAT2
bin.2863	61004	metaBAT2
bin.2864	62673	metaBAT2
bin.2866	23212	metaBAT2
bin.2868	115470	metaBAT2
bin.2871	65771	metaBAT2
bin.2874	114736	metaBAT2
bin.2875	73978	metaBAT2
bin.2876	61379	metaBAT2
bin.2877	64240	metaBAT2
bin.2878	88886	metaBAT2
bin.2879	77999	metaBAT2
bin.2880	81609	metaBAT2
bin.2881	103433	metaBAT2
bin.2882	60572	metaBAT2
bin.2883	67329	metaBAT2
bin.2885	69536	metaBAT2
bin.2886	112702	metaBAT2
bin.2887	72766	metaBAT2
bin.2889	75805	metaBAT2
bin.288	88860	metaBAT2
bin.2890	62716	metaBAT2
bin.2891	111924	metaBAT2
bin.2892	62724	metaBAT2
bin.2893	63668	metaBAT2
bin.2895	64262	metaBAT2
bin.2896	64199	metaBAT2
bin.2898	110335	metaBAT2
bin.2899	64882	metaBAT2
bin.28	9547	metaBAT2
bin.2900	67474	metaBAT2
bin.2902	92864	metaBAT2
bin.2903	65347	metaBAT2
bin.2904	110250	metaBAT2
bin.2908	61219	metaBAT2
bin.290	78497	metaBAT2
bin.2910	70990	metaBAT2
bin.2911	63444	metaBAT2
bin.2914	66783	metaBAT2
bin.2915	95183	metaBAT2
bin.2917	61430	metaBAT2
bin.2918	80192	metaBAT2
bin.2920	71083	metaBAT2
bin.2921	64573	metaBAT2
bin.2922	60873	metaBAT2
bin.2923	79302	metaBAT2
bin.2927	69546	metaBAT2
bin.2932	66304	metaBAT2
bin.2933	86742	metaBAT2
bin.2934	72429	metaBAT2
bin.2935	71185	metaBAT2
bin.2936	86596	metaBAT2
bin.2937	62759	metaBAT2
bin.2938	21857	metaBAT2
bin.293	10026	metaBAT2
bin.2941	70320	metaBAT2
bin.2942	70744	metaBAT2
bin.2945	70052	metaBAT2
bin.2946	63801	metaBAT2
bin.2947	76240	metaBAT2
bin.2948	79138	metaBAT2
bin.2949	104907	metaBAT2
bin.2950	77830	metaBAT2
bin.2952	63953	metaBAT2
bin.2953	76836	metaBAT2
bin.2955	74755	metaBAT2
bin.2956	104814	metaBAT2
bin.2958	62385	metaBAT2
bin.2962	72413	metaBAT2
bin.2963	60734	metaBAT2
bin.2964	72196	metaBAT2
bin.2965	83244	metaBAT2
bin.2967	92351	metaBAT2
bin.2968	84438	metaBAT2
bin.2971	69896	metaBAT2
bin.2974	70996	metaBAT2
bin.2977	91193	metaBAT2
bin.2978	72405	metaBAT2
bin.2979	62526	metaBAT2
bin.2980	102298	metaBAT2
bin.2981	83829	metaBAT2
bin.2982	69346	metaBAT2
bin.2984	76111	metaBAT2
bin.2985	101696	metaBAT2
bin.2986	68210	metaBAT2
bin.2987	64947	metaBAT2
bin.2988	65526	metaBAT2
bin.2989	61634	metaBAT2
bin.2990	74545	metaBAT2
bin.2991	68086	metaBAT2
bin.2992	62332	metaBAT2
bin.2995	64219	metaBAT2
bin.2996	62441	metaBAT2
bin.2998	96935	metaBAT2
bin.2999	91123	metaBAT2
bin.29	6500	metaBAT2
bin.2	5221	metaBAT2
bin.3000	61077	metaBAT2
bin.3003	78982	metaBAT2
bin.3004	78968	metaBAT2
bin.3005	97785	metaBAT2
bin.3007	61687	metaBAT2
bin.300	136000	metaBAT2
bin.3010	78120	metaBAT2
bin.3012	102919	metaBAT2
bin.3013	68810	metaBAT2
bin.3016	66101	metaBAT2
bin.3017	78037	metaBAT2
bin.3018	97642	metaBAT2
bin.3027	62473	metaBAT2
bin.3029	75695	metaBAT2
bin.3030	80682	metaBAT2
bin.3031	69959	metaBAT2
bin.3032	55725	metaBAT2
bin.3035	76699	metaBAT2
bin.3036	63025	metaBAT2
bin.3037	95688	metaBAT2
bin.303	18726	metaBAT2
bin.3040	62315	metaBAT2
bin.3042	59374	metaBAT2
bin.3044	94497	metaBAT2
bin.3046	58231	metaBAT2
bin.3047	92755	metaBAT2
bin.3048	52605	metaBAT2
bin.3049	55383	metaBAT2
bin.3050	87742	metaBAT2
bin.3051	65547	metaBAT2
bin.3052	93938	metaBAT2
bin.3053	52505	metaBAT2
bin.3054	62379	metaBAT2
bin.3055	85031	metaBAT2
bin.3056	68660	metaBAT2
bin.3057	57301	metaBAT2
bin.3059	93354	metaBAT2
bin.305	10608	metaBAT2
bin.3061	93114	metaBAT2
bin.3062	62456	metaBAT2
bin.3063	86896	metaBAT2
bin.3065	60997	metaBAT2
bin.3067	60327	metaBAT2
bin.3070	63523	metaBAT2
bin.3071	72324	metaBAT2
bin.3072	60392	metaBAT2
bin.3073	58300	metaBAT2
bin.3074	58178	metaBAT2
bin.3075	64236	metaBAT2
bin.3077	72745	metaBAT2
bin.3078	62571	metaBAT2
bin.3079	64545	metaBAT2
bin.307	75304	metaBAT2
bin.3081	63835	metaBAT2
bin.3083	93326	metaBAT2
bin.3084	65395	metaBAT2
bin.3085	98639	metaBAT2
bin.3087	91382	metaBAT2
bin.3089	62139	metaBAT2
bin.3091	63298	metaBAT2
bin.3092	76247	metaBAT2
bin.3093	66398	metaBAT2
bin.3094	71573	metaBAT2
bin.3095	25804	metaBAT2
bin.3096	58747	metaBAT2
bin.3097	90616	metaBAT2
bin.3099	65244	metaBAT2
bin.30	6803	metaBAT2
bin.3100	84614	metaBAT2
bin.3101	63655	metaBAT2
bin.3102	61518	metaBAT2
bin.3103	63631	metaBAT2
bin.3104	90012	metaBAT2
bin.3106	92170	metaBAT2
bin.3107	61340	metaBAT2
bin.3109	68096	metaBAT2
bin.3110	91165	metaBAT2
bin.3112	63453	metaBAT2
bin.3113	106646	metaBAT2
bin.3114	56392	metaBAT2
bin.3115	66292	metaBAT2
bin.3116	69872	metaBAT2
bin.3118	61093	metaBAT2
bin.3119	66710	metaBAT2
bin.3122	73823	metaBAT2
bin.3123	62915	metaBAT2
bin.3124	61821	metaBAT2
bin.3125	50460	metaBAT2
bin.3126	70095	metaBAT2
bin.3127	64677	metaBAT2
bin.3128	52906	metaBAT2
bin.3129	71868	metaBAT2
bin.3132	63780	metaBAT2
bin.3133	63260	metaBAT2
bin.3134	79746	metaBAT2
bin.3135	54677	metaBAT2
bin.3138	69942	metaBAT2
bin.3139	74780	metaBAT2
bin.313	51722	metaBAT2
bin.3140	74472	metaBAT2
bin.3141	65536	metaBAT2
bin.3142	92058	metaBAT2
bin.3143	72935	metaBAT2
bin.3144	58660	metaBAT2
bin.3145	94499	metaBAT2
bin.3146	64289	metaBAT2
bin.3147	85602	metaBAT2
bin.3148	85602	metaBAT2
bin.3150	62333	metaBAT2
bin.3152	77906	metaBAT2
bin.3154	62957	metaBAT2
bin.3155	66396	metaBAT2
bin.3156	79963	metaBAT2
bin.3157	98255	metaBAT2
bin.3159	64297	metaBAT2
bin.3160	19231	metaBAT2
bin.3161	61455	metaBAT2
bin.3162	64097	metaBAT2
bin.3163	62765	metaBAT2
bin.3164	63371	metaBAT2
bin.3165	63249	metaBAT2
bin.3166	84330	metaBAT2
bin.3167	63216	metaBAT2
bin.3169	62678	metaBAT2
bin.3170	61778	metaBAT2
bin.3171	80515	metaBAT2
bin.3172	63185	metaBAT2
bin.3173	105058	metaBAT2
bin.3174	82005	metaBAT2
bin.3177	67456	metaBAT2
bin.3178	75791	metaBAT2
bin.317	54880	metaBAT2
bin.3180	63405	metaBAT2
bin.3183	66652	metaBAT2
bin.3184	57265	metaBAT2
bin.3185	76768	metaBAT2
bin.3187	105962	metaBAT2
bin.3188	61560	metaBAT2
bin.3189	76492	metaBAT2
bin.3190	57896	metaBAT2
bin.3191	77705	metaBAT2
bin.3192	64360	metaBAT2
bin.3193	62332	metaBAT2
bin.3194	68377	metaBAT2
bin.3195	64603	metaBAT2
bin.3196	62607	metaBAT2
bin.3197	70726	metaBAT2
bin.3198	59883	metaBAT2
bin.3199	71146	metaBAT2
bin.31	6535	metaBAT2
bin.3200	48929	metaBAT2
bin.3203	96089	metaBAT2
bin.3204	88083	metaBAT2
bin.3205	65001	metaBAT2
bin.3207	69583	metaBAT2
bin.3209	65461	metaBAT2
bin.3211	60464	metaBAT2
bin.3213	78423	metaBAT2
bin.3215	71693	metaBAT2
bin.3216	66026	metaBAT2
bin.3218	78343	metaBAT2
bin.3219	62471	metaBAT2
bin.3220	73469	metaBAT2
bin.3222	83772	metaBAT2
bin.3223	98488	metaBAT2
bin.3224	65456	metaBAT2
bin.3225	43082	metaBAT2
bin.3227	98566	metaBAT2
bin.3228	52973	metaBAT2
bin.3229	63473	metaBAT2
bin.322	11149	metaBAT2
bin.3230	62958	metaBAT2
bin.3232	68637	metaBAT2
bin.3233	48579	metaBAT2
bin.3237	68186	metaBAT2
bin.3238	57891	metaBAT2
bin.3239	76390	metaBAT2
bin.3240	72558	metaBAT2
bin.3243	74813	metaBAT2
bin.3245	64555	metaBAT2
bin.3246	48508	metaBAT2
bin.3247	73507	metaBAT2
bin.3249	74224	metaBAT2
bin.324	10027	metaBAT2
bin.3250	51517	metaBAT2
bin.3251	60456	metaBAT2
bin.3252	61436	metaBAT2
bin.3253	44537	metaBAT2
bin.3254	70324	metaBAT2
bin.3256	62796	metaBAT2
bin.3257	40595	metaBAT2
bin.3259	51272	metaBAT2
bin.3260	37873	metaBAT2
bin.3262	13360	metaBAT2
bin.3263	81197	metaBAT2
bin.3264	95309	metaBAT2
bin.3265	40518	metaBAT2
bin.3266	61206	metaBAT2
bin.3267	51800	metaBAT2
bin.3268	60357	metaBAT2
bin.3270	63874	metaBAT2
bin.3271	72143	metaBAT2
bin.3272	79090	metaBAT2
bin.3273	87077	metaBAT2
bin.3274	68668	metaBAT2
bin.3275	51748	metaBAT2
bin.3276	62842	metaBAT2
bin.3277	64684	metaBAT2
bin.3278	63490	metaBAT2
bin.3279	20698	metaBAT2
bin.3280	90035	metaBAT2
bin.3281	62467	metaBAT2
bin.3282	42116	metaBAT2
bin.3283	62266	metaBAT2
bin.3284	72528	metaBAT2
bin.3286	59786	metaBAT2
bin.3287	64645	metaBAT2
bin.3288	63626	metaBAT2
bin.3290	57925	metaBAT2
bin.3291	59889	metaBAT2
bin.3292	80123	metaBAT2
bin.3293	68170	metaBAT2
bin.3294	73358	metaBAT2
bin.3295	67925	metaBAT2
bin.3296	63195	metaBAT2
bin.3297	39029	metaBAT2
bin.3298	39420	metaBAT2
bin.3299	50974	metaBAT2
bin.32	7353	metaBAT2
bin.3300	59922	metaBAT2
bin.3301	63684	metaBAT2
bin.3302	73866	metaBAT2
bin.3304	48181	metaBAT2
bin.3305	53125	metaBAT2
bin.3306	95008	metaBAT2
bin.3307	62750	metaBAT2
bin.3308	63295	metaBAT2
bin.3309	63330	metaBAT2
bin.3313	42038	metaBAT2
bin.3314	70132	metaBAT2
bin.3315	22412	metaBAT2
bin.3316	68619	metaBAT2
bin.3317	74365	metaBAT2
bin.3318	61937	metaBAT2
bin.3319	48359	metaBAT2
bin.3321	80716	metaBAT2
bin.3323	45659	metaBAT2
bin.3324	57170	metaBAT2
bin.3326	63854	metaBAT2
bin.3327	68720	metaBAT2
bin.3330	64460	metaBAT2
bin.3332	51531	metaBAT2
bin.3334	55119	metaBAT2
bin.3335	94639	metaBAT2
bin.3336	55150	metaBAT2
bin.3337	67626	metaBAT2
bin.3338	76813	metaBAT2
bin.3339	62725	metaBAT2
bin.3340	66510	metaBAT2
bin.3341	86833	metaBAT2
bin.3343	44809	metaBAT2
bin.3344	58023	metaBAT2
bin.3345	60152	metaBAT2
bin.3349	59106	metaBAT2
bin.3350	42255	metaBAT2
bin.3352	97715	metaBAT2
bin.3353	63957	metaBAT2
bin.3354	60541	metaBAT2
bin.3355	63324	metaBAT2
bin.3356	53518	metaBAT2
bin.3358	63149	metaBAT2
bin.3359	52671	metaBAT2
bin.3360	63809	metaBAT2
bin.3361	64366	metaBAT2
bin.3362	59194	metaBAT2
bin.3363	47726	metaBAT2
bin.3368	58456	metaBAT2
bin.336	11438	metaBAT2
bin.3372	94527	metaBAT2
bin.3373	63578	metaBAT2
bin.3375	57123	metaBAT2
bin.3376	59400	metaBAT2
bin.3378	50646	metaBAT2
bin.3380	47526	metaBAT2
bin.3381	72327	metaBAT2
bin.3382	43067	metaBAT2
bin.3383	85070	metaBAT2
bin.3384	71890	metaBAT2
bin.3385	61160	metaBAT2
bin.3386	54539	metaBAT2
bin.3388	41630	metaBAT2
bin.3389	67304	metaBAT2
bin.338	82484	metaBAT2
bin.3390	41623	metaBAT2
bin.3391	62129	metaBAT2
bin.3392	60993	metaBAT2
bin.3393	65119	metaBAT2
bin.3394	63023	metaBAT2
bin.3397	65489	metaBAT2
bin.3398	80637	metaBAT2
bin.33	12679	metaBAT2
bin.3400	50295	metaBAT2
bin.3401	92054	metaBAT2
bin.3402	63473	metaBAT2
bin.3403	71123	metaBAT2
bin.3404	72216	metaBAT2
bin.3408	59681	metaBAT2
bin.3409	60224	metaBAT2
bin.340	11096	metaBAT2
bin.3410	39726	metaBAT2
bin.3411	55738	metaBAT2
bin.3412	72437	metaBAT2
bin.3413	60166	metaBAT2
bin.3414	63082	metaBAT2
bin.3415	59996	metaBAT2
bin.3416	63927	metaBAT2
bin.3417	59912	metaBAT2
bin.3418	68224	metaBAT2
bin.3419	64397	metaBAT2
bin.3421	62671	metaBAT2
bin.3422	53276	metaBAT2
bin.3424	82514	metaBAT2
bin.3425	68231	metaBAT2
bin.3426	53654	metaBAT2
bin.3427	35374	metaBAT2
bin.3428	86320	metaBAT2
bin.3429	55841	metaBAT2
bin.342	19942	metaBAT2
bin.3430	56670	metaBAT2
bin.3431	78494	metaBAT2
bin.3433	56092	metaBAT2
bin.3434	34452	metaBAT2
bin.3435	57864	metaBAT2
bin.3437	58787	metaBAT2
bin.3438	53494	metaBAT2
bin.3439	49408	metaBAT2
bin.3440	80116	metaBAT2
bin.3441	54618	metaBAT2
bin.3442	56576	metaBAT2
bin.3443	75711	metaBAT2
bin.3445	69500	metaBAT2
bin.3446	61917	metaBAT2
bin.3448	81206	metaBAT2
bin.3450	31611	metaBAT2
bin.3451	46237	metaBAT2
bin.3452	63058	metaBAT2
bin.3453	56402	metaBAT2
bin.3455	55236	metaBAT2
bin.3456	59349	metaBAT2
bin.3457	62299	metaBAT2
bin.3458	39070	metaBAT2
bin.3459	33843	metaBAT2
bin.3460	69326	metaBAT2
bin.3463	57064	metaBAT2
bin.3464	65277	metaBAT2
bin.3465	33855	metaBAT2
bin.3466	54820	metaBAT2
bin.3467	53822	metaBAT2
bin.3468	47434	metaBAT2
bin.3469	41741	metaBAT2
bin.3470	51022	metaBAT2
bin.3471	39697	metaBAT2
bin.3474	74068	metaBAT2
bin.3476	62377	metaBAT2
bin.3477	35173	metaBAT2
bin.3478	35905	metaBAT2
bin.3479	80609	metaBAT2
bin.3480	38784	metaBAT2
bin.3481	72081	metaBAT2
bin.3482	68339	metaBAT2
bin.3483	44128	metaBAT2
bin.3484	32656	metaBAT2
bin.3485	43179	metaBAT2
bin.3486	64403	metaBAT2
bin.3488	54797	metaBAT2
bin.3490	38366	metaBAT2
bin.3491	69926	metaBAT2
bin.3492	40944	metaBAT2
bin.3494	77328	metaBAT2
bin.3495	51818	metaBAT2
bin.3497	63999	metaBAT2
bin.3498	58628	metaBAT2
bin.3499	29153	metaBAT2
bin.34	7006	metaBAT2
bin.3500	38246	metaBAT2
bin.3501	32888	metaBAT2
bin.3503	55270	metaBAT2
bin.3506	62120	metaBAT2
bin.3508	49167	metaBAT2
bin.3509	29000	metaBAT2
bin.3511	41188	metaBAT2
bin.3512	35931	metaBAT2
bin.3514	50068	metaBAT2
bin.3515	59086	metaBAT2
bin.3517	68944	metaBAT2
bin.3518	64790	metaBAT2
bin.3519	29020	metaBAT2
bin.3521	77076	metaBAT2
bin.3524	65684	metaBAT2
bin.3525	41421	metaBAT2
bin.3526	53014	metaBAT2
bin.3527	45864	metaBAT2
bin.3529	60383	metaBAT2
bin.3531	57268	metaBAT2
bin.3535	48004	metaBAT2
bin.3536	28854	metaBAT2
bin.3538	83201	metaBAT2
bin.3542	30317	metaBAT2
bin.3543	52052	metaBAT2
bin.3544	34535	metaBAT2
bin.3545	39328	metaBAT2
bin.3547	47138	metaBAT2
bin.3548	94205	metaBAT2
bin.3551	69207	metaBAT2
bin.3552	32411	metaBAT2
bin.3554	57566	metaBAT2
bin.3556	83888	metaBAT2
bin.3558	48584	metaBAT2
bin.3559	69630	metaBAT2
bin.3561	29438	metaBAT2
bin.3562	61515	metaBAT2
bin.3563	30265	metaBAT2
bin.3570	40941	metaBAT2
bin.3571	59192	metaBAT2
bin.3572	60609	metaBAT2
bin.3573	37564	metaBAT2
bin.3574	57099	metaBAT2
bin.3575	34723	metaBAT2
bin.3576	47483	metaBAT2
bin.3578	40373	metaBAT2
bin.3579	41577	metaBAT2
bin.3580	65957	metaBAT2
bin.3581	36097	metaBAT2
bin.3585	38893	metaBAT2
bin.3586	48126	metaBAT2
bin.3587	69732	metaBAT2
bin.3588	33076	metaBAT2
bin.3589	26876	metaBAT2
bin.3590	39639	metaBAT2
bin.3591	59076	metaBAT2
bin.3593	38735	metaBAT2
bin.3594	53231	metaBAT2
bin.3595	61368	metaBAT2
bin.3596	29683	metaBAT2
bin.3597	88514	metaBAT2
bin.3598	42380	metaBAT2
bin.3599	29330	metaBAT2
bin.35	14846	metaBAT2
bin.3600	25492	metaBAT2
bin.3603	51064	metaBAT2
bin.3604	27586	metaBAT2
bin.3606	68356	metaBAT2
bin.3607	25543	metaBAT2
bin.3609	56793	metaBAT2
bin.3611	39149	metaBAT2
bin.3613	32003	metaBAT2
bin.3618	64142	metaBAT2
bin.3621	37272	metaBAT2
bin.3623	57694	metaBAT2
bin.3625	39436	metaBAT2
bin.3627	24536	metaBAT2
bin.3628	52799	metaBAT2
bin.3630	26153	metaBAT2
bin.3631	31625	metaBAT2
bin.3632	24978	metaBAT2
bin.3634	25500	metaBAT2
bin.3635	52737	metaBAT2
bin.3637	28161	metaBAT2
bin.3639	38972	metaBAT2
bin.3640	64483	metaBAT2
bin.3641	46341	metaBAT2
bin.3642	32990	metaBAT2
bin.3643	55420	metaBAT2
bin.3645	24427	metaBAT2
bin.3646	26918	metaBAT2
bin.3647	32708	metaBAT2
bin.3648	36494	metaBAT2
bin.3649	47781	metaBAT2
bin.3651	35721	metaBAT2
bin.3652	22723	metaBAT2
bin.3654	36998	metaBAT2
bin.3655	36130	metaBAT2
bin.3656	61678	metaBAT2
bin.3659	21973	metaBAT2
bin.3660	31842	metaBAT2
bin.3663	58463	metaBAT2
bin.3664	25212	metaBAT2
bin.3665	26596	metaBAT2
bin.3666	27450	metaBAT2
bin.3670	44529	metaBAT2
bin.3671	39264	metaBAT2
bin.3673	33559	metaBAT2
bin.3676	32569	metaBAT2
bin.3678	22155	metaBAT2
bin.3679	31700	metaBAT2
bin.3680	32204	metaBAT2
bin.3681	53159	metaBAT2
bin.3683	35922	metaBAT2
bin.3686	26948	metaBAT2
bin.3688	23753	metaBAT2
bin.3689	39496	metaBAT2
bin.3690	59118	metaBAT2
bin.3693	65602	metaBAT2
bin.3695	27834	metaBAT2
bin.3696	32478	metaBAT2
bin.3697	31851	metaBAT2
bin.3698	33480	metaBAT2
bin.36	6956	metaBAT2
bin.3700	40911	metaBAT2
bin.3702	51753	metaBAT2
bin.3703	28224	metaBAT2
bin.3705	20815	metaBAT2
bin.3710	27525	metaBAT2
bin.3712	32945	metaBAT2
bin.3713	27131	metaBAT2
bin.3715	80988	metaBAT2
bin.3717	59585	metaBAT2
bin.3718	33218	metaBAT2
bin.3719	22335	metaBAT2
bin.371	15453	metaBAT2
bin.3720	41047	metaBAT2
bin.3723	23795	metaBAT2
bin.3728	41449	metaBAT2
bin.3731	68731	metaBAT2
bin.3732	66473	metaBAT2
bin.3733	33498	metaBAT2
bin.3734	32085	metaBAT2
bin.3735	19206	metaBAT2
bin.3741	64717	metaBAT2
bin.3742	44901	metaBAT2
bin.3744	32226	metaBAT2
bin.3745	49911	metaBAT2
bin.3747	50595	metaBAT2
bin.3748	20793	metaBAT2
bin.3749	20170	metaBAT2
bin.3751	27549	metaBAT2
bin.3753	23061	metaBAT2
bin.3755	28235	metaBAT2
bin.3758	22220	metaBAT2
bin.3761	28615	metaBAT2
bin.3762	32531	metaBAT2
bin.3766	14164	metaBAT2
bin.3768	23513	metaBAT2
bin.3769	20792	metaBAT2
bin.3771	35171	metaBAT2
bin.3772	15078	metaBAT2
bin.3773	12907	metaBAT2
bin.3774	12229	metaBAT2
bin.3776	27546	metaBAT2
bin.3777	20973	metaBAT2
bin.377	11818	metaBAT2
bin.3785	10816	metaBAT2
bin.3786	14259	metaBAT2
bin.3788	10598	metaBAT2
bin.3790	13882	metaBAT2
bin.3791	13844	metaBAT2
bin.3792	13818	metaBAT2
bin.3794	9304	metaBAT2
bin.3797	12302	metaBAT2
bin.3798	9811	metaBAT2
bin.37	6470	metaBAT2
bin.3802	9958	metaBAT2
bin.3804	12488	metaBAT2
bin.3809	9461	metaBAT2
bin.3812	11453	metaBAT2
bin.3813	12717	metaBAT2
bin.381	41339	metaBAT2
bin.383	16889	metaBAT2
bin.38	9686	metaBAT2
bin.39	7641	metaBAT2
bin.3	5268	metaBAT2
bin.407	80220	metaBAT2
bin.408	86015	metaBAT2
bin.40	6595	metaBAT2
bin.413	47406	metaBAT2
bin.414	76995	metaBAT2
bin.419	23527	metaBAT2
bin.41	12986	metaBAT2
bin.42	7107	metaBAT2
bin.433	10156	metaBAT2
bin.438	141402	metaBAT2
bin.43	7073	metaBAT2
bin.445	102869	metaBAT2
bin.447	76435	metaBAT2
bin.44	11103	metaBAT2
bin.450	13772	metaBAT2
bin.451	88562	metaBAT2
bin.460	142089	metaBAT2
bin.461	15633	metaBAT2
bin.46	11551	metaBAT2
bin.471	12657	metaBAT2
bin.473	24985	metaBAT2
bin.474	81336	metaBAT2
bin.475	32438	metaBAT2
bin.476	81665	metaBAT2
bin.479	33524	metaBAT2
bin.47	6816	metaBAT2
bin.483	89410	metaBAT2
bin.487	52705	metaBAT2
bin.48	7148	metaBAT2
bin.494	82302	metaBAT2
bin.49	7036	metaBAT2
bin.4	5580	metaBAT2
bin.500	10397	metaBAT2
bin.505	18360	metaBAT2
bin.50	7929	metaBAT2
bin.510	31735	metaBAT2
bin.512	78980	metaBAT2
bin.513	12759	metaBAT2
bin.520	12192	metaBAT2
bin.534	10742	metaBAT2
bin.536	9844	metaBAT2
bin.539	20679	metaBAT2
bin.53	7029	metaBAT2
bin.545	75843	metaBAT2
bin.546	23663	metaBAT2
bin.54	8014	metaBAT2
bin.560	12262	metaBAT2
bin.563	13257	metaBAT2
bin.56	7413	metaBAT2
bin.574	10952	metaBAT2
bin.57	10540	metaBAT2
bin.585	82499	metaBAT2
bin.588	28570	metaBAT2
bin.593	79586	metaBAT2
bin.59	8836	metaBAT2
bin.5	5623	metaBAT2
bin.602	19370	metaBAT2
bin.60	8120	metaBAT2
bin.61	7605	metaBAT2
bin.622	46738	metaBAT2
bin.62	10624	metaBAT2
bin.634	14387	metaBAT2
bin.638	147575	metaBAT2
bin.639	16907	metaBAT2
bin.63	7198	metaBAT2
bin.642	98938	metaBAT2
bin.646	32209	metaBAT2
bin.64	7241	metaBAT2
bin.652	93778	metaBAT2
bin.654	21236	metaBAT2
bin.656	15488	metaBAT2
bin.65	8538	metaBAT2
bin.665	16335	metaBAT2
bin.66	7866	metaBAT2
bin.671	17922	metaBAT2
bin.67	9444	metaBAT2
bin.684	80719	metaBAT2
bin.688	41381	metaBAT2
bin.68	7929	metaBAT2
bin.690	131133	metaBAT2
bin.695	10524	metaBAT2
bin.699	12387	metaBAT2
bin.69	14881	metaBAT2
bin.6	5553	metaBAT2
bin.701	52982	metaBAT2
bin.705	23671	metaBAT2
bin.70	9019	metaBAT2
bin.714	15312	metaBAT2
bin.71	8705	metaBAT2
bin.720	32497	metaBAT2
bin.72	14815	metaBAT2
bin.732	24402	metaBAT2
bin.737	12281	metaBAT2
bin.73	22581	metaBAT2
bin.743	100262	metaBAT2
bin.74	11556	metaBAT2
bin.752	34912	metaBAT2
bin.758	30538	metaBAT2
bin.75	8443	metaBAT2
bin.765	23865	metaBAT2
bin.774	14469	metaBAT2
bin.780	106959	metaBAT2
bin.787	28611	metaBAT2
bin.78	7902	metaBAT2
bin.813	92211	metaBAT2
bin.818	153732	metaBAT2
bin.81	73231	metaBAT2
bin.829	83251	metaBAT2
bin.82	69166	metaBAT2
bin.840	90334	metaBAT2
bin.849	16373	metaBAT2
bin.858	30578	metaBAT2
bin.861	95514	metaBAT2
bin.864	11398	metaBAT2
bin.868	21274	metaBAT2
bin.879	89427	metaBAT2
bin.883	14812	metaBAT2
bin.885	34570	metaBAT2
bin.889	19161	metaBAT2
bin.893	16672	metaBAT2
bin.899	16661	metaBAT2
bin.915	38995	metaBAT2
bin.918	61142	metaBAT2
bin.926	82490	metaBAT2
bin.928	15872	metaBAT2
bin.930	37695	metaBAT2
bin.932	90009	metaBAT2
bin.936	43110	metaBAT2
bin.938	19977	metaBAT2
bin.941	24953	metaBAT2
bin.945	48180	metaBAT2
bin.949	85248	metaBAT2
bin.956	21980	metaBAT2
bin.959	28703	metaBAT2
bin.961	102877	metaBAT2
bin.962	23844	metaBAT2
bin.964	103024	metaBAT2
bin.96	87520	metaBAT2
bin.970	41131	metaBAT2
bin.979	11976	metaBAT2
bin.980	93744	metaBAT2
bin.989	46191	metaBAT2
bin.99	94982	metaBAT2
bin.9	5724	metaBAT2
vRhyme_bin_1001	23711	vRhyme
vRhyme_bin_1002	7228	vRhyme
vRhyme_bin_1003	14214	vRhyme
vRhyme_bin_1004	44253	vRhyme
vRhyme_bin_1005	17704	vRhyme
vRhyme_bin_1007	62379	vRhyme
vRhyme_bin_1009	72196	vRhyme
vRhyme_bin_1010	78391	vRhyme
vRhyme_bin_1013	38380	vRhyme
vRhyme_bin_1014	89427	vRhyme
vRhyme_bin_1016	88593	vRhyme
vRhyme_bin_1017	35013	vRhyme
vRhyme_bin_1018	209450	vRhyme
vRhyme_bin_1019	16788	vRhyme
vRhyme_bin_1022	35173	vRhyme
vRhyme_bin_1025	11784	vRhyme
vRhyme_bin_1026	21254	vRhyme
vRhyme_bin_1027	58556	vRhyme
vRhyme_bin_1028	62759	vRhyme
vRhyme_bin_1029	69546	vRhyme
vRhyme_bin_1031	9114	vRhyme
vRhyme_bin_1035	8826	vRhyme
vRhyme_bin_1037	25508	vRhyme
vRhyme_bin_1038	89253	vRhyme
vRhyme_bin_1039	72531	vRhyme
vRhyme_bin_1040	9458	vRhyme
vRhyme_bin_1041	48021	vRhyme
vRhyme_bin_1042	48792	vRhyme
vRhyme_bin_1044	63750	vRhyme
vRhyme_bin_1045	31700	vRhyme
vRhyme_bin_1046	27584	vRhyme
vRhyme_bin_1047	54055	vRhyme
vRhyme_bin_1048	22335	vRhyme
vRhyme_bin_1049	104711	vRhyme
vRhyme_bin_1050	75843	vRhyme
vRhyme_bin_1051	7591	vRhyme
vRhyme_bin_1052	31351	vRhyme
vRhyme_bin_1053	60757	vRhyme
vRhyme_bin_1054	64947	vRhyme
vRhyme_bin_1055	79586	vRhyme
vRhyme_bin_1057	35171	vRhyme
vRhyme_bin_1058	66396	vRhyme
vRhyme_bin_1059	9990	vRhyme
vRhyme_bin_1060	29441	vRhyme
vRhyme_bin_1061	10914	vRhyme
vRhyme_bin_1062	49471	vRhyme
vRhyme_bin_1063	18903	vRhyme
vRhyme_bin_1064	69727	vRhyme
vRhyme_bin_1066	17825	vRhyme
vRhyme_bin_1070	6337	vRhyme
vRhyme_bin_1071	65635	vRhyme
vRhyme_bin_1072	13548	vRhyme
vRhyme_bin_1074	34723	vRhyme
vRhyme_bin_1076	11606	vRhyme
vRhyme_bin_1080	94017	vRhyme
vRhyme_bin_1081	14354	vRhyme
vRhyme_bin_1082	38735	vRhyme
vRhyme_bin_1083	42165	vRhyme
vRhyme_bin_1084	22324	vRhyme
vRhyme_bin_1086	9374	vRhyme
vRhyme_bin_1089	14423	vRhyme
vRhyme_bin_1090	57891	vRhyme
vRhyme_bin_1092	50695	vRhyme
vRhyme_bin_1093	38221	vRhyme
vRhyme_bin_1094	86961	vRhyme
vRhyme_bin_1095	40170	vRhyme
vRhyme_bin_1096	11227	vRhyme
vRhyme_bin_1097	64684	vRhyme
vRhyme_bin_10	89713	vRhyme
vRhyme_bin_1100	7148	vRhyme
vRhyme_bin_1101	23710	vRhyme
vRhyme_bin_1102	49941	vRhyme
vRhyme_bin_1103	57224	vRhyme
vRhyme_bin_1104	8664	vRhyme
vRhyme_bin_1106	58144	vRhyme
vRhyme_bin_1107	69942	vRhyme
vRhyme_bin_1108	15155	vRhyme
vRhyme_bin_1109	90391	vRhyme
vRhyme_bin_1110	62456	vRhyme
vRhyme_bin_1111	13477	vRhyme
vRhyme_bin_1112	29667	vRhyme
vRhyme_bin_1113	33704	vRhyme
vRhyme_bin_1114	59265	vRhyme
vRhyme_bin_1115	63249	vRhyme
vRhyme_bin_1116	56674	vRhyme
vRhyme_bin_1117	6573	vRhyme
vRhyme_bin_1119	6638	vRhyme
vRhyme_bin_1120	67329	vRhyme
vRhyme_bin_1121	68033	vRhyme
vRhyme_bin_1122	6574	vRhyme
vRhyme_bin_1123	64545	vRhyme
vRhyme_bin_1124	16240	vRhyme
vRhyme_bin_1125	73231	vRhyme
vRhyme_bin_1126	76768	vRhyme
vRhyme_bin_1127	64882	vRhyme
vRhyme_bin_1129	71890	vRhyme
vRhyme_bin_1130	20270	vRhyme
vRhyme_bin_1132	59406	vRhyme
vRhyme_bin_1133	63453	vRhyme
vRhyme_bin_1134	67516	vRhyme
vRhyme_bin_1136	84542	vRhyme
vRhyme_bin_1138	63801	vRhyme
vRhyme_bin_1140	6756	vRhyme
vRhyme_bin_1141	58424	vRhyme
vRhyme_bin_1144	67731	vRhyme
vRhyme_bin_1145	34452	vRhyme
vRhyme_bin_1146	52696	vRhyme
vRhyme_bin_114	66434	vRhyme
vRhyme_bin_1150	64240	vRhyme
vRhyme_bin_1151	76240	vRhyme
vRhyme_bin_1155	67672	vRhyme
vRhyme_bin_1156	12871	vRhyme
vRhyme_bin_1157	11864	vRhyme
vRhyme_bin_1158	39232	vRhyme
vRhyme_bin_1159	19125	vRhyme
vRhyme_bin_1161	17537	vRhyme
vRhyme_bin_1162	5984	vRhyme
vRhyme_bin_1163	32888	vRhyme
vRhyme_bin_1165	48004	vRhyme
vRhyme_bin_1166	65771	vRhyme
vRhyme_bin_1167	22500	vRhyme
vRhyme_bin_1169	31820	vRhyme
vRhyme_bin_1172	99184	vRhyme
vRhyme_bin_1173	8765	vRhyme
vRhyme_bin_1174	45426	vRhyme
vRhyme_bin_1178	6272	vRhyme
vRhyme_bin_117	81197	vRhyme
vRhyme_bin_1181	68086	vRhyme
vRhyme_bin_1183	15005	vRhyme
vRhyme_bin_1184	27586	vRhyme
vRhyme_bin_1185	6053	vRhyme
vRhyme_bin_1186	25957	vRhyme
vRhyme_bin_1187	48508	vRhyme
vRhyme_bin_1189	8722	vRhyme
vRhyme_bin_118	95008	vRhyme
vRhyme_bin_1190	62441	vRhyme
vRhyme_bin_1191	70705	vRhyme
vRhyme_bin_1192	12258	vRhyme
vRhyme_bin_1193	14854	vRhyme
vRhyme_bin_1194	38137	vRhyme
vRhyme_bin_1195	28891	vRhyme
vRhyme_bin_1198	12674	vRhyme
vRhyme_bin_11	31200	vRhyme
vRhyme_bin_1204	23365	vRhyme
vRhyme_bin_1205	8918	vRhyme
vRhyme_bin_1206	22588	vRhyme
vRhyme_bin_1207	65699	vRhyme
vRhyme_bin_1209	11103	vRhyme
vRhyme_bin_1210	60827	vRhyme
vRhyme_bin_1211	9822	vRhyme
vRhyme_bin_1213	34535	vRhyme
vRhyme_bin_1218	8064	vRhyme
vRhyme_bin_121	16039	vRhyme
vRhyme_bin_1223	8834	vRhyme
vRhyme_bin_1226	31966	vRhyme
vRhyme_bin_1227	26153	vRhyme
vRhyme_bin_122	17458	vRhyme
vRhyme_bin_1230	12280	vRhyme
vRhyme_bin_1231	24416	vRhyme
vRhyme_bin_1232	10471	vRhyme
vRhyme_bin_1235	12732	vRhyme
vRhyme_bin_1236	20587	vRhyme
vRhyme_bin_1238	97830	vRhyme
vRhyme_bin_1239	7880	vRhyme
vRhyme_bin_1240	6703	vRhyme
vRhyme_bin_1241	68384	vRhyme
vRhyme_bin_1242	47704	vRhyme
vRhyme_bin_1244	59401	vRhyme
vRhyme_bin_1248	69959	vRhyme
vRhyme_bin_1249	66856	vRhyme
vRhyme_bin_1253	70503	vRhyme
vRhyme_bin_1254	62463	vRhyme
vRhyme_bin_1258	66518	vRhyme
vRhyme_bin_1259	32842	vRhyme
vRhyme_bin_1260	11390	vRhyme
vRhyme_bin_1265	11747	vRhyme
vRhyme_bin_1266	13379	vRhyme
vRhyme_bin_1267	7069	vRhyme
vRhyme_bin_1269	16438	vRhyme
vRhyme_bin_1271	69117	vRhyme
vRhyme_bin_1273	61762	vRhyme
vRhyme_bin_1275	5694	vRhyme
vRhyme_bin_1276	12557	vRhyme
vRhyme_bin_1277	18805	vRhyme
vRhyme_bin_1280	8358	vRhyme
vRhyme_bin_1283	60392	vRhyme
vRhyme_bin_1284	9791	vRhyme
vRhyme_bin_1285	34817	vRhyme
vRhyme_bin_1286	8870	vRhyme
vRhyme_bin_1288	5619	vRhyme
vRhyme_bin_1290	78120	vRhyme
vRhyme_bin_1293	54477	vRhyme
vRhyme_bin_1296	6616	vRhyme
vRhyme_bin_1298	5627	vRhyme
vRhyme_bin_1299	58797	vRhyme
vRhyme_bin_129	105155	vRhyme
vRhyme_bin_12	11730	vRhyme
vRhyme_bin_1302	11244	vRhyme
vRhyme_bin_1305	9028	vRhyme
vRhyme_bin_1307	8981	vRhyme
vRhyme_bin_1309	8008	vRhyme
vRhyme_bin_1315	9153	vRhyme
vRhyme_bin_1316	10177	vRhyme
vRhyme_bin_1317	9358	vRhyme
vRhyme_bin_1323	5074	vRhyme
vRhyme_bin_1324	89229	vRhyme
vRhyme_bin_132	88190	vRhyme
vRhyme_bin_1332	8428	vRhyme
vRhyme_bin_1335	14201	vRhyme
vRhyme_bin_1339	12453	vRhyme
vRhyme_bin_133	11772	vRhyme
vRhyme_bin_1342	7813	vRhyme
vRhyme_bin_1343	6739	vRhyme
vRhyme_bin_1353	6372	vRhyme
vRhyme_bin_1360	9497	vRhyme
vRhyme_bin_1363	61687	vRhyme
vRhyme_bin_1367	23980	vRhyme
vRhyme_bin_1372	7987	vRhyme
vRhyme_bin_1375	59736	vRhyme
vRhyme_bin_1376	10762	vRhyme
vRhyme_bin_1378	16703	vRhyme
vRhyme_bin_1379	8633	vRhyme
vRhyme_bin_140	52426	vRhyme
vRhyme_bin_156	76481	vRhyme
vRhyme_bin_157	62503	vRhyme
vRhyme_bin_170	64453	vRhyme
vRhyme_bin_175	68742	vRhyme
vRhyme_bin_182	62129	vRhyme
vRhyme_bin_188	30236	vRhyme
vRhyme_bin_18	62377	vRhyme
vRhyme_bin_190	78968	vRhyme
vRhyme_bin_192	59916	vRhyme
vRhyme_bin_197	13372	vRhyme
vRhyme_bin_19	11142	vRhyme
vRhyme_bin_200	77970	vRhyme
vRhyme_bin_21	15529	vRhyme
vRhyme_bin_22	9765	vRhyme
vRhyme_bin_23	7953	vRhyme
vRhyme_bin_245	78423	vRhyme
vRhyme_bin_253	17716	vRhyme
vRhyme_bin_256	101819	vRhyme
vRhyme_bin_257	29438	vRhyme
vRhyme_bin_25	18594	vRhyme
vRhyme_bin_266	75430	vRhyme
vRhyme_bin_293	54618	vRhyme
vRhyme_bin_296	71134	vRhyme
vRhyme_bin_297	72737	vRhyme
vRhyme_bin_29	88648	vRhyme
vRhyme_bin_2	58005	vRhyme
vRhyme_bin_305	102869	vRhyme
vRhyme_bin_310	14098	vRhyme
vRhyme_bin_313	6884	vRhyme
vRhyme_bin_317	68075	vRhyme
vRhyme_bin_318	15158	vRhyme
vRhyme_bin_31	64425	vRhyme
vRhyme_bin_320	19385	vRhyme
vRhyme_bin_324	59192	vRhyme
vRhyme_bin_325	65264	vRhyme
vRhyme_bin_328	5871	vRhyme
vRhyme_bin_32	15538	vRhyme
vRhyme_bin_331	66705	vRhyme
vRhyme_bin_332	6851	vRhyme
vRhyme_bin_333	25847	vRhyme
vRhyme_bin_334	21347	vRhyme
vRhyme_bin_335	21206	vRhyme
vRhyme_bin_338	105962	vRhyme
vRhyme_bin_342	31305	vRhyme
vRhyme_bin_344	43096	vRhyme
vRhyme_bin_346	12214	vRhyme
vRhyme_bin_348	90069	vRhyme
vRhyme_bin_350	105058	vRhyme
vRhyme_bin_351	36481	vRhyme
vRhyme_bin_354	80637	vRhyme
vRhyme_bin_355	38561	vRhyme
vRhyme_bin_35	36965	vRhyme
vRhyme_bin_361	53397	vRhyme
vRhyme_bin_362	58538	vRhyme
vRhyme_bin_364	64669	vRhyme
vRhyme_bin_365	72558	vRhyme
vRhyme_bin_366	19420	vRhyme
vRhyme_bin_368	67591	vRhyme
vRhyme_bin_371	88460	vRhyme
vRhyme_bin_372	79090	vRhyme
vRhyme_bin_373	58523	vRhyme
vRhyme_bin_374	14232	vRhyme
vRhyme_bin_376	94720	vRhyme
vRhyme_bin_377	20424	vRhyme
vRhyme_bin_379	63216	vRhyme
vRhyme_bin_37	10184	vRhyme
vRhyme_bin_380	87204	vRhyme
vRhyme_bin_381	57729	vRhyme
vRhyme_bin_382	83201	vRhyme
vRhyme_bin_383	101930	vRhyme
vRhyme_bin_389	53289	vRhyme
vRhyme_bin_390	11779	vRhyme
vRhyme_bin_391	28605	vRhyme
vRhyme_bin_393	63025	vRhyme
vRhyme_bin_394	52017	vRhyme
vRhyme_bin_395	73710	vRhyme
vRhyme_bin_398	81604	vRhyme
vRhyme_bin_399	41659	vRhyme
vRhyme_bin_39	18588	vRhyme
vRhyme_bin_401	65236	vRhyme
vRhyme_bin_402	75852	vRhyme
vRhyme_bin_407	61532	vRhyme
vRhyme_bin_408	101842	vRhyme
vRhyme_bin_409	53481	vRhyme
vRhyme_bin_40	16676	vRhyme
vRhyme_bin_410	65461	vRhyme
vRhyme_bin_411	31387	vRhyme
vRhyme_bin_412	53288	vRhyme
vRhyme_bin_413	23753	vRhyme
vRhyme_bin_415	70744	vRhyme
vRhyme_bin_416	46136	vRhyme
vRhyme_bin_417	76836	vRhyme
vRhyme_bin_418	78695	vRhyme
vRhyme_bin_419	51728	vRhyme
vRhyme_bin_423	31165	vRhyme
vRhyme_bin_424	16099	vRhyme
vRhyme_bin_425	102877	vRhyme
vRhyme_bin_426	80116	vRhyme
vRhyme_bin_427	93778	vRhyme
vRhyme_bin_428	64645	vRhyme
vRhyme_bin_429	80827	vRhyme
vRhyme_bin_431	72437	vRhyme
vRhyme_bin_432	53671	vRhyme
vRhyme_bin_433	62796	vRhyme
vRhyme_bin_435	7764	vRhyme
vRhyme_bin_437	20878	vRhyme
vRhyme_bin_438	36894	vRhyme
vRhyme_bin_439	12368	vRhyme
vRhyme_bin_43	55904	vRhyme
vRhyme_bin_440	48574	vRhyme
vRhyme_bin_441	56575	vRhyme
vRhyme_bin_442	78497	vRhyme
vRhyme_bin_444	97041	vRhyme
vRhyme_bin_448	70320	vRhyme
vRhyme_bin_449	65602	vRhyme
vRhyme_bin_44	31477	vRhyme
vRhyme_bin_451	40211	vRhyme
vRhyme_bin_452	37117	vRhyme
vRhyme_bin_454	55365	vRhyme
vRhyme_bin_455	8669	vRhyme
vRhyme_bin_456	55150	vRhyme
vRhyme_bin_458	96207	vRhyme
vRhyme_bin_459	92058	vRhyme
vRhyme_bin_45	66783	vRhyme
vRhyme_bin_461	61340	vRhyme
vRhyme_bin_462	11484	vRhyme
vRhyme_bin_463	67278	vRhyme
vRhyme_bin_464	8454	vRhyme
vRhyme_bin_465	38116	vRhyme
vRhyme_bin_466	56054	vRhyme
vRhyme_bin_468	96721	vRhyme
vRhyme_bin_469	71185	vRhyme
vRhyme_bin_473	23033	vRhyme
vRhyme_bin_475	80609	vRhyme
vRhyme_bin_480	63780	vRhyme
vRhyme_bin_481	47313	vRhyme
vRhyme_bin_482	74813	vRhyme
vRhyme_bin_485	78680	vRhyme
vRhyme_bin_486	67579	vRhyme
vRhyme_bin_487	9208	vRhyme
vRhyme_bin_490	46849	vRhyme
vRhyme_bin_492	50060	vRhyme
vRhyme_bin_494	10383	vRhyme
vRhyme_bin_495	52384	vRhyme
vRhyme_bin_496	63874	vRhyme
vRhyme_bin_497	40825	vRhyme
vRhyme_bin_498	84614	vRhyme
vRhyme_bin_499	60357	vRhyme
vRhyme_bin_4	58982	vRhyme
vRhyme_bin_500	76398	vRhyme
vRhyme_bin_502	79912	vRhyme
vRhyme_bin_503	63490	vRhyme
vRhyme_bin_504	28541	vRhyme
vRhyme_bin_505	36923	vRhyme
vRhyme_bin_507	59692	vRhyme
vRhyme_bin_508	13258	vRhyme
vRhyme_bin_509	18741	vRhyme
vRhyme_bin_510	39726	vRhyme
vRhyme_bin_512	30994	vRhyme
vRhyme_bin_513	32522	vRhyme
vRhyme_bin_514	33559	vRhyme
vRhyme_bin_516	67456	vRhyme
vRhyme_bin_517	51641	vRhyme
vRhyme_bin_518	19529	vRhyme
vRhyme_bin_519	76860	vRhyme
vRhyme_bin_51	62272	vRhyme
vRhyme_bin_522	18845	vRhyme
vRhyme_bin_523	63961	vRhyme
vRhyme_bin_524	89410	vRhyme
vRhyme_bin_526	18622	vRhyme
vRhyme_bin_527	22834	vRhyme
vRhyme_bin_530	47535	vRhyme
vRhyme_bin_535	69405	vRhyme
vRhyme_bin_536	60464	vRhyme
vRhyme_bin_541	48483	vRhyme
vRhyme_bin_543	49712	vRhyme
vRhyme_bin_544	103024	vRhyme
vRhyme_bin_545	68224	vRhyme
vRhyme_bin_546	42675	vRhyme
vRhyme_bin_547	19275	vRhyme
vRhyme_bin_548	31320	vRhyme
vRhyme_bin_549	86862	vRhyme
vRhyme_bin_550	72413	vRhyme
vRhyme_bin_551	22509	vRhyme
vRhyme_bin_552	80584	vRhyme
vRhyme_bin_555	47757	vRhyme
vRhyme_bin_556	73469	vRhyme
vRhyme_bin_557	66101	vRhyme
vRhyme_bin_559	95309	vRhyme
vRhyme_bin_560	40607	vRhyme
vRhyme_bin_561	90334	vRhyme
vRhyme_bin_562	24021	vRhyme
vRhyme_bin_564	55738	vRhyme
vRhyme_bin_569	55161	vRhyme
vRhyme_bin_56	43995	vRhyme
vRhyme_bin_571	38750	vRhyme
vRhyme_bin_573	14881	vRhyme
vRhyme_bin_575	24349	vRhyme
vRhyme_bin_578	58023	vRhyme
vRhyme_bin_580	26806	vRhyme
vRhyme_bin_581	36949	vRhyme
vRhyme_bin_582	70324	vRhyme
vRhyme_bin_583	41092	vRhyme
vRhyme_bin_585	46301	vRhyme
vRhyme_bin_586	86975	vRhyme
vRhyme_bin_587	57486	vRhyme
vRhyme_bin_590	86596	vRhyme
vRhyme_bin_591	62958	vRhyme
vRhyme_bin_592	97715	vRhyme
vRhyme_bin_595	13052	vRhyme
vRhyme_bin_597	71894	vRhyme
vRhyme_bin_598	74223	vRhyme
vRhyme_bin_599	69896	vRhyme
vRhyme_bin_59	27834	vRhyme
vRhyme_bin_600	57896	vRhyme
vRhyme_bin_601	104253	vRhyme
vRhyme_bin_602	55295	vRhyme
vRhyme_bin_603	6485	vRhyme
vRhyme_bin_604	59585	vRhyme
vRhyme_bin_606	82314	vRhyme
vRhyme_bin_607	77830	vRhyme
vRhyme_bin_609	64604	vRhyme
vRhyme_bin_60	74250	vRhyme
vRhyme_bin_610	6729	vRhyme
vRhyme_bin_612	66255	vRhyme
vRhyme_bin_617	14280	vRhyme
vRhyme_bin_618	53857	vRhyme
vRhyme_bin_619	54677	vRhyme
vRhyme_bin_61	63608	vRhyme
vRhyme_bin_620	78413	vRhyme
vRhyme_bin_621	84438	vRhyme
vRhyme_bin_622	26596	vRhyme
vRhyme_bin_626	75088	vRhyme
vRhyme_bin_627	52550	vRhyme
vRhyme_bin_628	15548	vRhyme
vRhyme_bin_629	57656	vRhyme
vRhyme_bin_62	96654	vRhyme
vRhyme_bin_630	85031	vRhyme
vRhyme_bin_631	17897	vRhyme
vRhyme_bin_633	11494	vRhyme
vRhyme_bin_635	21256	vRhyme
vRhyme_bin_642	65003	vRhyme
vRhyme_bin_644	95972	vRhyme
vRhyme_bin_645	61560	vRhyme
vRhyme_bin_647	64984	vRhyme
vRhyme_bin_648	66842	vRhyme
vRhyme_bin_649	77339	vRhyme
vRhyme_bin_650	94527	vRhyme
vRhyme_bin_651	7604	vRhyme
vRhyme_bin_652	33816	vRhyme
vRhyme_bin_653	21914	vRhyme
vRhyme_bin_654	43179	vRhyme
vRhyme_bin_655	52528	vRhyme
vRhyme_bin_656	70691	vRhyme
vRhyme_bin_658	10032	vRhyme
vRhyme_bin_660	87742	vRhyme
vRhyme_bin_661	64236	vRhyme
vRhyme_bin_662	42907	vRhyme
vRhyme_bin_663	64297	vRhyme
vRhyme_bin_664	10339	vRhyme
vRhyme_bin_665	63260	vRhyme
vRhyme_bin_666	74365	vRhyme
vRhyme_bin_667	73203	vRhyme
vRhyme_bin_668	39070	vRhyme
vRhyme_bin_669	98447	vRhyme
vRhyme_bin_670	51656	vRhyme
vRhyme_bin_673	103433	vRhyme
vRhyme_bin_674	13211	vRhyme
vRhyme_bin_675	61436	vRhyme
vRhyme_bin_677	65395	vRhyme
vRhyme_bin_67	30334	vRhyme
vRhyme_bin_681	68619	vRhyme
vRhyme_bin_682	88083	vRhyme
vRhyme_bin_684	73549	vRhyme
vRhyme_bin_685	63530	vRhyme
vRhyme_bin_688	69207	vRhyme
vRhyme_bin_689	61821	vRhyme
vRhyme_bin_68	26303	vRhyme
vRhyme_bin_693	59076	vRhyme
vRhyme_bin_694	15340	vRhyme
vRhyme_bin_697	42380	vRhyme
vRhyme_bin_698	64573	vRhyme
vRhyme_bin_69	63324	vRhyme
vRhyme_bin_6	67648	vRhyme
vRhyme_bin_703	67637	vRhyme
vRhyme_bin_704	66710	vRhyme
vRhyme_bin_705	56402	vRhyme
vRhyme_bin_706	55328	vRhyme
vRhyme_bin_708	74755	vRhyme
vRhyme_bin_714	77024	vRhyme
vRhyme_bin_715	13524	vRhyme
vRhyme_bin_716	62040	vRhyme
vRhyme_bin_717	6691	vRhyme
vRhyme_bin_718	10742	vRhyme
vRhyme_bin_719	24292	vRhyme
vRhyme_bin_720	69462	vRhyme
vRhyme_bin_721	78862	vRhyme
vRhyme_bin_722	68186	vRhyme
vRhyme_bin_723	103615	vRhyme
vRhyme_bin_727	64142	vRhyme
vRhyme_bin_729	36339	vRhyme
vRhyme_bin_730	19124	vRhyme
vRhyme_bin_731	57099	vRhyme
vRhyme_bin_732	66236	vRhyme
vRhyme_bin_733	87180	vRhyme
vRhyme_bin_734	43050	vRhyme
vRhyme_bin_736	60814	vRhyme
vRhyme_bin_738	16399	vRhyme
vRhyme_bin_739	58451	vRhyme
vRhyme_bin_740	59157	vRhyme
vRhyme_bin_741	84813	vRhyme
vRhyme_bin_743	10270	vRhyme
vRhyme_bin_750	83988	vRhyme
vRhyme_bin_751	59922	vRhyme
vRhyme_bin_752	92170	vRhyme
vRhyme_bin_753	17210	vRhyme
vRhyme_bin_754	17306	vRhyme
vRhyme_bin_756	45185	vRhyme
vRhyme_bin_757	87608	vRhyme
vRhyme_bin_758	21857	vRhyme
vRhyme_bin_763	21146	vRhyme
vRhyme_bin_764	21244	vRhyme
vRhyme_bin_765	24011	vRhyme
vRhyme_bin_766	22034	vRhyme
vRhyme_bin_767	23735	vRhyme
vRhyme_bin_768	69732	vRhyme
vRhyme_bin_769	111579	vRhyme
vRhyme_bin_774	31429	vRhyme
vRhyme_bin_779	44809	vRhyme
vRhyme_bin_77	15863	vRhyme
vRhyme_bin_780	50703	vRhyme
vRhyme_bin_781	52973	vRhyme
vRhyme_bin_782	65244	vRhyme
vRhyme_bin_786	84484	vRhyme
vRhyme_bin_787	27284	vRhyme
vRhyme_bin_788	56434	vRhyme
vRhyme_bin_789	86742	vRhyme
vRhyme_bin_790	18583	vRhyme
vRhyme_bin_791	29996	vRhyme
vRhyme_bin_792	51800	vRhyme
vRhyme_bin_793	74224	vRhyme
vRhyme_bin_794	59106	vRhyme
vRhyme_bin_796	25366	vRhyme
vRhyme_bin_797	49224	vRhyme
vRhyme_bin_798	21299	vRhyme
vRhyme_bin_799	41145	vRhyme
vRhyme_bin_800	46180	vRhyme
vRhyme_bin_803	61259	vRhyme
vRhyme_bin_804	100456	vRhyme
vRhyme_bin_806	22383	vRhyme
vRhyme_bin_807	41629	vRhyme
vRhyme_bin_809	59371	vRhyme
vRhyme_bin_810	62607	vRhyme
vRhyme_bin_811	57693	vRhyme
vRhyme_bin_812	67474	vRhyme
vRhyme_bin_813	50583	vRhyme
vRhyme_bin_814	13270	vRhyme
vRhyme_bin_815	37021	vRhyme
vRhyme_bin_816	35217	vRhyme
vRhyme_bin_817	93326	vRhyme
vRhyme_bin_818	68168	vRhyme
vRhyme_bin_819	63094	vRhyme
vRhyme_bin_820	38246	vRhyme
vRhyme_bin_821	50927	vRhyme
vRhyme_bin_823	7757	vRhyme
vRhyme_bin_825	67736	vRhyme
vRhyme_bin_826	28235	vRhyme
vRhyme_bin_827	51207	vRhyme
vRhyme_bin_828	60018	vRhyme
vRhyme_bin_829	13361	vRhyme
vRhyme_bin_831	70844	vRhyme
vRhyme_bin_835	66415	vRhyme
vRhyme_bin_836	67626	vRhyme
vRhyme_bin_837	72076	vRhyme
vRhyme_bin_838	30553	vRhyme
vRhyme_bin_839	63330	vRhyme
vRhyme_bin_83	59047	vRhyme
vRhyme_bin_840	17701	vRhyme
vRhyme_bin_841	22524	vRhyme
vRhyme_bin_843	39328	vRhyme
vRhyme_bin_844	80192	vRhyme
vRhyme_bin_846	74454	vRhyme
vRhyme_bin_847	84166	vRhyme
vRhyme_bin_848	6636	vRhyme
vRhyme_bin_849	54645	vRhyme
vRhyme_bin_850	14271	vRhyme
vRhyme_bin_851	36453	vRhyme
vRhyme_bin_852	63684	vRhyme
vRhyme_bin_853	52453	vRhyme
vRhyme_bin_854	11691	vRhyme
vRhyme_bin_855	41076	vRhyme
vRhyme_bin_856	15215	vRhyme
vRhyme_bin_860	75831	vRhyme
vRhyme_bin_861	62471	vRhyme
vRhyme_bin_862	11511	vRhyme
vRhyme_bin_863	16545	vRhyme
vRhyme_bin_864	5762	vRhyme
vRhyme_bin_866	12166	vRhyme
vRhyme_bin_867	66652	vRhyme
vRhyme_bin_868	40944	vRhyme
vRhyme_bin_869	61381	vRhyme
vRhyme_bin_870	69872	vRhyme
vRhyme_bin_871	88886	vRhyme
vRhyme_bin_873	70095	vRhyme
vRhyme_bin_876	64244	vRhyme
vRhyme_bin_877	61380	vRhyme
vRhyme_bin_878	48098	vRhyme
vRhyme_bin_879	78301	vRhyme
vRhyme_bin_87	64483	vRhyme
vRhyme_bin_880	42735	vRhyme
vRhyme_bin_881	71146	vRhyme
vRhyme_bin_883	5580	vRhyme
vRhyme_bin_885	75075	vRhyme
vRhyme_bin_886	32449	vRhyme
vRhyme_bin_888	26832	vRhyme
vRhyme_bin_890	6695	vRhyme
vRhyme_bin_891	62139	vRhyme
vRhyme_bin_892	79837	vRhyme
vRhyme_bin_894	64289	vRhyme
vRhyme_bin_895	24902	vRhyme
vRhyme_bin_896	58477	vRhyme
vRhyme_bin_897	96854	vRhyme
vRhyme_bin_898	72745	vRhyme
vRhyme_bin_899	42116	vRhyme
vRhyme_bin_89	42193	vRhyme
vRhyme_bin_900	63405	vRhyme
vRhyme_bin_901	28172	vRhyme
vRhyme_bin_904	64460	vRhyme
vRhyme_bin_905	72050	vRhyme
vRhyme_bin_906	77705	vRhyme
vRhyme_bin_907	10718	vRhyme
vRhyme_bin_908	64262	vRhyme
vRhyme_bin_909	14996	vRhyme
vRhyme_bin_910	42923	vRhyme
vRhyme_bin_911	59996	vRhyme
vRhyme_bin_912	64677	vRhyme
vRhyme_bin_913	78982	vRhyme
vRhyme_bin_915	68810	vRhyme
vRhyme_bin_916	93805	vRhyme
vRhyme_bin_918	70052	vRhyme
vRhyme_bin_920	66292	vRhyme
vRhyme_bin_921	46436	vRhyme
vRhyme_bin_922	73540	vRhyme
vRhyme_bin_923	62678	vRhyme
vRhyme_bin_924	70726	vRhyme
vRhyme_bin_925	75033	vRhyme
vRhyme_bin_926	64097	vRhyme
vRhyme_bin_927	24295	vRhyme
vRhyme_bin_928	57170	vRhyme
vRhyme_bin_92	6392	vRhyme
vRhyme_bin_930	28785	vRhyme
vRhyme_bin_932	69249	vRhyme
vRhyme_bin_933	69346	vRhyme
vRhyme_bin_935	71271	vRhyme
vRhyme_bin_936	72612	vRhyme
vRhyme_bin_939	53231	vRhyme
vRhyme_bin_93	46776	vRhyme
vRhyme_bin_941	64790	vRhyme
vRhyme_bin_942	57064	vRhyme
vRhyme_bin_943	59260	vRhyme
vRhyme_bin_944	85826	vRhyme
vRhyme_bin_945	51272	vRhyme
vRhyme_bin_946	69149	vRhyme
vRhyme_bin_947	49177	vRhyme
vRhyme_bin_948	58740	vRhyme
vRhyme_bin_949	83911	vRhyme
vRhyme_bin_94	6593	vRhyme
vRhyme_bin_951	95714	vRhyme
vRhyme_bin_952	30684	vRhyme
vRhyme_bin_953	60155	vRhyme
vRhyme_bin_954	50226	vRhyme
vRhyme_bin_955	59086	vRhyme
vRhyme_bin_956	104685	vRhyme
vRhyme_bin_957	42173	vRhyme
vRhyme_bin_958	82690	vRhyme
vRhyme_bin_959	62616	vRhyme
vRhyme_bin_95	63809	vRhyme
vRhyme_bin_960	92892	vRhyme
vRhyme_bin_961	35374	vRhyme
vRhyme_bin_962	62332	vRhyme
vRhyme_bin_963	43067	vRhyme
vRhyme_bin_966	33679	vRhyme
vRhyme_bin_967	62120	vRhyme
vRhyme_bin_968	14400	vRhyme
vRhyme_bin_969	65277	vRhyme
vRhyme_bin_970	9329	vRhyme
vRhyme_bin_972	62841	vRhyme
vRhyme_bin_973	63655	vRhyme
vRhyme_bin_974	72130	vRhyme
vRhyme_bin_976	9782	vRhyme
vRhyme_bin_979	63185	vRhyme
vRhyme_bin_97	18552	vRhyme
vRhyme_bin_981	5740	vRhyme
vRhyme_bin_982	76390	vRhyme
vRhyme_bin_985	19569	vRhyme
vRhyme_bin_987	60016	vRhyme
vRhyme_bin_993	66783	vRhyme
vRhyme_bin_995	63854	vRhyme
vRhyme_bin_996	18190	vRhyme
vRhyme_bin_997	63999	vRhyme
vRhyme_bin_998	35905	vRhyme
vRhyme_bin_999	69128	vRhyme
vRhyme_bin_9	74780	vRhyme
bin_1006	41347	coconet
bin_1018	9074	coconet
bin_1023	66729	coconet
bin_1025	32452	coconet
bin_1031	51391	coconet
bin_1038	63405	coconet
bin_104	549442	coconet
bin_1058	72050	coconet
bin_1068	64984	coconet
bin_1073	48514	coconet
bin_1086	66783	coconet
bin_1087	95183	coconet
bin_1089	64573	coconet
bin_1100	77830	coconet
bin_1101	84542	coconet
bin_1109	39442	coconet
bin_110	62982	coconet
bin_1112	77339	coconet
bin_1116	7340	coconet
bin_1120	57891	coconet
bin_1126	78120	coconet
bin_1139	64669	coconet
bin_1140	80827	coconet
bin_1142	58178	coconet
bin_1143	62139	coconet
bin_1153	47872	coconet
bin_1166	63780	coconet
bin_116	50703	coconet
bin_1173	64097	coconet
bin_1176	63249	coconet
bin_1186	44048	coconet
bin_1187	71146	coconet
bin_1191	19920	coconet
bin_1192	65461	coconet
bin_1197	63685	coconet
bin_1202	6740	coconet
bin_1203	28321	coconet
bin_1204	68186	coconet
bin_1209	81197	coconet
bin_1212	18388	coconet
bin_1219	7793	coconet
bin_1236	6960	coconet
bin_1238	36411	coconet
bin_1239	131962	coconet
bin_1240	7014	coconet
bin_1242	6704	coconet
bin_1249	9176	coconet
bin_124	14658	coconet
bin_1261	92054	coconet
bin_1265	53276	coconet
bin_1268	6282	coconet
bin_1270	22404	coconet
bin_1272	7006	coconet
bin_1285	59761	coconet
bin_1286	72457	coconet
bin_1287	50506	coconet
bin_1289	39875	coconet
bin_128	25186	coconet
bin_1291	8677	coconet
bin_1293	53047	coconet
bin_1295	43179	coconet
bin_1296	55761	coconet
bin_1302	38069	coconet
bin_1307	6355	coconet
bin_1308	62120	coconet
bin_1313	61192	coconet
bin_1314	50068	coconet
bin_132	36668	coconet
bin_1331	59692	coconet
bin_1337	69146	coconet
bin_1338	15012	coconet
bin_1352	38735	coconet
bin_1353	5851	coconet
bin_1357	34918	coconet
bin_1358	6181	coconet
bin_1359	35013	coconet
bin_1362	6340	coconet
bin_1373	36745	coconet
bin_1379	22271	coconet
bin_1382	33679	coconet
bin_1386	5644	coconet
bin_1387	48881	coconet
bin_1392	29704	coconet
bin_1394	31700	coconet
bin_1403	28891	coconet
bin_1421	19206	coconet
bin_1423	13718	coconet
bin_1449	5268	coconet
bin_1479	27584	coconet
bin_151	35905	coconet
bin_165	24082	coconet
bin_174	64244	coconet
bin_182	63731	coconet
bin_200	17897	coconet
bin_204	65236	coconet
bin_236	61752	coconet
bin_241	63755	coconet
bin_268	41667	coconet
bin_273	96207	coconet
bin_27	77234	coconet
bin_292	57096	coconet
bin_309	36966	coconet
bin_328	17210	coconet
bin_350	90009	coconet
bin_366	90432	coconet
bin_369	32168	coconet
bin_398	65771	coconet
bin_406	23710	coconet
bin_41	64868	coconet
bin_431	55089	coconet
bin_457	40315	coconet
bin_463	65694	coconet
bin_480	67626	coconet
bin_491	56793	coconet
bin_496	66139	coconet
bin_498	33243	coconet
bin_519	30942	coconet
bin_520	38683	coconet
bin_536	90069	coconet
bin_53	28879	coconet
bin_561	78695	coconet
bin_562	47055	coconet
bin_573	98938	coconet
bin_593	10915	coconet
bin_599	11920	coconet
bin_616	59585	coconet
bin_618	33065	coconet
bin_628	74224	coconet
bin_660	70186	coconet
bin_665	64790	coconet
[truncated: 698 more rows]
