# Supplementary material for: COBRA improves the completeness and contiguity of viral genomes assembled from metagenomes
Source: Nat Microbiol. 2024 Feb 6;9(3):737–50. doi: 10.1038/s41564-023-01598-2 (PMC10914622; doi:10.1038/s41564-023-01598-2)
Supplement: Supplementary file 13 — Source data for Extended Data Fig. 7. [file 41564_2023_1598_MOESM13_ESM.xlsx]

## Sheet: ED.Fig7a
Sample	Category	Pencentage
ERR3687821	Self_circular	6.48734
ERR3687821	Extended_circular	3.16456
ERR3687821	Extended_partial	40.981
ERR3687821	Extended_failed	7.75316
ERR3687821	Orphan_end	41.6139
ERR3687822	Self_circular	5.88235
ERR3687822	Extended_circular	3.20856
ERR3687822	Extended_partial	39.4385
ERR3687822	Extended_failed	13.2353
ERR3687822	Orphan_end	38.2353
ERR3687823	Self_circular	2.25734
ERR3687823	Extended_circular	2.25734
ERR3687823	Extended_partial	44.0181
ERR3687823	Extended_failed	9.48081
ERR3687823	Orphan_end	41.9865
ERR3687824	Self_circular	3.71058
ERR3687824	Extended_circular	4.08163
ERR3687824	Extended_partial	37.4768
ERR3687824	Extended_failed	9.46197
ERR3687824	Orphan_end	45.269
ERR3687825	Self_circular	1.23457
ERR3687825	Extended_circular	2.05761
ERR3687825	Extended_partial	37.4486
ERR3687825	Extended_failed	11.1111
ERR3687825	Orphan_end	48.1481
ERR3687826	Self_circular	2.88462
ERR3687826	Extended_circular	3.84615
ERR3687826	Extended_partial	41.6667
ERR3687826	Extended_failed	12.1795
ERR3687826	Orphan_end	39.4231
ERR3687827	Self_circular	2.08877
ERR3687827	Extended_circular	4.96084
ERR3687827	Extended_partial	41.2533
ERR3687827	Extended_failed	7.5718
ERR3687827	Orphan_end	44.1253
ERR3687828	Self_circular	2.41779
ERR3687828	Extended_circular	2.99807
ERR3687828	Extended_partial	44.1006
ERR3687828	Extended_failed	13.4429
ERR3687828	Orphan_end	37.0406
ERR3687829	Self_circular	2.55102
ERR3687829	Extended_circular	3.06122
ERR3687829	Extended_partial	49.1837
ERR3687829	Extended_failed	10.8163
ERR3687829	Orphan_end	34.3878
ERR3687830	Self_circular	3.61991
ERR3687830	Extended_circular	2.71493
ERR3687830	Extended_partial	48.19
ERR3687830	Extended_failed	11.086
ERR3687830	Orphan_end	34.3891
ERS4600317	Self_circular	3.25581
ERS4600317	Extended_circular	1.39535
ERS4600317	Extended_partial	32.3256
ERS4600317	Extended_failed	9.53488
ERS4600317	Orphan_end	53.4884
ERS4600318	Self_circular	3.97112
ERS4600318	Extended_circular	2.16606
ERS4600318	Extended_partial	47.2924
ERS4600318	Extended_failed	14.4404
ERS4600318	Orphan_end	32.13
ERS4600319	Self_circular	4.36137
ERS4600319	Extended_circular	4.04984
ERS4600319	Extended_partial	43.9252
ERS4600319	Extended_failed	11.215
ERS4600319	Orphan_end	36.4486
ERS4600320	Self_circular	9.52381
ERS4600320	Extended_circular	0.952381
ERS4600320	Extended_partial	38.0952
ERS4600320	Extended_failed	7.61905
ERS4600320	Orphan_end	43.8095
ERS4600321	Self_circular	5.37634
ERS4600321	Extended_circular	4.30108
ERS4600321	Extended_partial	36.5591
ERS4600321	Extended_failed	21.5054
ERS4600321	Orphan_end	32.2581
ERS4600322	Self_circular	4.91803
ERS4600322	Extended_circular	4.91803
ERS4600322	Extended_partial	26.2295
ERS4600322	Extended_failed	11.4754
ERS4600322	Orphan_end	52.459
ERS4600323	Self_circular	3.59281
ERS4600323	Extended_circular	2.99401
ERS4600323	Extended_partial	24.5509
ERS4600323	Extended_failed	11.976
ERS4600323	Orphan_end	56.8862
ERS4600324	Self_circular	4.05405
ERS4600324	Extended_circular	4.95495
ERS4600324	Extended_partial	30.6306
ERS4600324	Extended_failed	6.75676
ERS4600324	Orphan_end	53.6036
ERS4600325	Self_circular	3.85488
ERS4600325	Extended_circular	3.40136
ERS4600325	Extended_partial	32.4263
ERS4600325	Extended_failed	7.25624
ERS4600325	Orphan_end	53.0612
ERS4600326	Self_circular	1.9685
ERS4600326	Extended_circular	0.590551
ERS4600326	Extended_partial	31.6929
ERS4600326	Extended_failed	12.4016
ERS4600326	Orphan_end	53.3465
ERS4600327	Self_circular	2.58621
ERS4600327	Extended_circular	3.44828
ERS4600327	Extended_partial	37.931
ERS4600327	Extended_failed	5.17241
ERS4600327	Orphan_end	50.8621
ERS4600328	Self_circular	3.92749
ERS4600328	Extended_circular	1.51057
ERS4600328	Extended_partial	49.5468
ERS4600328	Extended_failed	11.7825
ERS4600328	Orphan_end	33.2326
ERS4600329	Self_circular	3.4749
ERS4600329	Extended_circular	3.9897
ERS4600329	Extended_partial	51.6088
ERS4600329	Extended_failed	12.2265
ERS4600329	Orphan_end	28.7001
ERS4600330	Self_circular	5.12515
ERS4600330	Extended_circular	3.81406
ERS4600330	Extended_partial	43.9809
ERS4600330	Extended_failed	15.0179
ERS4600330	Orphan_end	32.062
ERS4600331	Self_circular	4.0493
ERS4600331	Extended_circular	4.92958
ERS4600331	Extended_partial	41.3732
ERS4600331	Extended_failed	13.0282
ERS4600331	Orphan_end	36.6197
ERS4600332	Self_circular	3.90144
ERS4600332	Extended_circular	3.90144
ERS4600332	Extended_partial	43.5318
ERS4600332	Extended_failed	8.41889
ERS4600332	Orphan_end	40.2464
ERS4600333	Self_circular	3.40285
ERS4600333	Extended_circular	2.85401
ERS4600333	Extended_partial	38.3095
ERS4600333	Extended_failed	13.3919
ERS4600333	Orphan_end	42.0417
ERS4600334	Self_circular	1.81818
ERS4600334	Extended_circular	2.13904
ERS4600334	Extended_partial	33.1551
ERS4600334	Extended_failed	10.9091
ERS4600334	Orphan_end	51.9786
ERS4600335	Self_circular	1.9084
ERS4600335	Extended_circular	1.52672
ERS4600335	Extended_partial	33.7786
ERS4600335	Extended_failed	11.0687
ERS4600335	Orphan_end	51.7176
ERS4600336	Self_circular	3.43348
ERS4600336	Extended_circular	3.21888
ERS4600336	Extended_partial	53.4335
ERS4600336	Extended_failed	11.3734
ERS4600336	Orphan_end	28.5408
ERS4600337	Self_circular	4
ERS4600337	Extended_circular	2.76923
ERS4600337	Extended_partial	25.5385
ERS4600337	Extended_failed	8
ERS4600337	Orphan_end	59.6923
ERS4600338	Self_circular	3.19361
ERS4600338	Extended_circular	2.79441
ERS4600338	Extended_partial	46.507
ERS4600338	Extended_failed	13.7725
ERS4600338	Orphan_end	33.7325
ERS4600339	Self_circular	4.01235
ERS4600339	Extended_circular	2.9321
ERS4600339	Extended_partial	44.9074
ERS4600339	Extended_failed	14.3519
ERS4600339	Orphan_end	33.7963
ERS4600340	Self_circular	4.4843
ERS4600340	Extended_circular	5.38117
ERS4600340	Extended_partial	40.583
ERS4600340	Extended_failed	12.7803
ERS4600340	Orphan_end	36.7713
ERS4600341	Self_circular	5.73066
ERS4600341	Extended_circular	4.01146
ERS4600341	Extended_partial	38.6819
ERS4600341	Extended_failed	10.3152
ERS4600341	Orphan_end	41.2607
DRR125121	Self_circular	2.43902
DRR125121	Extended_circular	2.43902
DRR125121	Extended_partial	49.5935
DRR125121	Extended_failed	11.3821
DRR125121	Orphan_end	34.1463
DRR125122	Self_circular	2.15517
DRR125122	Extended_circular	1.2931
DRR125122	Extended_partial	53.4483
DRR125122	Extended_failed	15.5172
DRR125122	Orphan_end	27.5862
DRR125123	Self_circular	0.873362
DRR125123	Extended_circular	0
DRR125123	Extended_partial	47.1616
DRR125123	Extended_failed	12.6638
DRR125123	Orphan_end	39.3013
DRR125124	Self_circular	5.55556
DRR125124	Extended_circular	1.38889
DRR125124	Extended_partial	44.4444
DRR125124	Extended_failed	5.55556
DRR125124	Orphan_end	43.0556
DRR125125	Self_circular	3.125
DRR125125	Extended_circular	4.6875
DRR125125	Extended_partial	29.6875
DRR125125	Extended_failed	6.25
DRR125125	Orphan_end	56.25
DRR125126	Self_circular	3.84615
DRR125126	Extended_circular	5.76923
DRR125126	Extended_partial	28.8462
DRR125126	Extended_failed	5.76923
DRR125126	Orphan_end	55.7692
DRR125127	Self_circular	3.7037
DRR125127	Extended_circular	0
DRR125127	Extended_partial	37.037
DRR125127	Extended_failed	18.5185
DRR125127	Orphan_end	40.7407
SRR4447083	Self_circular	0.892857
SRR4447083	Extended_circular	0.892857
SRR4447083	Extended_partial	51.7857
SRR4447083	Extended_failed	17.8571
SRR4447083	Orphan_end	28.5714
SRR4449190	Self_circular	0
SRR4449190	Extended_circular	0.840336
SRR4449190	Extended_partial	54.6218
SRR4449190	Extended_failed	18.4874
SRR4449190	Orphan_end	26.0504
SRR4449206	Self_circular	1.07527
SRR4449206	Extended_circular	0
SRR4449206	Extended_partial	51.6129
SRR4449206	Extended_failed	8.60215
SRR4449206	Orphan_end	38.7097
SRR2147000	Self_circular	3.66972
SRR2147000	Extended_circular	1.83486
SRR2147000	Extended_partial	44.0367
SRR2147000	Extended_failed	14.6789
SRR2147000	Orphan_end	35.7798
SRR4449214	Self_circular	4.54545
SRR4449214	Extended_circular	0
SRR4449214	Extended_partial	50
SRR4449214	Extended_failed	22.7273
SRR4449214	Orphan_end	22.7273
SRR4449225	Self_circular	2.53165
SRR4449225	Extended_circular	3.79747
SRR4449225	Extended_partial	54.4304
SRR4449225	Extended_failed	15.1899
SRR4449225	Orphan_end	24.0506
SRR4449240	Self_circular	4.87805
SRR4449240	Extended_circular	2.43902
SRR4449240	Extended_partial	39.0244
SRR4449240	Extended_failed	17.0732
SRR4449240	Orphan_end	36.5854
SRR4449256	Self_circular	2.7027
SRR4449256	Extended_circular	1.8018
SRR4449256	Extended_partial	44.1441
SRR4449256	Extended_failed	13.5135
SRR4449256	Orphan_end	37.8378
SRR4449268	Self_circular	2.15054
SRR4449268	Extended_circular	4.30108
SRR4449268	Extended_partial	48.3871
SRR4449268	Extended_failed	13.9785
SRR4449268	Orphan_end	31.1828
ERS4600453	Self_circular	5.26316
ERS4600453	Extended_circular	3.00752
ERS4600453	Extended_partial	33.8346
ERS4600453	Extended_failed	9.02256
ERS4600453	Orphan_end	48.8722
ERS4600454	Self_circular	5.86207
ERS4600454	Extended_circular	2.75862
ERS4600454	Extended_partial	27.931
ERS4600454	Extended_failed	7.58621
ERS4600454	Orphan_end	55.8621
ERS4600455	Self_circular	4
ERS4600455	Extended_circular	2.4
ERS4600455	Extended_partial	34.8
ERS4600455	Extended_failed	11.6
ERS4600455	Orphan_end	47.2
ERS4600456	Self_circular	3.32226
ERS4600456	Extended_circular	5.31561
ERS4600456	Extended_partial	41.5282
ERS4600456	Extended_failed	11.2957
ERS4600456	Orphan_end	38.5382
ERS4600457	Self_circular	0
ERS4600457	Extended_circular	1.44928
ERS4600457	Extended_partial	26.087
ERS4600457	Extended_failed	1.44928
ERS4600457	Orphan_end	71.0145
ERS4600458	Self_circular	5.32544
ERS4600458	Extended_circular	2.95858
ERS4600458	Extended_partial	38.7574
ERS4600458	Extended_failed	9.1716
ERS4600458	Orphan_end	43.787
ERS4600459	Self_circular	5.45977
ERS4600459	Extended_circular	2.87356
ERS4600459	Extended_partial	37.931
ERS4600459	Extended_failed	11.2069
ERS4600459	Orphan_end	42.5287
ERS4600504	Self_circular	4.5584
ERS4600504	Extended_circular	4.8433
ERS4600504	Extended_partial	47.7208
ERS4600504	Extended_failed	11.1111
ERS4600504	Orphan_end	31.7664
ERS4600505	Self_circular	4.11862
ERS4600505	Extended_circular	6.2603
ERS4600505	Extended_partial	42.0099
ERS4600505	Extended_failed	13.0148
ERS4600505	Orphan_end	34.5964
ERS4600506	Self_circular	6.95652
ERS4600506	Extended_circular	4.05797
ERS4600506	Extended_partial	41.1594
ERS4600506	Extended_failed	11.3043
ERS4600506	Orphan_end	36.5217
ERS4600507	Self_circular	5.02283
ERS4600507	Extended_circular	4.10959
ERS4600507	Extended_partial	45.2055
ERS4600507	Extended_failed	10.9589
ERS4600507	Orphan_end	34.7032
ERS4600508	Self_circular	8.10811
ERS4600508	Extended_circular	3.6036
ERS4600508	Extended_partial	37.8378
ERS4600508	Extended_failed	10.8108
ERS4600508	Orphan_end	39.6396
ERS4600509	Self_circular	2.46914
ERS4600509	Extended_circular	8.64198
ERS4600509	Extended_partial	24.6914
ERS4600509	Extended_failed	9.87654
ERS4600509	Orphan_end	54.321
ERS4600510	Self_circular	6.57895
ERS4600510	Extended_circular	2.63158
ERS4600510	Extended_partial	34.2105
ERS4600510	Extended_failed	14.4737
ERS4600510	Orphan_end	42.1053
ERS4600511	Self_circular	2.89308
ERS4600511	Extended_circular	2.51572
ERS4600511	Extended_partial	49.9371
ERS4600511	Extended_failed	13.3333
ERS4600511	Orphan_end	31.3208
ERS4600512	Self_circular	3.22581
ERS4600512	Extended_circular	2.30415
ERS4600512	Extended_partial	35.4839
ERS4600512	Extended_failed	6.45161
ERS4600512	Orphan_end	52.5346
ERS4600513	Self_circular	4.29448
ERS4600513	Extended_circular	3.06748
ERS4600513	Extended_partial	31.5951
ERS4600513	Extended_failed	7.66871
ERS4600513	Orphan_end	53.3742
ERS4600514	Self_circular	3.93258
ERS4600514	Extended_circular	3.37079
ERS4600514	Extended_partial	39.8876
ERS4600514	Extended_failed	7.86517
ERS4600514	Orphan_end	44.9438
ERS4600515	Self_circular	3.79147
ERS4600515	Extended_circular	0.947867
ERS4600515	Extended_partial	36.4929
ERS4600515	Extended_failed	11.3744
ERS4600515	Orphan_end	47.3934
ERS4600516	Self_circular	3.62319
ERS4600516	Extended_circular	2.89855
ERS4600516	Extended_partial	34.058
ERS4600516	Extended_failed	8.69565
ERS4600516	Orphan_end	50.7246
ERS4600517	Self_circular	6.60377
ERS4600517	Extended_circular	3.77358
ERS4600517	Extended_partial	28.3019
ERS4600517	Extended_failed	8.49057
ERS4600517	Orphan_end	52.8302
ERS4600518	Self_circular	5.38922
ERS4600518	Extended_circular	0.598802
ERS4600518	Extended_partial	38.9222
ERS4600518	Extended_failed	6.58683
ERS4600518	Orphan_end	48.503
ERS4600519	Self_circular	6.06061
ERS4600519	Extended_circular	4.54545
ERS4600519	Extended_partial	25
ERS4600519	Extended_failed	15.1515
ERS4600519	Orphan_end	49.2424
ERS4600520	Self_circular	6.11511
ERS4600520	Extended_circular	0.719424
ERS4600520	Extended_partial	28.777
ERS4600520	Extended_failed	8.99281
ERS4600520	Orphan_end	55.3957
ERS4600521	Self_circular	4.72441
ERS4600521	Extended_circular	3.93701
ERS4600521	Extended_partial	36.6142
ERS4600521	Extended_failed	7.08661
ERS4600521	Orphan_end	47.6378
ERS4600522	Self_circular	5.02513
ERS4600522	Extended_circular	2.01005
ERS4600522	Extended_partial	31.1558
ERS4600522	Extended_failed	9.54774
ERS4600522	Orphan_end	52.2613
ERS4600523	Self_circular	2.63158
ERS4600523	Extended_circular	3.7594
ERS4600523	Extended_partial	37.594
ERS4600523	Extended_failed	9.77444
ERS4600523	Orphan_end	46.2406
ERS4600524	Self_circular	2.63158
ERS4600524	Extended_circular	3.80117
ERS4600524	Extended_partial	40.3509
ERS4600524	Extended_failed	12.8655
ERS4600524	Orphan_end	40.3509
ERS4600525	Self_circular	1.87266
ERS4600525	Extended_circular	2.24719
ERS4600525	Extended_partial	41.1985
ERS4600525	Extended_failed	14.9813
ERS4600525	Orphan_end	39.7004
ERS4600526	Self_circular	3.4632
ERS4600526	Extended_circular	0.865801
ERS4600526	Extended_partial	44.1558
ERS4600526	Extended_failed	14.7186
ERS4600526	Orphan_end	36.7965
ERS4600527	Self_circular	1.67598
ERS4600527	Extended_circular	1.67598
ERS4600527	Extended_partial	44.6927
ERS4600527	Extended_failed	10.6145
ERS4600527	Orphan_end	41.3408
ERS4600528	Self_circular	2.13904
ERS4600528	Extended_circular	2.13904
ERS4600528	Extended_partial	45.4545
ERS4600528	Extended_failed	8.55615
ERS4600528	Orphan_end	41.7112
ERS4600529	Self_circular	3.44828
ERS4600529	Extended_circular	0.431034
ERS4600529	Extended_partial	47.4138
ERS4600529	Extended_failed	9.05172
ERS4600529	Orphan_end	39.6552
ERS4600530	Self_circular	4.39024
ERS4600530	Extended_circular	0.487805
ERS4600530	Extended_partial	37.561
ERS4600530	Extended_failed	15.122
ERS4600530	Orphan_end	42.439
ERS4600531	Self_circular	2.24719
ERS4600531	Extended_circular	1.49813
ERS4600531	Extended_partial	44.1948
ERS4600531	Extended_failed	13.1086
ERS4600531	Orphan_end	38.9513
ERS4600532	Self_circular	4.23729
ERS4600532	Extended_circular	5.64972
ERS4600532	Extended_partial	39.2655
ERS4600532	Extended_failed	10.1695
ERS4600532	Orphan_end	40.678
ERS4600533	Self_circular	3.87097
ERS4600533	Extended_circular	3.22581
ERS4600533	Extended_partial	45.1613
ERS4600533	Extended_failed	5.80645
ERS4600533	Orphan_end	41.9355
ERS4600534	Self_circular	6.25
ERS4600534	Extended_circular	3.64583
ERS4600534	Extended_partial	40.1042
ERS4600534	Extended_failed	10.9375
ERS4600534	Orphan_end	39.0625
ERS4600535	Self_circular	3.89105
ERS4600535	Extended_circular	1.55642
ERS4600535	Extended_partial	43.5798
ERS4600535	Extended_failed	7.7821
ERS4600535	Orphan_end	43.1907
ERS4600536	Self_circular	4.4586
ERS4600536	Extended_circular	0.636943
ERS4600536	Extended_partial	39.4904
ERS4600536	Extended_failed	11.465
ERS4600536	Orphan_end	43.949
ERS4600537	Self_circular	5.7377
ERS4600537	Extended_circular	2.04918
ERS4600537	Extended_partial	36.4754
ERS4600537	Extended_failed	13.1148
ERS4600537	Orphan_end	42.623
ERS4600538	Self_circular	3.0303
ERS4600538	Extended_circular	3.53535
ERS4600538	Extended_partial	42.9293
ERS4600538	Extended_failed	6.56566
ERS4600538	Orphan_end	43.9394
ERS4600539	Self_circular	3.73444
ERS4600539	Extended_circular	2.07469
ERS4600539	Extended_partial	34.8548
ERS4600539	Extended_failed	15.3527
ERS4600539	Orphan_end	43.9834
ERS4600540	Self_circular	1.81818
ERS4600540	Extended_circular	1.21212
ERS4600540	Extended_partial	40
ERS4600540	Extended_failed	9.09091
ERS4600540	Orphan_end	47.8788
ERS4600541	Self_circular	4.2735
ERS4600541	Extended_circular	0.854701
ERS4600541	Extended_partial	48.7179
ERS4600541	Extended_failed	11.1111
ERS4600541	Orphan_end	35.0427
ERS4600542	Self_circular	4.60526
ERS4600542	Extended_circular	0.657895
ERS4600542	Extended_partial	44.0789
ERS4600542	Extended_failed	11.1842
ERS4600542	Orphan_end	39.4737
ERS4600543	Self_circular	3.57143
ERS4600543	Extended_circular	1.19048
ERS4600543	Extended_partial	38.0952
ERS4600543	Extended_failed	20.2381
ERS4600543	Orphan_end	36.9048
ERS4600544	Self_circular	4.69799
ERS4600544	Extended_circular	0.671141
ERS4600544	Extended_partial	29.5302
ERS4600544	Extended_failed	13.4228
ERS4600544	Orphan_end	51.6779
ERS4600545	Self_circular	2.6738
ERS4600545	Extended_circular	1.60428
ERS4600545	Extended_partial	37.9679
ERS4600545	Extended_failed	13.369
ERS4600545	Orphan_end	44.385
ERS4600546	Self_circular	3.62319
ERS4600546	Extended_circular	2.17391
ERS4600546	Extended_partial	36.9565
ERS4600546	Extended_failed	9.42029
ERS4600546	Orphan_end	47.8261
ERS4600547	Self_circular	3.35821
ERS4600547	Extended_circular	2.61194
ERS4600547	Extended_partial	36.5672
ERS4600547	Extended_failed	17.5373
ERS4600547	Orphan_end	39.9254
ERS4600548	Self_circular	2.73224
ERS4600548	Extended_circular	1.63934
ERS4600548	Extended_partial	28.4153
ERS4600548	Extended_failed	10.929
ERS4600548	Orphan_end	56.2842
ERS4600549	Self_circular	2.47788
ERS4600549	Extended_circular	5.84071
ERS4600549	Extended_partial	40.708
ERS4600549	Extended_failed	11.6814
ERS4600549	Orphan_end	39.292
ERS4600550	Self_circular	2.85714
ERS4600550	Extended_circular	2.57143
ERS4600550	Extended_partial	40.2857
ERS4600550	Extended_failed	10.2857
ERS4600550	Orphan_end	44
ERS4600551	Self_circular	3.22581
ERS4600551	Extended_circular	1.07527
ERS4600551	Extended_partial	33.871
ERS4600551	Extended_failed	13.4409
ERS4600551	Orphan_end	48.3871
ERS4600552	Self_circular	6.81818
ERS4600552	Extended_circular	6.06061
ERS4600552	Extended_partial	54.5455
ERS4600552	Extended_failed	9.09091
ERS4600552	Orphan_end	23.4848
ERS4600553	Self_circular	3.44828
ERS4600553	Extended_circular	1.14943
ERS4600553	Extended_partial	28.7356
ERS4600553	Extended_failed	11.4943
ERS4600553	Orphan_end	55.1724
ERS4600554	Self_circular	0
ERS4600554	Extended_circular	4.25532
ERS4600554	Extended_partial	29.7872
ERS4600554	Extended_failed	12.766
ERS4600554	Orphan_end	53.1915
ERS4600460	Self_circular	6.73759
ERS4600460	Extended_circular	4.96454
ERS4600460	Extended_partial	32.6241
ERS4600460	Extended_failed	7.44681
ERS4600460	Orphan_end	48.227
ERS4600461	Self_circular	3.92857
ERS4600461	Extended_circular	6.42857
ERS4600461	Extended_partial	34.2857
ERS4600461	Extended_failed	5.71429
ERS4600461	Orphan_end	49.6429
ERS4600462	Self_circular	4.6875
ERS4600462	Extended_circular	2.34375
ERS4600462	Extended_partial	33.5938
ERS4600462	Extended_failed	10.9375
ERS4600462	Orphan_end	48.4375
ERS4600463	Self_circular	5.52147
ERS4600463	Extended_circular	6.13497
ERS4600463	Extended_partial	30.6748
ERS4600463	Extended_failed	3.06748
ERS4600463	Orphan_end	54.6012
ERS4600464	Self_circular	2.73038
ERS4600464	Extended_circular	4.09556
ERS4600464	Extended_partial	44.0273
ERS4600464	Extended_failed	11.6041
ERS4600464	Orphan_end	37.5427
ERS4600465	Self_circular	3.57143
ERS4600465	Extended_circular	3.57143
ERS4600465	Extended_partial	31.4286
ERS4600465	Extended_failed	13.5714
ERS4600465	Orphan_end	47.8571
ERS4600466	Self_circular	5.08475
ERS4600466	Extended_circular	1.69492
ERS4600466	Extended_partial	21.1864
ERS4600466	Extended_failed	7.62712
ERS4600466	Orphan_end	64.4068
ERS4600467	Self_circular	4.7619
ERS4600467	Extended_circular	2.38095
ERS4600467	Extended_partial	19.6429
ERS4600467	Extended_failed	7.14286
ERS4600467	Orphan_end	66.0714
ERS4600468	Self_circular	4.19486
ERS4600468	Extended_circular	3.17997
ERS4600468	Extended_partial	41.8133
ERS4600468	Extended_failed	10.8931
ERS4600468	Orphan_end	39.9188
ERS4600469	Self_circular	3.7415
ERS4600469	Extended_circular	2.72109
ERS4600469	Extended_partial	42.1088
ERS4600469	Extended_failed	9.72789
ERS4600469	Orphan_end	41.7007
ERS4600470	Self_circular	4.04355
ERS4600470	Extended_circular	3.65474
ERS4600470	Extended_partial	38.4137
ERS4600470	Extended_failed	9.72006
ERS4600470	Orphan_end	44.168
ERS4600471	Self_circular	3.83142
ERS4600471	Extended_circular	2.91188
ERS4600471	Extended_partial	38.0077
ERS4600471	Extended_failed	9.65517
ERS4600471	Orphan_end	45.5939
ERS4600472	Self_circular	4.74164
ERS4600472	Extended_circular	3.64742
ERS4600472	Extended_partial	40.3647
ERS4600472	Extended_failed	11.2462
ERS4600472	Orphan_end	40
ERS4600473	Self_circular	4.61912
ERS4600473	Extended_circular	3.64668
ERS4600473	Extended_partial	40.6807
ERS4600473	Extended_failed	9.07618
ERS4600473	Orphan_end	41.9773
ERS4600474	Self_circular	7.6412
ERS4600474	Extended_circular	3.65449
ERS4600474	Extended_partial	31.5615
ERS4600474	Extended_failed	6.97674
ERS4600474	Orphan_end	50.1661
ERS4600475	Self_circular	5.06329
ERS4600475	Extended_circular	3.48101
ERS4600475	Extended_partial	31.6456
ERS4600475	Extended_failed	5.6962
ERS4600475	Orphan_end	54.1139
ERS4600476	Self_circular	7.74411
ERS4600476	Extended_circular	1.3468
ERS4600476	Extended_partial	29.2929
ERS4600476	Extended_failed	5.72391
ERS4600476	Orphan_end	55.8923
ERS4600477	Self_circular	7.17213
ERS4600477	Extended_circular	2.45902
ERS4600477	Extended_partial	34.6311
ERS4600477	Extended_failed	6.96721
ERS4600477	Orphan_end	48.7705
ERS4600478	Self_circular	6.11765
ERS4600478	Extended_circular	3.05882
ERS4600478	Extended_partial	33.6471
ERS4600478	Extended_failed	8.94118
ERS4600478	Orphan_end	48.2353
ERS4600479	Self_circular	8.98876
ERS4600479	Extended_circular	0
ERS4600479	Extended_partial	32.5843
ERS4600479	Extended_failed	3.37079
ERS4600479	Orphan_end	55.0562
ERS4600480	Self_circular	6.09756
ERS4600480	Extended_circular	3.65854
ERS4600480	Extended_partial	31.0976
ERS4600480	Extended_failed	8.53659
ERS4600480	Orphan_end	50.6098
ERS4600481	Self_circular	6.51731
ERS4600481	Extended_circular	3.46232
ERS4600481	Extended_partial	36.0489
ERS4600481	Extended_failed	8.55397
ERS4600481	Orphan_end	45.4175
ERS4600482	Self_circular	4.40098
ERS4600482	Extended_circular	1.46699
ERS4600482	Extended_partial	27.1394
ERS4600482	Extended_failed	7.57946
ERS4600482	Orphan_end	59.4132
ERS4600483	Self_circular	5.07757
ERS4600483	Extended_circular	3.24401
ERS4600483	Extended_partial	35.2609
ERS4600483	Extended_failed	8.60367
ERS4600483	Orphan_end	47.8138
ERS4600484	Self_circular	4.50704
ERS4600484	Extended_circular	1.97183
ERS4600484	Extended_partial	39.0141
ERS4600484	Extended_failed	9.01408
ERS4600484	Orphan_end	45.493
ERS4600485	Self_circular	5.94059
ERS4600485	Extended_circular	6.93069
ERS4600485	Extended_partial	33.6634
ERS4600485	Extended_failed	6.93069
ERS4600485	Orphan_end	46.5347
ERS4600486	Self_circular	9.375
ERS4600486	Extended_circular	2.08333
ERS4600486	Extended_partial	31.25
ERS4600486	Extended_failed	13.5417
ERS4600486	Orphan_end	43.75
ERS4600487	Self_circular	6.08696
ERS4600487	Extended_circular	2.6087
ERS4600487	Extended_partial	45.2174
ERS4600487	Extended_failed	11.3043
ERS4600487	Orphan_end	34.7826
ERS4600488	Self_circular	6.36364
ERS4600488	Extended_circular	2.72727
ERS4600488	Extended_partial	28.1818
ERS4600488	Extended_failed	18.1818
ERS4600488	Orphan_end	44.5455
ERS4600489	Self_circular	5.69106
ERS4600489	Extended_circular	5.04065
ERS4600489	Extended_partial	30.4065
ERS4600489	Extended_failed	7.80488
ERS4600489	Orphan_end	51.0569
ERS4600490	Self_circular	6.50155
ERS4600490	Extended_circular	3.71517
ERS4600490	Extended_partial	26.3158
ERS4600490	Extended_failed	7.43034
ERS4600490	Orphan_end	56.0372
ERS4600491	Self_circular	11.7647
ERS4600491	Extended_circular	0
ERS4600491	Extended_partial	38.2353
ERS4600491	Extended_failed	8.82353
ERS4600491	Orphan_end	41.1765
ERS4600492	Self_circular	8.26446
ERS4600492	Extended_circular	4.13223
ERS4600492	Extended_partial	33.8843
ERS4600492	Extended_failed	11.5702
ERS4600492	Orphan_end	42.1488
ERS4600493	Self_circular	0
ERS4600493	Extended_circular	2.7027
ERS4600493	Extended_partial	39.1892
ERS4600493	Extended_failed	21.6216
ERS4600493	Orphan_end	36.4865
ERS4600494	Self_circular	4.34783
ERS4600494	Extended_circular	0
ERS4600494	Extended_partial	40.8696
ERS4600494	Extended_failed	7.82609
ERS4600494	Orphan_end	46.9565
ERS4600495	Self_circular	3.90625
ERS4600495	Extended_circular	0
ERS4600495	Extended_partial	25
ERS4600495	Extended_failed	11.7188
ERS4600495	Orphan_end	59.375
ERS4600496	Self_circular	7.37705
ERS4600496	Extended_circular	3.27869
ERS4600496	Extended_partial	32.7869
ERS4600496	Extended_failed	13.9344
ERS4600496	Orphan_end	42.623
ERS4600497	Self_circular	5.78512
ERS4600497	Extended_circular	2.47934
ERS4600497	Extended_partial	22.314
ERS4600497	Extended_failed	8.26446
ERS4600497	Orphan_end	61.157
ERS4600499	Self_circular	7.14286
ERS4600499	Extended_circular	1.42857
ERS4600499	Extended_partial	27.1429
ERS4600499	Extended_failed	12.8571
ERS4600499	Orphan_end	51.4286
ERS4600500	Self_circular	5.55556
ERS4600500	Extended_circular	2.08333
ERS4600500	Extended_partial	35.4167
ERS4600500	Extended_failed	9.02778
ERS4600500	Orphan_end	47.9167
ERS4600501	Self_circular	6.08108
ERS4600501	Extended_circular	1.35135
ERS4600501	Extended_partial	27.7027
ERS4600501	Extended_failed	13.5135
ERS4600501	Orphan_end	51.3514
ERS4600502	Self_circular	5.76923
ERS4600502	Extended_circular	1.92308
ERS4600502	Extended_partial	26.2821
ERS4600502	Extended_failed	9.61538
ERS4600502	Orphan_end	56.4103
ERS4600503	Self_circular	5.34351
ERS4600503	Extended_circular	3.81679
ERS4600503	Extended_partial	28.2443
ERS4600503	Extended_failed	9.16031
ERS4600503	Orphan_end	53.4351
SRR4198666	Self_circular	2.71493
SRR4198666	Extended_circular	2.0362
SRR4198666	Extended_partial	38.6878
SRR4198666	Extended_failed	12.4434
SRR4198666	Orphan_end	44.1176
SRR4198832	Self_circular	3.11927
SRR4198832	Extended_circular	4.40367
SRR4198832	Extended_partial	36.1468
SRR4198832	Extended_failed	11.7431
SRR4198832	Orphan_end	44.5872
ERS4600313	Self_circular	3.26797
ERS4600313	Extended_circular	1.52505
ERS4600313	Extended_partial	35.2941
ERS4600313	Extended_failed	7.62527
ERS4600313	Orphan_end	52.2876
ERS4600314	Self_circular	1.19403
ERS4600314	Extended_circular	1.79104
ERS4600314	Extended_partial	35.2239
ERS4600314	Extended_failed	10.4478
ERS4600314	Orphan_end	51.3433
ERS4600315	Self_circular	3.6036
ERS4600315	Extended_circular	3.6036
ERS4600315	Extended_partial	34.2342
ERS4600315	Extended_failed	2.7027
ERS4600315	Orphan_end	55.8559
ERS4600316	Self_circular	4.05405
ERS4600316	Extended_circular	1.35135
ERS4600316	Extended_partial	22.973
ERS4600316	Extended_failed	8.10811
ERS4600316	Orphan_end	63.5135
ERS4600369	Self_circular	2.67857
ERS4600369	Extended_circular	3.57143
ERS4600369	Extended_partial	18.75
ERS4600369	Extended_failed	11.6071
ERS4600369	Orphan_end	63.3929
ERS4600370	Self_circular	5.47945
ERS4600370	Extended_circular	1.36986
ERS4600370	Extended_partial	32.8767
ERS4600370	Extended_failed	12.3288
ERS4600370	Orphan_end	47.9452
ERS4600371	Self_circular	7.69231
ERS4600371	Extended_circular	0
ERS4600371	Extended_partial	30.7692
ERS4600371	Extended_failed	0
ERS4600371	Orphan_end	61.5385
ERS4600372	Self_circular	5.26316
ERS4600372	Extended_circular	0
ERS4600372	Extended_partial	21.0526
ERS4600372	Extended_failed	0
ERS4600372	Orphan_end	73.6842
ERS4600385	Self_circular	4.47094
ERS4600385	Extended_circular	3.27869
ERS4600385	Extended_partial	34.7243
ERS4600385	Extended_failed	11.4754
ERS4600385	Orphan_end	46.0507
ERS4600386	Self_circular	3.62694
ERS4600386	Extended_circular	1.89983
ERS4600386	Extended_partial	32.4698
ERS4600386	Extended_failed	12.0898
ERS4600386	Orphan_end	49.9136
ERS4600387	Self_circular	2
ERS4600387	Extended_circular	0.5
ERS4600387	Extended_partial	32.5
ERS4600387	Extended_failed	6.5
ERS4600387	Orphan_end	58.5
ERS4600388	Self_circular	6.25
ERS4600388	Extended_circular	4.16667
ERS4600388	Extended_partial	27.0833
ERS4600388	Extended_failed	4.16667
ERS4600388	Orphan_end	58.3333
ERS4600389	Self_circular	3.44828
ERS4600389	Extended_circular	6.89655
ERS4600389	Extended_partial	41.3793
ERS4600389	Extended_failed	27.5862
ERS4600389	Orphan_end	20.6897
ERS4600401	Self_circular	2.14168
ERS4600401	Extended_circular	3.13015
ERS4600401	Extended_partial	45.4695
ERS4600401	Extended_failed	15.486
ERS4600401	Orphan_end	33.7727
ERS4600402	Self_circular	3.15789
ERS4600402	Extended_circular	0.526316
ERS4600402	Extended_partial	25.7895
ERS4600402	Extended_failed	6.31579
ERS4600402	Orphan_end	64.2105
ERS4600403	Self_circular	6.77966
ERS4600403	Extended_circular	3.38983
ERS4600403	Extended_partial	27.1186
ERS4600403	Extended_failed	6.77966
ERS4600403	Orphan_end	55.9322
SRR6754086	Self_circular	7.04864
SRR6754086	Extended_circular	4.94641
SRR6754086	Extended_partial	43.3223
SRR6754086	Extended_failed	15.6636
SRR6754086	Orphan_end	29.019
SRR6754087	Self_circular	3.65482
SRR6754087	Extended_circular	2.67343
SRR6754087	Extended_partial	51.4044
SRR6754087	Extended_failed	15.4653
SRR6754087	Orphan_end	26.802
SRR6754088	Self_circular	6.94311
SRR6754088	Extended_circular	6.027
SRR6754088	Extended_partial	45.8052
SRR6754088	Extended_failed	12.8255
SRR6754088	Orphan_end	28.3992
SRR6754089	Self_circular	3.2822
SRR6754089	Extended_circular	3.71031
SRR6754089	Extended_partial	50.1962
SRR6754089	Extended_failed	14.3775
SRR6754089	Orphan_end	28.4338
SRR6754092	Self_circular	7.54375
SRR6754092	Extended_circular	4.3452
SRR6754092	Extended_partial	43.8745
SRR6754092	Extended_failed	14.9065
SRR6754092	Orphan_end	29.3301
SRR6754093	Self_circular	3.33333
SRR6754093	Extended_circular	3.51852
SRR6754093	Extended_partial	24.2593
SRR6754093	Extended_failed	9.44444
SRR6754093	Orphan_end	59.4444
SRR6754094	Self_circular	5.70457
SRR6754094	Extended_circular	3.77786
SRR6754094	Extended_partial	40.6498
SRR6754094	Extended_failed	14.0914
SRR6754094	Orphan_end	35.7764
SRR6754095	Self_circular	2.90323
SRR6754095	Extended_circular	2.09677
SRR6754095	Extended_partial	40.3226
SRR6754095	Extended_failed	14.6774
SRR6754095	Orphan_end	40
SRR6754096	Self_circular	7.27829
SRR6754096	Extended_circular	4.77064
SRR6754096	Extended_partial	41.4067
SRR6754096	Extended_failed	14.6789
SRR6754096	Orphan_end	31.8654
SRR6754097	Self_circular	4.18649
SRR6754097	Extended_circular	3.99619
SRR6754097	Extended_partial	40.1522
SRR6754097	Extended_failed	11.5128
SRR6754097	Orphan_end	40.1522
SRR6754098	Self_circular	6.66667
SRR6754098	Extended_circular	5.88652
SRR6754098	Extended_partial	41.9149
SRR6754098	Extended_failed	11.9149
SRR6754098	Orphan_end	33.617
SRR6754099	Self_circular	4.41595
SRR6754099	Extended_circular	4.5584
SRR6754099	Extended_partial	47.2222
SRR6754099	Extended_failed	11.6097
SRR6754099	Orphan_end	32.1937
SRR6754101	Self_circular	3.52552
SRR6754101	Extended_circular	2.86449
SRR6754101	Extended_partial	48.4392
SRR6754101	Extended_failed	14.9835
SRR6754101	Orphan_end	30.1873
SRR6754102	Self_circular	4.7803
SRR6754102	Extended_circular	4.4423
SRR6754102	Extended_partial	45.4853
SRR6754102	Extended_failed	13.4235
SRR6754102	Orphan_end	31.8687
SRR6754103	Self_circular	2.38579
SRR6754103	Extended_circular	2.74112
SRR6754103	Extended_partial	50.3046
SRR6754103	Extended_failed	16.3959
SRR6754103	Orphan_end	28.1726
SRR9214414	Self_circular	4.50549
SRR9214414	Extended_circular	6.37363
SRR9214414	Extended_partial	38.6813
SRR9214414	Extended_failed	12.3077
SRR9214414	Orphan_end	38.1319
SRR9214415	Self_circular	5.94203
SRR9214415	Extended_circular	7.53623
SRR9214415	Extended_partial	40.4348
SRR9214415	Extended_failed	16.087
SRR9214415	Orphan_end	30
SRR9214416	Self_circular	5.60652
SRR9214416	Extended_circular	6.32008
SRR9214416	Extended_partial	43.9857
SRR9214416	Extended_failed	17.9409
SRR9214416	Orphan_end	26.1468
SRR9214417	Self_circular	5.20231
SRR9214417	Extended_circular	4.81696
SRR9214417	Extended_partial	38.921
SRR9214417	Extended_failed	12.7168
SRR9214417	Orphan_end	38.343
SRR9214418	Self_circular	5.73601
SRR9214418	Extended_circular	3.93918
SRR9214418	Extended_partial	44.7823
SRR9214418	Extended_failed	15.5494
SRR9214418	Orphan_end	29.9931
SRR5896115	Self_circular	1.20025
SRR5896115	Extended_circular	1.20025
SRR5896115	Extended_partial	51.5477
SRR5896115	Extended_failed	16.1718
SRR5896115	Orphan_end	29.88
SRR5896114	Self_circular	1.386
SRR5896114	Extended_circular	1.2474
SRR5896114	Extended_partial	48.7872
SRR5896114	Extended_failed	16.8399
SRR5896114	Orphan_end	31.7394
SRR8561390	Self_circular	0.508259
SRR8561390	Extended_circular	1.39771
SRR8561390	Extended_partial	48.1576
SRR8561390	Extended_failed	18.8056
SRR8561390	Orphan_end	31.1309
SRR12053443	Self_circular	1.30826
SRR12053443	Extended_circular	0.735895
SRR12053443	Extended_partial	46.1979
SRR12053443	Extended_failed	14.5544
SRR12053443	Orphan_end	37.2036
SRR12053442	Self_circular	0.498339
SRR12053442	Extended_circular	0
SRR12053442	Extended_partial	38.7043
SRR12053442	Extended_failed	15.2824
SRR12053442	Orphan_end	45.515
SRR12053439	Self_circular	0.394477
SRR12053439	Extended_circular	0
SRR12053439	Extended_partial	38.0671
SRR12053439	Extended_failed	12.2288
SRR12053439	Orphan_end	49.3097
SRR12053438	Self_circular	0.469484
SRR12053438	Extended_circular	0.469484
SRR12053438	Extended_partial	36.1502
SRR12053438	Extended_failed	13.3803
SRR12053438	Orphan_end	49.5305
SRR12053441	Self_circular	1.31712
SRR12053441	Extended_circular	1.01317
SRR12053441	Extended_partial	45.2888
SRR12053441	Extended_failed	15.5015
SRR12053441	Orphan_end	36.8794
SRR12053440	Self_circular	1.79856
SRR12053440	Extended_circular	0.719424
SRR12053440	Extended_partial	35.9712
SRR12053440	Extended_failed	10.0719
SRR12053440	Orphan_end	51.4388
SRR9302957	Self_circular	4.7619
SRR9302957	Extended_circular	2.85714
SRR9302957	Extended_partial	40.4762
SRR9302957	Extended_failed	10.4762
SRR9302957	Orphan_end	41.4286
SRR9302958	Self_circular	2.65018
SRR9302958	Extended_circular	1.85512
SRR9302958	Extended_partial	54.5936
SRR9302958	Extended_failed	16.0777
SRR9302958	Orphan_end	24.8233
SRR9302959	Self_circular	3.13779
SRR9302959	Extended_circular	3.81992
SRR9302959	Extended_partial	39.5634
SRR9302959	Extended_failed	11.5962
SRR9302959	Orphan_end	41.8827
SRR9302960	Self_circular	2.31716
SRR9302960	Extended_circular	3.76539
SRR9302960	Extended_partial	54.1636
SRR9302960	Extended_failed	13.1064
SRR9302960	Orphan_end	26.6474
SRR9302961	Self_circular	2.1978
SRR9302961	Extended_circular	2.28233
SRR9302961	Extended_partial	46.8301
SRR9302961	Extended_failed	15.3846
SRR9302961	Orphan_end	33.3052
SRR9302962	Self_circular	4.59082
SRR9302962	Extended_circular	2.79441
SRR9302962	Extended_partial	39.521
SRR9302962	Extended_failed	10.978
SRR9302962	Orphan_end	42.1158
SRR9302963	Self_circular	2.08024
SRR9302963	Extended_circular	3.71471
SRR9302963	Extended_partial	40.2675
SRR9302963	Extended_failed	10.5498
SRR9302963	Orphan_end	43.3878
SRR9302964	Self_circular	1.40845
SRR9302964	Extended_circular	2.8169
SRR9302964	Extended_partial	45.7746
SRR9302964	Extended_failed	20.4225
SRR9302964	Orphan_end	29.5775
SRR9302965	Self_circular	3.13688
SRR9302965	Extended_circular	1.90114
SRR9302965	Extended_partial	44.6768
SRR9302965	Extended_failed	11.9772
SRR9302965	Orphan_end	38.308
SRR9302966	Self_circular	2.5
SRR9302966	Extended_circular	5.3125
SRR9302966	Extended_partial	41.875
SRR9302966	Extended_failed	10.9375
SRR9302966	Orphan_end	39.375
SRR5338504	Self_circular	2.39453
SRR5338504	Extended_circular	2.85063
SRR5338504	Extended_partial	43.7856
SRR5338504	Extended_failed	14.2531
SRR5338504	Orphan_end	36.7161
SRR6475630	Self_circular	1.23362
SRR6475630	Extended_circular	1.77332
SRR6475630	Extended_partial	54.8959
SRR6475630	Extended_failed	20.4318
SRR6475630	Orphan_end	21.6654
SRR6475631	Self_circular	1.33333
SRR6475631	Extended_circular	1
SRR6475631	Extended_partial	54.3333
SRR6475631	Extended_failed	18.6667
SRR6475631	Orphan_end	24.6667
SRR6475632	Self_circular	1.74216
SRR6475632	Extended_circular	0
SRR6475632	Extended_partial	49.8258
SRR6475632	Extended_failed	18.1185
SRR6475632	Orphan_end	30.3136
SRR6475633	Self_circular	0.738007
SRR6475633	Extended_circular	0.738007
SRR6475633	Extended_partial	49.8155
SRR6475633	Extended_failed	22.8782
SRR6475633	Orphan_end	25.8303
SRR7054680	Self_circular	1.97368
SRR7054680	Extended_circular	2.63158
SRR7054680	Extended_partial	41.1184
SRR7054680	Extended_failed	14.8026
SRR7054680	Orphan_end	39.4737
SRR7054681	Self_circular	1.61871
SRR7054681	Extended_circular	0.359712
SRR7054681	Extended_partial	42.6259
SRR7054681	Extended_failed	14.5683
SRR7054681	Orphan_end	40.8273
SRR8894380	Self_circular	2.34779
SRR8894380	Extended_circular	2.94469
SRR8894380	Extended_partial	51.7708
SRR8894380	Extended_failed	17.3896
SRR8894380	Orphan_end	25.5472
SRR8894378	Self_circular	4.47154
SRR8894378	Extended_circular	5.69106
SRR8894378	Extended_partial	40.6504
SRR8894378	Extended_failed	11.7886
SRR8894378	Orphan_end	37.3984
SRR8894381	Self_circular	4.21053
SRR8894381	Extended_circular	4.38596
SRR8894381	Extended_partial	42.807
SRR8894381	Extended_failed	14.9123
SRR8894381	Orphan_end	33.6842
SRR8894379	Self_circular	4.82204
SRR8894379	Extended_circular	6.31458
SRR8894379	Extended_partial	42.5947
SRR8894379	Extended_failed	15.6142
SRR8894379	Orphan_end	30.6544
SRR8894382	Self_circular	5.70934
SRR8894382	Extended_circular	6.7474
SRR8894382	Extended_partial	36.5052
SRR8894382	Extended_failed	16.782
SRR8894382	Orphan_end	34.2561
SRR6754100	Self_circular	2.73902
SRR6754100	Extended_circular	4.85788
SRR6754100	Extended_partial	23.3075
SRR6754100	Extended_failed	10.9561
SRR6754100	Orphan_end	58.1395
ERR2814725	Self_circular	4.70588
ERR2814725	Extended_circular	6.53595
ERR2814725	Extended_partial	37.9085
ERR2814725	Extended_failed	13.9869
ERR2814725	Orphan_end	36.8627
ERR2814726	Self_circular	3.65854
ERR2814726	Extended_circular	8.80759
ERR2814726	Extended_partial	36.7209
ERR2814726	Extended_failed	15.3117
ERR2814726	Orphan_end	35.5014
ERR2814750	Self_circular	5.28715
ERR2814750	Extended_circular	7.1103
ERR2814750	Extended_partial	37.2835
ERR2814750	Extended_failed	15.2233
ERR2814750	Orphan_end	35.0957
ERR2814751	Self_circular	5.37746
ERR2814751	Extended_circular	8.68666
ERR2814751	Extended_partial	36.9183
ERR2814751	Extended_failed	15.3051
ERR2814751	Orphan_end	33.7125
ERR2814752	Self_circular	5.23349
ERR2814752	Extended_circular	6.52174
ERR2814752	Extended_partial	37.1176
ERR2814752	Extended_failed	11.9163
ERR2814752	Orphan_end	39.211
ERR2814753	Self_circular	3.41023
ERR2814753	Extended_circular	4.01204
ERR2814753	Extended_partial	42.327
ERR2814753	Extended_failed	17.8536
ERR2814753	Orphan_end	32.3972
ERS4600569	Self_circular	2.96128
ERS4600569	Extended_circular	5.23918
ERS4600569	Extended_partial	36.9021
ERS4600569	Extended_failed	10.4784
ERS4600569	Orphan_end	44.4191
ERS4600570	Self_circular	2.44648
ERS4600570	Extended_circular	3.66972
ERS4600570	Extended_partial	31.4985
ERS4600570	Extended_failed	7.64526
ERS4600570	Orphan_end	54.7401
ERS4600498	Self_circular	2.35294
ERS4600498	Extended_circular	2.35294
ERS4600498	Extended_partial	20
ERS4600498	Extended_failed	8.23529
ERS4600498	Orphan_end	67.0588

## Sheet: ED.Fig7b
Sample	Self_circular	Extended_circular
ERR3687821	41	18
ERR3687822	44	18
ERR3687823	10	7
ERR3687824	20	11
ERR3687825	3	4
ERR3687826	18	15
ERR3687827	8	13
ERR3687828	25	19
ERR3687829	25	19
ERR3687830	32	15
ERS4600317	14	5
ERS4600318	11	4
ERS4600319	14	9
ERS4600320	10	1
ERS4600321	5	2
ERS4600322	6	4
ERS4600323	6	5
ERS4600324	9	9
ERS4600325	17	12
ERS4600326	10	1
ERS4600327	3	2
ERS4600328	13	4
ERS4600329	27	20
ERS4600330	43	22
ERS4600331	23	16
ERS4600332	19	13
ERS4600333	31	16
ERS4600334	17	12
ERS4600335	10	6
ERS4600336	16	9
ERS4600337	13	5
ERS4600338	16	9
ERS4600339	26	14
ERS4600340	20	15
ERS4600341	20	8
DRR125121	3	2
DRR125122	5	2
DRR125123	2	0
DRR125124	4	1
DRR125125	2	2
DRR125126	2	2
DRR125127	2	0
SRR4447083	1	1
SRR4449190	0	1
SRR4449206	1	0
SRR2147000	4	2
SRR4449214	1	0
SRR4449225	2	2
SRR4449240	6	2
SRR4449256	3	2
SRR4449268	4	6
ERS4600453	7	2
ERS4600454	17	6
ERS4600455	10	5
ERS4600456	10	10
ERS4600457	0	1
ERS4600458	18	5
ERS4600459	19	7
ERS4600504	32	20
ERS4600505	25	22
ERS4600506	24	9
ERS4600507	11	5
ERS4600508	9	3
ERS4600509	2	5
ERS4600510	5	2
ERS4600511	23	13
ERS4600512	7	3
ERS4600513	14	4
ERS4600514	7	5
ERS4600515	8	1
ERS4600516	5	2
ERS4600517	7	2
ERS4600518	9	1
ERS4600519	8	3
ERS4600520	17	1
ERS4600521	12	7
ERS4600522	10	2
ERS4600523	7	6
ERS4600524	9	8
ERS4600525	5	5
ERS4600526	8	1
ERS4600527	3	3
ERS4600528	4	4
ERS4600529	8	1
ERS4600530	9	1
ERS4600531	6	4
ERS4600532	15	11
ERS4600533	6	4
ERS4600534	12	5
ERS4600535	10	3
ERS4600536	7	1
ERS4600537	14	3
ERS4600538	6	5
ERS4600539	9	4
ERS4600540	3	1
ERS4600541	5	1
ERS4600542	7	1
ERS4600543	9	1
ERS4600544	7	1
ERS4600545	5	3
ERS4600546	5	3
ERS4600547	9	4
ERS4600548	5	2
ERS4600549	14	17
ERS4600550	10	6
ERS4600551	6	2
ERS4600552	9	4
ERS4600553	3	1
ERS4600554	0	1
ERS4600460	19	11
ERS4600461	11	11
ERS4600462	6	3
ERS4600463	9	4
ERS4600464	8	8
ERS4600465	5	3
ERS4600466	6	2
ERS4600467	8	3
ERS4600468	62	25
ERS4600469	55	30
ERS4600470	52	33
ERS4600471	50	26
ERS4600472	78	40
ERS4600473	57	33
ERS4600474	23	8
ERS4600475	16	9
ERS4600476	23	4
ERS4600477	35	9
ERS4600478	26	7
ERS4600479	8	0
ERS4600480	10	4
ERS4600481	32	11
ERS4600482	18	6
ERS4600483	36	18
ERS4600484	32	11
ERS4600485	6	5
ERS4600486	9	1
ERS4600487	7	2
ERS4600488	7	3
ERS4600489	35	22
ERS4600490	21	7
ERS4600491	4	0
ERS4600492	10	3
ERS4600493	0	1
ERS4600494	5	0
ERS4600495	5	0
ERS4600496	9	2
ERS4600497	7	2
ERS4600499	5	1
ERS4600500	8	2
ERS4600501	9	1
ERS4600502	9	2
ERS4600503	7	3
SRR4198666	12	7
SRR4198832	17	16
ERS4600313	15	5
ERS4600314	4	4
ERS4600315	4	3
ERS4600316	3	1
ERS4600369	3	2
ERS4600370	4	1
ERS4600371	1	0
ERS4600372	1	0
ERS4600385	30	16
ERS4600386	21	8
ERS4600387	4	1
ERS4600388	3	1
ERS4600389	1	1
ERS4600401	13	11
ERS4600402	6	1
ERS4600403	4	2
SRR6754086	171	83
SRR6754087	108	60
SRR6754088	144	82
SRR6754089	92	62
SRR6754092	125	54
SRR6754093	18	11
SRR6754094	151	72
SRR6754095	18	11
SRR6754096	119	52
SRR6754097	44	34
SRR6754098	94	61
SRR6754099	62	44
SRR6754101	96	50
SRR6754102	99	62
SRR6754103	47	34
SRR9214414	41	37
SRR9214415	41	32
SRR9214416	110	91
SRR9214417	27	18
SRR9214418	83	43
SRR5896115	19	14
SRR5896114	20	10
SRR8561390	4	4
SRR12053443	16	7
SRR12053442	3	0
SRR12053439	2	0
SRR12053438	2	1
SRR12053441	13	7
SRR12053440	5	1
SRR9302957	30	10
SRR9302958	30	13
SRR9302959	23	19
SRR9302960	32	31
SRR9302961	26	16
SRR9302962	23	10
SRR9302963	14	16
SRR9302964	4	6
SRR9302965	33	15
SRR9302966	8	12
SRR5338504	21	19
SRR6475630	16	12
SRR6475631	12	5
SRR6475632	5	0
SRR6475633	2	1
SRR7054680	6	7
SRR7054681	9	2
SRR8894380	59	52
SRR8894378	22	20
SRR8894381	24	17
SRR8894379	42	37
SRR8894382	33	28
SRR6754100	53	63
ERR2814725	36	31
ERR2814726	27	49
ERR2814750	58	65
ERR2814751	52	62
ERR2814752	65	53
ERR2814753	34	28
ERS4600569	13	16
ERS4600570	8	8
ERS4600498	2	1
